# Supplementary material for: Assessing Anthocyanin Biosynthesis in Solanaceae as a Model Pathway for Secondary Metabolism
Source: Genes (Basel). 2019 Jul 25;10(8):559. doi: 10.3390/genes10080559 (PMC6723469; doi:10.3390/genes10080559)
Supplement: Supplementary file 1 [file genes-10-00559-s001.zip]

Archive with 14 entries (13 files):
- SuppFile/
- SuppFile/ANS-NtAln-gblx.fas
- SuppFile/ANS-NtAln.fas
- SuppFile/CHI-NtAln-gblx.fas
- SuppFile/CHI-NtAln.fas
- SuppFile/CHS-NtAln-gblx.fas
- SuppFile/CHS-NtAln.fas
- SuppFile/DFR-NtAln-gblx.fas
- SuppFile/DFR-NtAln.fas
- SuppFile/F3H-NtAln-gblx.fas
- SuppFile/F3H-NtAln.fas
- SuppFile/F3pH-F3p5pH-NtAln-gblx.fas
- SuppFile/F3pH-F3p5pH-NtAln.fas
- SuppFile/SuppFigS1TableS1TableS2.pdf
