# Supplementary material for: Assessing Anthocyanin Biosynthesis in Solanaceae as a Model Pathway for Secondary Metabolism
Source: Genes (Basel). 2019 Jul 25;10(8):559. doi: 10.3390/genes10080559 (PMC6723469; doi:10.3390/genes10080559)
Supplement: Supplementary file 1 [file genes-10-00559-s001.zip › SuppFile/ANS-NtAln-gblx.fas]

>Caann_XM_016712446.1.p1
GTGAGTGAAG AGGTTCCAAC TCCTTCAAGA GTTGAAAGCT TAGCTAAAAG TGGAATCAAG
GCCATTCCTA AAGAGTATGT GAGGCCACAA GAAGAGTTGA ATGGAATTGG AAACATCTTC
AAGGAAGAAA ACAAAGATGA TGGACCTCAA GTACCGATGA TTGATCTTAC AGAAATCGAC
TCAGAGGACA AGGAAATTCG CGAAAAATGC CACCAAGATT TGAAGAAAGC GGCCACGGAG
TGGGGTGTCA TGCACCTCGT TAACCATGGC ATACCGGATG AGCTAATCAA TCGTGTCAAG
GTTGCCGGAG GTACTTTCTT TGATCTACCT GTTGAAGAAA AGGAGAAGTA TGCTAATGAT
CAACCCTCTG GTAATGTCCA AGGCTATGGC AGCAAGCTAG CAAATAGTGC TTGTGGTCAA
CTTGAGTGGG AGGATTACTT CTTTCATTGT GTTTTCCCGG AGGACAAACG CAACTTGGCC
ATCTGGCCTA AAACCCCTGC TGACTACATT CCAGCAACAA GTGAATATAC CAAGCAGATC
AGGAACCTAG CAACAAAGAT TTTTGCAGTG CTTTCTATTG GGCTGGGACT AGAAGAAGAA
AGACTAGAGA AGGAAGTTGG AGGCATTGAA GACCTACTGC TTCAAATGAA GATCAACTAC
TACCCCAAAT GCCCACAACC AGAACTAGCA CTTGGCGTCG AAGCTCATAC TGATGTGAGT
GCACTGACTT TCATCCTCCA CAATATGGTA CCTGGTTTGC AACTCTTCTA TGAAGGAAAG
TGGGTAACTG CAAAGTGCGT GCCTAATTCC ATAATCATGC ACATCGGGGA TACCATTGAA
ATCCTAAGCA ATGGAAAGTA CAAAAGCATT CTTCACAGAG GAGTTGTGAA CAAAGAGAAG
GTAAGGATTT CATGGGCGAT TTTCTGTGAG CCTCCAAAGG AGAAAATCAT CCTCAAGCCC
TTACCTGAGA CTGTCACCAA GGCTGAGCCA CCTCGATTCC CACCTCGCAC CTTTGCACAA
CATATGGCGC ACAAGCTCTT CAGGAAGGAT GATCAAGATG CTGCTGCTGA ACACAAATTA
TTCAAGAAGG ATGATCAGGA TTCTGCTGCT GAACAAAAAG CCTCCAAAAA GGATGTTGCT
AAGGAGGACG CT
>Cycar_XM_025103808.1.p1
------ATGG TGGTTTCAGC A------AGG GTCGAGACCT TAGCAACAAG TGGGATTCAC
CAAATCCCAA AAGAATACAT TCGTCCACAA CATGAACTCA AAACCATCAC CAACATCTTC
CATGACCAAA ATGACCCAAA TGCCCCTCAA CTCCCAACCA TCGACTTAAA CCACATCCAT
TCCCAAGACC TGGAAACCCG ACAAAAGTGT CGTGATGAGC TCACGAAGGC CGCCACCGTG
TGGGGCGTTA TGCACCTCGT CAACCATGGA ATCTCCGGTG ACTTGATCCG TCGTGTTAAG
GCTGCGGGGG AGAGTTTCTT CGATCAGCCT GTGGAAGAGA AGGAGAAGTA TTGTAACGAT
ATCGCTTCGG GGAAGATTCA AGGATACGGG AGTAAATTGG CTAACAATGC TTGCGGACAA
CTCGAATGGG AAGATTACTT CTTCCATCTC GTCTTCCCTG AGGAGAAACG CGACTTGACC
ATTTGGCCAA CGACGCCGGA TGATTACATC CCGGCGACCA CCGAGTATGC TAAGCAACTA
CGAGCACTCG CTACCAAGAT CCTCTCGGTT CTATCTCTCG GGTTGGGACT CGAGGAGGGG
AGGCTAGAGA AGGAGGTCGG AGGGATGGAA GAGTTACTTC TTCAACTAAA GATCAACTAC
TACCCGAAAT GTCCACAACC CGAGCTAGCA CTCGGTGTTG AAGCTCACAC AGACGTGAGT
GCACTCACGT TCATACTCCA CAACATGGTC CCCGGGCTCC AACTCTTCTA TGGCGGACGA
TGGGTGACGG CAAAATGCGT GCCGGACTCC ATCATCCTCC ACATTGGTGA CACCATTGAG
ATCCTTAGTA ACGGAAAGTA TAAAAGCATC CTCCATAGAG GGCTTGTGAA TAAGGAGAAG
GTTAGGATTT CTTGGGCAGT TTTCTGTGAA CCGCCCAAGG ACAAGATCAT CCTGAAACCA
CTACCGGAGA CGGTTTCTGA GGAGGAGGAG CCACTCTTTC CGCCACGGAC CTTCCACCAG
CATATGGAAC ACAAGTTGTT TAGGAAGAAC AATGATGCAG TTGATCCAAA ATGA------
---------- ---------- ---------- ---------- ---------- ----------
---------- --
>Dacar_XM_017380613.1.p1
GTCGCGACTA CCTTAGAATC TCCA---AGA GTAGAGACCC TGGCTGGGAG TGGCATTCAG
CTAATCCCGA AAGAATACGT GAGGCCGAAA GATGAACTTG TCAGCATCAC CAACATTTTC
GAGGAGGAAA AGAGTGATGA AGGCCCTCAG GTGCCCACAG TCGACATAGC TGATATTCTG
TCTGATGACA GAGCTGTCAG GGAGAAATGC TATGAAAGAA TTAAGGATGC TGCCGTGGAC
TGGGGAGTCA TGCACCTTGT TAACCACGGG ATCTCAAATG AGCTCATGGA TCGTGTTAGA
GTGGCTGGAC AGGCGTTTTT TGCTGAACCA ATTGGCGAGA AGGAGAAGTA TGCAAATGAT
CCGGGCACTG GAATGATTCA AGGGTATGGA AGCAAGCTAG CCAACAATGC CAGCGGCCAG
CTTGAGTGGG AAGACTATTT CTTCCACCTT GTTTACCCCG AAGAGAAAGC TGATTTGTCT
ATTTGGCCTA AGAAACCACA GGACTACATT CCGGCAACAA GGGAGTACGC GAAGGAGTTA
AGAGGCCTCG CGACAAAGTT ACTATCTGCA TTATCTATAG GACTGGGACT TGAAGAAGGA
AGGCTAGAAA AAGAAGTTGG CGGAATGGAA GAGCTAATAC TCCAGATGAA GATCAATTAC
TACCCGAAGT GTCCTCAACC TGAACTGGCT CTCGGTGTTG AAGCTCACAC TGATGTGAGT
GCACTCAGTT TCATACTCCA TAATATGGTT CCTGGGCTAC AACTCTTCTA TGGAGGCAAG
TGGGTGACCG CTAAATGTGT TCCAGACTCT ATTATAGTAC ACATTGGGGA CACACTTGAA
ATTTTAAGCA ATGGCAAGTA TAAAAGCATT CTTCACAGGG GACTTGTGAA CAAGGAGAAA
GTTAGAATTT CGTGGGCTGT TTTCTGTGAG CCTCCTAAAG AGAAGATTAT TCTAAAGCCA
CTGCCAGAGA CAGTAACTGA GGCTGAGCCA CCGCTCTTTC CACCCCGTAC CTTTGCTCAG
CATATGGCAC ACAAGCTGTT CAGGAAGAGC CAGGAAGCTA TTGATGACTC GAAAAAGGTT
CAGCCACAGG AACAAAATAA TGCTGAAACT GATATTCCTC AGCCAGAAGA ACAAGAAAGT
GAAATATTAG AG
>Heann_XM_022177923.1.p1
CAATCAATGG TGATTTCAGC AAACACAAGA GTCGAGAGCT TAGCCAAAAG TGGGATCCAT
CAAATCCCAA AAGAATACAT CCGACCACAA CACGAACTCA CAACCATCAC CGACATCTTT
CACGATGAAA ACAACCAACA AGGACCACAA CTCCCAACCA TCGACTTAAA CGACATCAAC
TCTAACGACC CGAAAGCGCG CGAAAAGTGT CGTCATGAGA TCGTAAAAGC AGCCTCCGAG
TGGGGTGTCA TGCACCTTGT CAACCATGGG ATTTCCGGCG ACTTGATCAA CCGTGTTAAG
GCGGCTGGCG AGGGTTTCTT CGATCAGCCG GTTGAAGAGA AAGAGAAGTA CTCTAATGAT
ATCGATTCCG GAAATCGACA AGGGTATGGA AGTAGGTTAG CCACCAATGC ATGTGGCCAG
CTTGAATGGC AAGATTACTT TTTCCACCTT GTGTTTCCGG AGGAGAAACG TGATTTGACC
ATTTGGCCCT CCACACCTAA CGATTACATT CATGCTACGA CGGAGTACGC TAGACAACTA
AGATCACTTG TCTCCAAGAT ACTAACGGCG TTATCTCTAG GATTAGGATT GGATGAGGGG
AGGCTAGAGA AGGAGGTTGG AGGAATGGAA GAGCTACTTC TACAACTAAA AGTTAACTAT
TACCCAAAAT GCCCTCAACC CGAGCTAGCA CTTGGTGTTG AAGCTCACAC CGACGTGAGT
GCACTCACGT TCATACTCCA AAACATGGTT CCAGGGCTCC AACTCTTCCA CAATGGACAA
TGGGTGACTG CGAAATGCGT ACCCGACTCC CTCATTGTGC ACATTGGTGA CACTATTGAG
ATCTTGAGTA ACGGCAAGTA TAAAAGTGTT CTCCATAGAG GGCTTGTGAA TAAGGAGAAA
GTTAGGATTT CTTGGGCGGT TTTCTGCGAA CCGCCCGAGG AGAAGATCAT CTTGAAACCA
CTTCCAGAGA CGGTTTCTGA GGGGGAGCCG TCGCTCTTTC CGCCGCGGAC CTTCCTTCAG
CATATGGAAC ACAAGCTGTT TAGGAAGAAT AATGATTCAG TTGCGTGA-- ----------
---------- ---------- ---------- ---------- ---------- ----------
---------- --
>Heann_XM_022177924.1.p1
------ATGG TGATTTCAGC AAATACAAGA GTCGAGAGCT TAGCCAAAAG TGGGATTAAT
CAAATCCCAA AAGAATACAT CCGAACACAA GATGAACTCA CAACCATCAC CGACATCTTT
CAAGATGAAA ACAACCAACA ATGCCCACAA GTTCCCACCA TCGACTTGAA CGACATCAAC
TCCGACGACC CGAAAGCACG TGAAAAGTGT CGTCATGAGA TCGTTAAAGC GGCCACCGAG
TGGGGTGTCA TGCACCTTGT CAACCATGGG ATCTCTGGCG ACTTGATCAA CCGTGTTAAG
GCTGCAGGCG AGAGTTTTTT CGATCAACCG GTTGAAGAGA AGGAGAAGTA TTCGAATGAT
ATTGCATCAG GAAAGATTCA AGGGTATGGA AGTAAGTTGG CTAATAACGC TTGTGGGCAG
CTTGAATGGG AAGATTACTT CTTCCACCTT GTGTTCCCGG AGGAGAAACG TGATTTGACC
AATTGGCCCT CAACACCTAA GGATTACATC CCTGCTACGA CGGAGTACGC TAGACAACTA
AGAGCACTTG CCACCAAGAT ATTTGTGGTG TTATCTCTAG GATTGGGACT GGAGGAGGGG
AGGCTAGAAA AGGAGGTAGG AGGGATGGAG GAGCAAATTC TTCAACTAAA GATCAACTAT
TACCCAAAAT GCCCTCAGCC CGAGCTAGCT CTAGGTGTTG AAGCTCACAC CGATGTGAGT
GCACTCACGT TCATACTCCA CAACATGGTT CCTGGGCTCC AGCTCTTTTA TGATGGACAA
TGGGTGACAG CTAAATGCGT ACCAGACTCC ATCATAATGC ACATTGGTGA CACTATTGAA
ATCCTTAGTA ATGGCAAGTA CAAAAGTATT CTCCATAGAG GGCTTGTGAA TAAGGAGAAG
GTTAGGATTT CTTGGGCGGT TTTCTGCGAA CCGCCAAAGG AGAAGATCAT CCTGAAACCG
TTACCTGAGA CGGTTTCTGA GGAGGAGCCA CCACTCTTTC CGCCACGAAC CTTCCATCAA
CATATGGAAC ATAAGCTGTT TAGAAAGAAC AATGACACAC TCAATCCAAA ATGA------
---------- ---------- ---------- ---------- ---------- ----------
---------- --
>Ipnil_XM_019317185.1.p1
TCTACTATTA CTGCAACTGT TCCCAGCAGG GTGGAGAGGC TAGCAAGCAG CGGCATCGAA
CGCATCCCTA AGGAGTACAT AAGGCCGGAG GAAGAGCGGA GGAGCATCGG CGACATTTTC
GAGGAGGAAA AGATCGCCGG AGGGCCACAA GTCCCCACCG TGGACTTGAA AGGGATCAAC
TCCGAGGACT TGGAAGTGCG GGAGAAGTGC CGAGAGGAGC TGCGGAAGGC GGCGGTGGAC
TGGGGCGTGA TGCACCTGGT GAACCACGGG ATATCGGAGG AGCTCACAGG CCGCGTCAAG
GCTGCCGGAG AGGGGTTTTT CGGTCAGCCA ATTGAGGAGA AAGAGAAGTA CGCTAATGAC
CAGGCGGCGG GGAATGTCCA GGGCTATGGT AGTAAGCTGG CAAATAATGC CAGTGGGCAG
CTTGAGTGGG AGGATTACTT TTTCCACTGC ATTTTCCCCG AAGATAAGAC TGATCTCTCC
ATTTGGCCTA AAACCCCTTC TGATTACATA GATGCAACAA AGGAATATGC AAAGCAACTG
AGGGCATTAG CCACAAAGGT TTTAGCAGTG CTGTCACTAG GGCTAGGGTT AGAGGAAGGA
AGGCTGGAGA AGGAAGTGGG AGGGATGGAA GAGCTTCTTC TGCAAATGAA GATAAACTAC
TACCCAAAAT GCCCTCAGCC GGAGCTAGCC CTGGGCGTGG AAGCTCACAC CGACGTCAGC
GCCCTCACCT TCATCCTCCA CAACATGGTC CCCGGCCTGC AGCTCTTCTA CGGGGGAAAA
TGGGTCACCG CCAAGTGCGT CCCTAACTCC ATCATCATGC ACGTCGGTGA CACCGTCGAG
ATTCTCAGCA ACGGCAAGTA CAAGAGCATT CTCCACAGAG GGGTTGTGAA CAGGGAGAAG
GTGAGGGTTT CTTGGGCGGT CTTCTGTGAG CCGCCCAAGG ACAAGATCCT TCTCCAGCCC
CTGCCGGAGA CCGTGTCAGA GGCGGAGCCG CCGCGCTTCC CGCCCCGCAC TTTTGCCCAG
CATATTAAGC ATAAGCTCTT CAGGCAAAGT GATCAGGAAG CAGCAGACAC GCCCAAACCT
GATAATGATG ATCATCATCA ATCAAATTAG ---------- ---------- ----------
---------- --
>Migut_XM_012991981.1.p1
GTTTCAATTA TGGCTCCAAG CCCG---CGC GTGGAAGTCT TGGCCCGAAG CGGGATTGAC
ACAATCCCGA AGGAGTACGT AAGGACCGAA GAAGAGCTGA AAAGCATAGG CGACATTTTC
GCGGAGGAGA AAGTCACCGA CGGGCCGCAG CTGCCGGTTA TCGACTTGGC CGGAATCAGC
TCCGACGACG AAGAGACGCG GCTGAAATGC CACGAGGAGC TGAAGAAGGC GGCGGTCGAG
TGGGGGGTGA TGCACCTGGT CAACCATGGG GTGCCGGAGG AGCTCATGGA ACGGGTCAAG
AATGCGGGCC GGGCCTTTTT CGAGCTGCCC GTGGAGGAGA AGGAGGAGTA CGCCAATGAT
CAGGCCGCCG GAAACGTGCA GGGGTACGGC AGCAAGCTGG CGAACAACGC GAGCGGGCAG
CTGGAGTGGG AGGACTACTT TTTCCACTGC GTTTTCCCGC CGGAGAAGAG GGATTTGTCG
ATTTGGCCCA AGAATCCGGC TGATTATGTC CCGGCAACAA CCGAGTACGC GGAGCAGCTA
AGGTCGCTAA CCACCAAGAT ACTATCAATC CTATCAACCG GGCTCGGATT AGAACCGGAT
AGATTAGAAC AAGAAGCCGG CGGCGCAGAG GATCTAATCC TCCAAATGAA GATCAACTAC
TACCCAAAAT GCCCTCAGCC GGAGCTCGCA CTCGGAGTCG AAGCCCACAC CGACGTGAGC
GCGCTCACCT TCATCCTCCA CAACATGGTC CCCGGCTTGC AGCTCTTCTA CGAGGGCAAT
TGGGTCACCG CAAAATGCGT GCCGAATTCG ATAATCATGC ACATCGGCGA CACGGTTGAG
ATTCTCAGCA ATGGCAAGTA CAAGAGTATT CTACACAGGG GGCTTGTGAA CAAGGAGAAG
GTGAGGATTT CTTGGGCGGT TTTCTGCGAG CCGCCCAAGG AGAGGATTGT TCTCCGGCCG
CTGCCGGAGA CGGTTTCCGA GGCCGAGCCC CCGCTTTTTC CCCCGAGGAC TTTTGCGCAG
CATATCGAGC ATAAGCTGTT CGGGAAGAGT AGTACTATTG TGGAGGATGA TGTTGATGTT
GGTCTTAAGA AATCAGATGA TATATAA--- ---------- ---------- ----------
---------- --
>Nisyl_XM_009777817.1.p1
ATAAGTGCAG TAGTTCCAAC TCCTTCAAGA GTTGAAAGCT TGGCTAAAAG TGGAATCCAG
GCTATCCCTA AAGAGTATGT GAGGCCACAA GAAGAGTTAA ATGGAATAGG AAACATATTT
GAGGAAGAGA AGAAAGATGA AGGACCTCAA GTACCGACGA TTGATCTGAA AGAAATCGAC
TCAGAGGACA AGGAAATTCG CGAGAAATGC CACAAAGAGT TGAAGAAAGC AGCTATGGAG
TGGGGTGTTA TGTACCTTGT TAACCATGGC ATATCAGATC AGCTAATTGA TCGTGTCAAG
GTTGCTGGAA AGACCTTCTT TGATCAACCT GTTGAAGAAA AGGAGAAGTA TGCTAATGAC
CAACCCTCTG GCAATGTCCA AGGCTATGGC AGCAAGTTAG CAAATAGTGC TTGTGGTCAG
CTTGAATGGG AGGATTATTT CTTCCATTGC GTTTTCCCCG AGGACAAGTG CGACTTATCC
ATCTGGCCTA AAATCCCTAC TGACTACATT CCAGCAACAA GTGAATATGC CAAACAGATT
AGGAACCTAG CAACAAAGAT TTTGGCAGTG CTTTCTATTG GGCTGGGACT AGAAGAAGGA
AGACTAGAGA AGGAAGTCGG AGGCAAGGAG GACCTACTGC TTCAAATGAA GATTAACTAC
TACCCCAAAT GTCCCCAACC AGAACTAGCA CTTGGCGTTG AAGCTCATAC TGATGTGAGT
GCACTGACTT TTATCCTCCA CAATATGGTG CCTGGGTTAC AACTTTTCTA TGAAGGACAG
TGGGTAACGG CAAAGTGTGT GCCTAATTCC ATAATCATGC ATATTGGGGA CACCCTTGAA
ATCCTAAGCA ATGGAAAGTA CAAAAGCATT CTTCACAGAG GGGTTGTGAA TAAAGAGAAA
GTAAGAATCT CATGGGCTAT TTTCTGTGAG CCGCCAAAGG AGAAGATCAT CCTTAAGCCC
CTATCTGAGA CTATCACTGA GGCTGAGCCA CCTCGATTCC CACCTCGCAC CTTTGCACAG
CATATGGCCC ATAAGCTCTT CAAGAAGGAT GATCAGGATG CTGCTGCTGA ACACAAAGTC
TCCAAGAAGG ATGACCCGGA TTCTGCTGCT GAACACAAAC CCTTCAAGAA GGATGTTGTT
AAGGAGGATG CT
>Nitab_XM_016598316.1.p1
ATAAGTGCAG TAGTTCCAAC TCCTTCAAGA GTTGAAAGCT TGGCTAAAAG TGGAATCCAG
GCTATCCCTA AAGAGTATGT GAGGCCACAA GAAGAGTTAA ATGGAATAGG AAACATATTT
GAGGAAGAGA AGAAAGATGA AGGACCTCAA GTACCGACGA TTGATCTGAA AGAAATCGAC
TCAGAGGACA AGGAAATTCG CGAGAAATGC CACAAAGAGT TGAAGAAAGC AGCTATGGAG
TGGGGTGTTA TGTACCTTGT TAACCATGGC ATATCAGATC AGCTAATTGA TCGTGTCAAG
GTTGCTGGAA AGACCTTCTT TGATCAACCT GTTGAAGAAA AGGAGAAGTA TGCTAATGAC
CAACCCTCTG GCAATGTCCA AGGCTATGGC AGCAAGTTAG CAAATAGTGC TTGTGGTCAG
CTTGAATGGG AGGATTATTT CTTCCATTGC GTTTTCCCCG AGGACAAGTG CGACTTATCC
ATCTGGCCTA AAATCCCTAC TGACTACATT CCAGCAACAA GTGAATATGC CAAACAGATT
AGGAACCTAG CAACAAAGAT TTTGGCAGTG CTTTCTATTG GGCTGGGACT AGAAGAAGGA
AGACTAGAGA AGGAAGTCGG AGGCAAGGAG GACCTACTGC TTCAAATGAA GATTAACTAC
TACCCCAAAT GTCCCCAACC AGAACTAGCA CTTGGCGTTG AAGCTCATAC TGATGTGAGT
GCACTGACTT TTATCCTCCA CAATATGGTG CCTGGGTTAC AACTTTTCTA TGAAGGACAG
TGGGTAACGG CAAAGTGTGT GCCTAATTCC ATAATCATGC ATATTGGGGA CACCCTTGAA
ATCCTAAGCA ATGGAAAGTA CAAAAGCATT CTTCACAGAG GGGTTGTGAA TAAAGAGAAA
GTAAGAATCT CATGGGCTAT TTTCTGTGAG CCGCCAAAGG AGAAGATCAT CCTTAAGCCC
CTATCTGAGA CTATCACTGA GGCTGAGCCA CCTCGATTCC CACCTCGCAC CTTTGCACAG
CATATGGCCC ATAAGCTCTT CAAGAAGGAT GATCAGGATG CTGCTGCTGA ACACAAAGTC
TCCAAGAAGG ATGACCCGGA TTCTGCTGCT GAACACAAAC CCTTCAAGAA GGATGTTGTT
AAGGAGGATG CT
>Nitab_XM_016645479.1.p1
ATCAGTGCAG TAGTTCCAAC TCCTTCAAGA GTTGAAAGCT TGGCTAAAAG TGGAATCCAG
GCTATCCCTA AAGAGTATGT GAGGCCACAA GAAGAGTTAA ATGGAATAGG AAACATATTT
GAGGAAGAGA AGAAAGATGA AGGACCTCAA GTACCGACGA TTGATCTAAC AGAAATCGAC
TCAGAGGACA AGGAAATTCG AGAGAAATGC CACCAAGAGT TGAAGAAAGC AGCTATAGAA
TGGGGTGTTA TGCACCTTGT TAACCATGGC ATATCAGATG AGCTAATTGA TCGTGTCAAG
GTTTCTGGAG ATACCTTCTT TGATCAACCT GTTGAAGAAA AGGAGAAGTA TGCTAATGAC
CAACCCTCTG GCAATGTCCA AGGCTATGGC AGCAAGCTAG CAAATAGTGC TTGTGGTCAG
CTTGAGTGGG AGGATTATTT CTTCCATTGT GTTTTCCCTG AGGACAAGTG CAACTTATCC
ATCTGGCCGA AAACCCCTAC AGACTACATT CCAGCAACAA GTGAATATGC CAAGCAGATC
AGGAACCTAG CAACAAAGAT TTTGGCAGTG CTTTCTATTG GGCTGAGACT AGAAGAAGGA
AGACTAGAGA AGGAAGTCGG AGGCATGGAG GACCTGCTGC TTCAAATGAA GATTAACTAC
TATCCCAAAT GCCCCCAACC AGAACTAGCA CTTGGTGTCG AAGCTCATAC TGATGTCAGT
GCACTGACTT TTATCCTCCA CAATATGGTG CCTGGCTTGC AACTTTTCTA CGAAGGACAG
TGGGTAACGG CAAAGTGTGT GCCTAATTCC ATAATCATGC ATATTGGGGA CACCCTTGAA
ATTCTAAGCA ATGGAAAGTA CAAGAGCATT CTTCACAGAG GGGTTGTGAA TAAAGAGAAA
ATAAGAATCT CATGGGCTAT TTTCTGTGAG CCGCCGAAGG AGAAGATCAT CCTTAAGCCC
CTACCTGAGA CTATAACTGA GGCTGAGCCA CCTCGATTCC CACCTCGCAC CTTTGCACAG
CATATGGCCC ATAAGCTCTT CAAGAAGGAT GATCAGGATG CTGCTGCTGA ACACAAAGTC
TCCAAGAAGG ATGACCCGGA TTCTGCTGCT GAACACAAAC CCTTCAAGAA GGATGTTGTT
AAGGAGGATG CT
>Nitom_XM_009605813.2.p1
ATCAGTGCAG TAGTTCCAAC TCCTTCAAGA GTTGAAAGCT TGGCTAAAAG TGGAATCCAG
GCTATCCCTA AAGAGTATGT GAGGCCACAA GAAGAGTTAA ATGGAATAGG AAACATATTT
GAGGAAGAGA AGAAAGATGA AGGACCTCAA GTACCGACGA TTGATCTGAC AGAAATCGAC
TCAGAGGACA AGGAAATTAG AGAGAAATGC CACCAAGAGT TGAAGAAAGC AGCTATAGAA
TGGGGTGTTA TGCACCTTGT TAACCATGGC ATATCAGATG AGCTAATTGA TCGTGTCAAG
GTTGCTGGAG ATACATTCTT TGATCAACCT GTTGAAGAAA AGGAGAAGTA TGCTAATGAC
CAACCCTCTG GCAATGTCCA AGGCTATGGC AGCAAGCTAG CAAATAGTGC TTGTGGTCAG
CTTGAGTGGG AGGATTATTT CTTCCATTGT GTTTTCCCTG AGAACAAGTG CAACTTATCC
ATCTGGCCGA AAACCCCTAC AGACTACATT CCAGCAACAA GTGAATATGC CAAGCAGATC
AGGAACCTAG CAACAAAGAT TTTGGCAGTG CTTTCTATTG GGCTGAGACT AGAAGAAGGA
AGACTTGAGA AGGAAGTCGG AGGCATGGAG GACCTGCTGC TTCAAATGAA GATTAACTAC
TATCCCAAAT GCCCCCAACC AGAACTAGCA CTTGGTGTCG AAGCTCATAC TGATGTCAGT
GCACTGACTT TTATCCTCCA CAATATGGTG CCTGGCTTGC AACTTTTCTA TGAAGGACAG
TGGGTAACGG CAAAGTGTGT GCCTAATTCC ATAATCATGC ATATTGGGGA CACCCTTGAA
ATTCTAAGCA ATGGAAAGTA CAAGAGCATT CTTCACAGAG GGGTTGTGAA TAAAGAGAAA
GTAAGAATCT CATGGGCTAT TTTCTGTGAG CCGCCGAAGG AGAAGATCAT CCTTAAGCCC
CTACCTGAGA CTATAACTGA GGCTGAGCCA CCTCGATTCC CACCTCGCAC CTTTGCACAG
CATATGGCCC ATAAGCTCTT CAAGAAGGAT GATCAGGATG CTGCTGCTGA ACACAGAGTC
TCCAAGAAGG ATGACCCGGA TTCTGCTGCT GAACATAAAC CCTTCAAGAA GGATGTTGCT
AAGGAGGATG CT
>Oleur_XM_022990294.1.p1
TCTAAGGTGG TGAATCCG-- -------AGA GTTGAAATCC TTTCCAGCAA TGGAATGAAA
TCAATCCCTA AAGAGTATGT GAGGCCACAA GAAGAGCTAG AAAGCATCGG AGATGTTTTC
GAGGAAGTAA CGAGCGGCAA GGGGCCTCAG TTGCCGACAA TAGATTTGCA AGGACTTGAT
TCTCGGGACA AAGAAGTTCG TGAAAAGTGT CACGAAGAAT TAATTAAGGC TGCTAGGGAG
TGGGGTGTTA TGCACCTCAT CAACCATGGC ATACCAAACG AGCTAATTGA TCGTGTTAAG
ATGGCCGGAA AAGGTTTTTT CGACCAGCCG GCGGAGGAGA AGGAAAAATA TGCCAATGAT
CAAGCTTCCG GTAATGTTCA AGGGTATGGT AGCAAGTTAG CCAATAATGC GAGTGGTCAA
CTTGAGTGGC AGGACTATTT CTTCCACTGT ATTTACCCAG AGGAGAAGAG GGAC------
ATTTGGCCCA AGACTCCAAC TGATTACAGC CCAGCAACAA GTGAGTATGC AAAACAACTG
AGAGGCCTAA CAAGCAAAAT ACTATCGGCA CTCTCTCTTG GACTAGGGTT AGAACAAGAA
AGACTGGAAA AAGAAGTTGG TGGCATGGAA GACCTCCTCC TCCAATTCAA GATAAACTAT
TACCCAAAAT GCCCTCAGCC AGAACTCGCC CTCGGGGTCG AAGCCCACAC CGACGTCAGT
GCACTCACTT TCATCCTCCA CAACATGGTG CCTGGCCTGC AACTCTTCTC TGAGGGAAAA
TGGGTCACAG CAAAATGTGT TCCCAACTCC ATTATCCTGC ACATTGGAGA TACTATTGAG
ATTTTGTCCA ATGGGAAGTA TAAAAGTGCT CTGCACAGAG GGCTTGTGAA TAAAGAGAAG
GTGAGGATTT CTTTGGCAGT TTTCTGTGAG CCACCCAAGG AGAAGATTGT GCTGAAGCCG
CTGCCGGAGA CAGTTTCTGA GGCTGAGCCA CCACGCTTCC CGCCCCGTAC CTTTTCTCAG
CATATCATGC ACAAGCTGTT CAGGAAGAGT GAGGATTCCG GTGAAGAAAA ATGA------
---------- ---------- ---------- ---------- ---------- ----------
---------- --
>Seind_XM_011073005.2.p1
GTTTCTCCTA TGGCTCCAAG CCCA---CGG GTCGAAATCT TGGCCCGAAG TGGAATCAAC
ACTATCCCAA AAGAGTACGT GAGGCCCGAA GAAGAGCTGA AAAGCATAGG CGATATTTTC
GCTGAAGAGA AGAGCATGGA CGGGCCGCAG GTGCCCACGA TTGACTTAGA AGCCATTAAC
TCGGATGACG AAGAAATGCG TAAGAAATGC CACGAGGAGC TAAAGCAAGC GGCGATGGAG
TGGGGGGTGA TGCACCTGAT CAACCATGGA ATACCGAAGG AACTCGTGAA TCGGGTCAAG
GTTGCGGGCC GGGAGTTTTT TGAGCTGCCG GTGGAGGAGA AGGAGAAGTA CGCCAACGAT
CAGGAGGCGG GGAACGTGCA GGGCTACGGC AGCAAGCTGG CGAACAACGC CAGTGGGCAG
CTGGAGTGGG AGGACTACTT TTTCCACTGT GTTTTTCCGG AGGAGAAGAG GGACTTGTCC
ATTTGGCCCA AGAATCCGGC TGATTATATT CCTGCTACAA GTGAGTATGC AAAGCAGATA
AGAGCCTTAG CCACCAAGGT ACTGTCAGTC CTCTCCCTAG GGCTAGGACT TGAACATGAC
AGACTAGAAA AAGAAATTGG TGGTATGGAG GACCTCACCC TCCAAATGAA GATCAACTAT
TACCCAAAAT GCCCTCAGCC GGAGCTCGCC CTTGGTGTCG AAGCTCACAC CGATGTTAGT
GCCCTCACCT TTATCCTCCA CAACATGGTT CCAGGCCTCC AGCTCTTCTA CAAGGGCAAT
TGGGTGACGG CAAAATGCGT TCCCAATTCC ATTATCATGC ACGTAGGCGA CACTGTTGAG
ATCCTTAGCA ATGGTAGGTA CAAGAGTATT CTTCATCGAG GATTGGTGAA TAAGGAGAAG
GTTAGAGTTT CTTGGGCAGT CTTCTGTGAG CCACCTAAGG AGAAAATCAT CCTCAGGCCG
CTCCCGGAGA CAGTGTCTGA GGCCGAACCA CCGTGCTTTC CACCGCGCAC GTTTGCTCAA
CATATCAAGC ACAAGCTCTT CAAGAAGAGT GGTGATGAGG ATTCTCTTGA TGGGAAGAAA
TCAAGTCATT AA-------- ---------- ---------- ---------- ----------
---------- --
>Solyc_XM_010327136.3.p1
GTGAGTGAAG TGGTTTCAAT TCCTTCAAGA GTTGAAAGCT TGGCTAAAAG TGGAATCCAA
GTCATTCCTA AAGAGTATGT GAGGCCACAA GAAGAGTTAA ATGGTATAGG AAACATCTTT
GAGGAAGAGA AGAAAGATGA AGGACCTCAA GTACCGACGA TTAATCTAAA AGAAATTGAC
TCAGAGGACA AGGAAATTCG CAAAAAATGC CACCAGGAGT TGAAGAAAGC AGCGGTAGAG
TGGGGTGTTA TGCACCTCGT TAACCATGGG ATATCGGATG AGCTAATTGA ACGTGTCAAG
GTTGCTGGAA GGACCTTTTT TGATCTACCT GTTGAAGAGA AGGAGAAGTA TGCTAATGAT
CAAGCTTCTG GTAATGTCCA AGGCTATGGA AGCAAGCTAG CAAATAGTGC TTGTGGTCAG
CTTGAGTGGG AGGATTACTT CTTTCATTGT GTTTTCCCCG AGGACAAGCG CGATTTGGCC
ATCTGGCCTA AAACCCCTGC TGACTACATT CCAGCAACAA GTGAATATGC CAAGCAGATC
AGGAACCTAG CAACAAAGAT TTTTGCAGTG CTTTCGATTG GGTTGGGATT GGAGGAAGGA
AGACTAGAGA AGGAAGTTGG AGGCATGGAA GACTTGCTGC TTCAAATGAA GATTAACTAC
TACCCCAAAT GTCCCCAACC AGAACTAGCA CTTGGCGTCG AAGCTCATAC TGATGTGAGT
GCACTGACGT TCATCCTCCA CAATATGGTG CCTGGCTTGC AACTCTTTTA TGAAGAGAAG
TGGGTAACTG CAAAGTGTGT GCCTAATTCC ATAATTATGC ACATTGGGGA TACAATTGAA
ATCCTAAGCA ACGGAAAGTA CAAGAGCATT CTTCACAGAG GGGTTGTGAA CAAAGAGAAA
GTAAGGATTT CATGGGCTAT TTTCTGTGAG CCTCCAAAGG AGAAGATTAT GCTTAAGCCC
CTACCTGAGA CTGTCACCGC GGCTGAGCCA TCTCAATTCC CACCTCGCAC CTTTGCACAA
CATATGGCAC ACAAGCTTTT CAAGAAGGAT AATAACGATG CTGTTGTTGA ACAAAAAGTA
TTCACGAAGG ATGATCAGGA TTCTGCTGCT GTACATAAAG CCTCCGAAAA GGATGTTGCT
AAGGAAGACG CT
>Sopen_XM_015229000.1.p1
GTGAGTGAAG TGGTTTCAAT TCCGTCGAGA GTTGAAAGCT TGGCTAAAAG TGGAATCCAA
GTCATTCCTA AAGAGTATGT GAGGCCACAA GAAGAGCTGA ATGGTATAGG AAACATCTTT
GAGGAAGAGA AGAAAGATGA AGGACCTCAA GTACCGACGA TTAATCTAAA AGAAATTGAC
TCAGAGGACA AGGAAATTCG CGAAAAATGC CACCAGGAGT TGAAGAAAGC AGCGGTGGAG
TGGGGTGTTA TGCACCTCGT TAACCATGGG ATATCGGATG AGCTAATTGA ACGTGTCAAG
GTTGCTGGAG GTACCTTTTT TGATCTACCT GTTGAAGAGA AGGAGAAGTA TGCTAATGAT
CAAGCTTCTG GTAATGTCCA AGGCTATGGC AGCAAGCTAG CAAATAGTGC TTGTGGTCAG
CTTGAGTGGG AGGATTACTT CTTTCATTGT GTTTTCCCCG AGGACAAGCG CGATTTGGCC
ATCTGGCCTA AAACCCCTGC TGACTACATT CCAGCAACAA GTGAATATGC CAAGCAGATC
AGGAACCTAG CAACAAAGAT TTTTGCAGTG CTTTCGATTG GGTTGGGATT GGAAGAAGGA
AGACTAGAGA AGGAAGTTGG AGGCATGGAA GACTTGCTGC TTCAAATGAA GATTAACTAC
TATCCCAAAT GTCCCCAACC AGAACTAGCA CTTGGTGTCG AGGCTCATAC TGATGTGAGT
GCACTGACGT TCATCCTCCA CAATATGGTG CCTGGCTTGC AACTCTTTTA TGAAGAGAAG
TGGGTAACTG CAAAGTGTGT GCCTAATTCC ATAATTATGC ACATTGGGGA TACAATTGAA
ATCCTAAGCA ACGGAAAGTA CAAGAGCATT CTTCACAGAG GGGTTGTGAA CAAAGAGAAA
GTAAGGATTT CATGGGCTAT TTTCTGTGAG CCTCCAAAGG ACAAGATTAT GCTTAAGCCC
CTACCTGAGA CTGTCACCGC GGCTGAGCCA TCTCAATTCC CACCTCGCAC CTTTGCACAA
CATATGGCAC ACAAGCTTTT CAAGAAGGAT AATAACGATG CTGCTGTTGA ACAAAAAGTA
TTCACGAAGG ATGATCAGGA TTCTGCTGCT GTACATAAAG CCTCCGAAAA GGATGTTGCT
AAGGAAGACG TT
>Sotub_XM_006358783.2.p1
GTGAGTGAAG TGGTTCCAAT TCCTTCAAGA GTTGAAAGCT TGGCTAAAAG TGGAATCCAA
GTCATTCCTA AAGAGTATGT GAGGCCACAA GAAGAGTTAA ATGGTATAGG AAACATCTTT
GAGGATGAGA AGAAAGATGA AGGACCTCAA GTACCGACAA TTAATCTGAA AGAAATCAAC
TCAGAGGACA AGGAAATTCG CGAAAAATGC CACCAGGAGT TGAAGAAAGC AGCAGTGGAG
TGGGGTGTAA TGCACCTCGT TAACCATGGG ATATCGGATG AGCTAATTGA TAGAGTCAAG
GTTGCTGGAA GTACCTTTTT TGATTTACCT GTTGAAGAGA AGGAGAAGTA TGCAAATGAT
CAAGCTTCTG GTAATGTCCA AGGCTATGGC AGCAAGCTAG CAAATAGTGC TTGTGGTCAG
CTTGAGTGGG AGGATTACTT CTTTCATTGT GTTTTCCCCG AGGACAAGCG CGACATGGCC
ATCTGGCCTA AAACCCCTGC TGACTACATT CCAGCAACAA GTGAATATGC CAAGCAGATC
AGGAACCTAG CAACAAAGAT TTTTGCAGTG CTTTCGATTG GGTTGGGATT GGAAGAAGGA
AGACTAGAAA AGGAAGTTGG AGGCATGGAA GACCTGCTGC TTCAAATGAA GATTAACTAC
TACCCCAAAT GTCCCCAACC AGAACTAGCA CTTGGCGTTG AAGCTCATAC TGATGTGAGT
GCACTGACTT TCATCCTCCA CAATATGGTG CCTGGCTTGC AACTCTTTTA TGAAGGGAAG
TGGGTAACTG CAAAGTGTGT GCCTAATTCC ATAATTATGC ACATTGGGGA TACCATTGAA
ATCCTAAGCA ATGGAAAGTA CAAGAGCATT CTTCACAGAG GGGTTGTGAA CAAAGAGAAA
GTAAGGATTT CATGGGCTAT TTTCTGTGAG CCTCCAAAGG AGAAGATTAT GCTTAAGCCC
CTACCTGAGA CTGTCACCGA GGCTGAGCCA TCTCAATTCC CACCTCGCAC CTTTGCACAG
CATATGGCAC ACAAGCTTTT CAAGAAGGTT GATAACGATG CTGCTGCTGA ACAAAAAGTA
TTCAAGAAGG ATGATCAGGA TTCTGCTGAT GTACACAAAG CCTCCGAAAA GGATGTTGCG
AAGGAGGACG TT
>Ccan_Cc08_g13720
---------- ---------- ---------- ---------- ---------- ----------
---------- ---------- ---------- ---------- ---------- ----------
---------- ---------- ---------- ---------- ---------- ----------
---------- ---------- ---------- ---------- ---------- ----------
---------A TGCACCTTGT CAACCATGGC ATATCAAATG AGCTCATTAA TCGAGTCAAG
GTTGCTGGAG AGGCCTTCTT CAATTCACCC TTTGAGGAAA AGGAGAAGTA TGCCAATGAT
CAGGCATCAG GCAAACTGCA AGGATACGGC AGCAAACTAG CAAACACTGC CAGTGGTCAG
CTTGAATGGG AGGACTACTT TTTCCATTGT GTTTTCCCCG AGGACAAGCG GGATTTGTCG
ATTTGGCCCA AGACTCCAGA AGACTATATC CCTGCAGCGA GTGAGTATGC AAAGCAATTG
AGGGGCTTGG CAACCAAGCT ATTAGCTGTG CTGTCTCTTG GCTTGGGATT AGAAGAAGGC
AGGCTAGAAA AGGAAGTTGG TGGTATCGAA GAGTTAATTC TGCAAATGAA GATTAACTAC
TACCCCAAAT GCCCTCAACC GGAGCTAGCA TTGGGTGTTG AAGCTCACAC TGATGTCAGT
TCTCTGACTT TCATCCTTCA CAATATGGTG CCTGGCCTGC AATTGTTCTA TGAGGACAAG
TGGATTACTG CCAAATGTGT TCCCAATTCC ATTATCATGC ACATTGGGGA CACCATTGAG
ATTCTAAGCA ATGGAAAATA CAAGAGCATT CTTCATAGAA GCCTTGTGAA CAAAGACAAA
GTAAGAATCT CTTGGGCAGT TTTCTGTGAA CCACCAAAGG AGAAGATCAT CCTCAAACCA
CTGCCTGAGA CAGTTTCAGA GACTGAGCCC CCTCGCTACC TGCCTCGAAC GTTTGCGCAG
CATATTGACC ATAAACTGTT CAGGAAAACC GAGGAAGCTG TTGAAAAAAA TCAATCCACT
GAGGACAATA AATCTCCTGA AGACAATCAA CCTCGTGAAG ATGGTAAACG TTCG------
---------- --
>Lsat_1_v5_gn_9_97280.1
------ATGG TGATTGCAAC AAACACAAGA GTCGAAAGCT TATCAAAAAG TGGGATTCAT
CAAATCCCAA AAGAATACAT CCGACCACAA GATGAACTAT CAACCATCAC CAACATCTTA
CACGAAAACA ACGACGACAA AGGGCCACAG CTCCCCACCA TCGACTTAAA CGACATAAAC
TCCGGCGACC CAAAAACCCT AGAAAACTGT AGCAACGAGC TGAGAAAAGC AGCCACCGAG
TGGGGCGTCA TGCATCTCGT CAACCATGGA ATCTCCGACG ACCTCATCGC TCGTGTCAAG
GCTGCCGGCG AGAGTTTCTT CTCTCAGCCT GTAGAGGAGA AAGAAAAACA TTGTAACGAT
ATTGCTTCAG GGAAGATTCA AGGGTATGGA AGTAAATTGG CGAACAATGC ATCGGGGCAA
CTCGAATGGG AAGACTACTT CTTTCACACT GTGTTTCCCG AGGATAAACG TGATTTGACT
GTTTGGCCCT CCACGCCCAA TGATTATATA CTCGCTACCA CCGAGTATGC TAAGCAAATA
CGAGCACTCA CCACCAAGAT CCTCTCGGTG CTATCTCTTG GGTTAGGACT AGAGGCAGGG
CGGCTAGAGG AGGAAGTCGG AGGGGTGGAT GAGCTACTCC TTCAACTAAA AATCAACTAT
TACCCAAAAT GCCCTCAACC CTAG------ ---------- ---------- ----------
---------- ---------- ---------- ---------- ---------- ----------
---------- ---------- ---------- ---------- ---------- ----------
---------- ---------- ---------- ---------- ---------- ----------
---------- ---------- ---------- ---------- ---------- ----------
---------- ---------- ---------- ---------- ---------- ----------
---------- ---------- ---------- ---------- ---------- ----------
---------- ---------- ---------- ---------- ---------- ----------
---------- --
>Peaxi162Scf00620g00533.1
GTGAATGCAG TAGTTACAAC TCCTTCAAGA GTTGAAAGCT TGGCTAAAAG TGGAATCCAG
GCCATCCCTA AGGAGTATGT GAGGCCACAA GAAGAGTTGA ATGGAATCGG AAACATCTTC
GAGGAAGAGA AGAAAGATGA AGGGCCTCAA GTACCAACAA TTGATTTGAA AGAAATTGAC
TCCGAGGACA AGGAGATTCG CGAGAAATGC CACCAGGAGT TGAAGAAAGC AGCCATGGAA
TGGGGTGTCA TGCACCTTGT GAATCATGGC ATATCCGATG AGCTAATCAA TCGTGTCAAG
GTTGCTGGAG AGACCTTCTT TGATCAACCT GTTGAAGAAA AGGAGAAGTA TGCTAATGAC
CAAGCCAATG GCAATGTCCA AGGCTACGGC AGCAAGCTAG CAAATAGTGC TTGTGGTCAG
CTTGAGTGGG AGGATTATTT CTTCCATTGT GCTTTCCCTG AAGACAAGCG CGACTTGTCC
ATCTGGCCTA AAAATCCTAC TGACTACACT CCAGCAACAA GTGAATATGC CAAGCAGATC
AGGGCCCTAG CAACAAAGAT TTTGACAGTG CTTTCTATTG GGCTGGGGCT GGAAGAAGGA
AGACTAGAGA AGGAAGTTGG AGGCATGGAG GATCTGCTGC TTCAAATGAA GATTAACTAC
TATCCCAAGT GCCCCCAACC AGAACTAGCA CTTGGCGTCG AAGCTCATAC AGATGTCAGC
GCACTGACTT TCATCCTCCA CAATATGGTG CCCGGCTTGC AACTCTTCTA TGAAGGCCAG
TGGGTAACTG CTAAGTGTGT GCCTAATTCT ATCATCATGC ACATAGGGGA CACCATTGAA
ATCCTAAGCA ATGGAAAGTA CAAGAGCATC CTTCATAGAG GGGTTGTGAA TAAAGAGAAA
GTAAGGATCT CATGGGCCAT TTTCTGCGAG CCACCTAAGG AGAAGATCAT CCTTAAGCCC
CTACCTGAGA CTGTCACTGA GGCTGAGCCA CCTCGATTCC CACCTCGCAC CTTTGCACAG
CATATGGCAC ACAAGCTCTT CAGGAAGGAT GACAAGGATG CCGCTGTTGA ACACAAAGTC
TTCAAAGAGG ATGAACTGGA TACTGCTGCT GAACATAAGG TCCTCAAGAA GGATGTTGCT
AAGGAGGATG CT
