# Supplementary material for: Assessing Anthocyanin Biosynthesis in Solanaceae as a Model Pathway for Secondary Metabolism
Source: Genes (Basel). 2019 Jul 25;10(8):559. doi: 10.3390/genes10080559 (PMC6723469; doi:10.3390/genes10080559)
Supplement: Supplementary file 1 [file genes-10-00559-s001.zip › SuppFile/ANS-NtAln.fas]

>Caann_XM_016712446.1.p1
------------------------------------------------------ATGGTGAGTGAAGAGGTTCCAACTCCTTCAAGAGTTGAAAGCTTAGCTAAAAGTGGAATCAAGGCCATTCCTAAAGAGTATGTGAGGCCACAAGAAGAGTTGAATGGAATTGGAAACATCTTCAAGGAA---GAAAACAAAGATGATGGACCTCAAGTACCGATGATTGATCTTACAGAAATCGACTCAGAGGACAAGGAAATTCGCGAAAAATGCCACCAAGATTTGAAGAAAGCGGCCACGGAGTGGGGTGTCATGCACCTCGTTAACCATGGCATACCGGATGAGCTAATCAATCGTGTCAAGGTTGCCGGAGGTACTTTCTTTGATCTACCTGTTGAAGAAAAGGAGAAGTATGCTAATGATCAACCCTCTGGTAATGTCCAAGGCTATGGCAGCAAGCTAGCAAATAGTGCTTGTGGTCAACTTGAGTGGGAGGATTACTTCTTTCATTGTGTTTTCCCGGAGGACAAACGCAACTTGGCCATCTGGCCTAAAACCCCTGCTGACTACATTCCAGCAACAAGTGAATATACCAAGCAGATCAGGAACCTAGCAACAAAGATTTTTGCAGTGCTTTCTATTGGGCTGGGACTAGAAGAAGAAAGACTAGAGAAGGAAGTTGGAGGCATTGAAGACCTACTGCTTCAAATGAAGATCAACTACTACCCCAAATGCCCACAACCAGAACTAGCACTTGGCGTCGAAGCTCATACTGATGTGAGTGCACTGACTTTCATCCTCCACAATATGGTACCTGGTTTGCAACTCTTCTATGAAGGAAAGTGGGTAACTGCAAAGTGCGTGCCTAATTCCATAATCATGCACATCGGGGATACCATTGAAATCCTAAGCAATGGAAAGTACAAAAGCATTCTTCACAGAGGAGTTGTGAACAAAGAGAAGGTAAGGATTTCATGGGCGATTTTCTGTGAGCCTCCAAAGGAGAAAATCATCCTCAAGCCCTTACCTGAGACTGTCACCAAGGCTGAGCCACCTCGATTCCCACCTCGCACCTTTGCACAACATATGGCGCACAAGCTCTTCAGGAAGGATGATCAAGATGCTGCTGCTGAACACAAATTATTCAAGAAGGATGATCAGGATTCTGCTGCTGAACAAAAAGCCTCCAAAAAGGATGATCATGATGTTGTTGCTGAGCTCAAAGTCCTCAAGGAGGACGAACAA---------------------------------------------------------------------------------GCTGCTGCTGCTGCTGCGCACAAAGTGTTCGAGAAGGATAATCAGGATGTTGATGCTAAGCACGAAGTCCTCAAGAATGTTGCTGCTAAAGAATCTGAATAG---------------------------
>Cycar_XM_025103808.1.p1
---------------------------------------------------------------ATGGTGGTTTCAGCA------AGGGTCGAGACCTTAGCAACAAGTGGGATTCACCAAATCCCAAAAGAATACATTCGTCCACAACATGAACTCAAAACCATCACCAACATCTTCCATGAC---CAAAATGACCCAAATGCCCCTCAACTCCCAACCATCGACTTAAACCACATCCATTCCCAAGACCTGGAAACCCGACAAAAGTGTCGTGATGAGCTCACGAAGGCCGCCACCGTGTGGGGCGTTATGCACCTCGTCAACCATGGAATCTCCGGTGACTTGATCCGTCGTGTTAAGGCTGCGGGGGAGAGTTTCTTCGATCAGCCTGTGGAAGAGAAGGAGAAGTATTGTAACGATATCGCTTCGGGGAAGATTCAAGGATACGGGAGTAAATTGGCTAACAATGCTTGCGGACAACTCGAATGGGAAGATTACTTCTTCCATCTCGTCTTCCCTGAGGAGAAACGCGACTTGACCATTTGGCCAACGACGCCGGATGATTACATCCCGGCGACCACCGAGTATGCTAAGCAACTACGAGCACTCGCTACCAAGATCCTCTCGGTTCTATCTCTCGGGTTGGGACTCGAGGAGGGGAGGCTAGAGAAGGAGGTCGGAGGGATGGAAGAGTTACTTCTTCAACTAAAGATCAACTACTACCCGAAATGTCCACAACCCGAGCTAGCACTCGGTGTTGAAGCTCACACAGACGTGAGTGCACTCACGTTCATACTCCACAACATGGTCCCCGGGCTCCAACTCTTCTATGGCGGACGATGGGTGACGGCAAAATGCGTGCCGGACTCCATCATCCTCCACATTGGTGACACCATTGAGATCCTTAGTAACGGAAAGTATAAAAGCATCCTCCATAGAGGGCTTGTGAATAAGGAGAAGGTTAGGATTTCTTGGGCAGTTTTCTGTGAACCGCCCAAGGACAAGATCATCCTGAAACCACTACCGGAGACGGTTTCTGAGGAGGAGGAGCCACTCTTTCCGCCACGGACCTTCCACCAGCATATGGAACACAAGTTGTTTAGGAAGAACAATGATGCAGTTGATCCAAAATGA------------------------------------------------------------------------------------------------------------------------------------------------------------------------------------------------------------------------------------------------------------------------------------------------------------------------------
>Dacar_XM_017380613.1.p1
------------------------------------------------------ATGGTCGCGACTACCTTAGAATCTCCA---AGAGTAGAGACCCTGGCTGGGAGTGGCATTCAGCTAATCCCGAAAGAATACGTGAGGCCGAAAGATGAACTTGTCAGCATCACCAACATTTTCGAGGAG---GAAAAGAGTGATGAAGGCCCTCAGGTGCCCACAGTCGACATAGCTGATATTCTGTCTGATGACAGAGCTGTCAGGGAGAAATGCTATGAAAGAATTAAGGATGCTGCCGTGGACTGGGGAGTCATGCACCTTGTTAACCACGGGATCTCAAATGAGCTCATGGATCGTGTTAGAGTGGCTGGACAGGCGTTTTTTGCTGAACCAATTGGCGAGAAGGAGAAGTATGCAAATGATCCGGGCACTGGAATGATTCAAGGGTATGGAAGCAAGCTAGCCAACAATGCCAGCGGCCAGCTTGAGTGGGAAGACTATTTCTTCCACCTTGTTTACCCCGAAGAGAAAGCTGATTTGTCTATTTGGCCTAAGAAACCACAGGACTACATTCCGGCAACAAGGGAGTACGCGAAGGAGTTAAGAGGCCTCGCGACAAAGTTACTATCTGCATTATCTATAGGACTGGGACTTGAAGAAGGAAGGCTAGAAAAAGAAGTTGGCGGAATGGAAGAGCTAATACTCCAGATGAAGATCAATTACTACCCGAAGTGTCCTCAACCTGAACTGGCTCTCGGTGTTGAAGCTCACACTGATGTGAGTGCACTCAGTTTCATACTCCATAATATGGTTCCTGGGCTACAACTCTTCTATGGAGGCAAGTGGGTGACCGCTAAATGTGTTCCAGACTCTATTATAGTACACATTGGGGACACACTTGAAATTTTAAGCAATGGCAAGTATAAAAGCATTCTTCACAGGGGACTTGTGAACAAGGAGAAAGTTAGAATTTCGTGGGCTGTTTTCTGTGAGCCTCCTAAAGAGAAGATTATTCTAAAGCCACTGCCAGAGACAGTAACTGAGGCTGAGCCACCGCTCTTTCCACCCCGTACCTTTGCTCAGCATATGGCACACAAGCTGTTCAGGAAGAGCCAGGAAGCTATTGATGACTCGAAAAAGGTTCAGCCACAGGAACAAAATAATGCTGAAACTGATATTCCTCAGCCAGAAGAACAACAAAAAACCGTAGAAAGTAAACCTCAGAAAATTGAAATATTAAAG------------------------------------------------------------------------------------CCTGGAGAAGAGGCATCTACTTCTCCATAA---------------------------------------------------------------------------------------------------
>Heann_XM_022177923.1.p1
------------------------------------------AACAAAAACCTACATCAATCAATGGTGATTTCAGCAAACACAAGAGTCGAGAGCTTAGCCAAAAGTGGGATCCATCAAATCCCAAAAGAATACATCCGACCACAACACGAACTCACAACCATCACCGACATCTTTCACGAT---GAAAACAACCAACAAGGACCACAACTCCCAACCATCGACTTAAACGACATCAACTCTAACGACCCGAAAGCGCGCGAAAAGTGTCGTCATGAGATCGTAAAAGCAGCCTCCGAGTGGGGTGTCATGCACCTTGTCAACCATGGGATTTCCGGCGACTTGATCAACCGTGTTAAGGCGGCTGGCGAGGGTTTCTTCGATCAGCCGGTTGAAGAGAAAGAGAAGTACTCTAATGATATCGATTCCGGAAATCGACAAGGGTATGGAAGTAGGTTAGCCACCAATGCATGTGGCCAGCTTGAATGGCAAGATTACTTTTTCCACCTTGTGTTTCCGGAGGAGAAACGTGATTTGACCATTTGGCCCTCCACACCTAACGATTACATTCATGCTACGACGGAGTACGCTAGACAACTAAGATCACTTGTCTCCAAGATACTAACGGCGTTATCTCTAGGATTAGGATTGGATGAGGGGAGGCTAGAGAAGGAGGTTGGAGGAATGGAAGAGCTACTTCTACAACTAAAAGTTAACTATTACCCAAAATGCCCTCAACCCGAGCTAGCACTTGGTGTTGAAGCTCACACCGACGTGAGTGCACTCACGTTCATACTCCAAAACATGGTTCCAGGGCTCCAACTCTTCCACAATGGACAATGGGTGACTGCGAAATGCGTACCCGACTCCCTCATTGTGCACATTGGTGACACTATTGAGATCTTGAGTAACGGCAAGTATAAAAGTGTTCTCCATAGAGGGCTTGTGAATAAGGAGAAAGTTAGGATTTCTTGGGCGGTTTTCTGCGAACCGCCCGAGGAGAAGATCATCTTGAAACCACTTCCAGAGACGGTTTCTGAGGGGGAGCCGTCGCTCTTTCCGCCGCGGACCTTCCTTCAGCATATGGAACACAAGCTGTTTAGGAAGAATAATGATTCAGTTGCGTGA------------------------------------------------------------------------------------------------------------------------------------------------------------------------------------------------------------------------------------------------------------------------------------------------------------------------------------
>Heann_XM_022177924.1.p1
---------------------------------------------------------------ATGGTGATTTCAGCAAATACAAGAGTCGAGAGCTTAGCCAAAAGTGGGATTAATCAAATCCCAAAAGAATACATCCGAACACAAGATGAACTCACAACCATCACCGACATCTTTCAAGAT---GAAAACAACCAACAATGCCCACAAGTTCCCACCATCGACTTGAACGACATCAACTCCGACGACCCGAAAGCACGTGAAAAGTGTCGTCATGAGATCGTTAAAGCGGCCACCGAGTGGGGTGTCATGCACCTTGTCAACCATGGGATCTCTGGCGACTTGATCAACCGTGTTAAGGCTGCAGGCGAGAGTTTTTTCGATCAACCGGTTGAAGAGAAGGAGAAGTATTCGAATGATATTGCATCAGGAAAGATTCAAGGGTATGGAAGTAAGTTGGCTAATAACGCTTGTGGGCAGCTTGAATGGGAAGATTACTTCTTCCACCTTGTGTTCCCGGAGGAGAAACGTGATTTGACCAATTGGCCCTCAACACCTAAGGATTACATCCCTGCTACGACGGAGTACGCTAGACAACTAAGAGCACTTGCCACCAAGATATTTGTGGTGTTATCTCTAGGATTGGGACTGGAGGAGGGGAGGCTAGAAAAGGAGGTAGGAGGGATGGAGGAGCAAATTCTTCAACTAAAGATCAACTATTACCCAAAATGCCCTCAGCCCGAGCTAGCTCTAGGTGTTGAAGCTCACACCGATGTGAGTGCACTCACGTTCATACTCCACAACATGGTTCCTGGGCTCCAGCTCTTTTATGATGGACAATGGGTGACAGCTAAATGCGTACCAGACTCCATCATAATGCACATTGGTGACACTATTGAAATCCTTAGTAATGGCAAGTACAAAAGTATTCTCCATAGAGGGCTTGTGAATAAGGAGAAGGTTAGGATTTCTTGGGCGGTTTTCTGCGAACCGCCAAAGGAGAAGATCATCCTGAAACCGTTACCTGAGACGGTTTCTGAGGAGGAGCCACCACTCTTTCCGCCACGAACCTTCCATCAACATATGGAACATAAGCTGTTTAGAAAGAACAATGACACACTCAATCCAAAATGA------------------------------------------------------------------------------------------------------------------------------------------------------------------------------------------------------------------------------------------------------------------------------------------------------------------------------
>Ipnil_XM_019317185.1.p1
---------------------------------------------------ATGGTGTCTACTATTACTGCAACTGTTCCCAGCAGGGTGGAGAGGCTAGCAAGCAGCGGCATCGAACGCATCCCTAAGGAGTACATAAGGCCGGAGGAAGAGCGGAGGAGCATCGGCGACATTTTCGAGGAG---GAAAAGATCGCCGGAGGGCCACAAGTCCCCACCGTGGACTTGAAAGGGATCAACTCCGAGGACTTGGAAGTGCGGGAGAAGTGCCGAGAGGAGCTGCGGAAGGCGGCGGTGGACTGGGGCGTGATGCACCTGGTGAACCACGGGATATCGGAGGAGCTCACAGGCCGCGTCAAGGCTGCCGGAGAGGGGTTTTTCGGTCAGCCAATTGAGGAGAAAGAGAAGTACGCTAATGACCAGGCGGCGGGGAATGTCCAGGGCTATGGTAGTAAGCTGGCAAATAATGCCAGTGGGCAGCTTGAGTGGGAGGATTACTTTTTCCACTGCATTTTCCCCGAAGATAAGACTGATCTCTCCATTTGGCCTAAAACCCCTTCTGATTACATAGATGCAACAAAGGAATATGCAAAGCAACTGAGGGCATTAGCCACAAAGGTTTTAGCAGTGCTGTCACTAGGGCTAGGGTTAGAGGAAGGAAGGCTGGAGAAGGAAGTGGGAGGGATGGAAGAGCTTCTTCTGCAAATGAAGATAAACTACTACCCAAAATGCCCTCAGCCGGAGCTAGCCCTGGGCGTGGAAGCTCACACCGACGTCAGCGCCCTCACCTTCATCCTCCACAACATGGTCCCCGGCCTGCAGCTCTTCTACGGGGGAAAATGGGTCACCGCCAAGTGCGTCCCTAACTCCATCATCATGCACGTCGGTGACACCGTCGAGATTCTCAGCAACGGCAAGTACAAGAGCATTCTCCACAGAGGGGTTGTGAACAGGGAGAAGGTGAGGGTTTCTTGGGCGGTCTTCTGTGAGCCGCCCAAGGACAAGATCCTTCTCCAGCCCCTGCCGGAGACCGTGTCAGAGGCGGAGCCGCCGCGCTTCCCGCCCCGCACTTTTGCCCAGCATATTAAGCATAAGCTCTTCAGGCAAAGTGATCAGGAAGCAGCAGACACGCCCAAACCTGATAATGATGATCATCATCAATCAAATTAG------------------------------------------------------------------------------------------------------------------------------------------------------------------------------------------------------------------------------------------------------------------------------------------
>Migut_XM_012991981.1.p1
ATCTATTATCAAATATTTAATTTTCCTAATTTTTCTCAAGTTATAATAAAAAAAATGGTTTCAATTATGGCTCCAAGCCCG---CGCGTGGAAGTCTTGGCCCGAAGCGGGATTGACACAATCCCGAAGGAGTACGTAAGGACCGAAGAAGAGCTGAAAAGCATAGGCGACATTTTCGCGGAG---GAGAAAGTCACCGACGGGCCGCAGCTGCCGGTTATCGACTTGGCCGGAATCAGCTCCGACGACGAAGAGACGCGGCTGAAATGCCACGAGGAGCTGAAGAAGGCGGCGGTCGAGTGGGGGGTGATGCACCTGGTCAACCATGGGGTGCCGGAGGAGCTCATGGAACGGGTCAAGAATGCGGGCCGGGCCTTTTTCGAGCTGCCCGTGGAGGAGAAGGAGGAGTACGCCAATGATCAGGCCGCCGGAAACGTGCAGGGGTACGGCAGCAAGCTGGCGAACAACGCGAGCGGGCAGCTGGAGTGGGAGGACTACTTTTTCCACTGCGTTTTCCCGCCGGAGAAGAGGGATTTGTCGATTTGGCCCAAGAATCCGGCTGATTATGTCCCGGCAACAACCGAGTACGCGGAGCAGCTAAGGTCGCTAACCACCAAGATACTATCAATCCTATCAACCGGGCTCGGATTAGAACCGGATAGATTAGAACAAGAAGCCGGCGGCGCAGAGGATCTAATCCTCCAAATGAAGATCAACTACTACCCAAAATGCCCTCAGCCGGAGCTCGCACTCGGAGTCGAAGCCCACACCGACGTGAGCGCGCTCACCTTCATCCTCCACAACATGGTCCCCGGCTTGCAGCTCTTCTACGAGGGCAATTGGGTCACCGCAAAATGCGTGCCGAATTCGATAATCATGCACATCGGCGACACGGTTGAGATTCTCAGCAATGGCAAGTACAAGAGTATTCTACACAGGGGGCTTGTGAACAAGGAGAAGGTGAGGATTTCTTGGGCGGTTTTCTGCGAGCCGCCCAAGGAGAGGATTGTTCTCCGGCCGCTGCCGGAGACGGTTTCCGAGGCCGAGCCCCCGCTTTTTCCCCCGAGGACTTTTGCGCAGCATATCGAGCATAAGCTGTTCGGGAAGAGTAGTACTATTGTGGAGGATGATGTTGATGTTGGTCTTAAGAAATCAGATGATATATAA---------------------------------------------------------------------------------------------------------------------------------------------------------------------------------------------------------------------------------------------------------------------------------------------
>Nisyl_XM_009777817.1.p1
------------------------------------------------ATGGTGGTGATAAGTGCAGTAGTTCCAACTCCTTCAAGAGTTGAAAGCTTGGCTAAAAGTGGAATCCAGGCTATCCCTAAAGAGTATGTGAGGCCACAAGAAGAGTTAAATGGAATAGGAAACATATTTGAGGAA---GAGAAGAAAGATGAAGGACCTCAAGTACCGACGATTGATCTGAAAGAAATCGACTCAGAGGACAAGGAAATTCGCGAGAAATGCCACAAAGAGTTGAAGAAAGCAGCTATGGAGTGGGGTGTTATGTACCTTGTTAACCATGGCATATCAGATCAGCTAATTGATCGTGTCAAGGTTGCTGGAAAGACCTTCTTTGATCAACCTGTTGAAGAAAAGGAGAAGTATGCTAATGACCAACCCTCTGGCAATGTCCAAGGCTATGGCAGCAAGTTAGCAAATAGTGCTTGTGGTCAGCTTGAATGGGAGGATTATTTCTTCCATTGCGTTTTCCCCGAGGACAAGTGCGACTTATCCATCTGGCCTAAAATCCCTACTGACTACATTCCAGCAACAAGTGAATATGCCAAACAGATTAGGAACCTAGCAACAAAGATTTTGGCAGTGCTTTCTATTGGGCTGGGACTAGAAGAAGGAAGACTAGAGAAGGAAGTCGGAGGCAAGGAGGACCTACTGCTTCAAATGAAGATTAACTACTACCCCAAATGTCCCCAACCAGAACTAGCACTTGGCGTTGAAGCTCATACTGATGTGAGTGCACTGACTTTTATCCTCCACAATATGGTGCCTGGGTTACAACTTTTCTATGAAGGACAGTGGGTAACGGCAAAGTGTGTGCCTAATTCCATAATCATGCATATTGGGGACACCCTTGAAATCCTAAGCAATGGAAAGTACAAAAGCATTCTTCACAGAGGGGTTGTGAATAAAGAGAAAGTAAGAATCTCATGGGCTATTTTCTGTGAGCCGCCAAAGGAGAAGATCATCCTTAAGCCCCTATCTGAGACTATCACTGAGGCTGAGCCACCTCGATTCCCACCTCGCACCTTTGCACAGCATATGGCCCATAAGCTCTTCAAGAAGGATGATCAGGATGCTGCTGCTGAACACAAAGTCTCCAAGAAGGATGACCCGGATTCTGCTGCTGAACACAAACCCTTCAAGAAGGATGATCAGGATGCTGTTGTTCAGCAAAAAGTCCTCAAGGAGGATGAA------------------------------------------------------------------------------------CAGGATGCCGCTGCTGAGCACAAAGTCTTCAAGAAGGATAATCAGGAT------------------------------GCTGCTGCTGAAGAATCTAAATAG---------------------------
>Nitab_XM_016598316.1.p1
------------------------------------------------ATGGTGGTGATAAGTGCAGTAGTTCCAACTCCTTCAAGAGTTGAAAGCTTGGCTAAAAGTGGAATCCAGGCTATCCCTAAAGAGTATGTGAGGCCACAAGAAGAGTTAAATGGAATAGGAAACATATTTGAGGAA---GAGAAGAAAGATGAAGGACCTCAAGTACCGACGATTGATCTGAAAGAAATCGACTCAGAGGACAAGGAAATTCGCGAGAAATGCCACAAAGAGTTGAAGAAAGCAGCTATGGAGTGGGGTGTTATGTACCTTGTTAACCATGGCATATCAGATCAGCTAATTGATCGTGTCAAGGTTGCTGGAAAGACCTTCTTTGATCAACCTGTTGAAGAAAAGGAGAAGTATGCTAATGACCAACCCTCTGGCAATGTCCAAGGCTATGGCAGCAAGTTAGCAAATAGTGCTTGTGGTCAGCTTGAATGGGAGGATTATTTCTTCCATTGCGTTTTCCCCGAGGACAAGTGCGACTTATCCATCTGGCCTAAAATCCCTACTGACTACATTCCAGCAACAAGTGAATATGCCAAACAGATTAGGAACCTAGCAACAAAGATTTTGGCAGTGCTTTCTATTGGGCTGGGACTAGAAGAAGGAAGACTAGAGAAGGAAGTCGGAGGCAAGGAGGACCTACTGCTTCAAATGAAGATTAACTACTACCCCAAATGTCCCCAACCAGAACTAGCACTTGGCGTTGAAGCTCATACTGATGTGAGTGCACTGACTTTTATCCTCCACAATATGGTGCCTGGGTTACAACTTTTCTATGAAGGACAGTGGGTAACGGCAAAGTGTGTGCCTAATTCCATAATCATGCATATTGGGGACACCCTTGAAATCCTAAGCAATGGAAAGTACAAAAGCATTCTTCACAGAGGGGTTGTGAATAAAGAGAAAGTAAGAATCTCATGGGCTATTTTCTGTGAGCCGCCAAAGGAGAAGATCATCCTTAAGCCCCTATCTGAGACTATCACTGAGGCTGAGCCACCTCGATTCCCACCTCGCACCTTTGCACAGCATATGGCCCATAAGCTCTTCAAGAAGGATGATCAGGATGCTGCTGCTGAACACAAAGTCTCCAAGAAGGATGACCCGGATTCTGCTGCTGAACACAAACCCTTCAAGAAGGATGATCAGGATGCTGTTGTTCAGCAAAAAGTCCTCAAGGAGGATGAA------------------------------------------------------------------------------------CAGGATGCCGCTGCTGAGCACAAAGTCTTCAAGAAGGATAATCAGGAT------------------------------GCTGCTGCTGAAGAATCTAAATAG---------------------------
>Nitab_XM_016645479.1.p1
------------------------------------------------ATGGTGGTGATCAGTGCAGTAGTTCCAACTCCTTCAAGAGTTGAAAGCTTGGCTAAAAGTGGAATCCAGGCTATCCCTAAAGAGTATGTGAGGCCACAAGAAGAGTTAAATGGAATAGGAAACATATTTGAGGAA---GAGAAGAAAGATGAAGGACCTCAAGTACCGACGATTGATCTAACAGAAATCGACTCAGAGGACAAGGAAATTCGAGAGAAATGCCACCAAGAGTTGAAGAAAGCAGCTATAGAATGGGGTGTTATGCACCTTGTTAACCATGGCATATCAGATGAGCTAATTGATCGTGTCAAGGTTTCTGGAGATACCTTCTTTGATCAACCTGTTGAAGAAAAGGAGAAGTATGCTAATGACCAACCCTCTGGCAATGTCCAAGGCTATGGCAGCAAGCTAGCAAATAGTGCTTGTGGTCAGCTTGAGTGGGAGGATTATTTCTTCCATTGTGTTTTCCCTGAGGACAAGTGCAACTTATCCATCTGGCCGAAAACCCCTACAGACTACATTCCAGCAACAAGTGAATATGCCAAGCAGATCAGGAACCTAGCAACAAAGATTTTGGCAGTGCTTTCTATTGGGCTGAGACTAGAAGAAGGAAGACTAGAGAAGGAAGTCGGAGGCATGGAGGACCTGCTGCTTCAAATGAAGATTAACTACTATCCCAAATGCCCCCAACCAGAACTAGCACTTGGTGTCGAAGCTCATACTGATGTCAGTGCACTGACTTTTATCCTCCACAATATGGTGCCTGGCTTGCAACTTTTCTACGAAGGACAGTGGGTAACGGCAAAGTGTGTGCCTAATTCCATAATCATGCATATTGGGGACACCCTTGAAATTCTAAGCAATGGAAAGTACAAGAGCATTCTTCACAGAGGGGTTGTGAATAAAGAGAAAATAAGAATCTCATGGGCTATTTTCTGTGAGCCGCCGAAGGAGAAGATCATCCTTAAGCCCCTACCTGAGACTATAACTGAGGCTGAGCCACCTCGATTCCCACCTCGCACCTTTGCACAGCATATGGCCCATAAGCTCTTCAAGAAGGATGATCAGGATGCTGCTGCTGAACACAAAGTCTCCAAGAAGGATGACCCGGATTCTGCTGCTGAACACAAACCCTTCAAGAAGGATGATCAGGATGCTGTTGTTCAGCAAAAAGTCCTCAAGGAGGATGAA------------------------------------------------------------------------------------CAGAATGCCGCTGCTGAGCACAAAGTCTTCAAGAAGGATAATCAGGAT------------------------------GCTGCTGCTGAAGAATCTAAATAG---------------------------
>Nitom_XM_009605813.2.p1
------------------------------------------------ATGGTGGTGATCAGTGCAGTAGTTCCAACTCCTTCAAGAGTTGAAAGCTTGGCTAAAAGTGGAATCCAGGCTATCCCTAAAGAGTATGTGAGGCCACAAGAAGAGTTAAATGGAATAGGAAACATATTTGAGGAA---GAGAAGAAAGATGAAGGACCTCAAGTACCGACGATTGATCTGACAGAAATCGACTCAGAGGACAAGGAAATTAGAGAGAAATGCCACCAAGAGTTGAAGAAAGCAGCTATAGAATGGGGTGTTATGCACCTTGTTAACCATGGCATATCAGATGAGCTAATTGATCGTGTCAAGGTTGCTGGAGATACATTCTTTGATCAACCTGTTGAAGAAAAGGAGAAGTATGCTAATGACCAACCCTCTGGCAATGTCCAAGGCTATGGCAGCAAGCTAGCAAATAGTGCTTGTGGTCAGCTTGAGTGGGAGGATTATTTCTTCCATTGTGTTTTCCCTGAGAACAAGTGCAACTTATCCATCTGGCCGAAAACCCCTACAGACTACATTCCAGCAACAAGTGAATATGCCAAGCAGATCAGGAACCTAGCAACAAAGATTTTGGCAGTGCTTTCTATTGGGCTGAGACTAGAAGAAGGAAGACTTGAGAAGGAAGTCGGAGGCATGGAGGACCTGCTGCTTCAAATGAAGATTAACTACTATCCCAAATGCCCCCAACCAGAACTAGCACTTGGTGTCGAAGCTCATACTGATGTCAGTGCACTGACTTTTATCCTCCACAATATGGTGCCTGGCTTGCAACTTTTCTATGAAGGACAGTGGGTAACGGCAAAGTGTGTGCCTAATTCCATAATCATGCATATTGGGGACACCCTTGAAATTCTAAGCAATGGAAAGTACAAGAGCATTCTTCACAGAGGGGTTGTGAATAAAGAGAAAGTAAGAATCTCATGGGCTATTTTCTGTGAGCCGCCGAAGGAGAAGATCATCCTTAAGCCCCTACCTGAGACTATAACTGAGGCTGAGCCACCTCGATTCCCACCTCGCACCTTTGCACAGCATATGGCCCATAAGCTCTTCAAGAAGGATGATCAGGATGCTGCTGCTGAACACAGAGTCTCCAAGAAGGATGACCCGGATTCTGCTGCTGAACATAAACCCTTCAAGAAGGATGATCAGGATGCTGTTGCTCAGCAAAAAGTCCTCAAGGAGGATGAA------------------------------------------------------------------------------------CAGAATGCCGCTGCTGAGCACAAAGTCTTCAAGAAGGATAATCAGGAT------------------------------GCTGCTGCTGAAGAATCTAAATAG---------------------------
>Oleur_XM_022990294.1.p1
------------------------------------------------------ATGTCTAAGGTGGTGAATCCG---------AGAGTTGAAATCCTTTCCAGCAATGGAATGAAATCAATCCCTAAAGAGTATGTGAGGCCACAAGAAGAGCTAGAAAGCATCGGAGATGTTTTCGAGGAA---GTAACGAGCGGCAAGGGGCCTCAGTTGCCGACAATAGATTTGCAAGGACTTGATTCTCGGGACAAAGAAGTTCGTGAAAAGTGTCACGAAGAATTAATTAAGGCTGCTAGGGAGTGGGGTGTTATGCACCTCATCAACCATGGCATACCAAACGAGCTAATTGATCGTGTTAAGATGGCCGGAAAAGGTTTTTTCGACCAGCCGGCGGAGGAGAAGGAAAAATATGCCAATGATCAAGCTTCCGGTAATGTTCAAGGGTATGGTAGCAAGTTAGCCAATAATGCGAGTGGTCAACTTGAGTGGCAGGACTATTTCTTCCACTGTATTTACCCAGAGGAGAAGAGGGAC------ATTTGGCCCAAGACTCCAACTGATTACAGCCCAGCAACAAGTGAGTATGCAAAACAACTGAGAGGCCTAACAAGCAAAATACTATCGGCACTCTCTCTTGGACTAGGGTTAGAACAAGAAAGACTGGAAAAAGAAGTTGGTGGCATGGAAGACCTCCTCCTCCAATTCAAGATAAACTATTACCCAAAATGCCCTCAGCCAGAACTCGCCCTCGGGGTCGAAGCCCACACCGACGTCAGTGCACTCACTTTCATCCTCCACAACATGGTGCCTGGCCTGCAACTCTTCTCTGAGGGAAAATGGGTCACAGCAAAATGTGTTCCCAACTCCATTATCCTGCACATTGGAGATACTATTGAGATTTTGTCCAATGGGAAGTATAAAAGTGCTCTGCACAGAGGGCTTGTGAATAAAGAGAAGGTGAGGATTTCTTTGGCAGTTTTCTGTGAGCCACCCAAGGAGAAGATTGTGCTGAAGCCGCTGCCGGAGACAGTTTCTGAGGCTGAGCCACCACGCTTCCCGCCCCGTACCTTTTCTCAGCATATCATGCACAAGCTGTTCAGGAAGAGTGAGGATTCCGGTGAAGAAAAATGA------------------------------------------------------------------------------------------------------------------------------------------------------------------------------------------------------------------------------------------------------------------------------------------------------------------------------
>Seind_XM_011073005.2.p1
------------------------------------------------------ATGGTTTCTCCTATGGCTCCAAGCCCA---CGGGTCGAAATCTTGGCCCGAAGTGGAATCAACACTATCCCAAAAGAGTACGTGAGGCCCGAAGAAGAGCTGAAAAGCATAGGCGATATTTTCGCTGAA---GAGAAGAGCATGGACGGGCCGCAGGTGCCCACGATTGACTTAGAAGCCATTAACTCGGATGACGAAGAAATGCGTAAGAAATGCCACGAGGAGCTAAAGCAAGCGGCGATGGAGTGGGGGGTGATGCACCTGATCAACCATGGAATACCGAAGGAACTCGTGAATCGGGTCAAGGTTGCGGGCCGGGAGTTTTTTGAGCTGCCGGTGGAGGAGAAGGAGAAGTACGCCAACGATCAGGAGGCGGGGAACGTGCAGGGCTACGGCAGCAAGCTGGCGAACAACGCCAGTGGGCAGCTGGAGTGGGAGGACTACTTTTTCCACTGTGTTTTTCCGGAGGAGAAGAGGGACTTGTCCATTTGGCCCAAGAATCCGGCTGATTATATTCCTGCTACAAGTGAGTATGCAAAGCAGATAAGAGCCTTAGCCACCAAGGTACTGTCAGTCCTCTCCCTAGGGCTAGGACTTGAACATGACAGACTAGAAAAAGAAATTGGTGGTATGGAGGACCTCACCCTCCAAATGAAGATCAACTATTACCCAAAATGCCCTCAGCCGGAGCTCGCCCTTGGTGTCGAAGCTCACACCGATGTTAGTGCCCTCACCTTTATCCTCCACAACATGGTTCCAGGCCTCCAGCTCTTCTACAAGGGCAATTGGGTGACGGCAAAATGCGTTCCCAATTCCATTATCATGCACGTAGGCGACACTGTTGAGATCCTTAGCAATGGTAGGTACAAGAGTATTCTTCATCGAGGATTGGTGAATAAGGAGAAGGTTAGAGTTTCTTGGGCAGTCTTCTGTGAGCCACCTAAGGAGAAAATCATCCTCAGGCCGCTCCCGGAGACAGTGTCTGAGGCCGAACCACCGTGCTTTCCACCGCGCACGTTTGCTCAACATATCAAGCACAAGCTCTTCAAGAAGAGTGGTGATGAGGATTCTCTTGATGGGAAGAAATCAAGTCATTAA------------------------------------------------------------------------------------------------------------------------------------------------------------------------------------------------------------------------------------------------------------------------------------------------------------
>Solyc_XM_010327136.3.p1
---------------------------------------CCGCGTATTATAGAGATGGTGAGTGAAGTGGTTTCAATTCCTTCAAGAGTTGAAAGCTTGGCTAAAAGTGGAATCCAAGTCATTCCTAAAGAGTATGTGAGGCCACAAGAAGAGTTAAATGGTATAGGAAACATCTTTGAGGAA---GAGAAGAAAGATGAAGGACCTCAAGTACCGACGATTAATCTAAAAGAAATTGACTCAGAGGACAAGGAAATTCGCAAAAAATGCCACCAGGAGTTGAAGAAAGCAGCGGTAGAGTGGGGTGTTATGCACCTCGTTAACCATGGGATATCGGATGAGCTAATTGAACGTGTCAAGGTTGCTGGAAGGACCTTTTTTGATCTACCTGTTGAAGAGAAGGAGAAGTATGCTAATGATCAAGCTTCTGGTAATGTCCAAGGCTATGGAAGCAAGCTAGCAAATAGTGCTTGTGGTCAGCTTGAGTGGGAGGATTACTTCTTTCATTGTGTTTTCCCCGAGGACAAGCGCGATTTGGCCATCTGGCCTAAAACCCCTGCTGACTACATTCCAGCAACAAGTGAATATGCCAAGCAGATCAGGAACCTAGCAACAAAGATTTTTGCAGTGCTTTCGATTGGGTTGGGATTGGAGGAAGGAAGACTAGAGAAGGAAGTTGGAGGCATGGAAGACTTGCTGCTTCAAATGAAGATTAACTACTACCCCAAATGTCCCCAACCAGAACTAGCACTTGGCGTCGAAGCTCATACTGATGTGAGTGCACTGACGTTCATCCTCCACAATATGGTGCCTGGCTTGCAACTCTTTTATGAAGAGAAGTGGGTAACTGCAAAGTGTGTGCCTAATTCCATAATTATGCACATTGGGGATACAATTGAAATCCTAAGCAACGGAAAGTACAAGAGCATTCTTCACAGAGGGGTTGTGAACAAAGAGAAAGTAAGGATTTCATGGGCTATTTTCTGTGAGCCTCCAAAGGAGAAGATTATGCTTAAGCCCCTACCTGAGACTGTCACCGCGGCTGAGCCATCTCAATTCCCACCTCGCACCTTTGCACAACATATGGCACACAAGCTTTTCAAGAAGGATAATAACGATGCTGTTGTTGAACAAAAAGTATTCACGAAGGATGATCAGGATTCTGCTGCTGTACATAAAGCCTCCGAAAAGGATGAACGTGATATTGTTGCTGAGCACATAGTCCTCAAGGAAGACGAA------------------------------------------------------------------------------------CAGGATTTTGCTGCTGAACAGAAAGCCTTCAAGAAGGTTGATCAGGATATTGTTCTTGCTGAGCGCAAAGTTCTCAAGGAGGATGAGCAGGATGCAGTTGCTGAGCTCAAAGTTTTTCAAGAAGGATGA
>Sopen_XM_015229000.1.p1
------------------------------------------------------ATGGTGAGTGAAGTGGTTTCAATTCCGTCGAGAGTTGAAAGCTTGGCTAAAAGTGGAATCCAAGTCATTCCTAAAGAGTATGTGAGGCCACAAGAAGAGCTGAATGGTATAGGAAACATCTTTGAGGAA---GAGAAGAAAGATGAAGGACCTCAAGTACCGACGATTAATCTAAAAGAAATTGACTCAGAGGACAAGGAAATTCGCGAAAAATGCCACCAGGAGTTGAAGAAAGCAGCGGTGGAGTGGGGTGTTATGCACCTCGTTAACCATGGGATATCGGATGAGCTAATTGAACGTGTCAAGGTTGCTGGAGGTACCTTTTTTGATCTACCTGTTGAAGAGAAGGAGAAGTATGCTAATGATCAAGCTTCTGGTAATGTCCAAGGCTATGGCAGCAAGCTAGCAAATAGTGCTTGTGGTCAGCTTGAGTGGGAGGATTACTTCTTTCATTGTGTTTTCCCCGAGGACAAGCGCGATTTGGCCATCTGGCCTAAAACCCCTGCTGACTACATTCCAGCAACAAGTGAATATGCCAAGCAGATCAGGAACCTAGCAACAAAGATTTTTGCAGTGCTTTCGATTGGGTTGGGATTGGAAGAAGGAAGACTAGAGAAGGAAGTTGGAGGCATGGAAGACTTGCTGCTTCAAATGAAGATTAACTACTATCCCAAATGTCCCCAACCAGAACTAGCACTTGGTGTCGAGGCTCATACTGATGTGAGTGCACTGACGTTCATCCTCCACAATATGGTGCCTGGCTTGCAACTCTTTTATGAAGAGAAGTGGGTAACTGCAAAGTGTGTGCCTAATTCCATAATTATGCACATTGGGGATACAATTGAAATCCTAAGCAACGGAAAGTACAAGAGCATTCTTCACAGAGGGGTTGTGAACAAAGAGAAAGTAAGGATTTCATGGGCTATTTTCTGTGAGCCTCCAAAGGACAAGATTATGCTTAAGCCCCTACCTGAGACTGTCACCGCGGCTGAGCCATCTCAATTCCCACCTCGCACCTTTGCACAACATATGGCACACAAGCTTTTCAAGAAGGATAATAACGATGCTGCTGTTGAACAAAAAGTATTCACGAAGGATGATCAGGATTCTGCTGCTGTACATAAAGCCTCCGAAAAGGATGAACGTGATATTGTTGCTGAGCACATAGTCGTCAAGGAAGACAAACAGGATTTTGCTGCTGAACAGAAAGCCTTCAAGAAGGTTGATCAGGATATTGTTGCTGAGCGCAAAGTTCTCAAGGAGGACGAGCAGGATGCAGTTGCTGAGCTCAAAGTTTTCAAGAAGGATGATCAGGATGTTGTTACTGAGCATAAAGTCCTCAAGGATGTTCCTGCTGAAGAATCTGAATAG---------------------------
>Sotub_XM_006358783.2.p1
------------------------------------------------------ATGGTGAGTGAAGTGGTTCCAATTCCTTCAAGAGTTGAAAGCTTGGCTAAAAGTGGAATCCAAGTCATTCCTAAAGAGTATGTGAGGCCACAAGAAGAGTTAAATGGTATAGGAAACATCTTTGAGGAT---GAGAAGAAAGATGAAGGACCTCAAGTACCGACAATTAATCTGAAAGAAATCAACTCAGAGGACAAGGAAATTCGCGAAAAATGCCACCAGGAGTTGAAGAAAGCAGCAGTGGAGTGGGGTGTAATGCACCTCGTTAACCATGGGATATCGGATGAGCTAATTGATAGAGTCAAGGTTGCTGGAAGTACCTTTTTTGATTTACCTGTTGAAGAGAAGGAGAAGTATGCAAATGATCAAGCTTCTGGTAATGTCCAAGGCTATGGCAGCAAGCTAGCAAATAGTGCTTGTGGTCAGCTTGAGTGGGAGGATTACTTCTTTCATTGTGTTTTCCCCGAGGACAAGCGCGACATGGCCATCTGGCCTAAAACCCCTGCTGACTACATTCCAGCAACAAGTGAATATGCCAAGCAGATCAGGAACCTAGCAACAAAGATTTTTGCAGTGCTTTCGATTGGGTTGGGATTGGAAGAAGGAAGACTAGAAAAGGAAGTTGGAGGCATGGAAGACCTGCTGCTTCAAATGAAGATTAACTACTACCCCAAATGTCCCCAACCAGAACTAGCACTTGGCGTTGAAGCTCATACTGATGTGAGTGCACTGACTTTCATCCTCCACAATATGGTGCCTGGCTTGCAACTCTTTTATGAAGGGAAGTGGGTAACTGCAAAGTGTGTGCCTAATTCCATAATTATGCACATTGGGGATACCATTGAAATCCTAAGCAATGGAAAGTACAAGAGCATTCTTCACAGAGGGGTTGTGAACAAAGAGAAAGTAAGGATTTCATGGGCTATTTTCTGTGAGCCTCCAAAGGAGAAGATTATGCTTAAGCCCCTACCTGAGACTGTCACCGAGGCTGAGCCATCTCAATTCCCACCTCGCACCTTTGCACAGCATATGGCACACAAGCTTTTCAAGAAGGTTGATAACGATGCTGCTGCTGAACAAAAAGTATTCAAGAAGGATGATCAGGATTCTGCTGATGTACACAAAGCCTCCGAAAAGGATGATTGCGATATTGTTGCGGAGCACATAGTCCTCAAGGAGGACAAACAGGATTCTGCTGTTGAACAGAAAGCCTTCAAGAAGGTTGATCAGGATGTTGTTGCTGAGCGCAAAGTTCTCAAGGAGGACGAGCAGGATGCAGTTGCTGAGCTCAAAGTTTTCAAGAAGGATGATCAGGATGTTGTTACTGAGCATAAAGTCCTCAAGGATGTTCCTGCTAAAGAATCTAAATAG---------------------------
>Ccan_Cc08_g13720
---------------------------------------------------------------------------------------------------------------------------------------------------------------------------------------------------------------------------------------------------------------------------------------------------------------------ATGCACCTTGTCAACCATGGCATATCAAATGAGCTCATTAATCGAGTCAAGGTTGCTGGAGAGGCCTTCTTCAATTCACCCTTTGAGGAAAAGGAGAAGTATGCCAATGATCAGGCATCAGGCAAACTGCAAGGATACGGCAGCAAACTAGCAAACACTGCCAGTGGTCAGCTTGAATGGGAGGACTACTTTTTCCATTGTGTTTTCCCCGAGGACAAGCGGGATTTGTCGATTTGGCCCAAGACTCCAGAAGACTATATCCCTGCAGCGAGTGAGTATGCAAAGCAATTGAGGGGCTTGGCAACCAAGCTATTAGCTGTGCTGTCTCTTGGCTTGGGATTAGAAGAAGGCAGGCTAGAAAAGGAAGTTGGTGGTATCGAAGAGTTAATTCTGCAAATGAAGATTAACTACTACCCCAAATGCCCTCAACCGGAGCTAGCATTGGGTGTTGAAGCTCACACTGATGTCAGTTCTCTGACTTTCATCCTTCACAATATGGTGCCTGGCCTGCAATTGTTCTATGAGGACAAGTGGATTACTGCCAAATGTGTTCCCAATTCCATTATCATGCACATTGGGGACACCATTGAGATTCTAAGCAATGGAAAATACAAGAGCATTCTTCATAGAAGCCTTGTGAACAAAGACAAAGTAAGAATCTCTTGGGCAGTTTTCTGTGAACCACCAAAGGAGAAGATCATCCTCAAACCACTGCCTGAGACAGTTTCAGAGACTGAGCCCCCTCGCTACCTGCCTCGAACGTTTGCGCAGCATATTGACCATAAACTGTTCAGGAAAACCGAGGAAGCTGTTGAAAAAAATCAATCCACTGAGGACAATAAATCTCCTGAAGACAATCAACCTCGTGAAGATGGTAAACGTTCGTGA---------------------------------------------------------------------------------------------------------------------------------------------------------------------------------------------------------------------------------------------------------------
>Lsat_1_v5_gn_9_97280.1
---------------------------------------------------------------ATGGTGATTGCAACAAACACAAGAGTCGAAAGCTTATCAAAAAGTGGGATTCATCAAATCCCAAAAGAATACATCCGACCACAAGATGAACTATCAACCATCACCAACATCTTACACGAAATTAACAACGACGACAAAGGGCCACAGCTCCCCACCATCGACTTAAACGACATAAACTCCGGCGACCCAAAAACCCTAGAAAACTGTAGCAACGAGCTGAGAAAAGCAGCCACCGAGTGGGGCGTCATGCATCTCGTCAACCATGGAATCTCCGACGACCTCATCGCTCGTGTCAAGGCTGCCGGCGAGAGTTTCTTCTCTCAGCCTGTAGAGGAGAAAGAAAAACATTGTAACGATATTGCTTCAGGGAAGATTCAAGGGTATGGAAGTAAATTGGCGAACAATGCATCGGGGCAACTCGAATGGGAAGACTACTTCTTTCACACTGTGTTTCCCGAGGATAAACGTGATTTGACTGTTTGGCCCTCCACGCCCAATGATTATATACTCGCTACCACCGAGTATGCTAAGCAAATACGAGCACTCACCACCAAGATCCTCTCGGTGCTATCTCTTGGGTTAGGACTAGAGGCAGGGCGGCTAGAGGAGGAAGTCGGAGGGGTGGATGAGCTACTCCTTCAACTAAAAATCAACTATTACCCAAAATGCCCTCAACCCTAG------------------------------------------------------------------------------------------------------------------------------------------------------------------------------------------------------------------------------------------------------------------------------------------------------------------------------------------------------------------------------------------------------------------------------------------------------------------------------------------------------------------------------------------------------------------------------------------------------------------------------------------------------------------------------------------------------------------------------------
>Peaxi162Scf00620g00533.1
------------------------------------------------------ATGGTGAATGCAGTAGTTACAACTCCTTCAAGAGTTGAAAGCTTGGCTAAAAGTGGAATCCAGGCCATCCCTAAGGAGTATGTGAGGCCACAAGAAGAGTTGAATGGAATCGGAAACATCTTCGAGGAA---GAGAAGAAAGATGAAGGGCCTCAAGTACCAACAATTGATTTGAAAGAAATTGACTCCGAGGACAAGGAGATTCGCGAGAAATGCCACCAGGAGTTGAAGAAAGCAGCCATGGAATGGGGTGTCATGCACCTTGTGAATCATGGCATATCCGATGAGCTAATCAATCGTGTCAAGGTTGCTGGAGAGACCTTCTTTGATCAACCTGTTGAAGAAAAGGAGAAGTATGCTAATGACCAAGCCAATGGCAATGTCCAAGGCTACGGCAGCAAGCTAGCAAATAGTGCTTGTGGTCAGCTTGAGTGGGAGGATTATTTCTTCCATTGTGCTTTCCCTGAAGACAAGCGCGACTTGTCCATCTGGCCTAAAAATCCTACTGACTACACTCCAGCAACAAGTGAATATGCCAAGCAGATCAGGGCCCTAGCAACAAAGATTTTGACAGTGCTTTCTATTGGGCTGGGGCTGGAAGAAGGAAGACTAGAGAAGGAAGTTGGAGGCATGGAGGATCTGCTGCTTCAAATGAAGATTAACTACTATCCCAAGTGCCCCCAACCAGAACTAGCACTTGGCGTCGAAGCTCATACAGATGTCAGCGCACTGACTTTCATCCTCCACAATATGGTGCCCGGCTTGCAACTCTTCTATGAAGGCCAGTGGGTAACTGCTAAGTGTGTGCCTAATTCTATCATCATGCACATAGGGGACACCATTGAAATCCTAAGCAATGGAAAGTACAAGAGCATCCTTCATAGAGGGGTTGTGAATAAAGAGAAAGTAAGGATCTCATGGGCCATTTTCTGCGAGCCACCTAAGGAGAAGATCATCCTTAAGCCCCTACCTGAGACTGTCACTGAGGCTGAGCCACCTCGATTCCCACCTCGCACCTTTGCACAGCATATGGCACACAAGCTCTTCAGGAAGGATGACAAGGATGCCGCTGTTGAACACAAAGTCTTCAAAGAGGATGAACTGGATACTGCTGCTGAACATAAGGTCCTCAAGAAGGATAATCAGGATGCTGTTGCTGAGAATAAAGACATCAAGGAGGATGAACAGTGTGGCCCT------------------------------------------GCTGAGCACAAAGATATCAAGGAGGATGGACAGGGTGCCGCTGCTGAGAACAAAGTCTTCAAGGAGAATAATCAGGAT------------------------------GTTGCTGCTGAAGAATCTAAATAG---------------------------
