# Supplementary material for: Assessing Anthocyanin Biosynthesis in Solanaceae as a Model Pathway for Secondary Metabolism
Source: Genes (Basel). 2019 Jul 25;10(8):559. doi: 10.3390/genes10080559 (PMC6723469; doi:10.3390/genes10080559)
Supplement: Supplementary file 1 [file genes-10-00559-s001.zip › SuppFile/CHI-NtAln-gblx.fas]

>Caann_XM_016697793.1.p1
TCCATTACTA AAGTGCAGGT TGATAACAAT GTGTTTCCAC CATCTGTTAA ACCTCCTGGT
TCTAACACCA CCTTGTTCCT TGCTGGTGCA GGGATTAGAG GGGTGGATAT TGAAGGAAAA
TTTGTGAAGT GCACTGCGAT CGGGGTGTAC ATGGAAGAGA GTGCCGTTCC ATTTCTTGCT
GCTAAATGGA AAGGGAAAAG CTCCAAGGAG TTGACCGATT CAGTTGAATT CTTCAGGGAT
ATTGTTACAG GTCCCTTTGA AAAATTCTTT CGAGTCACTA TGATTACGCC CTTGACGGGT
AAGCAATACT CTGAGAAGGT GGCAGAAAAT TGTGTTGCCA ATTGGAAAGC ATTAGGAACC
TACGGTGATG CAGAGAGTGA GGCCATCGAA AAGTTTCTCA GTGCTTTTCA GAGTGAAAAC
TTCCCACCTG GTGCCTCCAT CCTTTTTACT CAATCACCGG CTGGGTCATT GACGATTAGC
TTCTCTAAAG ATGATTCAGT TCCTGGCACT GGGAATGCTG TTATAGAGAA CAAACAACTG
TCAGAAGCGG TGCTGGAATC CATAATTGGC AAGCACGGAG TTTCACCTGC CGCAAAGAAT
AGTCTTGCCA AAAGAGTATC GGAATTGTTA GAAAAACCAG CAAGTGATCA ACCT
>Cycar_XM_025113756.1.p1
TCCTCCACCA GTATCCAGGT CGAATTCATC GTCTTTCCAC CATCCGTCAA GCCTCCTGGT
GCAACCACCA CTTTGTTCCT AGGAGGCGCA GGTGTGAGAG GAATGGAGAT TCAAGGAAAC
TTTGTGAAGT TTACGGGGAT TGGTGTGTAC TTGGAGGATA AAGCCATTCC GTCACTCGCC
GGTAAGTGGA AGGGCAAAAC CGCTGCTGAG TTGAAGGATT CCGTCCAGTT CTACAGGGAT
ATCGTTACCG GCCCCTTTGA AAAATTTACT CAGGTGACGA TGATACTACC ATTAACGGGT
AAGCAATACT CTGAAAAGGT GTCGGAAATG TGCATTGGGG TTTGGAAAGC ACAAGGCACC
TATACAGATG CAGATACCGC AACTATTGAA AAGTTCCTTC AAGTTTTTAA AGATGAAAAC
TTCTTACCAG GCTCCTCTAT TCTCTTCACA ACATCGCCAA ATGGGTCGTT AACGATCAGC
TTCTCGAAAG ATGGTATCAT ACCTGAAGTT GCCATTGTTG TGTTAGAAAA CGAAAAATTG
GCACAAGCAG TAATTGAGTC TGTGATCGGC GAGCATGGTG TTTCCCCAGC GACGAAACAA
AGTTTGGCAT CAAGACTCTC AGAATTCATG AACCAAGTTG ATGAGAAAGC AACT
>Cycar_XM_025114537.1.p1
TCCTCCACCA GTCTCCAGGT CGAATCCGTC GTCTTTCCAC CGTCCGTCAA CCCTCCCGCT
ACAACCACCA CTTTGTTCCT AGCAGGCGCA GGTGTGAGAG GCATGGAAAT CCAAGGCAAG
TTCGTCAAGC TTTCGGGAAT TGGCATCTAC TTAGAGGATA AAGCCATTTC GTCACTGGCT
GATAAGTGGA AGGGCAAAAC CGCTGCTGAG TTGGCAGATT CCGTCGAGTT CTACAGCGAC
ATCATTACTG GCCCCTTTGA AAAACTTGCT GAGGTGGCAA TGTTAGTACC AGTAGTTGGT
ACACAACACG CTGAAAAGGT GTCTGAAATG TGCGTTGCAA TTTGGAAAGC ACAAGGGACC
TATATAGATG CGGATTCTGC AACCATTGAC AAGTTTCTTG AGGTTTTCAA GGACAAAAAC
TTCTCGCTAG GCTCCTCTAT TCTCTACACA ACATCGCCGG CTGGATTAGT AACGATCCAC
TTCTCGAAAG ACGGTACTGT ACCTGAAACT CCAGCTGTTG TGTTAGAGAA TGAAAAATTT
GGACAAGCTT TATTCGAGTC GGTGATCGGG GAGAATGGTA TTTCCCCGGA AGCGAAACAA
AGTTTGGCAT CAAGACTGTA CGATTTGATG AAACAGTTTG ACGAGAAAGC AACT
>Dacar_XM_017365109.1.p1
TCCGTTACCG AAATTCAGGT CGAAAATCAT CTTTTTCCTG CCACGGTCAA ACCTCCCGCC
ACTTGTCACA CCTTGTTCCT CGCCGGTGCA GGTGTGAGAG GCCTGGAAAT CCAGGGGAAG
TTTATAAAAT TTACGGCCAT TGGTGTGTAC CTGGAGGATT CTGCGATTCC GTCGCTCGCT
CTTAAGTGGA AAGGCAAAAC CGCTGACGAG TTGATGAAAT CCGTCGGTTT TTTCAATGAT
ATTGTTACTG GTCCCTTTGA TAAGTTTACA CGTGTGACCA CGATTTTGCC ATTAACTGGT
AAACAATATT CAGAGAAAGT AGCAGAAAAC TGTGTTGCTC ACTGGAAAGC AATTGGTAGC
TATACTGATG AAGAGGCAAA AGCCATTGAC AAGTTTCTTG AAGTTTTCAA AGATGAGGAA
TTTCCTCCGG GTTCCTCAAT TCTCTTCACA CAATTACCTG CTGGATCATT GACCATCGGC
TTCTCCAAGG AAACTTCTAT ACCAAAAGAT GGAAAAGCAG TGATTCACAA TAAACAATTG
GCAGAAGCAG TACTGGACTC AATCATTGGG GAGCATGGTG TTTCCCCAGC AGCAAAGCAC
AGTTTGGCAG TAAGAATTTC AGACTTGTTG AAGCATCATG ACCATGAGGT TACT
>Heann_XM_022155533.1.p1
TCCACCACCA GTCTCCAGGT CGAATCGATT GTCTTTCCAC CATCCGCCAA ACCTCCAGGC
GCAACCAACA CTTTGTTCCT CGGAGGCGCA GGTGTGAGAG GACTGGATAT TGATGGCAAT
TTTGTGAAGT TTAGTGGTAT TGGTGTGTAC TTGGAGTATA AAGCTATATC TTCGCTTGCC
GTTAAGTGGA AAGGCAAAAG CATTGAAGAG TTGACGGATT CTATTGAGTT CTACAGGGAC
ATCGTTACTG GCCCCTTTGA AAAATTTTCT CAGGTGACAC TGATACAAAC ATTAACAGGT
AAGCAATTCT CAGAAAAGGT GGCGGAAAAT TGCGTAGCGA TTTGGAAGTC ACAAGGGAGT
TATACAGAAG CAGATGCCAA AACGATTGAC AAGTTTCTAG AGATTTTCAA GGATCAAATC
TTCCCACCAG GCTCCTCAAT TCTCTTTACA ATTTCACTTC TTGGATCACT AACGATCACT
TTCTCGAAAG ACGGTAGCAT CCCGGAAACT GGGGATGTTG TCATAGAGGA TGGAAAACTG
GGAGAAGCAA TACTGGAGTC TCAGATAGGG AAGCATGGTG TATCCCCAGC AACCAAAAAA
AGTTTAGCAT CAAGACTCTA CAATCTCATG AACCAGAAAG CAAATGATCA TTAA
>Heann_XM_022157901.1.p1
GCTACCACCG GTCTCCAGGT TGAATCCATC CTCTTTCCAC CTTCCGTCAA GCCTCCTGGC
GCTTCCGCCA CCTTTTTTCT CGGAGGCGCA GGTGTGAGAG GTTTGGAGAT CCAAGGCAAT
TTCGTCAAGT TTACTGGTAT TGGTGTGTAC TTGGAGGATA AAGCTATTTC TTCACTTGCC
GTTAAGTGGA AAGGCAAAAC TGCCCAGGAG TTAACGGATT CCGTTGAGTT TTACAGGGAT
ATCGTTACTG GTCCCTTTGA AAAATTTGCT CAGGTGACAA TGATCCTACC ATTAACAGGT
AAGCAATACG CTGAGAAGGT GTCGGAAAAC TGTGTAGCGG TATGGAAAGC ACTCGGGATA
TATACAGACG CAGATGCCAA AACCATTGAC AAGTTTCTAG AGATTTTCAG CGACCAAAAC
TTCCCACCAG GCTCCTCTAT TCTCTTTACA ATTTCACCTG CTGGATCACT AACGATAAGT
TTCTCGAAAG ATGGAAGTAT CCCGGAAACT GGGAATGCGG TGTTAGAGAG TGATAAACTG
GGAGAAGCAA TACTCGAGTC GATGATAGGG AAGCATGGTG TTTCCCCGGC AGCCAAACAA
AGTTTAGCAT CAAGGCTCTC GGATCTCATG ---------A CAAGCGAAGC GGCC
>Heann_XM_022157902.1.p1
TCCTCCATGG GTCTCCAGGT GGAATCCATC GTCTTTCCAC CATCCGTCAA ACCTCCAGGC
GCAACCAGCA CTTTTTTCCT GGGAGGTGCA GGTGTGAGAG GAATGAATAT CGAAGGCGAT
TTTGTGAAGT TTACGGGACA TGGTGTTTAC TTGGAGTATA AAGCTATTTC TTTGCTTGCT
GTTAAGTGGA AAGGCAAAAG CGTTGAAGAG TTGACGGATT CCGTTGAGTT CTACAGGGAC
ATCGTTACTG GCCCCTTTGA AAAGTTTGCT CATGTGACAA TGATACTACC GTTAACGGGT
AAACAATTCT CAGAAAAGGT GGCGGAAAAT TGCGTAGCGA TTTGGAAGTC CTTCGGGATT
TACACAGAAG CAGATGCCAA AACCATTGAC AAGTTTCTAG AGATTTTCAA GGATCAAAAC
TTCCCACCAG GCTCCTCTAT TCTCTTTACA ATTTCACTAG TTGGATCACT AACGATAAGT
TTCTCGAAAG ACGGTTGCAT CCCGGAAGCT GGGAGTGTTG TTATAGAGGA TGAAAAACTG
GGAGAAGCAA TACTGGAGTC GATGATAGGG AAGCATGGTG TATCCCCAGC AACCAAAAAA
AGTTTAGCCT CAAGACTCTT TGATCTCATG AACCAGAAAG CAAATAATTA A---
>Ipnil_XM_019337142.1.p1
TGTGTCGCCG AAGTCAAAGT GGAGAGCTAC GTGTTTCCGG CGACGGTCAA GCCGCCGGGC
ACGGCCAAGA CCCTGATCCT GGGTGGCGCA GGGGCGAGAG GATTGAACAT CGACGGGAAG
TTCGTCAAGT TCACGGCGAT AGGCGTCTAC TTGGAAGCCG ACGCCGTTCC CTCTCTCGCC
GTTAAGTGGA ACGGGAAAAG TGCGGAGGAG TTGACGGATT CCGTCCAATT TTTCAGGGAC
ATCGTTACGG GTCCCTTTGA GAAGCTGACA CGGATAACGA TGATCTTGCC GTTAAGCGGC
AAGCAGTATT CGGAGAAGGT GACGGAAAAC TGCGTTGCTT TCTGGAAAGC CGCCGGAATG
TATGGCGATG CAGAGAGAAA AGCTATCGAC AAGTTTAATG ATGTTTTCAG TGACCAAATG
TTCCCACCGG GCGCCTCTAT TTTCTTCAAT CAATCACCCC TTGGCTCGTT AACGATTAGC
TTCTCCAAAG ACGGTTCAAC GCCGGAGACT GCGAGCGCAA TAATAGAGAA CAAGCCGCTG
TCGGAGGCGG TGCTGGAGTC GATCATCGGC AGCAAGGGTG TTTCCCCCGA AGCAAAGCAG
AGCCTCGCCG TCAGATTGTC GGACCTGTTC GGAAAAGTTG GAGGTGAGAA TGAT
>Lasat_XM_023891334.1.p1
TCCCCCACCA GTCTCCAGAT CGAATCCGTC GTATTTCCAC CATCCGTCAA ACCTCCTGGT
GCAACCAACG CTTTGTTCCT CGCCGGCGCA GGTGTGAGAG GTATGGAAAT CGATGGTAAC
TTCGTGAAAT TCACGGGGAT TGGTGTGTAT CTGGAGGATA AAGCTATTCC GTCACTCGCC
GTTAAGTGGA AGGGAAAAAC TGCTGCTGAG TTGACAGATT CCGTTGAGTT CTTCAGAGAC
ATTGTTACTG GTCCCTTCGA GAAACTGACT CAAGTCACAA TGATACTACC ATTAACTGGT
AAACAATACT CTGAAAAGGT ATCTGAAATG TGCGTTGGTG TTTGGAAATC AAACGGAACC
TACACAGATG CAGACGCCAT CACCATTGAT AAGTTTCTAG AGGTTTTCAA GGACCAAAAT
TTTCCACCAG ACTCTTCTAT TCTCTTCACA ACCTCTTCCA TCGGTTCACT TTCAATCAGC
TTCTCGAAAG ATGGCAGTAT ACCTGAAGCT CCAAATGTTG TGTTGGAGAA TGAGAAATTG
GGGCAAGCTG TAATTGAGTC GGTGATCGGA AGGTATGGTG TTTCTCCTGC AACCAAACAA
AGTTTGGCGT CAAGACTCTC GGATTTCATG GAACAAATTG AGGGGAAAGC AACT
>Migut_XM_012978000.1.p1
TCGGTCACCC AAGTCCAGGT CGAATCATGC GTATTTCCTC CGGCGATCAA CCCTCCCGGT
TCCGCCAAGA CCTTCTTCCT CGGCGGCGCA GGGGTGAGAG GGATGGAGAT TGAGGGGAGG
TTCATCAAAT TCACTGCAAT TGGGGTTTAC CTAGAAGATA ACGCCGTACA GTCACTCGCC
GTTAAGTGGA ATGGCAAAAC CGCCGACGAA TTGACGGATT CCCTCGACTT CTTCGGAGAC
ATCGTCACTG GTCCCTTTGA GAAATTCACA AAGGTGACAA CGATACTGCC ATTAACTGGC
AAACAATACT CCGAGAAGGT AGCAGAAAAC TGCGTCGCCT ACTGGAAGAA AGTAGAGAAA
TACACCGATG CAGAGTCTGC CGCAATCGAA AAGTTCCTCC AAGTATTTAG TGACGAAAAC
TTCCCTCCTG GAAGCTCCAT CCTCTTCACT CAATCACCGG AGGGCTCATT AACGATTAGC
TTCTCTAAAG ACGATTCGAT CCCTGAGCAT GGGAAAGCGG TCATAGAGAA CAAACAACTC
TCGGAAGCAG TGCTTGAGTC GATTATCGGC AGGCACGGTG TATCCCCTTC AGCAAAACAG
AGTTTGGCTG CAAGAATATC GGATTTGCTG CTGAAGCCGA ATGAACCCGA GGAA
>Migut_XM_012982352.1.p1_ALT
---------- -----ATGGC AGCGGGAATC GTTGCCCCCC CCACC---CC ACCTCCACGC
GCGTTCGCCG CCCAC----- ---------- ---------- ---------- -------CGC
CTCTGCCGCC AGCGTCTCTT CCCACCGCAC CTTTCCTCCA CCTGC----- -TCCGCCGCG
CCTCCCTTCT CCCCGGAAAT TCCGATGTTC CTTCCAGATC CGCCGGAATT C---------
------CCAG ATGCCTTTGA GAAATTCACA AACGTGACAA CGATACTGCC ATTAACTGGC
AAACAATACT CCGAGAAGGT AGCAGAAAAT TGCGTCGCCT ACTGGAAAAA AGTAGAGAAA
TACACCGATG CAGAGTCTGC TGCAATCGAA AAGTTCCTCC AAGTGATGAA CAATGAC---
---------- --------TT GCTTTTTTCG CCTCTATTAA TC-------- ----------
---------G ACTCCTCTAT T--------- ---------- ---------- -AAACAACTA
TTGGAAGCAG TGCTTGAGTC GATTATCGGT AGGCACGGTG TATCCCCTTC AGCAAAACAG
AGTTTGGCTG CAAGAATATC GGATTTGCTG CTGAAGCCGA ATGAACCCGA GAAA
>Nisyl_XM_009805808.1.p1
---ATGGAGT CCATTACCAT TGAGAATTAC GTGTTCCCAT CAACAATGAA GCCTCCTGGT
TCTACCAATA CTTTTTTCCT TGCCGGCGCA GGAAATAGAG GTTTGGAAAT TGAAGGGAAG
TTTGTGAAGT TCACTGCGAT CGGCGTCTAC TTGGAAGAGA GTGCTCTTCC TTTTCTCGCC
GCTAAATGGA AAAGCAAAAG CTCAGAGGAG TTGGCTAATT CACTCGACTT TTTCAGGGAT
ATCGTCACAG GTCCCTTTGA GAAATTCACC CGAGTGACTA TGATCTTGCC TTTGACGGGT
AAGCAATACT CAGAGAAGGT GGCAGAAAAT TGTGTTGCCC ATTGGAAAGC AATAGGAACC
TACACCGATG CAGAGAGTCA GGCCATTGAA AAGCTCCTCA ACATTTTCCA GAATGAAACC
TTCCCGCCGG GTGCCTCCAT TCTTTTTACT CAATCACCTG TTGGGGCATT GACGATTAGC
TTCATTAAAG ATGATTCAAT TACTGGCACT GGAAATGCTG TTATAGAGAA CAAACAATTG
TCCGAAGCAG TGCTGGAATC CATAATTGGC AAACATGGAG TTTCCCCTGC AGCAAAGTGT
AGTATCGCCG AAAGAGTGTC AGGACTATTC GAAAAACCAG GAATTGAGAA ATCC
>Nitab_XM_016600175.1.p1
---ATGGAGT CCATTACCAT TGAGAATTAC GTGTTCCCAT CAACAATGAA TCCTCCTGGT
TCTACCAATA CTTTTTTCCT TGCCGGCGCA GGAAATAGAG GTTTGGAAAT TGAAGGGAAG
TTTGTGAAGT TCACTGCGAT CGGCGTCTAC TTGGAAGAGA GTGCTCTTCC TTTTCTCGCC
GCTAAATGGA AAAGCAAAAG CTCAGAGGAG TTGGCTAATT CACTCGACTT TTTCAGGGAT
ATCGTCACAG GTCCCTTTGA GAAATTCACC CGAGTGACTA TGATCTTGCC TTTGACGGGT
AAGCAATACT CAGAGAAGGT GGCAGAAAAT TGTGTTGCCC ATTGGAAAGC AATAGGAACC
TACACCGATG CAGAGAGTCA GGCCATTGAA AAGCTCCTCA ACATTTTCCA GAATGAAACC
TTCCCGCCGG GTGCCTCCAT TCTTTTTACT CAATCACCTG TTGGGGCATT GACGATTAGC
TTCATTAAAG ATGATTCAAT TACTGGCACT GGAAATGCTG TTATAGAGAA CAAACAATTG
TCTGAAGCAG TGCTGGAATC CATAATTGGC AAACATGGAG TTTCCCCTGC AGCAAAGTGT
AGTATCGCCG AAAGAGTGTC AGGACTATTC GAAAAACCAG GAATTGAGAA ATCC
>Nitab_XM_016652447.1.p1
---ATGGAGT CTGTTACCGT TGAGAATTAC GTGTTCCCAC CAGCAATGAA GCCTCCTGGT
TCTACCAATA CTTTTTTCCT TGCCGGCGCA GGAAATAGAG GTTTGGAGAT TGAAGGAAAG
TTTGTGAAGT TCACTGCGAT CGGCGTGTAC TTTGAAGAGA CTGCTCTTCC TTTTCTCGCC
ACTAAATGGA AAAGCAAAAG CTCCGAGGAG TTGGCTAAGT CACTCGACTT TTTCAGGGAT
ATCGTCACAG GTCCTTTTGA GAAATTCACT CGAGTGACTA TGATCTTGCC TTTGACGGGT
AAGCAATACT CAGAGAAGGT GGCAGAAAAT TGTGTTGCCC ATTGGAAAGC AATAGGAACC
TACACCGATG CAGAAAATCA GGCCATTGAA AAGTTCCTCA ACATTTTCCA GAATGAAACC
TTCCCGCCGG GTGCCTCCAT CCTTTTTACT CAATCACCTG TTGGGGCATT GACGATTAGC
TTCATTAAAG ATGATTCAAT TACTGGCACT CGAAATGCTG TTATAGAGAA CAAACAATTG
TCTGAAGCAG TGCTGGAGTC CATAATTGGC AAACATGGAG TTTCCCCTGC AGCAAAGTGT
AGTATCGCCG AAAGAGTGTC AGAACTATTC GAAAAACCAG GAATTGAGAA ATCC
>Nitom_XM_009588739.2.p1
---ATGGAGT CTGTTACCGT TGAGAATTAC GTGTTCCCAC CAGCAATGAA GCCTACTGGT
TCTACCAATA CTTTTTTCCT TGCCGGCGCA GGAAATAGAG GTTTGGAGAT TGAAGGAAAG
TTTGTGAAGT TCACTGCGAT CGGCGTGTAC TTTGAAGAGA CTGCTCTTCC TTTTCTCGCC
ACTAAATGGA AAAGCAAAAG CTCCGAGGAG TTGGCTAAGT CACTCGACTT TTTCAGGGAT
ATCGTCACAG GTCCTTTTGA GAAATTCACT CGAGTGACTA TGATCTTGCC TTTGACGGGT
AAGCAATACT CAGAGAAGGT GGCAGAAAAT TGTGTTGCCC ATTGGAAAGC AATAGGAACC
TACACCGATG CAGAAAATCA GGCCATTGAA AAGTTCCTCA ACATTTTCCA GAATGAAACC
TTCCCGCCGG GTGCCTCCAT CCTTTTTACT CAATCACCTG TTGGGGCATT GACGATTAGC
TTCATTAAAG ATGATTCAAT TACTGGCACT GGAAATGCTG TTATAGAGAA CAAACAATTG
TCTGAAGCAG TGCTGGAATC CATAATTGGC AAACATGGAG TTTCCCCTGC AGCAAAGTGT
AGTATCGCCG AAAGAGTGTC AGAACTATTC GAAAAACCAG GAATTGAGAA ATCC
>Seind_XM_011081420.2.p1
TCGGTCACCC AAGTCCAAGT CGACTCCTGC GTGTTTCCGC CGGAGGTCAA GCCTCCGGGA
TCCTCCATGA CCTTCTTCCT CGGTGGCGCA GGGGTTAGGG GACTGGAGAT CGAGGGGAAG
TTCGTCAAGT TCACGGCCAT TGGCGTGTAC TTGGACGGTA GCGCCGTCTC CTCGCTTGCC
GCTAAGTGGA AAGGAAAGAC CGCCGACGAG CTGGCGGATT CGGTCGACTT CTTTGGGGAC
ATCGTAGCTG GTCCCTTTGA AAAGTTCACA AAGGTGACAA TGATACTGCC ATTGACGGGC
CAACAATACT CAGAGAAGGT GGTGGAGAAC TGTGTTGCTT ACTGGAAAGC AGTTGGGAAA
TACACTGATG CAGAGTCTGA AGCAACCAAA AAATTCCTCG AAGCCTTTAG GAATGAAACC
TTCCCACCTG GGGCTTCCAT TCTCTTCACT CACTCACCTC CTGGATCATT AACAATTAGT
TTCTCAAAAG ATGGTTCTAT TCCTGAGCAC GGGAATGCAG TGATTGAGAA CAAGCAACTA
TCGGAAGCAG TTCTTGAATC AATCATAGGG AAGAATGGTG TGTCCCCTTC AGCAAAGCAA
AGTTTGGCTG TAAGATTATC AGACTTGTTG ------AAGC AGAATGAATC CAGT
>Solyc_NM_001320711.1.p1
GTTGTTACAA AATTGCAGGT AGAGAATCAC GTGTTCCCAC CAACAATGAA TCCTCTGGGC
TCCAACAATA TGTTTTTTCT CGCCGGCGCA GGGAATAGAG GTTTGGAGAT TGAAGGAAAA
TTTGTGAAGT TTACTGCGAT CGGTGTGTAC TTGGAAGAGA GTGCTATTCC ATTTCTAGCT
GATAAATGGA AAGGGAAAAG CTCTGAGGAG TTGGAACATT CAGTCGAATT CTTCAGGGAT
ATCGTTACAG GTCCATTTGA GAAATTCACT CGAGTGACTA TGATCTTGCC CTTGACGGGT
AAGCAATACT CTGAGAAGGT AGCAGAAAAT TGTGTTGCAT ATTGGAAAGC AATAGGAACC
TACAGTGATG CAGAGATGCA GGCCATTGAG AAGTTCCTCG ATGTTTTCCA GAGTGAAACC
TTCCCACCTG GTGCCTCCAT CCTTTTTACT CAATCACCGC TTGGATCATT GACAATTAGC
TTCTCTGAAG ATGATTCAGT TCCTTGTGTT GGGAATGCTG TTATAGAGAA CAAACAATTG
TCAGAAGCAG TGCTGGATTC CATAATTGGC GAGCACGGAG TTTCCCCTGC AGCAAAGTGT
AGTATTGCAA AAAGAGTATC AGAACTGTTG GAAAAACCAG GAAGTGAGCT ATCG
>Solyc_XM_004239382.4.p1
TGTGTTACTA AATTGCAAGT TGAGAATAAT GTGTTCCCAT CAAAAGTGAA GCCTCCTAGT
TCCAACAATA CCTTTTTCCT TGGTGGAGCA GGACATAGAG GTTTAGAAGT TGAAGGGAAA
TTTGTGAAGT TTAGTGTGAT AGGAGTGTAC TTGGAAGAGA ATGTTGTTCC ATTTCTCGCG
GTTAAATGGA AAGGGAGAAG CTCTGAGGAG TTGACATATT CACTCGAGTT CTTCAGAGAT
ATCGTTACAG GTCCGTTTGA GAAATTCATG CGTGTGACGT TGCTGTTGCC CTTGACTGGC
AAGCAATTCT CCGAGAAGGT GGCAGGAAAT TGCGTTGCTA TTATGAAAGC GATGGGAAAC
TACAGTGATG CAGAGAGACA GGCTATCGAA AAGTTCCTCA ATGTTTTCCA GAGTGAAACT
TTCTCACCTG GTGCTTCCAT CCTTTTTACT CAATCAGTGG TTGGATCATT GACGATTAGC
TTCTCTGACG ATGATTCAGT TCCTGGCACG GGGAATGTTG TTATAGAGAA CAAGCCATTG
TCAGAGGCTG TGCTGGAATC GATGATTGGC AAGAACGGAG TTTCCCCTGC AGCAAAGCGT
AGTCTTGCTA AAAGAGTATC AGAGATGTTG GAAAAGAGCA ATGCTGAGGA GTCT
>Sopen_XM_015219774.1.p1
TGTGTTACTA AATTGCAAGT TGAGAACATT GTGTTCCCAT CAAAAGTGAA GCCTCCTAGT
TCCAACAATA CCTTTTTCCT TGGTGGAGCA GGACATAGAG GTTTAGAAGT TGAAGGGAAA
TTTGTGAAGT TTAGTGTGAT AGGAGTGTAC TTGGAAGAGA ATGTTGTTCC ATTTCTCGCG
GTTAAATGGA AAGGGAGAAG CTCTGAGGAG TTGACATATT CACTCGAGTT CTTCAGAGAT
ATCGTTACAG GTCCGTTTGA GAAATTCATG CGTGTGACGT TGCTGTTGCC CTTGACTGGC
AAGCAATTCT CCGAGAAGGT GGCAGGAAAT TGCGTTGCTA TTATGAAAGC GACAGGAAAC
TACAGTGATG CAGAGAGACA GGCTATCGAA AAGTTCCTCA ATGTTTTCCA GAGTGAAACT
TTCTCACCTG GTGCTTCCAT CCTTTTTACT CAATCAGTGG TTGGATCATT GACGATTAGC
TTCTCTGACG ATGATTCAGT TCCTGGCACG GGGAATGTTG TTATAGAGAA CAAGCCGTTG
TCAGAGGCTG TGCTGGAATC GATGATTGGC AAGAACGGAG TTTCCCCTGC AGCAAAGCGT
AGTCTTGCTA AAAGAGTATC AGAGATGTTG GAAAAGAGCA ATGCTGAGGA GTCT
>Sopen_XM_015221071.1.p1
GTTGTTACAA AATTGCAGGT TGAGAATCAT GTGTTCCCAC CAACAATGAA TCCTCTTGGC
TCCAGCAATA TGTTTTTACT CGCCGGCGCA GGGAGTAGAG GTTTGGAGAT TGAAGGAAAA
TTTGTGAAGT TTACTGCGAT CGGTGTGTAC TTGGAAGAGA GTGCTATTCC ATTTCTAGCT
GATAAGTGGA AAGGGAAAAG CTCTGAGGAG TTGGAACATT CAGTCGAATT CTTCAGGGAT
ATCGTTACAG GTCCATTTGA GAAATTCACT CGAGTGACTA TGATCTTGCC CTTGACGGGT
AAGCAATACT CTGAGAAGGT AGCAGAAAAT TGTGTTGCCT ATTGGAAAGC AATAGGAACC
TACAGTGATG CAGAGAGGCA GGCCATTGAA AAGTTCCTCA ACGTTTTCCA GGGTGAAACC
TTCCCACCTG GTGCCTCCAT CCTTTTTACT CAATCACCGC TTGGATCATT GACAATTAGC
TTCTCTAAAG ATGATTCAGT TCCTTGCGTT GGGAATGCTG TTATAGAGAA CAAACAATTG
TCAGAAGCAG TGCTGGATTC CATAATTGGC GAACACGGAG TTTCCCCTGC AGCAAAGTGT
AGTATTGCAA AAAGAGTATC AGAACTGTTG GAAAAACCAG GAAGTGAGCT ATCG
>Sotub_XM_006348548.2.p1
TGTGTTACTA AATTGCAAGT TGAGAATAAT GTGTTCCCAT CAAAAGTGAA GCCTCCTAGT
TCCAACAATA CCTTTTTCCT TGGTGGAGCA GGACATAGAG GTTTGGAGGT TGAAGGGAAA
TTTGTGAAGT TCAGTGTGAT AGGGGTATAC TTGGAGGAGA ATGTTGTTCC ATTTCTCGCG
GCTAAATGGA AAGGGAAAAG CTCTGAGGAG TTGACATATT CACTTGAGTT CTTCAGGGAT
ATCGTTACAG GTCCGTTTGA GAAATTCATG CGAGTGACGT TGCTCTTGCC CTTGACTGGT
AAGCAATTCT CCGAAAAGGT GGCAGGAAAT TGTGTTGCCA TTATGAAATC AATAGGAACT
TACAGTGATG CAGAGAGACT GGCTATCGTA AAGTTCCTCA ATATTTTCCA GAGTGAAACC
TTCTCATCTG GTGCTTCCAT CCTTTTTACT CAATCAGTGG TTGGATCATT GACGATTAGC
TTCTCTGATG ATGATTCAGT TCCTGGATCG GGGAATGCTG TTGTAGAGAA CAAACCATTA
TCAGAAGCAG TACTGGAATC GATGATTGGC AAGAACGGAG TTTCCCCTGC AGCAAAGCGT
AGTCTTGCTA AAAGAGTATC AGAAATGTTA GAAAAGAGCA ATGCTGAGGA GTCT
>Sotub_XM_006348549.2.p1
CTCGTTACAA AATTGCAGGT TGAGAATTAT GTGTTCCCAC CAACAGTGAA ACCTCCGGGC
TCCAACAATA CGTTTTTCCT CGCCGGCGCA GGGAATAGAG GTTTGGAGAT TGAAGGAAAA
TTTGTGAAGT TTACTGCGAT CGGTGTGTAC TTGGAAGAGA GTGCTATTCC ATTTCTAGCT
GATAAATGGA AAGGGAAAAG CTCTGAGGAG TTGGAACATT CAGTCGAATT CTTCAGGGAT
ATCGTTACAG GTCCCTTTGA GAAATTCACT CGAGTGACTA TGATCTTGCC CTTGACGGGT
AAGCAATACT CTGAGAAGGT GGCAGAAAAT TGTGTTGCCT ATTGGAAAGC AATAGGAACC
TACAGTGATG CAGAGAGGGA GGCCATTGAA AAGTTCCTCA ATGTTTTCCA GAGTGAAACC
TTCCCACCTG GTGCCTCCAT CATTTTTACT CAATCACCGC TTGGATCATT GACGATTAGC
TTCTCTAAAG ATGATTCAGT TCCTTGTGTT GGGAATGCTG TTATAGAGAA CAAACAATTG
TCAGAAGCAG TGCTGGATTC CATAATTGGC GAGCACGGAG TTTCCCCTGC AGCAAAGTGT
AGTATTGCCA AAAGAGTATC AGAACTGTTG GAAAAGCCAG GAAGTGAGCT ATCT
>Ccan_Cc02_g08570
TCCGTTGGTG AAGTTCATGT TGACGGCCAC GTTTTCCCTC CGGCCGCGAA GCCTCCTGGC
TCTGATCAAA ACTTTTTTCT GGGAGGCGCA GGGGCACGAG GATTGGAAAT TGAAGGCAAG
TTTATTAAAT TCACGGCTAT TGGAGTTTAC TTGGAGGAGA CCGCCATTCC GTCACTGGCC
GTTAAGTGGA AGGGCAAGAC TGCAGAGGAA TTAACGGAAT CCGTTGAGTT CTTCAGAGAC
ATCGTTACAG GTCCCTTTGA GAAATTTATA AGGGTGACGA TGATCTTACC CTTAACGGGT
AGGCAATACT CAGAGAAGGT TGCCGAAAAT TGCGCTGCTT ATTGGAAAGC AGTTGGAATT
TACACTGATG CAGAGGGTAA AGCCATTGAA ATGTTCCTTG ACATCTTCCA GAATGAGTCC
TTCCCACCTG GAGCCTCTAT TCTGTTCACC CAGTCACCTC TGGGATCATT AACGATTAGC
TTCTCGAAGG ATAGTTCAAT ACCTGAGGTC AGCAATGCAG TTGTGGAGAA CAAGCTACTG
TCAGAAGCGG TGTTGGAGTC CATAATTGGC AAAAATGGTG TTTCACCTGA CACAAAGAAG
AGTTTGGCAG TACGTTTATC AGACTTACTG AAAGTGTTTG ACAATAATAA TAAT
>Oleur_KF886191.1
ATTGCAACCC ATCTCGAAGT CGATTCCTAC TTGTTTCCCG CGGCGGCGAA GCCTCCGGGC
TCCAGCAAAA CCTTGTTCCT CGGCGGCGCA GGGGCGAGGG GCTTGGAGAT CGAGGGAAAG
TTCATCAAGT TCACGGCGAT CGGGGTTTAT TTGGAAGATA ACGCCGTTTC TTTGCTAGCA
GTTAAGTGGA ATGGGAAGAG CGCAGAGGAG TTGACGGATT CTGTCGAGTT CTTCAACGCC
ATCGTTACAG GTCCCTTCGA AAAATTTACA CGGGTGACGA TGATCTTGCC GTTGACGGGT
CCACAGTACT CAGAGAAGGT GGCCGAAAAC TGTGTTGCGC ATTGGAAAGC GAAAGGAACC
TACACAGATG CAGAGTCTAA AGCAATCGAA AAGTTCTTGG AGGTCTTCAA GAACGAAACA
TTCCCACCTG GCTCCTCTAT TCTATTCACT CAATCACCGC TTGGATCATT GACGATCAGT
TTCTCAAAAG GTGATTCCTT ACCAGAATCA GGAGTTGCAG TTATAGAGAA CAAACTGCTA
TCAGAAGCAG TGCTGCAGTC TATAATTGGC GAGCACGGTG TTTCCCCTGA AGCAAAACAA
AGTTTAGCTG CAAGGCTATC AGAATTCTTC CAAGAACTGG AATCCAAGAA GACC
>Peaxi162Scf00006g00088.1
TCCGTTACTA AAATGCAGGT TGAGAATTAC GCTTTCGCAC CGACCGTGAA CCCTGCTGGT
TCCACCAATA CCTTGTTCCT TGCTGGTGCT GGGCATAGAG GTCTGGAGAT AGAAGGGAAG
TTTGTTAAGT TTACGGCGAT AGGTGTGTAT CTAGAAGAGA GTGCTATTCC TTTTCTGGCC
GAAAAATGGA AAGGCAAAAC CCCCCAGGAG TTGACTGACT CGGTCGAGTT CTTTAGGGAT
GTTGTTACAG GTCCATTTGA GAAATTTACT CGAGTTACTA TGATCTTGCC CTTGACGGGC
AAGCAGTACT CGGAGAAGGT GGCGGAGAAT TGTGTTGCGC ATTGGAAGGG GATAGGAACG
TATACTGATG ATGAGGGTCG TGCCATTGAG AAGTTTCTAG ATGTTTTCCG GAGTGAAACT
TTTCCACCTG GTGCTTCCAT CATGTTTACT CAATCACCCC TAGGGTTGTT GACGATTAGC
TTCGCTAAAG ATGATTCAGT AACTGGCACT GCGAATGCTG TTATAGAGAA CAAGCAGTTG
TCTGAAGCAG TGCTGGAATC AATAATTGGG AAGCATGGAG TTTCTCCTGC GGCAAAGTGT
AGTGTCGCTG AAAGAGTAGC GGAACTGCTC GGAAAACCGG AGACCGAGAA ATCT
>Peaxi162Scf00038g01957.1
TCTGTTACAA AAGTGCAGGT TGAGAATTAC GTATTCGCAC CAACAGTGAA GCCTCCTGCT
TCCACTAACA CTTTGTTCCT TGGTGGCGCT GGGCATAGAG GTTTGGATGT TGAAGGGAAG
TTTGTGAAGT TCACGGTGAT TGGCGTGTAC TTGGAAGAGA GTGCTGTTCA ATTTCTTGCT
CCTAAATGGA AAGGCAAAAG C--------- ---------- ---------- ----------
---------- ---------- ---------- ---------- ---------- ----------
---------- --------GT AGCAGGAAAT TGTGTTGCCC ATTGGAAAGC AACAGAAACC
AACAGCGATG CAGGGAGTCG GGCCATTGAA AAGTTTCTCA ATGTTGTCAA GAGTGAAAAC
TTCCTACCTG GTGCCTCCAT CCTTTTTACT CAATCACCCC TTGGATCATT AACGATTAGC
TTCACTAAAG ATGATTCAAT AAGTGGAGCT GGGAATGCTG TAATAGAAAA CAAACAGTTT
TCAGAAGCAG TGCTAGAGAC CATTATTGGG GAACATGGAG TTTCCCCAGC AGCAAAGTGT
AGTATCGCCG CAAGAATGTC AGAACTTTTC ---------- --------AA GAAT
