# Supplementary material for: Assessing Anthocyanin Biosynthesis in Solanaceae as a Model Pathway for Secondary Metabolism
Source: Genes (Basel). 2019 Jul 25;10(8):559. doi: 10.3390/genes10080559 (PMC6723469; doi:10.3390/genes10080559)
Supplement: Supplementary file 1 [file genes-10-00559-s001.zip › SuppFile/CHI-NtAln.fas]

>Caann_XM_016697793.1.p1
---------------------------------------------------------------------------------------------------------------------------------------------------ATGGCGTCCATTACTAAAGTGCAGGTTGATAACAATGTGTTTCCACCATCTGTTGTTAAACCTCCTGGTTCTAACACCACCTTGTTCCTTGCTGGTGCAGGGATTAGAGGGGTGGATATTGAAGGAAAATTTGTGAAGTGCACTGCGATCGGGGTGTACATGGAAGAGAGTGCCGTTCCATTTCTTGCTGCTAAATGGAAAGGGAAAAGCTCCAAGGAGTTGACCGATTCAGTTGAATTCTTCAGGGATATTGTTACAGGTCCCTTTGAAAAATTCTTTCGAGTCACTATGATTACGCCCTTGACGGGTAAGCAATACTCTGAGAAGGTGGCAGAAAATTGTGTTGCCAATTGGAAAGCATTAGGAACCTACGGTGATGCAGAGAGTGAGGCCATCGAAAAGTTTCTCAGTGCTTTTCAGAGTGAAAACTTCCCACCTGGTGCCTCCATCCTTTTTACTCAATCACCGGCTGGGTCATTGACGATTAGCTTCTCTAAAGATGATTCAGTTCCTGGCACTGGGAATGCTGTTATAGAGAACAAACAACTGTCAGAAGCGGTGCTGGAATCCATAATTGGCAAGCACGGAGTTTCACCTGCCGCAAAGAATAGTCTTGCCAAAAGAGTATCGGAATTGTTA---AAGAGCAACGCT---GAGGCGCCAGTTTTTGAAAAACCAGCAAGTGATCAACCTGCTATCTAG---------------------------------------------------------------------------------------------------------------------------------------------------------------------------------------------------------------------------------------------------------------------------------------------------------------------------------------------------------------------------------------------------------------------------------------------------------------------------------------------------------------------------------------------------------------------------------------------
>Cycar_XM_025113756.1.p1
------------------------------------------------------------------------------------------------------------------------------------------ATGGCTCTGCAGCCCTCCTCCACCAGTATCCAGGTCGAATTCATCGTCTTTCCACCATCCGTC---AAGCCTCCTGGTGCAACCACCACTTTGTTCCTAGGAGGCGCAGGTGTGAGAGGAATGGAGATTCAAGGAAACTTTGTGAAGTTTACGGGGATTGGTGTGTACTTGGAGGATAAAGCCATTCCGTCACTCGCCGGTAAGTGGAAGGGCAAAACCGCTGCTGAGTTGAAGGATTCCGTCCAGTTCTACAGGGATATCGTTACCGGCCCCTTTGAAAAATTTACTCAGGTGACGATGATACTACCATTAACGGGTAAGCAATACTCTGAAAAGGTGTCGGAAATGTGCATTGGGGTTTGGAAAGCACAAGGCACCTATACAGATGCAGATACCGCAACTATTGAAAAGTTCCTTCAAGTTTTTAAAGATGAAAACTTCTTACCAGGCTCCTCTATTCTCTTCACAACATCGCCAAATGGGTCGTTAACGATCAGCTTCTCGAAAGATGGTATCATACCTGAAGTTGCCATTGTTGTGTTAGAAAACGAAAAATTGGCACAAGCAGTAATTGAGTCTGTGATCGGCGAGCATGGTGTTTCCCCAGCGACGAAACAAAGTTTGGCATCAAGACTCTCAGAATTCATG---------------------------------AACCAAGTTGATGAGAAAGCAACTACAAGTGTTGAAAGCAAAATTGGTTTAGAAAGTCAAACTGGTTTGTAA------------------------------------------------------------------------------------------------------------------------------------------------------------------------------------------------------------------------------------------------------------------------------------------------------------------------------------------------------------------------------------------------------------------------------------------------------------------------------------------------------------------------------------------------------
>Cycar_XM_025114537.1.p1
------------------------------------------------------------------------------------------------------------------------------------------ATGCCTCCGTCACCCTCCTCCACCAGTCTCCAGGTCGAATCCGTCGTCTTTCCACCGTCCGTC---AACCCTCCCGCTACAACCACCACTTTGTTCCTAGCAGGCGCAGGTGTGAGAGGCATGGAAATCCAAGGCAAGTTCGTCAAGCTTTCGGGAATTGGCATCTACTTAGAGGATAAAGCCATTTCGTCACTGGCTGATAAGTGGAAGGGCAAAACCGCTGCTGAGTTGGCAGATTCCGTCGAGTTCTACAGCGACATCATTACTGGCCCCTTTGAAAAACTTGCTGAGGTGGCAATGTTAGTACCAGTAGTTGGTACACAACACGCTGAAAAGGTGTCTGAAATGTGCGTTGCAATTTGGAAAGCACAAGGGACCTATATAGATGCGGATTCTGCAACCATTGACAAGTTTCTTGAGGTTTTCAAGGACAAAAACTTCTCGCTAGGCTCCTCTATTCTCTACACAACATCGCCGGCTGGATTAGTAACGATCCACTTCTCGAAAGACGGTACTGTACCTGAAACTCCAGCTGTTGTGTTAGAGAATGAAAAATTTGGACAAGCTTTATTCGAGTCGGTGATCGGGGAGAATGGTATTTCCCCGGAAGCGAAACAAAGTTTGGCATCAAGACTGTACGATTTGATG---------------------------------AAACAGTTTGACGAGAAAGCAACTGCAAGGGTTGAAAGCAACAGTGGCCTGTAA------------------------------------------------------------------------------------------------------------------------------------------------------------------------------------------------------------------------------------------------------------------------------------------------------------------------------------------------------------------------------------------------------------------------------------------------------------------------------------------------------------------------------------------------------------------------
>Dacar_XM_017365109.1.p1
ATGACATTACCCAACTCAACTCAATCTCTCGCTAAATTTATCTTAATTTGTACCTATATATTCGTAACACTCTATTTTAATAATTTCATTGTGGATAGCTTCACTGTCTTCGCTGCTCCTCAGACATCATACGTTACTGCTACCATGTCTCCTTCCGTTACCGAAATTCAGGTCGAAAATCATCTTTTTCCTGCCACGGTC---AAACCTCCCGCCACTTGTCACACCTTGTTCCTCGCCGGTGCAGGTGTGAGAGGCCTGGAAATCCAGGGGAAGTTTATAAAATTTACGGCCATTGGTGTGTACCTGGAGGATTCTGCGATTCCGTCGCTCGCTCTTAAGTGGAAAGGCAAAACCGCTGACGAGTTGATGAAATCCGTCGGTTTTTTCAATGATATTGTTACTGGTCCCTTTGATAAGTTTACACGTGTGACCACGATTTTGCCATTAACTGGTAAACAATATTCAGAGAAAGTAGCAGAAAACTGTGTTGCTCACTGGAAAGCAATTGGTAGCTATACTGATGAAGAGGCAAAAGCCATTGACAAGTTTCTTGAAGTTTTCAAAGATGAGGAATTTCCTCCGGGTTCCTCAATTCTCTTCACACAATTACCTGCTGGATCATTGACCATCGGCTTCTCCAAGGAAACTTCTATACCAAAAGATGGAAAAGCAGTGATTCACAATAAACAATTGGCAGAAGCAGTACTGGACTCAATCATTGGGGAGCATGGTGTTTCCCCAGCAGCAAAGCACAGTTTGGCAGTAAGAATTTCAGACTTGTTG---------------------------------AAGCATCATGACCATGAGGTTACTGGGAATGGCAAAGCAGAAGTCGGAAAGATGGCTAGTAAAGATACTGAAACAGAGACTCAGGTTCAGGTATAG------------------------------------------------------------------------------------------------------------------------------------------------------------------------------------------------------------------------------------------------------------------------------------------------------------------------------------------------------------------------------------------------------------------------------------------------------------------------------------------------------------------------------
>Heann_XM_022155533.1.p1
---------------------------------------------------------------------------------------------------------------------------TCTAACTATACTGCCATGTCTAAGCCGAATTCCACCACCAGTCTCCAGGTCGAATCGATTGTCTTTCCACCATCCGCC---AAACCTCCAGGCGCAACCAACACTTTGTTCCTCGGAGGCGCAGGTGTGAGAGGACTGGATATTGATGGCAATTTTGTGAAGTTTAGTGGTATTGGTGTGTACTTGGAGTATAAAGCTATATCTTCGCTTGCCGTTAAGTGGAAAGGCAAAAGCATTGAAGAGTTGACGGATTCTATTGAGTTCTACAGGGACATCGTTACTGGCCCCTTTGAAAAATTTTCTCAGGTGACACTGATACAAACATTAACAGGTAAGCAATTCTCAGAAAAGGTGGCGGAAAATTGCGTAGCGATTTGGAAGTCACAAGGGAGTTATACAGAAGCAGATGCCAAAACGATTGACAAGTTTCTAGAGATTTTCAAGGATCAAATCTTCCCACCAGGCTCCTCAATTCTCTTTACAATTTCACTTCTTGGATCACTAACGATCACTTTCTCGAAAGACGGTAGCATCCCGGAAACTGGGGATGTTGTCATAGAGGATGGAAAACTGGGAGAAGCAATACTGGAGTCTCAGATAGGGAAGCATGGTGTATCCCCAGCAACCAAAAAAAGTTTAGCATCAAGACTCTACAATCTCATG---------------------------------AACCAGAAAGCAAATGATCATTAA------------------------------------------------------------------------------------------------------------------------------------------------------------------------------------------------------------------------------------------------------------------------------------------------------------------------------------------------------------------------------------------------------------------------------------------------------------------------------------------------------------------------------------------------------------------------------------------------------
>Heann_XM_022157901.1.p1
------------------------------------------------------------------------------------------------------------------------------------------------------ATGGCTACCACCGGTCTCCAGGTTGAATCCATCCTCTTTCCACCTTCCGTC---AAGCCTCCTGGCGCTTCCGCCACCTTTTTTCTCGGAGGCGCAGGTGTGAGAGGTTTGGAGATCCAAGGCAATTTCGTCAAGTTTACTGGTATTGGTGTGTACTTGGAGGATAAAGCTATTTCTTCACTTGCCGTTAAGTGGAAAGGCAAAACTGCCCAGGAGTTAACGGATTCCGTTGAGTTTTACAGGGATATCGTTACTGGTCCCTTTGAAAAATTTGCTCAGGTGACAATGATCCTACCATTAACAGGTAAGCAATACGCTGAGAAGGTGTCGGAAAACTGTGTAGCGGTATGGAAAGCACTCGGGATATATACAGACGCAGATGCCAAAACCATTGACAAGTTTCTAGAGATTTTCAGCGACCAAAACTTCCCACCAGGCTCCTCTATTCTCTTTACAATTTCACCTGCTGGATCACTAACGATAAGTTTCTCGAAAGATGGAAGTATCCCGGAAACTGGGAATGCGGTGTTAGAGAGTGATAAACTGGGAGAAGCAATACTCGAGTCGATGATAGGGAAGCATGGTGTTTCCCCGGCAGCCAAACAAAGTTTAGCATCAAGGCTCTCGGATCTCATG------------------------------------------ACAAGCGAAGCGGCCACTTTAAGCGAAAATGGCTTGTAG------------------------------------------------------------------------------------------------------------------------------------------------------------------------------------------------------------------------------------------------------------------------------------------------------------------------------------------------------------------------------------------------------------------------------------------------------------------------------------------------------------------------------------------------------------------------------
>Heann_XM_022157902.1.p1
------------------------------------------------------------------------------------------------------------------------------------------ATGGCTAAGCCACAATCCTCCATGGGTCTCCAGGTGGAATCCATCGTCTTTCCACCATCCGTC---AAACCTCCAGGCGCAACCAGCACTTTTTTCCTGGGAGGTGCAGGTGTGAGAGGAATGAATATCGAAGGCGATTTTGTGAAGTTTACGGGACATGGTGTTTACTTGGAGTATAAAGCTATTTCTTTGCTTGCTGTTAAGTGGAAAGGCAAAAGCGTTGAAGAGTTGACGGATTCCGTTGAGTTCTACAGGGACATCGTTACTGGCCCCTTTGAAAAGTTTGCTCATGTGACAATGATACTACCGTTAACGGGTAAACAATTCTCAGAAAAGGTGGCGGAAAATTGCGTAGCGATTTGGAAGTCCTTCGGGATTTACACAGAAGCAGATGCCAAAACCATTGACAAGTTTCTAGAGATTTTCAAGGATCAAAACTTCCCACCAGGCTCCTCTATTCTCTTTACAATTTCACTAGTTGGATCACTAACGATAAGTTTCTCGAAAGACGGTTGCATCCCGGAAGCTGGGAGTGTTGTTATAGAGGATGAAAAACTGGGAGAAGCAATACTGGAGTCGATGATAGGGAAGCATGGTGTATCCCCAGCAACCAAAAAAAGTTTAGCCTCAAGACTCTTTGATCTCATG---------------------------------AACCAGAAAGCAAATAATTAA---------------------------------------------------------------------------------------------------------------------------------------------------------------------------------------------------------------------------------------------------------------------------------------------------------------------------------------------------------------------------------------------------------------------------------------------------------------------------------------------------------------------------------------------------------------------------------------------------------
>Ipnil_XM_019337142.1.p1
------------------------------------------------------------------------------------------------------------------------------------------ATGTCTGCGCCGCCGTGTGTCGCCGAAGTCAAAGTGGAGAGCTACGTGTTTCCGGCGACGGTC---AAGCCGCCGGGCACGGCCAAGACCCTGATCCTGGGTGGCGCAGGGGCGAGAGGATTGAACATCGACGGGAAGTTCGTCAAGTTCACGGCGATAGGCGTCTACTTGGAAGCCGACGCCGTTCCCTCTCTCGCCGTTAAGTGGAACGGGAAAAGTGCGGAGGAGTTGACGGATTCCGTCCAATTTTTCAGGGACATCGTTACGGGTCCCTTTGAGAAGCTGACACGGATAACGATGATCTTGCCGTTAAGCGGCAAGCAGTATTCGGAGAAGGTGACGGAAAACTGCGTTGCTTTCTGGAAAGCCGCCGGAATGTATGGCGATGCAGAGAGAAAAGCTATCGACAAGTTTAATGATGTTTTCAGTGACCAAATGTTCCCACCGGGCGCCTCTATTTTCTTCAATCAATCACCCCTTGGCTCGTTAACGATTAGCTTCTCCAAAGACGGTTCAACGCCGGAGACTGCGAGCGCAATAATAGAGAACAAGCCGCTGTCGGAGGCGGTGCTGGAGTCGATCATCGGCAGCAAGGGTGTTTCCCCCGAAGCAAAGCAGAGCCTCGCCGTCAGATTGTCGGACCTGTTC------ATGAACGGC---GGCGACGCCATAAGCGGAAAAGTTGGAGGTGAGAATGATGTCATTCCACAAACGGTCGTCGTCTCTAAATAG---------------------------------------------------------------------------------------------------------------------------------------------------------------------------------------------------------------------------------------------------------------------------------------------------------------------------------------------------------------------------------------------------------------------------------------------------------------------------------------------------------------------------------------------------------------------
>Lasat_XM_023891334.1.p1
------------------------------------------------------------------------------------------------------------------------------------------ATGGCTCCACCGCCGTCCCCCACCAGTCTCCAGATCGAATCCGTCGTATTTCCACCATCCGTC---AAACCTCCTGGTGCAACCAACGCTTTGTTCCTCGCCGGCGCAGGTGTGAGAGGTATGGAAATCGATGGTAACTTCGTGAAATTCACGGGGATTGGTGTGTATCTGGAGGATAAAGCTATTCCGTCACTCGCCGTTAAGTGGAAGGGAAAAACTGCTGCTGAGTTGACAGATTCCGTTGAGTTCTTCAGAGACATTGTTACTGGTCCCTTCGAGAAACTGACTCAAGTCACAATGATACTACCATTAACTGGTAAACAATACTCTGAAAAGGTATCTGAAATGTGCGTTGGTGTTTGGAAATCAAACGGAACCTACACAGATGCAGACGCCATCACCATTGATAAGTTTCTAGAGGTTTTCAAGGACCAAAATTTTCCACCAGACTCTTCTATTCTCTTCACAACCTCTTCCATCGGTTCACTTTCAATCAGCTTCTCGAAAGATGGCAGTATACCTGAAGCTCCAAATGTTGTGTTGGAGAATGAGAAATTGGGGCAAGCTGTAATTGAGTCGGTGATCGGAAGGTATGGTGTTTCTCCTGCAACCAAACAAAGTTTGGCGTCAAGACTCTCGGATTTCATG---------------------------------GAACAAATTGAGGGGAAAGCAACTGAAACCGAAAGTGTTGAATTAGGGAAGAATAGTTTGTAA---------------------------------------------------------------------------------------------------------------------------------------------------------------------------------------------------------------------------------------------------------------------------------------------------------------------------------------------------------------------------------------------------------------------------------------------------------------------------------------------------------------------------------------------------------------
>Migut_XM_012978000.1.p1
---------------------------------------------------------------------------------------ATTTCATATCAGTCTATAAGCAAGCACGCTCAAACAATGTCTGCAGAGAAAGTGAGCGAGAAATTGTCGGTCACCCAAGTCCAGGTCGAATCATGCGTATTTCCTCCGGCGATC---AACCCTCCCGGTTCCGCCAAGACCTTCTTCCTCGGCGGCGCAGGGGTGAGAGGGATGGAGATTGAGGGGAGGTTCATCAAATTCACTGCAATTGGGGTTTACCTAGAAGATAACGCCGTACAGTCACTCGCCGTTAAGTGGAATGGCAAAACCGCCGACGAATTGACGGATTCCCTCGACTTCTTCGGAGACATCGTCACTGGTCCCTTTGAGAAATTCACAAAGGTGACAACGATACTGCCATTAACTGGCAAACAATACTCCGAGAAGGTAGCAGAAAACTGCGTCGCCTACTGGAAGAAAGTAGAGAAATACACCGATGCAGAGTCTGCCGCAATCGAAAAGTTCCTCCAAGTATTTAGTGACGAAAACTTCCCTCCTGGAAGCTCCATCCTCTTCACTCAATCACCGGAGGGCTCATTAACGATTAGCTTCTCTAAAGACGATTCGATCCCTGAGCATGGGAAAGCGGTCATAGAGAACAAACAACTCTCGGAAGCAGTGCTTGAGTCGATTATCGGCAGGCACGGTGTATCCCCTTCAGCAAAACAGAGTTTGGCTGCAAGAATATCGGATTTGCTG---------------------------------CTGAAGCCGAATGAACCCGAGGAAGTTGTTGCTGCTACTGCAAAACCTCAGGAAAACTAG------------------------------------------------------------------------------------------------------------------------------------------------------------------------------------------------------------------------------------------------------------------------------------------------------------------------------------------------------------------------------------------------------------------------------------------------------------------------------------------------------------------------------------------------------------------
>Migut_XM_012982352.1.p1_ALT
------------------------------------------------------------------------------------------------------------------------------------------------------------------------ATGGCAGCGGGAATCGTTGCCCCCCCCACC------CCACCTCCACGCGCGTTCGCCGCCCAC------------------------------------------CGCCTCTGCCGCCAGCGTCTCTTCCCACCGCACCTTTCCTCCACCTGC------TCCGCCGCGCCTCCCTTCTCCCCGGAAATTCCGATGTTCCTTCCAGATCCGCCGGAATTC---------------CCAGATGCCTTTGAGAAATTCACAAACGTGACAACGATACTGCCATTAACTGGCAAACAATACTCCGAGAAGGTAGCAGAAAATTGCGTCGCCTACTGGAAAAAAGTAGAGAAATACACCGATGCAGAGTCTGCTGCAATCGAAAAGTTCCTCCAAGTGATGAACAATGAC---------------------TTGCTTTTTTCGCCTCTATTAATC---------------------------GACTCCTCTATT------------------------------AAACAACTATTGGAAGCAGTGCTTGAGTCGATTATCGGTAGGCACGGTGTATCCCCTTCAGCAAAACAGAGTTTGGCTGCAAGAATATCGGATTTGCTG---------------------------------CTGAAGCCGAATGAACCCGAGAAAGTTGCTGCTGCTACTGCAAAACCTCAGGAAAACTAG------------------------------------------------------------------------------------------------------------------------------------------------------------------------------------------------------------------------------------------------------------------------------------------------------------------------------------------------------------------------------------------------------------------------------------------------------------------------------------------------------------------------------------------------------------------
>Nisyl_XM_009805808.1.p1
------------------------------------------------------------------------------------------------------------------------------------------------------------ATGGAGTCCATTACCATTGAGAATTACGTGTTCCCATCAACAATGGTGAAGCCTCCTGGTTCTACCAATACTTTTTTCCTTGCCGGCGCAGGAAATAGAGGTTTGGAAATTGAAGGGAAGTTTGTGAAGTTCACTGCGATCGGCGTCTACTTGGAAGAGAGTGCTCTTCCTTTTCTCGCCGCTAAATGGAAAAGCAAAAGCTCAGAGGAGTTGGCTAATTCACTCGACTTTTTCAGGGATATCGTCACAGGTCCCTTTGAGAAATTCACCCGAGTGACTATGATCTTGCCTTTGACGGGTAAGCAATACTCAGAGAAGGTGGCAGAAAATTGTGTTGCCCATTGGAAAGCAATAGGAACCTACACCGATGCAGAGAGTCAGGCCATTGAAAAGCTCCTCAACATTTTCCAGAATGAAACCTTCCCGCCGGGTGCCTCCATTCTTTTTACTCAATCACCTGTTGGGGCATTGACGATTAGCTTCATTAAAGATGATTCAATTACTGGCACTGGAAATGCTGTTATAGAGAACAAACAATTGTCCGAAGCAGTGCTGGAATCCATAATTGGCAAACATGGAGTTTCCCCTGCAGCAAAGTGTAGTATCGCCGAAAGAGTGTCAGGACTATTCAAAAAGAGCTATGCC---GACGCGTCAGTTTTTGAAAAACCAGGAATTGAGAAATCCTCCGATCCAGTGATTGAGGAGAAACCTACCATTCCAGAAATTGGAGTCTAG---------------------------------------------------------------------------------------------------------------------------------------------------------------------------------------------------------------------------------------------------------------------------------------------------------------------------------------------------------------------------------------------------------------------------------------------------------------------------------------------------------------------------------------------------
>Nitab_XM_016600175.1.p1
------------------------------------------------------------------------------------------------------------------------------------------------------------ATGGAGTCCATTACCATTGAGAATTACGTGTTCCCATCAACAATGGTGAATCCTCCTGGTTCTACCAATACTTTTTTCCTTGCCGGCGCAGGAAATAGAGGTTTGGAAATTGAAGGGAAGTTTGTGAAGTTCACTGCGATCGGCGTCTACTTGGAAGAGAGTGCTCTTCCTTTTCTCGCCGCTAAATGGAAAAGCAAAAGCTCAGAGGAGTTGGCTAATTCACTCGACTTTTTCAGGGATATCGTCACAGGTCCCTTTGAGAAATTCACCCGAGTGACTATGATCTTGCCTTTGACGGGTAAGCAATACTCAGAGAAGGTGGCAGAAAATTGTGTTGCCCATTGGAAAGCAATAGGAACCTACACCGATGCAGAGAGTCAGGCCATTGAAAAGCTCCTCAACATTTTCCAGAATGAAACCTTCCCGCCGGGTGCCTCCATTCTTTTTACTCAATCACCTGTTGGGGCATTGACGATTAGCTTCATTAAAGATGATTCAATTACTGGCACTGGAAATGCTGTTATAGAGAACAAACAATTGTCTGAAGCAGTGCTGGAATCCATAATTGGCAAACATGGAGTTTCCCCTGCAGCAAAGTGTAGTATCGCCGAAAGAGTGTCAGGACTATTCAAAAAGAGCTATGCC---GACGCGTCAGTTTTTGAAAAACCAGGAATTGAGAAATCCTCCGATCCAGTGATTGAGGAGAAACCTACCATTCCAGAAATTGGAGTCTAG---------------------------------------------------------------------------------------------------------------------------------------------------------------------------------------------------------------------------------------------------------------------------------------------------------------------------------------------------------------------------------------------------------------------------------------------------------------------------------------------------------------------------------------------------
>Nitab_XM_016652447.1.p1
------------------------------------------------------------------------------------------------------------------------------------------------------------ATGGAGTCTGTTACCGTTGAGAATTACGTGTTCCCACCAGCAATGGTGAAGCCTCCTGGTTCTACCAATACTTTTTTCCTTGCCGGCGCAGGAAATAGAGGTTTGGAGATTGAAGGAAAGTTTGTGAAGTTCACTGCGATCGGCGTGTACTTTGAAGAGACTGCTCTTCCTTTTCTCGCCACTAAATGGAAAAGCAAAAGCTCCGAGGAGTTGGCTAAGTCACTCGACTTTTTCAGGGATATCGTCACAGGTCCTTTTGAGAAATTCACTCGAGTGACTATGATCTTGCCTTTGACGGGTAAGCAATACTCAGAGAAGGTGGCAGAAAATTGTGTTGCCCATTGGAAAGCAATAGGAACCTACACCGATGCAGAAAATCAGGCCATTGAAAAGTTCCTCAACATTTTCCAGAATGAAACCTTCCCGCCGGGTGCCTCCATCCTTTTTACTCAATCACCTGTTGGGGCATTGACGATTAGCTTCATTAAAGATGATTCAATTACTGGCACTCGAAATGCTGTTATAGAGAACAAACAATTGTCTGAAGCAGTGCTGGAGTCCATAATTGGCAAACATGGAGTTTCCCCTGCAGCAAAGTGTAGTATCGCCGAAAGAGTGTCAGAACTATTCAAAAAGAGCTATGCC---GACGCGTCAGTTTGTGAAAAACCAGGAATTGAGAAATCCTCCGATACAGTGATTGAGGAGAAACCTACCATTCCAGAAATTGGAGTCTAG---------------------------------------------------------------------------------------------------------------------------------------------------------------------------------------------------------------------------------------------------------------------------------------------------------------------------------------------------------------------------------------------------------------------------------------------------------------------------------------------------------------------------------------------------
>Nitom_XM_009588739.2.p1
------------------------------------------------------------------------------------------------------------------------------------------------------------ATGGAGTCTGTTACCGTTGAGAATTACGTGTTCCCACCAGCAATGGTGAAGCCTACTGGTTCTACCAATACTTTTTTCCTTGCCGGCGCAGGAAATAGAGGTTTGGAGATTGAAGGAAAGTTTGTGAAGTTCACTGCGATCGGCGTGTACTTTGAAGAGACTGCTCTTCCTTTTCTCGCCACTAAATGGAAAAGCAAAAGCTCCGAGGAGTTGGCTAAGTCACTCGACTTTTTCAGGGATATCGTCACAGGTCCTTTTGAGAAATTCACTCGAGTGACTATGATCTTGCCTTTGACGGGTAAGCAATACTCAGAGAAGGTGGCAGAAAATTGTGTTGCCCATTGGAAAGCAATAGGAACCTACACCGATGCAGAAAATCAGGCCATTGAAAAGTTCCTCAACATTTTCCAGAATGAAACCTTCCCGCCGGGTGCCTCCATCCTTTTTACTCAATCACCTGTTGGGGCATTGACGATTAGCTTCATTAAAGATGATTCAATTACTGGCACTGGAAATGCTGTTATAGAGAACAAACAATTGTCTGAAGCAGTGCTGGAATCCATAATTGGCAAACATGGAGTTTCCCCTGCAGCAAAGTGTAGTATCGCCGAAAGAGTGTCAGAACTATTCAAAAAGAGCTATGCC---GACGCTTCAATTTGTGAAAAACCAGGAATTGAGAAATCCTCCGATCCAGTGATTGAGGAGAAACCTACCATTCCAGAAATTGGAGTCTAG---------------------------------------------------------------------------------------------------------------------------------------------------------------------------------------------------------------------------------------------------------------------------------------------------------------------------------------------------------------------------------------------------------------------------------------------------------------------------------------------------------------------------------------------------
>Seind_XM_011081420.2.p1
------------------------------------------------------------------------------------------------------------------------------------------ATGACTGCACCGCCGTCGGTCACCCAAGTCCAAGTCGACTCCTGCGTGTTTCCGCCGGAGGTC---AAGCCTCCGGGATCCTCCATGACCTTCTTCCTCGGTGGCGCAGGGGTTAGGGGACTGGAGATCGAGGGGAAGTTCGTCAAGTTCACGGCCATTGGCGTGTACTTGGACGGTAGCGCCGTCTCCTCGCTTGCCGCTAAGTGGAAAGGAAAGACCGCCGACGAGCTGGCGGATTCGGTCGACTTCTTTGGGGACATCGTAGCTGGTCCCTTTGAAAAGTTCACAAAGGTGACAATGATACTGCCATTGACGGGCCAACAATACTCAGAGAAGGTGGTGGAGAACTGTGTTGCTTACTGGAAAGCAGTTGGGAAATACACTGATGCAGAGTCTGAAGCAACCAAAAAATTCCTCGAAGCCTTTAGGAATGAAACCTTCCCACCTGGGGCTTCCATTCTCTTCACTCACTCACCTCCTGGATCATTAACAATTAGTTTCTCAAAAGATGGTTCTATTCCTGAGCACGGGAATGCAGTGATTGAGAACAAGCAACTATCGGAAGCAGTTCTTGAATCAATCATAGGGAAGAATGGTGTGTCCCCTTCAGCAAAGCAAAGTTTGGCTGTAAGATTATCAGACTTGTTG---------------------------------------AAGCAGAATGAATCCAGTAGTTGA------------------------------------------------------------------------------------------------------------------------------------------------------------------------------------------------------------------------------------------------------------------------------------------------------------------------------------------------------------------------------------------------------------------------------------------------------------------------------------------------------------------------------------------------------------------------------------------------
>Solyc_NM_001320711.1.p1
---------------------------------------------------------------------------------------------------------------------------------------------------ATGGCGGTTGTTACAAAATTGCAGGTAGAGAATCACGTGTTCCCACCAACAATGGTGAATCCTCTGGGCTCCAACAATATGTTTTTTCTCGCCGGCGCAGGGAATAGAGGTTTGGAGATTGAAGGAAAATTTGTGAAGTTTACTGCGATCGGTGTGTACTTGGAAGAGAGTGCTATTCCATTTCTAGCTGATAAATGGAAAGGGAAAAGCTCTGAGGAGTTGGAACATTCAGTCGAATTCTTCAGGGATATCGTTACAGGTCCATTTGAGAAATTCACTCGAGTGACTATGATCTTGCCCTTGACGGGTAAGCAATACTCTGAGAAGGTAGCAGAAAATTGTGTTGCATATTGGAAAGCAATAGGAACCTACAGTGATGCAGAGATGCAGGCCATTGAGAAGTTCCTCGATGTTTTCCAGAGTGAAACCTTCCCACCTGGTGCCTCCATCCTTTTTACTCAATCACCGCTTGGATCATTGACAATTAGCTTCTCTGAAGATGATTCAGTTCCTTGTGTTGGGAATGCTGTTATAGAGAACAAACAATTGTCAGAAGCAGTGCTGGATTCCATAATTGGCGAGCACGGAGTTTCCCCTGCAGCAAAGTGTAGTATTGCAAAAAGAGTATCAGAACTGTTG---------------------------GTTTGTGAAAAACCAGGAAGTGAGCTATCGTCAGTCCAGTAA------------------------------------------------------------------------------------------------------------------------------------------------------------------------------------------------------------------------------------------------------------------------------------------------------------------------------------------------------------------------------------------------------------------------------------------------------------------------------------------------------------------------------------------------------------------------------------------
>Solyc_XM_004239382.4.p1
---------------------------------------------------------------------------------------------------------------------------------------------------ATGGCTTGTGTTACTAAATTGCAAGTTGAGAATAATGTGTTCCCATCAAAAGTGGTGAAGCCTCCTAGTTCCAACAATACCTTTTTCCTTGGTGGAGCAGGACATAGAGGTTTAGAAGTTGAAGGGAAATTTGTGAAGTTTAGTGTGATAGGAGTGTACTTGGAAGAGAATGTTGTTCCATTTCTCGCGGTTAAATGGAAAGGGAGAAGCTCTGAGGAGTTGACATATTCACTCGAGTTCTTCAGAGATATCGTTACAGGTCCGTTTGAGAAATTCATGCGTGTGACGTTGCTGTTGCCCTTGACTGGCAAGCAATTCTCCGAGAAGGTGGCAGGAAATTGCGTTGCTATTATGAAAGCGATGGGAAACTACAGTGATGCAGAGAGACAGGCTATCGAAAAGTTCCTCAATGTTTTCCAGAGTGAAACTTTCTCACCTGGTGCTTCCATCCTTTTTACTCAATCAGTGGTTGGATCATTGACGATTAGCTTCTCTGACGATGATTCAGTTCCTGGCACGGGGAATGTTGTTATAGAGAACAAGCCATTGTCAGAGGCTGTGCTGGAATCGATGATTGGCAAGAACGGAGTTTCCCCTGCAGCAAAGCGTAGTCTTGCTAAAAGAGTATCAGAGATGTTG---------------------------------GAAAAGAGCAATGCTGAGGAGTCTACTTAG------------------------------------------------------------------------------------------------------------------------------------------------------------------------------------------------------------------------------------------------------------------------------------------------------------------------------------------------------------------------------------------------------------------------------------------------------------------------------------------------------------------------------------------------------------------------------------------------
>Sopen_XM_015219774.1.p1
---------------------------------------------------------------------------------------------------------------------------------------------------ATGGCTTGTGTTACTAAATTGCAAGTTGAGAACATTGTGTTCCCATCAAAAGTGGTGAAGCCTCCTAGTTCCAACAATACCTTTTTCCTTGGTGGAGCAGGACATAGAGGTTTAGAAGTTGAAGGGAAATTTGTGAAGTTTAGTGTGATAGGAGTGTACTTGGAAGAGAATGTTGTTCCATTTCTCGCGGTTAAATGGAAAGGGAGAAGCTCTGAGGAGTTGACATATTCACTCGAGTTCTTCAGAGATATCGTTACAGGTCCGTTTGAGAAATTCATGCGTGTGACGTTGCTGTTGCCCTTGACTGGCAAGCAATTCTCCGAGAAGGTGGCAGGAAATTGCGTTGCTATTATGAAAGCGACAGGAAACTACAGTGATGCAGAGAGACAGGCTATCGAAAAGTTCCTCAATGTTTTCCAGAGTGAAACTTTCTCACCTGGTGCTTCCATCCTTTTTACTCAATCAGTGGTTGGATCATTGACGATTAGCTTCTCTGACGATGATTCAGTTCCTGGCACGGGGAATGTTGTTATAGAGAACAAGCCGTTGTCAGAGGCTGTGCTGGAATCGATGATTGGCAAGAACGGAGTTTCCCCTGCAGCAAAGCGTAGTCTTGCTAAAAGAGTATCAGAGATGTTG---------------------------------GAAAAGAGCAATGCTGAGGAGTCTACTTAG------------------------------------------------------------------------------------------------------------------------------------------------------------------------------------------------------------------------------------------------------------------------------------------------------------------------------------------------------------------------------------------------------------------------------------------------------------------------------------------------------------------------------------------------------------------------------------------------
>Sopen_XM_015221071.1.p1
---------------------------------------------------------------------------------------------------------------------------------------------------ATGGCGGTTGTTACAAAATTGCAGGTTGAGAATCATGTGTTCCCACCAACAATGGTGAATCCTCTTGGCTCCAGCAATATGTTTTTACTCGCCGGCGCAGGGAGTAGAGGTTTGGAGATTGAAGGAAAATTTGTGAAGTTTACTGCGATCGGTGTGTACTTGGAAGAGAGTGCTATTCCATTTCTAGCTGATAAGTGGAAAGGGAAAAGCTCTGAGGAGTTGGAACATTCAGTCGAATTCTTCAGGGATATCGTTACAGGTCCATTTGAGAAATTCACTCGAGTGACTATGATCTTGCCCTTGACGGGTAAGCAATACTCTGAGAAGGTAGCAGAAAATTGTGTTGCCTATTGGAAAGCAATAGGAACCTACAGTGATGCAGAGAGGCAGGCCATTGAAAAGTTCCTCAACGTTTTCCAGGGTGAAACCTTCCCACCTGGTGCCTCCATCCTTTTTACTCAATCACCGCTTGGATCATTGACAATTAGCTTCTCTAAAGATGATTCAGTTCCTTGCGTTGGGAATGCTGTTATAGAGAACAAACAATTGTCAGAAGCAGTGCTGGATTCCATAATTGGCGAACACGGAGTTTCCCCTGCAGCAAAGTGTAGTATTGCAAAAAGAGTATCAGAACTGTTG---------------------------GTTTGTGAAAAACCAGGAAGTGAGCTATCGTCAGTCCAGTAA------------------------------------------------------------------------------------------------------------------------------------------------------------------------------------------------------------------------------------------------------------------------------------------------------------------------------------------------------------------------------------------------------------------------------------------------------------------------------------------------------------------------------------------------------------------------------------------
>Sotub_XM_006348548.2.p1
---------------------------------------------------------------------------------------------------------------------------------------------------ATGGCTTGTGTTACTAAATTGCAAGTTGAGAATAATGTGTTCCCATCAAAAGTGGTGAAGCCTCCTAGTTCCAACAATACCTTTTTCCTTGGTGGAGCAGGACATAGAGGTTTGGAGGTTGAAGGGAAATTTGTGAAGTTCAGTGTGATAGGGGTATACTTGGAGGAGAATGTTGTTCCATTTCTCGCGGCTAAATGGAAAGGGAAAAGCTCTGAGGAGTTGACATATTCACTTGAGTTCTTCAGGGATATCGTTACAGGTCCGTTTGAGAAATTCATGCGAGTGACGTTGCTCTTGCCCTTGACTGGTAAGCAATTCTCCGAAAAGGTGGCAGGAAATTGTGTTGCCATTATGAAATCAATAGGAACTTACAGTGATGCAGAGAGACTGGCTATCGTAAAGTTCCTCAATATTTTCCAGAGTGAAACCTTCTCATCTGGTGCTTCCATCCTTTTTACTCAATCAGTGGTTGGATCATTGACGATTAGCTTCTCTGATGATGATTCAGTTCCTGGATCGGGGAATGCTGTTGTAGAGAACAAACCATTATCAGAAGCAGTACTGGAATCGATGATTGGCAAGAACGGAGTTTCCCCTGCAGCAAAGCGTAGTCTTGCTAAAAGAGTATCAGAAATGTTA---------------------------------GAAAAGAGCAATGCTGAGGAGTCTACTTAG------------------------------------------------------------------------------------------------------------------------------------------------------------------------------------------------------------------------------------------------------------------------------------------------------------------------------------------------------------------------------------------------------------------------------------------------------------------------------------------------------------------------------------------------------------------------------------------------
>Sotub_XM_006348549.2.p1
---------------------------------------------------------------------------------------------------------------------------AAGTTAAATACTAATAGATCTCAAATGGCGCTCGTTACAAAATTGCAGGTTGAGAATTATGTGTTCCCACCAACAGTGGTGAAACCTCCGGGCTCCAACAATACGTTTTTCCTCGCCGGCGCAGGGAATAGAGGTTTGGAGATTGAAGGAAAATTTGTGAAGTTTACTGCGATCGGTGTGTACTTGGAAGAGAGTGCTATTCCATTTCTAGCTGATAAATGGAAAGGGAAAAGCTCTGAGGAGTTGGAACATTCAGTCGAATTCTTCAGGGATATCGTTACAGGTCCCTTTGAGAAATTCACTCGAGTGACTATGATCTTGCCCTTGACGGGTAAGCAATACTCTGAGAAGGTGGCAGAAAATTGTGTTGCCTATTGGAAAGCAATAGGAACCTACAGTGATGCAGAGAGGGAGGCCATTGAAAAGTTCCTCAATGTTTTCCAGAGTGAAACCTTCCCACCTGGTGCCTCCATCATTTTTACTCAATCACCGCTTGGATCATTGACGATTAGCTTCTCTAAAGATGATTCAGTTCCTTGTGTTGGGAATGCTGTTATAGAGAACAAACAATTGTCAGAAGCAGTGCTGGATTCCATAATTGGCGAGCACGGAGTTTCCCCTGCAGCAAAGTGTAGTATTGCCAAAAGAGTATCAGAACTGTTG---------------------------ATTTGTGAAAAGCCAGGAAGTGAGCTATCTATCCTCAGTCCAGTAACTGAACTACAGAAATCGAAAAGAAATCCACCATGTCAGAAATTGGAGTCTACTTAG------------------------------------------------------------------------------------------------------------------------------------------------------------------------------------------------------------------------------------------------------------------------------------------------------------------------------------------------------------------------------------------------------------------------------------------------------------------------------------------------------------------------------
>Ccan_Cc02_g08570
------------------------------------------------------------------------------------------------------------------------------------------ATGTCCCTCTCGCTCTCCGTTGGTGAAGTTCATGTTGACGGCCACGTTTTCCCTCCGGCCGCGAAGAAGCCTCCTGGCTCTGATCAAAACTTTTTTCTGGGAGGCGCAGGGGCACGAGGATTGGAAATTGAAGGCAAGTTTATTAAATTCACGGCTATTGGAGTTTACTTGGAGGAGACCGCCATTCCGTCACTGGCCGTTAAGTGGAAGGGCAAGACTGCAGAGGAATTAACGGAATCCGTTGAGTTCTTCAGAGACATCGTTACAGGTCCCTTTGAGAAATTTATAAGGGTGACGATGATCTTACCCTTAACGGGTAGGCAATACTCAGAGAAGGTTGCCGAAAATTGCGCTGCTTATTGGAAAGCAGTTGGAATTTACACTGATGCAGAGGGTAAAGCCATTGAAATGTTCCTTGACATCTTCCAGAATGAGTCCTTCCCACCTGGAGCCTCTATTCTGTTCACCCAGTCACCTCTGGGATCATTAACGATTAGCTTCTCGAAGGATAGTTCAATACCTGAGGTCAGCAATGCAGTTGTGGAGAACAAGCTACTGTCAGAAGCGGTGTTGGAGTCCATAATTGGCAAAAATGGTGTTTCACCTGACACAAAGAAGAGTTTGGCAGTACGTTTATCAGACTTACTG---------------------------------AAAGTGTTTGACAATAATAATAATAATGTCACTGCTGATAATAAGAAACTTGAGGCCGACGGGGCTATTGCTGCGGAAGCCCCGGGCGAAAAGCAGGTTAATGGCGTGCAAGTTCCAGTACAGGTACCTTAA------------------------------------------------------------------------------------------------------------------------------------------------------------------------------------------------------------------------------------------------------------------------------------------------------------------------------------------------------------------------------------------------------------------------------------------------------------------------------------------
>Oleur_KF886191.1
------------------------------------------------------------------------------------------------------------------------------------------ATGTCTTCCTTTCCGATTGCAACCCATCTCGAAGTCGATTCCTACTTGTTTCCCGCGGCGGCG---AAGCCTCCGGGCTCCAGCAAAACCTTGTTCCTCGGCGGCGCAGGGGCGAGGGGCTTGGAGATCGAGGGAAAGTTCATCAAGTTCACGGCGATCGGGGTTTATTTGGAAGATAACGCCGTTTCTTTGCTAGCAGTTAAGTGGAATGGGAAGAGCGCAGAGGAGTTGACGGATTCTGTCGAGTTCTTCAACGCCATCGTTACAGGTCCCTTCGAAAAATTTACACGGGTGACGATGATCTTGCCGTTGACGGGTCCACAGTACTCAGAGAAGGTGGCCGAAAACTGTGTTGCGCATTGGAAAGCGAAAGGAACCTACACAGATGCAGAGTCTAAAGCAATCGAAAAGTTCTTGGAGGTCTTCAAGAACGAAACATTCCCACCTGGCTCCTCTATTCTATTCACTCAATCACCGCTTGGATCATTGACGATCAGTTTCTCAAAAGGTGATTCCTTACCAGAATCAGGAGTTGCAGTTATAGAGAACAAACTGCTATCAGAAGCAGTGCTGCAGTCTATAATTGGCGAGCACGGTGTTTCCCCTGAAGCAAAACAAAGTTTAGCTGCAAGGCTATCAGAATTCTTC---------AAAAAA---TGTTCTTCAGCTAGTCAAGAACTGGAATCCAAGAAGACCACCGTCCCAAAGGGCAGCCAACCGGGAACTCAAAATGCTGTAGCAGCAAATAATCGTTGA------------------------------------------------------------------------------------------------------------------------------------------------------------------------------------------------------------------------------------------------------------------------------------------------------------------------------------------------------------------------------------------------------------------------------------------------------------------------------------------------------------------------------------------
>Peaxi162Scf00006g00088.1
------------------------------------------------------------------------------------------------------------------------------------------ATGTCTCCTCCAGTGTCCGTTACTAAAATGCAGGTTGAGAATTACGCTTTCGCACCGACCGTG---AACCCTGCTGGTTCCACCAATACCTTGTTCCTTGCTGGTGCTGGGCATAGAGGTCTGGAGATAGAAGGGAAGTTTGTTAAGTTTACGGCGATAGGTGTGTATCTAGAAGAGAGTGCTATTCCTTTTCTGGCCGAAAAATGGAAAGGCAAAACCCCCCAGGAGTTGACTGACTCGGTCGAGTTCTTTAGGGATGTTGTTACAGGTCCATTTGAGAAATTTACTCGAGTTACTATGATCTTGCCCTTGACGGGCAAGCAGTACTCGGAGAAGGTGGCGGAGAATTGTGTTGCGCATTGGAAGGGGATAGGAACGTATACTGATGATGAGGGTCGTGCCATTGAGAAGTTTCTAGATGTTTTCCGGAGTGAAACTTTTCCACCTGGTGCTTCCATCATGTTTACTCAATCACCCCTAGGGTTGTTGACGATTAGCTTCGCTAAAGATGATTCAGTAACTGGCACTGCGAATGCTGTTATAGAGAACAAGCAGTTGTCTGAAGCAGTGCTGGAATCAATAATTGGGAAGCATGGAGTTTCTCCTGCGGCAAAGTGTAGTGTCGCTGAAAGAGTAGCGGAACTGCTCAAAAAGAGCTATGCTGAAGAGGCATCTGTTTTTGGAAAACCGGAGACCGAGAAATCTACTATTCCAGTGTATTACTTTCGGAAAGAAGAACCTTCTGTCTCTGTGGCTGATCCTACAAGTAGAAATGTCGATGATGCTGCAGCTGAACATGCTAATGATGATAGTGCTGCTACAAATCAATGTTCAGTGAGTTATAATCTGGAGGCTGGCAGTTCACTGGTTGGAACTATTGATGCAAAGTTTGATTATGGTTACGTGATCTCTGTGAACCTGGGCTCGGAAAATTTAAATGGTGTTCTTTATCATACACCTGCATTGCCGAATATGCCCCAAAGGATTAATACTTTGGCTGGGCCTTCCAAACGGATTAGGAAAAGAAGACGCCGGTTGGATTTGAAAGACCCGTCTCGACCCAAGTCAAATCGAAGTGGTTATAATTTCTTCTTTGCTGAGCATTATGCCAGGCTGAAGCCTTCATATCAGGGGCAAGAGAGAGCTATCAGCAAAAGGATTGGACTTCTTTGGAATCGACTCACAGAGGCTGAGAAACAGGTTTATCAGGAAAAGGGTGCGAGAGACAAGGAGAGATACAGGGCTGAGTTGCAGGAATACAAGTCATCTCAAGCACAACCACAATAG
>Peaxi162Scf00038g01957.1
------------------------------------------------------------------------------------------------------------------------------------------ATGTCTCCTTCAGTATCTGTTACAAAAGTGCAGGTTGAGAATTACGTATTCGCACCAACAGTG---AAGCCTCCTGCTTCCACTAACACTTTGTTCCTTGGTGGCGCTGGGCATAGAGGTTTGGATGTTGAAGGGAAGTTTGTGAAGTTCACGGTGATTGGCGTGTACTTGGAAGAGAGTGCTGTTCAATTTCTTGCTCCTAAATGGAAAGGCAAAAGC---------------------------------------------------------------------------------------------------------------------GTAGCAGGAAATTGTGTTGCCCATTGGAAAGCAACAGAAACCAACAGCGATGCAGGGAGTCGGGCCATTGAAAAGTTTCTCAATGTTGTCAAGAGTGAAAACTTCCTACCTGGTGCCTCCATCCTTTTTACTCAATCACCCCTTGGATCATTAACGATTAGCTTCACTAAAGATGATTCAATAAGTGGAGCTGGGAATGCTGTAATAGAAAACAAACAGTTTTCAGAAGCAGTGCTAGAGACCATTATTGGGGAACATGGAGTTTCCCCAGCAGCAAAGTGTAGTATCGCCGCAAGAATGTCAGAACTTTTC---------------------------------------------------AAGAATTCTCTCTTTTGA------------------------------------------------------------------------------------------------------------------------------------------------------------------------------------------------------------------------------------------------------------------------------------------------------------------------------------------------------------------------------------------------------------------------------------------------------------------------------------------------------------------------------------------------------------------------------------------
