# Supplementary material for: Assessing Anthocyanin Biosynthesis in Solanaceae as a Model Pathway for Secondary Metabolism
Source: Genes (Basel). 2019 Jul 25;10(8):559. doi: 10.3390/genes10080559 (PMC6723469; doi:10.3390/genes10080559)
Supplement: Supplementary file 1 [file genes-10-00559-s001.zip › SuppFile/CHS-NtAln-gblx.fas]

>AT5G13930.1.p1
GCTTCTTCTTTGGATGAGATCAGACAGGCTCAGAGAGGACCTGCAATCTTGGCTATTGGC
ACTGCTAACCCTGAGAACCATGTGCTTTATCCTGACTACTACTTCCGCATCACCAACAGT
GAACACATGACCGACCTCAAGGAGTTCAAGCGCATGTGCGACAAGTCGACAATTCGGAAA
CGTCACATGCATCTGACGGAGGAATTCCTCAAGGAAAACCCACACATGTGTGCTTACATG
CCTTCTCTGGACACCAGACAGGACATCGTGGTGGTCGAAGTCCCTAAGCTAGGCAAAGAA
GCGGCAGTGAAGGCCATCAAGGAGTGGGGCCAGCCCAAGTCAAAGATCACTCATGTCGTC
TTCTGCACTTCCGGCGTCGACATGCCTGGTGACTACCAGCTCACCAAGCTTCTTGGTCTC
CGTCCTTCCGTCAAGCGTCTCATGATGTACCAGCAAGGTTGCTTCGCCGGCGGTACTGTC
CTCCGTATCGCTAAGGATCTCGCCGAGAACAATCGTGGAGCACGTGTCCTCGTTGTCTGC
TCTGAGATCACAGCCGTTACCTTCCGTGGTCCCTCTGACCACCTTGACTCCCTCGTCGGT
CAGGCTCTTTTCAGTGATGGCGCCGCCGCACTCATTGTGGGGTCGGACCCTGACACATCT
GAGAAACCCATCTTTGAGATGGTGTCTGCCGCTCAGACCATCCTTCCAGACTCTGATGGT
GCCATAGACGGACATTTGAGGGAAGTTGGTACCTTCCATCTCAAGGATGTTCCCGGCCTC
ATCTCCAAGAACATTGTGAAGAGTCTAGACGAAGCGTTTAAAATAAGTGACTGGAACTCC
CTCTTCTGGATAGCCCACCCTGGAGGTCCAGCGATCCTAGACCAGGTGGAGATAAAGCTA
GGACTAAAGGAAGAGAAGATGAGGACACGTCACGTGTTGAGCGAGTATGGAAACATGTCG
AGCGCGTGCGTTCTCTTCATACTAGACGAGATGAGGAGGAAGTCAGCTAAGGATGGTGTG
GCCACGACAGGAGAATTGGAGTGGGGTGTCTTGTTTGGTTTCGGACCAGGTCTCACTGTT
GAGACAGTCTTGCACAGCGTTCCT
>Bevul_XM_010672304.2.p1
ATGGAAAGTATTCAGCAGATTAGGGATGCCCAAAGAGGTCCTGCCATTTTGGGGATAGGA
AAGGCACATCCTCCCAATTATATTTTTTACCCTGATTATTACTTTAGGGTCACCAATAGT
GAGCACAAAGTTGAGCTGAAGGAATTCAAGCGCATTTGTGAAAAAACAATGATAACCAAA
CGACACTTTTACTTAACTGAAGAAATCCTCAAGGCGAATCCAAGTATGCTAACCTATGGA
CCATCTCATGATGCTCGTCGTGCAATGACAATTGAATATGTACCCAAATTAGGTGTTGAA
GCTGCCGAAGGGGCCCTCAAAGAATGGGGTCAACCAAAATCAAAGATCACCCACCTCATT
GTTTATACCCTAGCTTTGTCAATGCCTGGCGACTATGAGATCGCCAAACTCCTTAAACTC
GATCCCTCCGTTCATCGAATGGTTCTTTACTTGGTGGGTTGTCATGCCGGCCCCCATATC
CTCAAACACGCGAAGGATATCGTGGAGAACAATAAGGGGGCTCGCGTTCTTGTGGTGTGC
TCGGAGATCACGGCTGTCAATTTTCATGGTCCTTCAGAACATATTGACTCACTAGTTGGA
CAAGCTTTGTTTGGTGATGGGGCCGCAGCTGTTGTCGTGGGTGCAGATCCAGATTTGTCG
GAAAGACCGCTCTTCCAACTCGTACATGCCATACAAGCTACTATTCCTGATACTGCTGGT
CCAGCA---TCCGAGATTATTGAAATGGGCACATTCCATCTCAGGGATCTTCCATTTTTT
GTTTCCAAAAATGTGGAAGAATGTCTAGTTAAAGCTTTTAAAATTAGTGATTGGAACAAG
TTGTTTTGGATTGCCCATAATGGAGGCCCTGCAGTACTTGATCAAACCGAAGCCGAGCTT
GGGCTAAACAAGGATAAACTCGAGACTAGGCATGTCTTGAGCGAGTATGGGAATATGGCT
AGTGTCGGAGTCATAATAATGATGGATGAAATGAGGAAAAAGGCACTTAAAGAAGGAAAG
GCTACAACTGGTTTATTAGATTGGGGTGTCATGTTTGGGTTCGGGCCTGGTATGACTATT
GAGACTCTTTTGCGTAGTGTGCCT
>Bevul_XM_010672305.2.p1
ATGGAAAGTATCCAACAGATTAGGGATGCCCAAAGAGGTGCTGCAATTTTGGGAATTGGA
AAGGCACATCCTCCCCACTTTATTTATTACCCTGATTATTACTTTAAAGTCACCAACAGC
GAGCACAAAGTTGAACTGAAGGAATTCAAACGCATATGTGAAAAAACAATGATAACCAAA
CGACACTTTTATTTAACTGAAGAAATCCTCAAGGCAAATCCAAGTATGCTTACCTACGGA
CCATCTCACGATGCTCGCCGTGCAATGACAATTGACTATGTACCCAAATTAGGTGTTGAA
GCTGCCGAAGAGGCCCTCAAAGAATGGGGTCAACCAAAATCAAAGATCACCCACCTTATT
GTTTACACCTTAGCTCTATCAATGCCTGGAGACTATGAGATCGCCAAACTCCTTAAACTC
GATCCCTCCGTTCATCGAATGGTTCTTTACTTGGTGGGTTGTCACGCCGGTCCCCATATT
CTCAAACACGCGAAGGACATCGTGGAGAACAATAAGGGGGCTCGCGTTCTTGTGGTGTGC
TCCGAGATCACGGCTGTCAATTTTCATGGTCCTTCAGAACATATTGACTCACTAGTTGGA
CAAGCTTTGTTTGGCGATGGGGCTGCAGCTGTTGTCGTGGGTGCAGATCCAGATTTGTCG
GAAAAACCGCTCTTCCAACTCGTACATGCCATACAAGCTACTATTCCTGATACTGCTGGT
CCAGCA---TCCGAGATTATTGAAATGGGTACATTCCATCTCAGGGATCTTCCATTTTTT
GTTTCCAAAAATGTGGAAGAATGTCTGGTTAAAGCTTTTAAAATTAGTGATTGGAACAAG
TTGTTTTGGATTGCCCATAATGGAGGCCCTGCAGTACTTGATCAAACCGAAGCTGAGCTC
GGGCTAAACAAGGATAAACTCGAGACTAGGCATGTCTTGAGCGAGTATGGGAATATGGCT
AGTGTCGGAGTCATAATAATGATGGATGAAATGAGGAAAAAGGCACTTAAAGAAGGAAAG
GCTACAACTGGTTTATTAGATTGGGGTGTCATGTTTGGGTTTGGACCTGGTATGACTATT
GAGACTCTTTTGCGTAGTGTACCT
>Bevul_XM_010684587.1.p1
ATGGCGAGTATTGAAGAGATCCGCAAGGCACAGCGCGGGCCAGCCATCTTGGCTATCGGC
ACCGCCACGCCGCCGAATTGTGTGTATTATCCGGACTACTATTTCCGTGTTACAAAGAGT
GAGCATATGACTGATTTGAAGGAGTTTAGGCGCATGTGTGACAAATCAATGATAAAGAAA
CGTTACATGTATTTGACAGAAGAAATTCTTGAAGAGAACCCAAATTTGTGTGATTATATG
TCATCATTAGACACTAGACAAGATATTGTGGTAGCTGAAGTTCCTAGGCTTGGCAAAGAG
GCTGCAGTGAAGGCAATCAAAGAATGGGGTCAACCCAAGTCCAAGATCACACATGTGATT
ATGTGCACCTCTGGTGTTGATATGCCTGGAGACTACCAGCTCACTAAGCTCCTTGGCCTC
CGTCCATCAGTCCGCCGCTTCATGCTCTACCAACAAGGTTGCTTTGCTGGTGGCACGGTC
CTTCGCCTTGCTAAGGACCTCGCCGAGAACAACCGTGGAGCACGTGTCTTGGTGGTGTGC
TCCGAGATCACGGCCATTTGCTTTCGTGGCCCTACTGAGCACTTAGACTCTATGGTGGGA
CAAGCTCTTTTCGGGGATGGGGCTGGGGCTTTGATCGTAGGTGCTGATCCAATAGAATCC
GAACGACCTTTATTTAAAATGGTCTCGGCAGCACAAACTTTACTCCCGGACTCTGAGGGA
GCAATTGATGGCCACTTACGTCAAGTAGGCACTTTTCATTTAAAAGATGTTCCTGGCCTT
ATTTCTAAGAACATTAATAAGGCCCTTGAGGATGCCTTCACTATTGATGATTGGAACTCC
ATCTTTTGGATTGCTCACCCAGGTGGTCCAGCTATTCTTGACCAAGTTGAGGCCAAATTA
GGCCTTAAAGAGGATAAACTCACTACTCGCAATGTGTTAAGCGAGTTTGGTAACATGTCT
AGTGCTTGTGTTCTCTTCATCTTAGACGAAATGAGGAAGAAGTCGTCTAAAGAAGGGAAA
TCTACCACTGGTGAACTCGATTGGGGTGTCTTGTTTGGGTTTGGGCCAGGCCTTACTGTC
GAGACCGTTCTCCACAGTGTTCCT
>Bevul_XM_010684704.1.p1
ATGGCTTCCATTCAGGAAATACGTAACTCGCACAGAGGTCCGGCCATTTTAGCCATTGGC
ACGGCCAACCCACCAAATGAAATGTACTATCCTGATTTCTATTTTCGCGCTACCAACAAC
GAGCATATGACTGATCTCAAGGCCTTTAAGCGCATATGTGAGAAATCAATGATCAAGAAG
CGTTACATGCACATAACTGAAGAGATGTTAAAAGAAAACTCAAATCTATGTGATTACAAT
TCATCCTTGAATTTTCGTCAGCTTATATTGGCTTCTGAGGTTCCGAAACTTGGGAAAGAA
GCAGCTTTGAAGGCAATAGAAGAGTGGGGACAATCCAAATCCAAGATCACTCATGTTCTC
TTTTGCACATCTGGCGTGGATATACCAGGGGATTACCAGCTCATCAAGCTTCTTGGCCTT
CATTCCTCAGTGAAACGCCTCATTCTATGCCAAGAAGGTTGTCATTCAGGTGCTATGGTC
CTTCGCATTGCGAAGGACATGGTAGAGAACAATCGAGGAGCCCGTGTGCTGGTTGTTTGC
TCCGAGAGCACTGTCATCTGTTTTCGTGGACCAACTGATCACATGGACTCGATGGTGGCG
CAGGCTCTTTTCGGGGATGGTGCTGCTGCTATGATTGTAGGAGCTGATCCAGATGAGTCC
GAGCGACCAATTTTTAAGCTGGTATGGACAGCCCAAGCCATATTACCTGATTCAGAAGGG
GCTATCGAAGGGCACATTAGAGAAGCGGGGGACATAAGGTTATCAGATGTTCCGAAACTC
ATCTCTAACAGCATTAAGAATGCCTTAGTTGAAGCCTTCGACATCAATGATCGGAACTCC
TTCTTTTGGATCGCTCATCCTGGTGGACCTGCGATTTTAGACAAGGTTGAAGCTGAACTT
GGTCTCGAAGAAAACAAACTTAGTACTCGCCACGTTCTGAGTGAGTTCGGCAACATGTGG
AGTGCTTGTATGATATTCATATTGGATGAGATGAGAAAGAGATCATTGAAGGAGTGCAAG
ACTACTACCGGGGAATTAGATTGGGGTGTCATGGTAGGCTTAGGTCCTGGAATTACTGTT
GAGACCATTATCCACAGTGTTCCA
>Bevul_XM_010693891.2.p1
ACCCCATCTGTTCAAGAAATCCGTGATGCTCAAAGAGGTCCAGCCATACTAGCCATTGGA
ACTGCCAACCCAGCCAATGAAATGTACTATCCGGATTTTTACTTCCGAGTTACCAAGAGC
GAGCACATGAAAGAACTTAAACAATTTAAGCGCATGTGTGACAATTCGATGATCAAGAAG
CGTTACATGCATGTAACAGAGGAGTTGCTAGAAGAGAACCCACACTTGTGCGACTTTAAC
TCATCGTTGGATACTCGTCAAGACATTCTCGCAACTGAAGTGCCAAAACTCGGAAAAGAG
GCAGCTGTTAAGGCCATCAAAGAATGGGGACAACCAAGGTCTAAGATCACCCACGTAATC
TTTTGCACCTCTGGTGTAGACATGCCTGGAGATTACCAACTTACTAAATTACTTGGCCTT
CGACCCTCCGTGAAGCGATTTATGCTTTACCAACAAGGCTGCTATGCTGGTGGTACCGTC
CTTCGTTTAGCGAAAGACATCGCCGAAAACAACCGAGGAGCCCGTGTGTTGGTTGTGTGT
GCTGAGATCACAATCATCTGCTTCCGTGGGCCTACTCAACACTTAGACTCCATGGTTGGT
CAGGCACTTTTTGGTGATGGAGCTGGAGCTGTGATCGTAGGTGCTGATCCAGATGAGTCC
GAGCGACCCATCTTCCAACTGGTGTGGGCCGCGCAAACTATACTCCCCGGCTCAGAAGGT
GCCATCGATGGGCACCTTCGAGAAGTCGGAACTTTCCACTTAAAGGATGTACCAGGTCTT
ATCTCTAAGAATATTGAGAAGGCCTTGGTTGAGGCATTCCAAATTGATGATTGGAACTCC
ATTTTTTGGGTGGCTCACCCTGGTGGCCGGGCGATTCTAGACGACGTCGAATCGAAGCTC
GGGCTTAAGGAGGATAAACTTAAAACTCGACATGTACTTAGCGAGTATGGAAATATGTCG
AGTGCTTGTGTTTTGTTTATCTTGGATGAGATGAGGAAGAGGGCCATGAAGGAAGGAATG
GCTACCACAGGAGAATTAGAATGGGGTGTTTTGTTTGGATTTGGACCTGGCTTGACTGTT
GAAACCGTTCTCCATAGCGTACCT
>Bevul_XM_010693892.2.p1
ACCCCATCTGTTCAAGAAATCCGTGATGCTCAAAGAGGTCCAGCCATACTAGCCATAGGA
ACTGCCAACCCCGCCAATGAAATGTACTATCCGGATTTTTACTTCCGAGTTACCAAGAGC
GAGCACATGAAAGAACTTAAACAATTTAAGCGCATGTGTGACAATTCGATGATCAAGAAG
CGTTACATGCATGTAACAGAGGAGTTGCTAGAAGAGAACCCACACTTGTGCGACTTTAAC
TCATCGTTGGATACTCGTCAAGACATTCTCGCAACTGAAGTGCCAAAACTCGGAAAAGAG
GCGGCTGTTAAGGCCATCAAAGAATGGGGGCAACCAAGGTCTAAGATCACCCACGTAATC
TTTTGCACCTCTGGTGTAGACATGCCTGGAGATTACCAACTTACTAAATTACTTGGCCTT
CGACCCTCCGTGAAGCGATTTATGCTTTACCAACAAGGCTGCTATGCTGGTGGTACCGTC
CTTCGTTTAGCGAAAGACATCGCCGAGAACAACCGAGGAGCCCGTGTGTTGGTTGTGTGT
GCTGAGATCACAATCATCTGCTTCCGTGGGCCTACTCAACACTTGGACTCCATGGTTGGT
CAGGCACTTTTTGGTGATGGAGCTGGAGCTGTGATCGTAGGTGCTGATCCAGATGAGTCC
GAGCGGCCTATCTTCCAACTGGTGTGGGCCGCTCAAACTATACTCCCCGGCTCAGAAGGT
GCCATCGATGGGCACCTTCGAGAAGTCGGAACTTTCCACTTAAAGGATGTACCAGGTCTT
ATCTCTAAGAATATTGAGAAGGCCTTGGTTGAGGCATTCCAAATTGATGATTGGAACTCC
ATTTTTTGGGTGGCTCACCCTGGTGGCCGGGCGATTCTAGACGAAGTCGAATCGAAGCTC
GGGCTTAAGGAGGATAAACTTAAAACTCGACATGTACTTAGCGAGTATGGAAATATGTCG
AGTGCTTGTGTATTGTTTATCTTGGATGAGATGAGGAAGAGGGCAACGAAGGAAGGAATG
GCTACCACAGGAGAATTAGAATGGGGTGTTTTGTTTGGATTTGGACCTGGCTTGACTGTT
GAAACCGTTCTCCATAGCGTACCT
>Bevul_XM_010693893.2.p1
ACCCCATCTGTTCAAGAAATTCGAGATGCCCAAAGAGGTCCAGCCATACTAGCCATTGGA
ACTGCCAATCCAGCCAATGAAATGTACTATCCGGATTTTTACTTCCGAGTTACCAAAAGC
GAGCATATGAGCGAACTTAAACAATTTAAGCGCATGTGTGACAAGTCGATGATCAAGAAG
CGTTACATGCACGTAACACAAGAGTTGCTCGAAGAGAACCCACACATGTGCGACTACAAC
TCATCATTGAACACTCGTCAAGACATTCTTGCAACTGAAGTGCCAAAACTCGGAAAAGAG
GCAGCTGTCAAGGCCATCAAAGAATGGGGGCAACCAAGGTCTAAGATCACCCACGTAATC
TTTTGCACCTCTGGTGTAGACATGCCTGGAGATTACCAACTTACTAAATTACTTGGCCTT
CGACCCTCCGTGAAGCGATTTATGCTTTACCAACAAGGCTGCTATGCTGGTGGTACCGTC
CTTCGTTTAGCGAAGGACATCGCCGAGAACAACCGAGGAGCCCGTGTGCTGGTTGTGTGT
GCTGAGATTACAGTCATATGCTTCCGAGGGCCTACTGAGCACTTGGACTCTATGATTGGT
CAGGCACTTTTTGGTGACGGAGCTGGTGCAGTGATTGTAGGTGCTGATCTAGATGAATCC
GAGCGACCCATCTTCCAACTGGTATGGGCCGCTCAAACTATACTCCCCGACTCAGAAGGT
GCCATCGATGGGCACCTTCGAGAAGTCGGGGCTTTCCATTTAAAGGATGTACCAGGTCTT
ATCTCTAAGAATATTGAGAAGGCCTTGGTTGAGGCATTCAAAATTGATGATTGGAACTCC
ATTTTTTGGGCGGCTCACCCTGGTGGTCCGGCGATTCTAGACCAAGTTGAATCAAAACTC
GGGCTCAAGCAAGATAAACTTAGTACTAGACATGTACTTAGCGAGTTTGGAAACATGTCT
AGTGCTTGTGTTTTGTTCATCTTGGATGAGATGAGGAAGAGGTCAATGAAGGAAGGAATG
GCTACCACAGGAGAATTAGAATGGGGTGTTTTGTTTGGATTTGGACCTGGCTTGACTGTT
GAAACCGTTCTCCATAGCGTACCT
>Bevul_XM_019251690.1.p1
AGTTCATCAATAGAAGAAATAATGAAAGCTCAAAGAGGTCCAGCCATCTTGGCAATTGGT
ACTGCAACTCCACCTAACTGTGTCTACTACCCTGATTACTACTTTCGAGTTACCAATAGT
GAGCATATGACTGACTTGAAGGAGTTCAAACACATGTGTAACAAGTCAATGATAAAAAAA
CGTTACATGCATTTGACAGAAGAATTCCTAAAGGAAAACCCCAACATGTGCGCTTACATG
GCATCACTAGACACTCGCCAAGACATTGTGGTGTCTGAAGTTCCAAGGCTAGGTAAAGAG
GCGGCAGTTAAGGCGATCAAGGAGTGGGGTCAGCCCAAGTCTAAGATCACCCATGTTATC
ATGTGCACCTCTGGTGTAGACATGCCTGGTGACTACCAGCTTACCAAGCTCCTAGGGCTT
CGCCCTTCGGTCCGCCGCTTCATGCTCTACCAACAGGGTTGCTTCGCTGGTGGGACTGTC
CTCCGCCTTGCTAAGGATCTTGCTGAAAACAATCGTGGAGCTCGTGTTCTAGTGGTGTGT
TCAGAGATTACAGCTATTTGTTTTCGTGGGCCTACTGAGTACTTAGACTCTATGGTGGGT
CTAGCTCTTTTTGGAGATGGGGCAGGGGCATTGATTGTTGGTGCTGATCCAGATGAATCC
GAAAGACCTTTATTCAAAATGGTTTGGACTGCCCAGACTATAATTTCCGACTCTGAGGGT
GCAATTGATGGGCATTTACGTGAAGTAGGCACTTTTCATCTAAAAGATGTTCCTGGCCTT
ATTTCTAAGAACATTAACAAAGCTCTTGAAGAAGCCTTTACCATTAGTGATTGGAATTCT
ATCTTTTGGATTGCTCACTGGGGTGGTCCTGCAATACTAGACCAAGTTGAGGCTAAATTA
GGCCTCAAAGAAGAGAAGCTTCATACCCGCAACGTGTTGCGTGAATTTGGTAACATGTCT
AGTGCTTGTGTCCTTTTTATCCTCGATGAGATGCGGAAAAAGTCGTTAGAAGAAGGGAAG
ATTACAACGGGTGAGTTGGATTAA------------------------------------
------------------------
>Bevul_XM_019252146.1.p1
ACCCTATCTGTTCAAGAAATCAGAGATGCCCAAAGAGGTCCAGCCATACTAGCCATTGGA
ACTGCCAACCCCGCCAATGAAATGTACTATCCGGATTTTTACTTCCGAGTTACCAAAAGC
GAGCATATGGACGAACTTAAACAATTTAAGCGCATGTGTGACAAGTCGATGATCAAGAAG
CGTTACGTGCACATGACAGAAGAGTTGCTACAAGAGAACCCACACATGTATGACTACAAC
TCATCGTTGGATACTCGTCAAGACATTCTTGTAACTGAAGTGCCAAAACTCGGGAAAGAG
GCAGCTGTTAAGGCCATTAAAGAATGGGGGCAACCAAGGTCTAAGATCACCCACGTAATC
TTCTGCACCTCTGGTGTAGACATGCCTGGAGATTACCAACTTACTAAATTACTTGGCCTT
CGACCCTCCGTGAAGCGGTTTATGCTTTACCAACAAGGCTGCTATGCGGGAGGTACCATC
CTTCGTTTAGCGAAGGACATCGCTGAGAATAACCGAGGAGCCCGTGTGTTGGTTGTGTGC
GCTGAGATCACAGTCATCGGCTTCCGTGGGACTACTGAGCACTTGGACTCCATGGTTGCT
CAAACACTTTTTGGTGATGGAGCTGGGGCTGTGATCGTGGGTGCTGATCCAGATGAGTCT
GAGCATCCTATCTTCCAGCTCGTGTGGGCCGCTCAAGCTATACTCCCCGCTCAAGCAATT
TTTTTGGATGGACATGTTGTTAGTATTTCTCCTCTAAAAATTAAGGATTTACCAGGTCTT
ATATCTAAGAATATTGAGAAGGCTTTGGTTGAGGCATTCAAAATCAATGATTGGAACACC
ATTTTTTGGGTGGCTCACCCTGGTGGCCGGGCGATTCTAGACGAAGTCGAATCAAAACTC
GGGCTTGAGGAGGATAAACTTAAAACTCGACACGTACTTAGCGAGTATGGAAACATGTCA
AGTGTTTGTGTTTTGTTCATCTTGGATGAGATGAGGAAGAGGTCAATGAGGGAAGGAATG
GCTACTACAGGAGAATTAGAATGGGGTGTTTTGTTTGGATTTGGACCTGGCTTGACGGTG
GAGACTGTTCTCCATAGCGTACCT
>Caann_XM_016694194.1.p1
ATGGTGACAGTCGAGGAGATTCTCCGGGTCCAACGGGGAGCGGCCGTCTTGGCCATCGGA
ACAGCCACTCCTCATAATGGTGTTGATTATCCTGACTATTTTTTCCGTGTCACTAATAAC
GAGCATAAGACGGAG---------------CGCATGTGTGATGGATCAGTGATTAAGAAG
AGGTACATACACTTAACAGAAGAAATCTTGAAAGAGAATCCTAATATTTGTGAACACAAT
CCTTCCTTTAATGCTAGGCAAGACATTGTGGTGGTTGAAGTGCCAAAACTTGGCAAGGAG
GCAGCCCAAAAAGCCATCAATGAATGGGGCCAACCAAAATCCAAGATTACCCATTTAGTC
TTTTGCACCAGTGGTGTGGACATGCCGGGGGACTACCAGCTCACTAAGCTACTTGGGCTT
AGTCCATCAGTTAAACGATTCATGATGTATCAACAAGGTTGCTCTGGTGGTGGCGCTGTT
CTCCGATTAGCCAAGGACTTGGCAGAGAATAATAAAGGTGCTCGAGTTCTTGTTGTTTGC
TCAGAAATTTTGGCAATAACCTTCCATGGCCCAAGTGACGAAGTGGATGTTTTGATTGGA
CAAGTCCTCTTTGGTGATGGAGCCGCTGCAGTCATTATTGGATCAGACCCAAATTTAGAG
GAAAGACCTTTGTTTGAGCTTGTGTTTGCAACCCAAACTCTTCTTCCAGATACTGGATAT
GCTGTTTATGGTAAAACTAGTGAGGCCGGGAAATTTCACTTGAAGAATGTTCCAAGATTG
ATTTCAAATGATATTGAAAAGAGTCTGGTGGAAATATTTGAAATTTCTGATTGGAACTCT
ATATTCTGGGTAGTTCATGCTGGTGGACGTGCAATTATGGACAAAGTTGAATCAAAGTTA
GGTCTAAAGCCTGAAAAACTCAGGACAAGACATGTCCTAAGAGAGTATGGGAACGTTGCT
AGTGCTTGTGTTTTGTTTGTTTTGGATGAGATAAGGAAAAACTCTATTAAGGAAGGGTTG
GATACTACCGGTGAACTTGAGTGGGGGGTGCTTTTTGGATTTGGGCCCGGACTTACTATT
GAGACACTCCTCCGTAGTGTTAGT
>Caann_XM_016695870.1.p1
ATGGTCACTGTCAACGAGATCCGCCGGGCACAACGGGGGCCTGCCGTATTGGCGATCGGA
ATAGCCAATCCTACCAATTGTTACGATTATGCTGATTATTTTTTTCGTGTCACTAATAGT
GAACATAAAACTGAGCTTATGGAATTTAAGCGCATGTGTGATGGGTCAATGATTAAAAAG
AGGTACTTTCACTTAACAGAGGACATCTTGAAAAAAAATCCTGAACTTTGTGAATATAAA
CCATCCTTTAATGTTAGGCAAGAAATTGCAATTGTTGAAGTGCCAAAACTTGCAAAAGAG
GCAGCCCAAAAGGCCATCAATGAATGGGGTCAGTCCACATCCAAGATCAGTCACTTGGTC
TTTTGCACCAGTGGTGTGGATATTCCCGGGGACTATCAACTCACTAAGCTTCTTGGACTT
GGTGCATCAGTGAAGCGATTCATGATGTACCAACAAGGTTGCTTTGGTGGTGGCACTGCT
CTTCGACTAGCTAAGGACTTGGCTGAGAATAACAAAGGTGCTCGAGTCCTTGCTATGTGC
TCAGAAATCAACTTGCTTTGCTTCCATGCACCAAATGAAGAGTCTGAAGTTATGGTTGGG
CAAGCGTTGTTCAGTGATGGGGCATCGGCTGTCATTGTTGGTTCAGATCCAATCGTTGAG
GAGAGGCCTTTGTTTGAGCTTGTGTTCGCAACTCAAACTCTTCTCCCAAATAGCGGACAT
GCAATTACCGGTGACCTCAATGAGGCTGGGATAGCCCAAATAAAGGATACTCCAACCCTA
ATCTCAGAAAACATAGAAAGGATCCTAGTGGATGCATTCGGAATTTCTGACTGGAACTCT
ATATTTTGGGTATCTCATGCAGGTGGACGTGCAATTCTTCATCAAATTGAACTGAAGTTA
AACCTAAAGCCTGAAAAACTCAGGACAAGGAATGTCATGAGCAACTATGGAAACATGGGT
AGCGCTTGTGTTTTGTTTGTTTTGGACGAGATGAGGAAAGCCTCTATTAAGGAAGGGTTG
GGTACCACCGGCGAACTTGAATGGGGAGTGCTTTTTGGTTTTGGCCCTGGGCTAACTATT
GAGGCAATTCTTCGTAGTGTTTCT
>Caann_XM_016695871.1.p1
ATGGTCACCATCAACGGGATA---CCGGCTCAACGGGGCCCCGCCATCTTGTCCATCGGA
ACAGCCAATCCTCCAAATTGTTTCGATTATGCTGACTATTTTTTTCGTGTTACTAATAGT
GAACATAAAGCGGAGCTTAAGGAGTTTAAGCGCATGTGTGAAAGATCAATGATTAAAAAG
AGGTACTTTCACTTAACGGAGGAAATTTTGAAAAAAAATCCTAATATTTGCAAGTACAAA
CCTTCCTTGGATGCTAGGCAACAAATTGCGATCGTTCAAGTGCCAAAACTTGGGAAGGAG
GCAGCCCAAAAGGCCATCAAAGAATGGGGTCAATCCAAGGATGAAATTACCCATTTGGTC
TTTTGCACCAGTGGTGTGGATGTTCCGGGGGACTATCAACTCACTAAGCTTCTTGGACTT
AGTCCATCAGTCAAGCGATTCATGATATACCAACAAGGTTGTACTGGTGGTGCCACTGTT
GTTCGATTAGCCAAGGACTTGGCTGAGAATAACAAGGGTGCTCGCGTCCTTGCTGTTTGC
TCAGAAATTAGTATGTTTTGCTTTCATGCCCCAAGTGAAGAAACAGATGTTTTGATTGGA
CAAGCTCTCTTCAGTGATGGGGCATCAGCTATCATTGTTGGTTCGGATCCAGTTCTGACG
GAGAGGCCTTTGTTTCAAATTGTATCTGCAACTCAAACTCTCCTCCCAGACAGTGGACAT
GCAATTATAGGTAGCCTTACTGAGGCTGGTATAGCTAAAATAAAGGATACTCCAATGTTG
ATCTCAAAAAATATTGAGAGGATTCTAGTAGAAGCATTCCAAATTTCTGATTGGAACTCC
ATCTTCTGGGTATCTCACGCAGGCGGACGCGCAATCTTGGATCAAATTGAACTAGAGTTG
GGTCTAAAGCCTGAAAAACTCAGAACAAGGAATGTTATGAGTGATTATGGGAACATGGGC
AGTGTTAGTGTGTTGTTTGTTTTGGACGAGATGAGGAAAGTCTCTATCAAAGCAGAATTA
GGTACCACCGGTGAAGTCTGCTGGGGTGTGCTTTTGGGTTTTGGACCTGGGTTAACTATT
GAGGCAGTTCTTCGCAGTCTATCT
>Caann_XM_016696552.1.p1
ATGGTGACTGTCGAGGAGGTTCGCCGGGCACAACGGGGACCGGCCGTCTTGGCCATCGGA
ACAGCCACTCCTCTCAATTGTGTTGATTATCCTGATTATTTTTTTCGTGTCACTAACAGT
GAGCATCAGACGGATCTTAAGGAGTTTAAGCGCATGTGTAATGGATCAATGATTGAGAAG
AGGTATATGCATTTAACAGAAGAAATATTGAAAGAGAACCCTAGCATTTGTGAACACAAG
CCTTCCCTTGGTGCTAGGCAAGAGATAGCAATTGTTGAAGTGCCAAAACTTGGCAAGGAG
GCAGCCCAAAAGGCCATTGAGGAATGGGGCCAGCCTATATCCAAGATCACCCATTTGGTC
TTTTGCACCACTGGTGTAGACATGCCTGGGGACTGTCGACTCGCTGAGCTACTTGGGCTT
AGTCCATCAATAAAACGATTCATGATGTACCAACAAGGTTGCTATGGTGGCGGTGTCGTT
CTTAGATTGGCCAAGGATTTGGCAGAGAATAATAAGTGCGCTCGAGTCCTTGCTGTTTGT
GCAGAAATCACAGTAGCAACCTTTCATGGCCCAAGTGACGACTTGGATGTTTTGGTTGGA
CAAGCCCTATTTGGTGATGGAGCTGGTGCCATCATTATTGGATCAGACCCAATTGCAGAG
GAAAGGCCTTTGTTTGAGCTTGTCTCTGCAACCCAAACTCTTATCCCCGATACTAGATAT
GCTGTTTATGGTAATACTAGTGAGGTCGGGACAGTTCACTTAAAAGATGTTTCAAAATTG
ATTTCAAATAATATTGAGAAGAGCCTAACGGAAATATTTGAGATTTTCGATTGGAACTCC
ATCTTCTGGGTAGTACATGCAGGTGGACGTGCAATTTTAGATCAGATCGAATTAAAGTTG
GGCCTAAAGCCTGAGATACTCAAAACAAGGAATGTCCTGAGTGAGTATGGAAACATCGCT
AGCGCTTGCGTTTTGTTTGTTTTGGATGAGATGAGGAAAGGCTCTATCAAC---------
------------GAACTTGAGTGGGGTGTGCTTGTTGGTTTTGGGCCTGGACTAACTATT
GAAACTATCCTCCATAATGTGGAC
>Caann_XM_016710598.1.p1
ATGGTCACCGTGGAGGAGTATCGTAAGGCGCAACGCGGTCCGGCCGTCATGGCAATTGGG
ACAGCTACGCCTTCCAACTGTGTTGATTACCCTGATTATTATTTTCGTATCACTAATAGT
GAACACAAAACTGAGCTCAAGGAGTTTAAGCGCATGTGTGAAAAATCAATGATTAAGACG
AGGTACATGCACTTAACTGAGGAAATCTTGAAAGAGAATCCTAACATGTGTGCATATATG
CCTTCTCTTGATGCTAGACAAGACATAGTGGTTGTTGAAGTGCCTAAACTTGGCAAAGAG
GCAGCTCAAAAGGCTATTAAAGAATGGGGCCAGCCCAAATCCAAGATTACCCATTTGGTC
TTTTGTACAAGTGGTGTAGACATGCCCGGGGACTACCAACTCGCTAAGCTCCTTGGGCTT
CGCCCATCAGTCAAGCGACTCATGATGTACCAACAAGGTTGCTTTGCAGGGGGGACAGTA
CTCCGACTAGCCAAGGACTTGGCTGAGAATAACAAGGGCGCTAGAGTTCTTGTTGTTTGT
TCTGAGATCACTGCAGTCACATTTCGTGGGCCAAGTGAGCACTTGGATAGCTTGGTAGGC
CAAGCCCTTTTTGGTGATGGGGCGGCTGCGATCATTATGGGCTCTGACCCAATTCCAGGG
GAAAGGCCTTTATTCCAGCTCGTCTCAGCAGCCCAAACTCTTCTCCCCGACAGCGAGGGC
GCTATCGATGGTCACCTCCGTGAGGTTGGGACATTCCACTTAAAGGACGTTCCTGGGCTA
ATCTCAAAAAATATCGAGAAGAGTCTTGTCGAAGCATTCCAAATATCTGACTGGAACTCA
TTATTCTGGATAGCTCACCCAGGAGGGCCTGCGATTTTAGACCAAGTTGAATTAAAGTTG
GGCCTAAAGCCGGAGAAACTCAAGACAAGGGAAGTATTGAGTAACTATGGCAATATGTCA
AGTGCTTGTGTGTTGTTTATTTTGGATGAAATGAGAAAGGCCTCTACAAAAGAAGGCTTA
GGAACTAGTGGTGAACTTGAATGGGGTGTCCTTTTTGGATTTGGGCCTGGCCTTACAGTT
GAAACCGTTCTCCATAGTGTTGCT
>Caann_XM_016718115.1.p1
TTGGAAAATGGCCAAAAAATTAGGGTTCATGAAAGAGGTCCTGCTATTTTGGCAATTGGG
ATAGCAACACCTTTTCATTGGGTTGATTATCCTGATTATTATTTCAAAGTTACAAATAGT
GAGCATTTCGTGGACCTCAAAGAATTTAGACGTATTTGCAGCAGAACAATGATTAGGAAA
AGGCACATGATTTTGACAGAGGAAATATTAAAGAAAAATCCCAATTTGTGTTCTTATAAT
CCATCACTTGATATAAGACAAGAGATTTTGGTCTCAGAAATACCGAAACTTGGAAAAGAG
GCTGCCCTTATGGCTATTGATGAATGGGCTCAGCCCAAATCAAAAATTACCCATTTAGTC
TTTTGTACAAGTGGTGTTGACATGCCCGGTGATTATCAGTTGATCAAGTTATTGGGCCTG
AGCCCATCGGTTCAACGTCTCATGATGTACCAACAAGGTTGTTTTGCTGGTGGCACGGTG
CTTCGATTAGCTAAGGACTTAGCTGAGAATAACAGGGGTGCTAGGGTACTGGTCGTGTGT
TCTGAGAGCTCAGCGATAGGGTTTCGTGGGCCGAGCGAACATCCCGAAAACCTTATCGCG
CAGGCGTTGTTCGGGGACGGTGCGGCCGCTGTTATAATCGGGTCGGACCCTAAACCGGGC
GAGAGGCCAGTTTTTGAAATCGTAACAGCGACCCAGTCGTTCGTCCCTAATGGGGACTGC
CATCTCGCGCTGCACCTGCGTGAGATGGGGACGTTCCATTGTAAGGACGTGCCACCCACT
ATCGCGAAAAATGTAGAGAGCTGCTTAATAAAGGCGTTTGAAATTTCAGATTGGAACTCG
ATGTTTTGGATTCTTCACCCGGGAGGTAATGCGATTGTGGAGCAAGTGGAAAGTACATTG
GGCCTAGAGCCCGAAAAGTTACGGACGAGAAATATCCTTCGAGAATATGGAAACTTGTCG
AGTGCATGTGTCTTGTTCATATTGGATGAGATTCGAAAAAAATCCGCTAGAGATGGGCTA
AAGACTTCAGGAGATCTGGACTTGGGAGTCCTTTTATCATTTGGGCCTGGGCTTACAATT
GAGACAGTTCTTCGAAGTCAGCCC
>Caann_XM_016718139.1.p1
ATGGTGACCGTGGAGGAGGTTCGAAGGGAACAACGCGGACCAGCCATCATGGCCATTGGC
ACGGCGACTCCTTCAAACTGTGTTGATTATCCTGATTATTACTTTCGAATCACTAATAGC
GAACATATGACTGAGCTTAAGGAATTTCAACGCATGTGTGATAAATCAATGATTAAGAAG
AGGTATATGCATTTAACAGAAGAAATTCTTAAAGAAAATCCTAATATTTGTGAATATATG
CCTTCTCTTGACGCTAGGCAAGATATAGTGGTGGTTGAAATTCCAAAACTTGGCAAAGAA
GCAGCCAAAAAGGCTATTAAAGAATGGGGCCAGCCCAAATCGAAGATTACCCATTTGGTG
TTTTGCACTAGTGGTGTGGACATGCCCGGGGACTACCAGCTCACTAAGCTTCTTGGGCTT
CGACCCTCAGTCAAACGACTCATGATGTACCAACAAGGTTGCTTTGCTGGTGGAACCGTT
ATCCGACTAGCAAAAGACTTGGCTGAAAACAACAAGGGAGCTCGAGTCCTTGTTGTTTGC
TCTGAAATAACTGCAGTTACTTTCCGTGGCCCAAGTGATCACTTAGATAGTATGGTTGGA
CAAGCACTCTTTGGTGATGGGGCAGCCGCACTCATTGTAGGTTCAGATCCATTACCAGAG
GAAAGGCCTTTGTTTGAGCTTGTTTCTGCGGCCCAAACTCTTCTCCCTGATAGCGAAGGC
GCTATAGATGGTCACCTTCGTGAAGTTGGGACATTTCACTTAAAAGATGTTCCTGGATTG
ATCTCAAAGAATATTGAGAAGAGTTTGATAGAAGCATTCCAAATTTCTGATTGGAACTCT
ATCTTCTGGATCGCTCACCCTGGCGGGCCAGCAATCCTCGACCAAGTTGAATTAAAGTTG
GGCCTAAAGCTCGAAAAACTTCGAACTAGGCAAGTCTTGAGTGACTATGGAAACATGTCT
AGTGCTTGTGTTCTATTCATTTTGGATGAAATGAGAAAGGCCTCAGCCAAAGAAGGACTT
AATACTACTGGTGAACTTGATTGGGGTGTGCTTTTCGGATTTGGGCCTGGGCTTACAGTT
GAGACTGTTCTCCATAGTGTCTCT
>Caann_XM_016726963.1.p1
ATGGTGACCGTCGAGGAGGTCCGCAGGGCGGAACGGGGGCCAGCCATCTTAGCCATCGGA
ACGGCCACTCCTCTGAATTGTGTTAATTATCCTGATTATTTTTTCCGTGTCACTAAAAGC
GAGCATAAGACGGAGCTTAAAGAGTTTAAGCGCATGTGTGATGCATCAATGATTAAGAAG
AGGTACCTGCATTTAACAGAAGAAATCTTGAAAGAGAACCCTAGTATTTGTGAACACATG
CCTTCTTTTGATACTAGGCAAAACATAGTGATAGTTGAAATTCCAAAACTTGGCCAAGAG
GCGTCCCAAAAAGCCATCAACGAATGGGGTCAATCAAAATTCAAGATTACCCATTTGATC
TTTTGCACCAGTGGAGTGGACATGCCAGGAGACTATCAGCTCACTAAGCTACTTGAGCTT
AGTCCATCAATAAAACGATTCATGTTGTACCAGCAAGGTTGCTATGGTGGTGGCGCCGCT
CTCCGATTGGCCAAGGACTTGGCAGAGAATAATAAGGATGCTCGAGTTCTCGTTGTTTGC
GCAGAAATTGCGGTGCAAACCTTCCATGGCCCAAGCGACGAATTGGAAGGTTTGGTTGGA
CAAGTCCTTTTTGCTGATGGGGCAGCTGCGGTCATTATTGGATCAGACCCAATTTTAGAA
GAAAGATCTTTATTTGAGCTTGTCTATGCAACTCAAACTCTTCTCCCGAATACTGGATAT
GCGGTT------------------------------------------------------
------------------------------------------------------------
------------------------------------------------------------
------------------------ACTACACTACTACTAGAGAAGTTGGGATGA------
------------------------------------------------------------
------------------------------------------------------------
------------------------
>Cycar_XM_025115139.1.p1
TCCATTGATATTGCGGAGATCAGAAAAGCACAACGGGGTCCGGCCATTCTTGCCATCGGC
ACTGCAACTCCTTCCAACTGTATCTATTATCCGGATTACTATTTTCGGATCACCAACAGC
GAACACATGGTTGATCTTAAAGAGTTCAAGCGCATGTGTGACAAGTCCATGATAAGAAAG
CGATACATGCACATCACGGAGGAGTTTCTGAAAGACAACCCAAACATGTGCGAGTACATG
CCATCCCTGGACGCTCGCCAGGATGTGGTGGTCGTTGAAGTCCCCAAGCTTGGCAAAGAA
GCCGCCACAAAAGCCATCAAAGAATGGGGCAACGCCAAATCCAAGATCACTCATCTCATC
GTCTGCACCTCCGGTGTCGACATGCCTGGTGACTATCAGATCACCAAGCTCCTCGGCCTC
CGCCCCTCTGTCAAACGTTTCATGATGTACCAACAAGGGTGTTTCGCCGGAGGCACGGTT
CTACGTCTCGCCAAGGACATCGCGGAGAACAACAAGGGTTCTCGCGTYCTTGTGGTTTGC
TCTGAGATTACAGCGGTCACCTTTCGTGGCCCTAACGACCACCTTGATTCCCTCGTGGGT
CAAGCTTTGTTTGGTGACGGAGCTGCGGCGGTCATCGTGGGTGCGGACCCTGACTTGACG
GAGCGGCCGTTGTTCGAAATGGTCTCCGCTGCTCAGACCATCTTGCCGGACTCCGAGGGT
GCCATTGACGGACACTTGAGAGAGGTRGGGACGTTTCATCTTAAAGATGTTCCAGGGTTG
ATCTCGAAGAACATAGAGAAGGCACTGACACAGGCATTTTCTATAACCGACTGGAACTCC
ATCTTYTGGATCGCCCACCCTGGTGGTCCGGCGATATTGGACCAGGTGGAGCAAAAACTC
GGTCTCAAGGAGGAGAARATGAGAACCAGACATGTGCTGAGCGAGTACGGCAACATGTCC
AGTGCCTGCGTGTTGTTCATCATTGACGAGATGAGGAAGAAGTCRGCGGAGGAGGGTGCC
ACCACCACCGGCGAACTGGATTGGGGTGTTTTGTTTGGATTCGGTCCTGGTTTGACAGTG
GAGACGGTGCTTCACAGCCTGCCA
>Cycar_XM_025115340.1.p1
ATGGTCACCATCCAGGAGTTCCGCAAGGCGCAGCGAGGTCCGGCTATCATGGCCATCGGG
ACTGCCACACCGCCTAATTGTCTGCTCTATCCCGATTACTATTTTCGTATTACAAAAAGC
GAGCACAGAAAAGAACTTAAAGAGTTCAGACGCATGTGTGACAAATCTATGATCAAAAAA
CGATACATGTACTTGACAGAGGAGATCTTGCAAGAGAAACCGAACATTTGTGCTTACATG
CCATCGTTAGACGAGCGACAAGATATTGTTGTCGTGGAAGTACCCAAGCTCGGGAAAGAA
GCCGCGACACGGGCAATTAAGGAATGGGGCCAACCAAAATCGAAGATCACCCATCTTGTA
TTTTGCACTAGTGGTGTTGACATGCCAGGAGATTACCAGCTCACAAAGCTTCTCGGCCTT
CGGCCTTCAGTCAAACGCTTGATGATGTACCAACAAGGTTGTTTTGCTGGTGGCACCGTT
TTGCGTTTGGCCAAAGACCTGGCTGAGAACAACAAGGGGGCCCGCGTACTGGTGGTCTGT
TCGGAGATCACGGCAGTGACTTTCCGCGGGCCTGATGAACATCTCGATAGCCTTGTAGGC
CAGGCTTTGTTCGGCGATGGTGCAGCTGCAATAATAGTCGGGTCTGACCCAATGCTCGAT
GAGAAGCCGCTTTTCGAGATTGTTTCTGCTGCCCAAACAATTCTCCCCGATAGCGACGGT
GCAATCGATGGACACCTTCGTGAAGTTGGGACGTTTCATCTTAAAGACGTTCCCAGACTT
ATCTCGAAACACATCGAAAAGAGCCTTTTAGAGGCCTTTCGAATCATAGATTGGAACTCC
CTTTTCTGGATCGCGCATCCGGGCGGGCCTGCGATTTTAGACCAAGTCGAGGAAAAACTA
AGCCTGAAGCCCGATAAATTGCGGACACGACACGTGCTCAGTGAATACGGAAACATGTCA
AGTGCTTGTGTCTTGTTTATCCTAAACGAAATGCGACATGCTTCGGCTACAGATGGGTTG
AACACCACGGGCGAGCTCGAGTGGGGCGTGTTGTTTGGGTTCGGACCTGGGCTTACCGTC
GAGACCCTGCTCCATAGTGTGTCC
>Cycar_XM_025117980.1.p1
GTCGTGGATATCAATACGATTAGAAAATCCCAACGGGGTCCGGCCATCCTTGCTATCGGC
ACCGCCACTCCTCCAAATTGTGTTTATTATCCCGACTACTATTTTCGCATCACCAAGAGT
GAACATATGGTCGATCTCAAAGAGTTTCAACGCATGTGTGATAAATCGATGATAAGAAAA
CGATACATGCACATAACTGAAGAATTCTTGAAAGAAAACCCTAATATGTGCGAGTATGAA
CCGTCGTTGGATGCTCGACAAGATTTGGTGGTGGTGGAGGTCCCGAAGCTCGGAAAAGAA
GCCGCCGTCAAAGCCATCAAAGAATGGGGGTTACCCAAATCCAAGATCACCCATCTCGTT
TTCTGCACCTCCGGCGTCGACATGCCGGGAGACTACCAGCTCACCAAACTCCTTGGCCTC
CGGCCGTCGGTCAAACGTTTGATGATGTACCAACAAGGCTGTTTCGCCGGCGGCACTGTC
CTCCGTCTAGCCAAGGACCTTGCAGAGAACAACAATGGCGCTCGAGTCCTCGTGGTTTGC
TCTGAGATCACCGCTGTCACCTTCCGCGGACCCAACGACCACCTCGACTCACTAGTAGGT
CAAGCTCTCTTCGGAGATGGGGCTGCAGCCGTTATCATCGGTTCGGACCCGGACTTGACC
GAGCGGCCGTTGTTCGAGATGGTGTCTGCAGCTCAGACCATTTTACCGGATTCTGAAGGC
GCAATCGATGGACATTTGAGAGAAGTAGGAACGTTCCATCTTAAGGACGTCCCTGGATTG
ATATCAAAGAATATAGAGAAAGCATTAACACAAGCCTTTTCTATAAAGGACTGGAACTCC
ATTTTCTGGATAGCTCATCCCGGAGGTCCGGCGATACTTGATCAGGTGGAGCTAAAGCTT
GGTCTGAAAGAAGAAAAGATGAGGACAAGAAGCGTACTAAGTGAATATGGGAACATGTCG
AGTGCTTGTGTGTTGTTTATTATCGATGAAATGAGGAAGAAGTCGATCGAAGAAGGGAAG
ACGACGACCGGAGAATTGGAGTGGGGTGTTTTGTTTGGGTTTGGACCAGGTCTCACGGTG
GAGACGGTACTTCACGGCCTTCCG
>Cycar_XM_025124791.1.p1
TCCATTGACATTGCGGAGATCAGAAAAGCACAACGGGGTCCAGCCATTCTTGCCATCGGC
ACTGCAACTCCTTCCAACTGTATCTATTATCCGGATTACTATTTTCGGATCACCAACAGC
GAACACATGGTTGATCTCAAAGAGTTCAAGCGCATGTGTGACAAGTCTATGATCAGAAAG
CGATACATGCACATCACGGAGGAGTTTCTGAAAGAGAACCCCAACATGTGCGAATACATG
CCATCCCTTGACGCTCGCCAGGATGTGGTGGTCGTTGAAGTCCCCAAGCTTGGCAAAGAA
GCCGCCACAAAAGCCATCAAAGAATGGGGCAACGCCAAATCCAAGATCACTCATCTCATC
GTCTGCACCTCCGGTGTCGACATGCCTGGTGACTACCAGATCACCAAGCTCCTCGGCCTC
CGCCCCTCTGTAAAACGTTTCATGATGTACCAACAAGGGTGTTTCGCYGGAGGCACGGTT
CTACGTCTCGCCAAGGACATCGCGGAGAACAACAAGGGTTCTCGCGTTCTTGTGGTTTGC
TCTGAGATTACAGCGGTCACCTTTCGTGGCCCTAACGACCACCTTGATTCCCTCGTATGC
ATCAATAAATTTGAT---------------------------------------------
---------GTGTATGAGATCAATTACAGGAGC---------------------------
------AAAGGTTTTGCCAAAGACGATGAC------------------------------
------------------------------------------GTCGAT------------
------------------------------------------------------------
---------------CAACTTCAATGCAGAGAAACATGA---------------------
------------------------------------------------------------
------------------------------------------------------------
------------------------
>Cycar_XM_025126676.1.p1
ATGGCATCATTTGAGTTGGGTGTTGGTGTTGAGAAAGGTCATGCCATCCTTGCCATAGGC
ACCGCAACTCCTTCCAATTGTTTCTATTATCCCGACTACTATTTTCGCGTTACCAACAAC
GAGCATATGGTTGATCTTAAAGCTTTTGAACGCATTTGTGAGAAAACTCAAATAAAGAAA
CGATACATGTTTCTCACAGAAGAATTTCTTAAAGAGAACCCAAATCTATGTGAATTCAAG
CCATCTTTGAATGTTCGCCAAGATCTGTTAGTCACCGCCATTCCAAAGCTTGGCAARGAA
GCTGCCATCAAGGCCATCGACGAATGGGGACTCCCAACATCCAACATCACCCACCTCATT
TTCTGCACCTCCGGAATCGACATGCCCGGTGACCATCAGCTTGTGAAGCTTCTTGGTCTC
TCCCCCATGGTCAAACGCCTCATGATGTACCAGCAAGGCTGCTCTGGCGGAGCCATGGTC
CTTCGTCTCGCCAAAGACCTTGCTGAAAACAATAAGGGTTCACGTGTCCTTGTTGTTTGC
TCAGAAAGCAGTGCAATCATGTTCCGTGGACCGAATCCGCACCTTGACTCACTTGTCGGC
CAATCTCTTTTCGGTGATGGAGCTGCTGCCATCATCGTAGGTTCAGACCCTGAGTTCCCC
GAGCATCCATTGTTCGAGATTGTGTCCACAACTCARASYACCTTAGAGAACACTGAGATG
GCMWTGAAGCTGCACTTGAGGGAGGAAGGGACGTTTCATTTGAAGGATGTACCCAAMATG
ATATCGGAGAACATAGAGGATGTATTGAGGCATGCTGTGTCTATAAGTGACTGGAACTCG
CTGTTCTTGGTGGTTCATCCAGGTGGTCGAGCCATATTAGACCTGTTGGAGCTAAAACTT
AAGCTTAAGAAGGAGAAATTGAGGAGTAGGCACGTACTTAGTGAGTATGGGAACATGACC
AGTGCTTGTGTCTTSTTCATCCTTGACGAAATAAGGAAGAAATCCATGGAAGAAGGAAAA
AGCACCACCGGTGAGTTAGATTGGGGTGTTTTGTTTGGATTTGGGCCTGGTTTGACGGTT
GAGACGGTGCTTCGTAGCCTCTCT
>Cycar_XM_025126677.1.p1
ATGGCATCATTTGAGTTGGGTGTTGGTGTTGAGAAATGTCATGCCATCCTTGCCATAGGC
ACCGCAACTCCTTCCAATTGTTTGTATTACCCCGAGTACTATTTTCGCGTTACCGATAAC
GAGCATATGGTTGATGTTAAAGCTTTTGAACGCATTTGTGAGAAAACTCAAATAAAGAAA
CGATACATGTTTCTCACAGAAGAATTTCTTAAAGAGAACCCAAATCTATGTGAATTCAAG
CCATCTTTGAATGTTCGCCAAGATCTGTTAGTCACCGCCATTCCAAAGCTTGGCAARGAA
GCTGCCATCAAGGCCATCGACGAATGGGGACTCCCAACATCCAACATCACCCACCTCATT
TTCTGCACCTCCGGAATCGACATGCCCGGTGACCATCAGCTTGTGAAGCTTCTTGGTCTC
TCCCCCATGGTCAAACGCCTCATGATGTACCAGCAAGGCTGCTCTGGCGGAGCCATGGTC
CTTCGTCTCGCCAAAGACCTTGCTGAAAACAATAAGGGTTCACGTGTCCTTGTTGTTTGC
TCAGAAAGCAGTGCAATCATGTTCCGTGGACCGAATCCGCACCTTGACTCACTTGTCGGC
CAATCTCTTTTCGGTGATGGAGCTGCTGCCATCATCGTAGGTTCAGACCCTGAGTTCTCC
GAGCATCCATTGTTCGAGATTGTGTCCACAACTCAAACCACCTTAGAGAACACTGAGATG
GCATTGAAGCTGCACTTGAGGGAGGAAGGGACGTTTCATTTGAAGGATGTACCCAACATG
ATATCGGAGAACATAGAGGATGTATTGAGGCATGCTGTGTCTATAAGTGACTGGAACKMG
CTGTTCTTGGTGGTTCATCCAGGTGGTCGAGTCATATTAGACCTGTTGGAGTTGAAACTG
AAGCTTAAGAAGGAGAAATTGAGGAGTAGGCACGTACTTAGTGAGTATGGGAACATGACC
AGTGCTTGTGTCTTSTTCATCCTTGACGAAATAAGGAAGAAATCCATGGAAGAAGGAAAA
AGCACCACCGGTGAGTTAGATTGGGGTGTTTTGTTTGGATTTGGGCCTGGTTTGACGGTT
GAGACGGTGCTTCGTAGCCTCTCT
>Dacar_XM_017360477.1.p1
AGTTTATCAGTTGAGGAAATAATGAACAATCAGAGAGGTCCAGCCGTTCTTGCCATCGGA
ACTGCGGCTCCTCCTAATTGTTACCCCTATCCAGACTTCTACTTTCGTGTCACAAAGAGC
GAACATATGACTGAACTCAAAGAGTTCAAGCGAATCTGTAACAAAAGCAAGATAGAAACA
CGTTACCTGCATATTACAGAGGAAACCCTAGAAGAAAACCCTAACATGTGCCACTATTCG
CCATCCTTCGACGCTCGCCAGGAAATTTTGAGGATGGAGGTTCCGAAGCTCGGAAAAGAA
GCCGCTGACAAAGCCATCAAGGAGTGGGGACACTCCAAATCAGAGATCACCCACCTCATT
TTTTGCACCTCGGGCTACGATATGCCCAGTGACTACCAGCTCACTAAGCTCCTGGGCCTC
AATAATTCAGTGAAGCGCCACATGGTCTACTTGCAAGGTTGTTTTGCAGGTGGGACGGTT
CTTCGCCTGGCGAAAGATCTCGCCGAGAACAACAAGGGTGCACGTGTTCTCGTGGTTTGT
TCCGAGATCACAACCATCACGTTCCGAGGGCCT------CATATTCACTCTTTACTCCCT
CAAGCACTCTTCGGTGATGGGGCCTCGTCGGTGATTGTGGGGTCTGATCCGGACCCTCTA
GAACGTCCACTCTTCCAGATTGTATTCGCAGCCCAGCACCTGGTGCCTGATTCTGAAGAC
ACAGTCCGTGGGAAACTGGGAGAGTCGGGCATGTTCTTTCTCAGGAACATAACCACGTTA
TTTGCAGGGAATATGGAGAAGATACTTAAAGAAGTTTTCGAGATAACTGACTGGAATTCG
CTGTTTTACATAACGCACCCTGGTGGCCCAGCCATCTTGAACCAGGTGGAACATGTGTTA
GGTCTCAAAGAAGAGAAAATGTGGTCTCGGAAGGTGCTGAGTGAGTATGGTAACATGGCG
GGTGCATGTGTGTTTTTTGTTATGGATGAAATGAGGAAGAAATCAATGAATGATGGCAGG
GCAACTACTGGCGATCTCGACTGGGGCGTCGCTTTGGGGTTTGGTCCGGGTTTTACCGTC
GAAACCGTGCTGCATAGTATGCCG
>Dacar_XM_017364131.1.p1
AGTTTATCAGTTGAGGAAATAATGAACAATCAGAGAGGTCCAGCCGTTCTGGCCATTGGA
ACTGCTGCTCCTCCCAATTGCTACCCCTATCCCGACTTCTACTTTCGTGTCACGAAGAGC
GAGCATATGACTGAACTCAAAGAATTCAAGCGAATCTGTAACAAAAGCAAGATAGAAACA
CGTTACCTGCATATTACAGAGGAAACCCTAGAAGAAAACCCTAACATGTGCCACTATTCG
CCCTCGTTCGACGCTCGCCAGGAAATTTTGAGGATGGAGGTTCCGAAGCTCGGAAAAGAA
GCCGCTGACAAAGCCATCAAGGAGTGGGGGCACTCCAAATCAGAGATCACCCACCTCATA
TTTTGCACCTCGGGCTACGATATGCCCAGTGACTACCAGCTCACTAAGCTCCTGGGCCTC
AATAATTCAGTGAAGCGCCACATGGTCTACTTGCAAGGTTGTTTTGCAGGTGGGACGGTT
CTTCGCCTGGCGAAAGATCTCGCCGAGAACAACAAGGGTGCACGTGTTCTCGTGGTTTGT
TCCGAGATCACAACCATCACGTTCCGAGGGCCT------CATATACACTCTTTGCTCCCT
CAAGCACTGTTTGGTGATGGGGCCTCGTCGGTGATTGTGGGGTCTGATCCGGATCCTCTA
GAACGTCCACTCTTCCAGATTGTATTCGCGGCCCAACATCTAGTGCCTGATTCTGAGGAC
ACAGTCCGTGGGAAACTGGGAGAGTCAGGCATGTTCTTTCTCAGGAACATAACCACATTA
TTTGCAGGGAATATGGAGAAGATACTTAAAGAAGTTTTCGAGATAACTGACTGGAATTCG
CTGTTTTATATAACGCACCCTGGTGGCCCAGCCATCTTGAACCAGGTGGAACATGTGTTA
GGTCTCAAAGAAGAGAAAATGTGGTCTCGGAAGGTGCTGAGTGAGTATGGTAACATGGCG
GGTGCATGTGTGTTTTTTGTTATGGATGAAATGAGGAAGAAATCAATGAATGATGGCAGG
GCAACTACTGGCGATCTCGACTGGGGCGTCGCTTTGGGGTTTGGTCCGGGTTTTACCGTC
GAAACCGTGCTGCATAGTATGCCG
>Dacar_XM_017368840.1.p1
ATGGTGACTGTGAATGAGTTCCGGAAGGCTCAGCGGGGTCCGGCGGTGCTGGCGATCGGA
ACCGCCACGCCGCCGAACTGTGTCGATTATGCGGATTATTATTTTCGCATTACTAATAGC
GAAGATAAACCTGAGCTCAAGGAGTTTAGGCGGATGTGTGAAAAATCGATGATAAACACT
CGTTACATGCACTTGACCGAAGATTTACTGAAACAAAATCCGAGTTTCTGCGAGTACATG
TCATCGCTTGATGCTAGGCAAGACATTGTGGTGAATGAAGTCCCAAAGCTGGGGAAAGAA
GCAGCTCTCAGGGCCATAAAAGAATGGGGTCAACCAAAGTCCAAAATCACCCACCTTATC
TTCTGCACCAGCGGTGTCGATATGCCTGGCGACTTTCGCCTCACCAAGCTCCTCGGGCTC
CGTCCCTCGGTGAAGCGGTTCATGATGTACCAGCAGGGCTGTTTTGCTGGTGGCACGGTT
CTTCGTCTGGCAAAAGACCTGGCTGAGAACAATAAAAATGCTCGTGTGCTTGTGGTTTGC
TCTGAGATCACTGTGATTACGTTCCGGGGGCCTAATGACCATCTTGATAGTTTGGTTGGG
CAGGCCTTGTTTGGGGATGGAGCTGGCGCGGTGATTGTGGGATCAGACCCTGTAATTGGG
GAGAAGCCCTTGTTTGAGATTGTCTCTGCTGCACAAACCATCCTGCCTGACAGTGATGGT
GCTATCGATGGTCATCTTCGCGAGGTTGGCACATTCCACCTCAAAGATGTTCCAGGCCTA
ATTTCAAAGAATATAAGGAAGAGTTTGGTTGAGGCGTTTAAGATATCTGACTGGAACTCA
ATTTTTTGGATTGCTCATCCAGGCGGTCCAGCTATACTAGATCAAGTCGAAACAGAGTTG
AGCTTGAAGCCTGAGAAACTAAAGACTAGACAAGTTCTCAGGGACTATGGAAACATGTCA
AGTGCTTGTGTTCTGTTCATTCTGGATGAGATGAGGAAGGCTTCGGCTAAAGATGGACAC
AGAACTACCGGAGAACTTGATTGGGGTGTTCTATTCGGGTTCGGGCCTGGTCTTACTGTC
GAGACTGTTCTTCACAGTGTGCCT
>Dacar_XM_017371435.1.p1
ATGGTAACCGTAGACGAGTACCGTAAAGCACGTCAAGGCACTGCGGTGCTGGCAATCGGA
ACAGCAACGCCTCCAAATTGTGTCCAGTATCCTGATTACTTTTTTCGTATTACGAATAGT
GAAAATAAAACAGAGCTGAAACAGTTTAAGCGCATGTGTGAGAAATCAATGGTGAGTACG
AGGTACATGTACTTGAGCGAAGAAATACTCAAGGAAAATCCGAGCTTATGTGAGCACATG
CCGTCCCTAGATGCCAGGCAAGACATTGCGATTACTGAAGTGCCAAAGCTTGGTAAAGAA
GCAGCCACAAAGGCCTTAGAGGAATGGGGGCAGCCAAAGTCGAAAATCACACACCTCATC
TTCTGCACTTCTAGTGTTGATATGCCCGGTGATTACCGTCTCACCAAGCTTCTCGGGCTC
AGCCCATCCGTCAGGCGCTTCATGTTGTACCAACAAGGTTGTTTTGCAGGTGGAACTGCT
CTTCGTCTGGCAAAAGACTTGGCAGAAAACAACAAAGGAGCTCGAGTCCTTGTTGTTTGC
TCCGAGATTAGTGTGTTTAAGTTTCATGCACCAAGTGAGCATGTTGATAGCCTCGTAGGC
CAGGCCTTATTTGGCGATGGGGCTGGTTCCGTGATAGTAGGCTCGGACCTGATTGCTGGA
GAAAAACCATTGTTTGAAATTGTGTCTGCTGCTCAAACCATCCTCCCAGATAGTGAGGGC
GCTATTGTCAGTCATCTCGGGGTCGTTGGAACTCTAAACCTTAAAACTGTTGCTGGTCTC
GTTTCAAAGAACATTGAGAACAGTTTAGTTGAGGCCTTCCAAATCTCTGACTGGAACTCT
ATTTTTTGGATTGCACATCCAGGCGGTCGAGCTATCCTGGATCAAGTTGAGACGGAGTTA
GGCTTGGTGCCCGAAAAATTGCAGTCAAGGGAGGTCCTGAGGGATTATGGAAACATGTCA
AGTGCTAGTGTTTTGTTCATACTAGATGAAATGAGAAAGGCTTCGGCTAAGGATGGACAG
AGAACTACCGGAGAACTTGATTGGGGTGTTTTATTTGGTTTCGGGCCTGGTATCACTGTC
GAAACTGTTCTTCACAGTGTGCCT
>Dacar_XM_017372560.1.p1
------------------------------------------------------------
------------------------------------------------------------
---------------------------------------------TCGATGATCAATACC
CGTTACATGCACTTGACTGAAGAATTTCTCAAGGAAAATCCAAATATCTGCGAGCACATG
CCATCCCTCGACGCTAGGCAACACGTGATGGTGGAGGAAGTGCCGAAACTAGGTAAAGAA
GCAGCTACACTGGCCATAAAAGAATGGGGACAGCCACAGTCCAAAATCACCCACCTCATC
TTCTGCACCGGCGGTGTCGATTTGCCAGGCGACTACCGCCTTAGCAAACTCATGGGGTTC
AGTCCCTCCGTCAAGCGCTTCATGATGTACCAGCAAGGCTGCTTTGCAGGCGGCATGGTT
CTTCGTCTGGCAAAAGACCTGGCTGAGAACAACAAAAATGCTCGTGTGCTTATTGTGTGC
TCCGAGCTCACGGTCCATACATTTCGGGGGCCTAGCCATTATCTCGATAATCTGGTTGGC
CAGGCT------------------------------------------------------
------------------------------------------------------------
------------------------------------------------------------
------------------------------------------------------------
------------------------------------------------------------
------------------------------------------------------------
------------------------------------------------------------
------------------------------------------------------------
------------------------
>Dacar_XM_017384350.1.p1
ATGGTTGGAGCGCAATATCTTGTTGCTTATCAGAAA------------------------
---------------GATGTAATTGAG------------------AGAAAAACACTGAGC
AAGAGTCTGAATGACAGTCCAGAA------------------------------------
---------------------AAGATTCTCAAAAACCACTCTAATAAAGCTAGTACTCAA
CAGGCACTTGAT------------------------------------------------
------------------------------------------------------------
---------TTTGAGATTAAAATCCCAACA------------------------------
------------------------------------------------------------
------------------------------------------------------------
------------------------------------------------------------
---GCCATTTTTGGCGATGGGGCTGCTGCGGTCATAGTGGGCTCGGACCCCGTGGTTGGA
GAGAAACCATTGTTTGAGATTGTTTCTGCAGCCCAAACGATCATCCCCGATAGCGATGAT
GCAGTCTGCGGTCATCTTCGTGAGGTGGGGACCTTTCACCTCAAAAATGTTCCTATTTTA
ATTTCGAAGAATATTACGAGCAGCCTAGTTGAGGCATTCAAGATAACTGACTGGAACTCG
ATATTTTGGATTGCGCATCCTGGCGGCCGAAGTATACTAGATCATGTCGAAAATGAGTTA
GGCTTGACGCCTGATAAACTGAAGACGAGAAAGATTCTTTGGGACTACGGGAACATTTCA
AGTGCTGGTGTTATGTTCGTGTTGGATGAAATGAGGAAGGCTTCAGCTAAGGATGGAAAG
ACTACTACTGGAGAACTTGACTGGGGTGTTCTGTTTGGTTTTGGGCCTGGTCTCACTGTT
GAGACTGTTCTTCATAGTGTTCCT
>Dacar_XM_017388617.1.p1
AATGCGGAAATTGAGGAGATCAGGAAAAGGCAGAGGGGTCCTGCTATTCTAGCTATCGGC
ACCGCCACGCCTTCCAACTGCGTCTACTATCCTGATTACTACTTTCGGATCACCAATTCC
GAGCATATGAGCGATCTCAAACTCTTCAAGCGAATGTGTGAAAAATCTATGATCCGAAAG
CGTTACATGTACATAACAGAAGAATATCTAAAAGAAAACCCTAATGTGTGCGCCTACGAG
CCGTCTCTGGACGCGCGCCAGGACCTGGTGGTGGTGGAGGTGCCGAGGCTAGGGAAANNC
------------------AAAGAGTGGGGTCACCCCAAGTCCAAGATCACTCACCTCATT
TTCTGCACCTCTGGTGTAGACATGCCCGGGGACTACCAGCTGACCAAGCTCCTCGGTCTC
CGCCCCTCCGTCAAGCGCTTCATGATGTACCAGCAGGGCTGCTTCGCCGGCGGCACGGTG
CTCCGTCTCGCCAAGGATCTCGCCGAGAACAATGCCGGCGCGCGCGTCCTCGTCGTCTGC
TCCGAGATCACCGCCGTCACTTTCCGCGGCCCTTCTGATCACCTGGACTCTTTAGTTGGC
CAGGCTCTTTTCGGTGACGGCGCGGCGGCCGTCATTGTCGGGTCGGACCCGGATCTGTCC
GAGCGCCCGCTCTTCCAGCTCATCTCCGCGGCCCAGACGATTTTACCCGACTCCGACGGG
GCCATCGACGGGCATCTCCGCGAAGTGGGCACCTTCCATCTCAAAGACGTCCCGGGCTTG
ATCTCCAAGAACATCGAGAAGTCGTTGAAGGAAGCGTTCGGGATATCGGACTGGAACTCC
TTGTTCTGGATAGCCCATCCGGGCGGCCCGGCTATCCTGGACCAGGTAGAGCTCAAGTTG
GGCCTGAAAGAAGAGAAAATGCGGACCCGACAGGTGTTGAGTGATTATGGGAACATGTCA
AGCGCATGTGTGCTCTTTATTCTTGACGAAATGAGGAAGAAGTCTATTGAAGAAGGGAAA
GCCACCACTGGAGATTTGGACTGGGGCGTTCTTTTCGGGTTCGGGCCGGGTCTTACTGTC
GAAACCGTTTTGCATAGCGTACCC
>Dacar_XM_017394258.1.p1
AGTGTATCAGTTGAGGAATTAGTGGTAAAGCAGAGAGGTCCAGCCGTTCTGGCCATTGGA
ACTGCTGCTCCTCCCAATTGCTACCCCTATCCTGACTTCTACTTTCGTGTCACAAAGAGC
GACCATATGACTCAACTCAGAGAATTCAAGCGAATGTGCAATAAAAGCATGATAAAAACT
CGTTACCTGCATATTACAGAGGAAACCCTAGAAGACAATCCTAACATGTGCAACTATTCA
CCGTCGTTGGATGCTCGCCAAGAAATATCGAGGATGGCCGTTCCGAAGCTCGGAAAAGAA
GCCGCTGAGAAGGCCATCAAAGAGTGGGGACATTTCAAATCAGATATCACCCACCTCATT
TTTTGCACCACGGGCTACGATATGCCCAGTGACTACCAGCTCCCGAATCTCCTAGGCCTC
AATCTTTCAGTCAAGCGACACATGATCTACTTACAAGGTTGTTTCGCAGGGGGCACGGCT
CTTCGCCTGGCCAAAGATCTTGCTGAGAACAACAGAGGCGCTCGAGTTCTCATTGTTTGT
TCGGAGAACACAACCATCACATTCCGAGGGCCT------CATCTAGACTCCTTACTCCCT
CAAGCACTATTCAGTGATGGCGCGTCCTCGGTGATTGTTGGGTCAGATCCCGATCCTTTG
GAACGTCCGCTTTTCCAAATTGTATCCGCAGCCCAAAACATACTGCCTGATTCTGAAGAC
ACGGTCCGTGGGAAACTGGGAGAGTCGGGCATGTTCTTTCTCAGGAACATCACCACGTTG
TTTGCAGGGAATATGGGCAAGATACTTAAAGAGGTTTTCGAGATAACTGACTGGAATTCG
CTGTTTTACATAACGCACCCTGGGGGCCCAGCCATCTTGAACCAGGTGGAACATGTGTTG
GGTCTCAAAGAAGGGAAAATGTGGTCTCGGAAGGTGCTGAGTGAGTATGGTAACATGGCG
GGGGCATGTGTGTTTTTTGTTATGGATGAAATGAGGAAGAAATCAACGAAAGATGGCAGG
GCAACTACTGGCGAACTTGACTGGGGGGTGGTTTTCGGGTTCGGTCCGGGTTTTACTGTC
GAAACTGTGCTACATAGTATGCCT
>Dacar_XM_017395620.1.p1
------------------------------------GATCCTCTA---------------
------------------------------------------------------------
------------------------------------------------------------
------------------------------------------------------------
------------------------------------------------------------
------------------------------------------------------------
------------------------------------------------------------
------------------------------------------------------------
------------------------------------------------------------
------------------------------------------------------------
------------------------------------------------------------
GAACGTCCACTCTTCCAGATTGTATTCACGGCCCAGCATCTAGTGCCTGATTCTGAGGAC
ACAGTCCGTGGGAAACTGGGAGAGTCAGGCATGTTCTTTCTAAGGAACATAACCACGTTG
TTTGCAGGGAATATGGAGAAGATACTTAAAGAGGTTTTCGAGATAACTGACTGGAATTCT
CTGTTTTACATAACGCACCCTGGTGGCCCAGCCATCTTGAACCAGGTGGAACATGTGTTG
GCTCTAAAAGAAGAGAAAATGTGGTCTCGGAAGGTGCTGAGTGAGTATGGTAACATGGCG
GGTGCATGTGTGTTTTTTGTTATGGATGAAATGAGGAAGAAATCAATGAATGATGGCAGG
GCAACTACTGGCGATCTCGACTGGGGCGTCGCTTTGGGGTTTGGTCCGGGTTTTACCGTC
GAAACCGTGCTGCATAGTATGCCG
>Dacar_XM_017396858.1.p1
TCACTGTCAGTAGATGAAATGATGAAAAATCAGAGAGGTCCAGCTATCCTTGCCATTGGA
ACTGCTGCTCCTCCCAATTGCTACTCCTATCCGGACTTCTACTTTCGTGTCACAAAGAGC
GACCACAAGACTGAGCTCAAAGAATTTAAGCGAATTTGTAGTAAAACCATGATAAAAACA
CGTTATCTGCATATCACAGAGAAAACCCTGGAAGAAAACCCTAGCATGTGCGACTATTCA
CCGTCGTTCGATGCTCGCCAAGAAATTCTGAGGATGGAGGTTCCGAAACTCGGAAAAGAA
GCCGCTGAGAAAGCCATCAAAGAATGGGGACACTCCAAATCAGAGATCACCCACCTCATT
TTTTGCACCTCGGGCTACGACATGCCCAGTGACTACCAGCTTACTAAGCTTCTAGGCCTC
AATCATTCTGTCAAGCGCCACATGATCTACTTACAGGGTTGTTTTGCAGGTGGTACTGTC
CTTCGTCTGGCAAAAGATCTTGCGGAGAACAACAAGGGTGCTCGTGTTCTCGTCGTTTGT
GCTGAGATCACAACCATAACATTCCGAGGGCCT------CATCTGGAGTCCTTGCTCCCT
CAAGCACTGTTTGGTGATGGGGCCTCCTCGGTGATTGTTGGGTCTGATCCGGATCCTCTC
GAACGTCCACTCTTCCAGATCGTGTCCTCGGCCCAACACATATTGCCTGATTCAGAAGAC
ACAATCCGCGGAAAACTGGGGGAGTCAGGCATGTTTTTTCTGAAGAACATAACTACATTG
ATTGCCAGTGACATAGAGAAGCTACTAAAAGAAGCTTTTGAAATATCCGATTGGAATTCG
CTCTTCTGGATAACCCACCCTGGTGGCCCGGCTATCTTAAACCAGATTGAACTTGTGTTA
GGCCTAAAAGAAGAGAAAATGTGGTCTCGGAAGGTGTTGAGTCAGTATGGTAATATGGCA
AGTGCATGTGTTTTGTTTGTTTTAGATGAAATGAGGAAGAAATCAATGAAAGATGGCATG
GCAACGACTGGTGATTTGGACTGGGGTGTGGCTTTCGGATTCGGGCCAGGTCTCACCGTC
GAAACAGTTCTGCGTAGTATCCCT
>Dacar_XM_017396859.1.p1
TCACTGTCAGTAGATGAAATGATGAAAAATCAGAGAGGTCCAGCTATCCTTGCCATTGGA
ACTGCTGCTCCTCCCAATTGCTACTCCTATCCGGACTTCTACTTTCGTGTCACAAAGAGC
GACCACAAGACTGAGCTCAAAGAATTTAAGCGAATTTGTAGTAAAACCATGATAAAAACA
CGTTATCTGCATATCACAGAGAAAACCCTGGAAGAAAACCCTAGCATGTGCGACTATTCA
CCGTCGTTCGATGCTCGCCAAGAAATTCTGAGGATGGAGGTTCCGAAACTCGGAAAAGAA
GCCGCTGAGAAAGCCATCAAAGAATGGGGACACTCCAAATCAGAGATCACCCACCTCATT
TTTTGCACCTCGGGCTACGACATGCCCAGTGACTACCAGCTTACTAAGCTTCTAGGCCTC
AATCATTCTGTCAAGCGCCACATGATCTACTTACAGGGTTGTTTTGCAGGTGGTACTGTC
CTTCGTCTGGCAAAAGATCTTGCGGAGAACAACAAGGGTGCTCGTGTTCTCGTCGTTTGT
GCTGAGATCACAACCATAACATTCCGAGGGCCT------CATCTGGAGTCCTTGCTCCCT
CAAGCACTGTTTGGTGATGGGGCCTCCTCGGTGATTGTTGGGTCTGATCCGGATCCTCTC
GAACGTCCACTCTTCCAGATCGTGTCCTCGGCCCAACACATATTGCCTGATTCAGAAGAC
ACAATCCGCGGAAAACTGGGGGAGTCAGGCATGTTTTTTCTGAAGAACATAACTACATTG
ATTGCCAGTGACATAGAGAAGCTACTAAAAGAAGCTTTTGAAATATCCGATTGGAATTCG
CTCTTCTGGATAACCCACCCTGGTGGCCCGGCTATCTTAAACCAGATTGAACTTGTGTTA
GGCCTAAAAGAAGAGAAAATGTGGTCTCGGAAGGTGTTGAGTCAGTATGGTAATATGGCA
AGTGCATGTGTTTTGTTTGTTTTAGATGAAATGAGGAAGAAATCAATGAAAGATGGCATG
GCAACGACTGGTGATTTGGACTGGGGTGTGGCTTTCGGATTCGGGCCAGGTCTCACCGTC
GAAACAGTTCTGCGTAGTATCCCT
>Dacar_XM_017396860.1.p1
AGCATATCAGTAGAGCAGATGATGGAAAAGCAGAGAGGTCCGGCCATTCTTGCCATCGGA
ACGGCTACTCCTCCCAATTCTTACCTCTATCCAGACTTCTACTTTCGCGTGACAAACAGT
GAACACAAGACTCAACTCAAAGAATTTAAGCGAATCTGTGATAAAAGCATGATAAAAACA
CGTTACCTGCATATTACAGAGGAAATCCTAGACGAAAATCCTAACATGCGCAATTACTCC
CCGTCGTTCAATGCTCGCCAAGAAATGCTGCGGATGGAGGTTCCGAAGCTTGGAAGAGAA
GCCGCTTTGAAAGCCATCAAAGAGTGGGGACATTCCAAGTCAGAAATCACCCATCTCATC
TTTTGCACCTCGGGCTACGATATGCCCAGCGACTACCAGCTCACCAAGCTTCTAGGCCTC
AGTCCGTCCGTGAAGCGCCACATGATCTACCTACAAGGTTGTTTCGCGGGGGGGACCGTC
CTTCGTCTGGCCAAAGATCTTGCTGAGAACAATAAGGGTGCTCGTGTTTTAGTTGTTTGT
GCTGAGATCACAACCATAACATTCCGAGGCCCT------CATCTGGAGTCCTTGCTCCCT
CAAGCACTGTTTGGCGATGGGGCCTCTTCGGTGATTGTTGGGTCTGATCCGGACCCTCTC
GAACGTCCACTCTTCCAGATCGTGTCCTCGGCCCAACACATATTGCCTGATTCAGAAGAC
ACAATCCGTGGAAAACTGGGGGAGTCAGGCATGTTTTTCCTGAAGAACATAACTACATTG
ATTGCCAGTGACATAGAGAAGCTACTAAAAGAAGCTTTTGAAATTTCCGATTGGAATTCG
CTCTTCTGGATAACCCACCCTGGTGGCCCGGCTATTTTAAACCAGATTGAACTTGTGTTA
GGCCTCAAAGAAGAGAAAATGTGGTCTCGGAAGGTGTTGAGTCAGTACGGTAATATGGCG
AGTGCATGTGTTTTGTTTGTTTTGGATGAAATGAGGAAGAAATCAATGAAAGATGGCATG
GCAACTACTGGTGATTTGGACTGGGGTGTGGCCTTTGGTTTCGGGCCAGGTCTCACCGTC
GAAACAGTTCTGCATAGTATGCCT
>Dacar_XM_017397154.1.p1
AGTTTATCAGTTGAGGAAATAATGAAAAATCAGAGAGGTCCAGCCGTTCTGGCCATTGGA
ACTGCTGCTCCTCCTAATTGCTACCCCTATCCCGACTTCTACTTTCGTGTCACGAAGAGC
GAACATATGACTCAACTCAAAGAGTTCAAGCGAATCTGTAACAAAAGCAAGATAGAAACA
CGTTACCTGCATATTACAGAGGAAACCCTAGAAGAAAACCCTAACATGTGCCACTATTCG
CCCTCGTTCGACGCTCGCCAGGAAATTTTGAGGATGGAGGTTCCGAAGCTCGGAAAAGAA
GCCGCTGACAAAGCCATCAAGGAGTGGGGGCACTCCAAATCAGAGATCACCCACCTCATA
TTTTGCACCTCGGGCTACGATATGCCCAGTGACTACCAGCTCACTAAGCTCCTGGGCCTC
AATAATTCAGTGAAGCGCCACATGGTCTACTTGCAAGGTTGTTTTGCAGGTGGGACGGTT
CTTCGCCTGGCGAAAGATCTCGCCGAGAACAACAAGGGTGCACGTGTTCTCGTGGTTTGT
TCCGAGATCACAACCATCACGTTCCGAGGGCCT------CATATTCACTCTTTACTCCCT
CAAGCACTCTTCGGTGATGGGGCCTCGTCGGTGATTGTGGGGTCTGATCCGGACCCTCTC
GAACGTCCACTTTTCCAGATTGTATTCGCAGCCCAACACCTGGTGCCTGATTCTGAAGAC
ACGGTCCGTGGGAAACTGGGAGAGTCTGGCATGTTCTTTCTAAGGAACATAACCACGTTG
TTTGCAGGGAATATGGAGAAGATACTTAAAGAGGTTTTCGAGATAACTGACTGGAATTCT
CTGTTTTACATAACGCACCCTGGTGGCCCAGCCATCTTGAACCAGGTGGAACATGTGTTG
GGTCTAAAAGAAGAGAAAATGTGGACTCGGAAGGTGCTGAGTGAGTATGGTAACATGGCG
GGGGCATGTGTGTTTTTTGTTATGGATGAAATGAGGAAGAAATCAATGAATGATGGCAGG
GCAACTACTGGCGATCTCGACTGGGGCGTCGCTTTGGGGTTTGGTCCGGGTTTTACCGTC
GAAACCGTGCTGCACAGTATGCCG
>Heann_XM_022127208.1.p1
GTTGTACATCTTGAAACAATTCGAGAGAATCAACGGGGTCTAGCCATTCTTGCCATTGGC
ACTGCAAATCCTTCCAATTATATTATGTATCCTGATTTCTATTTCCGTGTTACAAATAGT
GAGCATATGGTTAATCTTAAAAACTTTAAGCGCATATGTGACAACACAATGATAACGAAG
CGATTCATGCTCCTCACAGAAGAGTTTCTGAAAGATAACCCCAACATGTGCCAGTACACG
CCCTCTTTAAATACTCGCCAAGACTTGTTGATCACCCAAGTCCCAAAGCTCGGTAAGGTA
GCCGCTACGAAAGCCATCGAGGAGTGGGGACTCCCGAAATCCAAGATCACCCATCTCATC
TTTTGCACCTCGGGCATCGACATGCCTGGTGACTATCAGCTCACCAAGTTACTTGGTCTC
TCCCCTTCGGTCAACCGGCTCATGATGTACCAACAAGGCTGCTCGGGTGGGGGCATGGTC
CTTCGTCTAGCCAAGGACATTGCTGAAAACAACAAGGGTTCACGCGTCCTTGTTGTCTGC
TCAGAGATCATGGCTACTATCTTTCATGGGCCTAGTGAGCACATTGATTCTTTAGTTGGC
CAAGCACTTTTTGGGGATGGAGCGGCTGCAATCATCGTGGGTTCGGATCCAGATTTGGCG
GAGCATCCACTATTCGAGATTGTTTCCGCAAGTCAAACTATTATACCAGACACTGAGATG
GCGATAAACTTGCACTTGAGGGAGGATGGGAAACTACACCTGAAGGATGTGCCCAAGATG
ATCTTTGAGAATATAGAGAATATATTAATGCAAGCGGTTCGTCTAAGTGACTGGAATTCG
CTGTTTTGGATCGTTCATCCTGGTGGTAGACGCATACTCGACGAGGTGGAGCTGAAACTC
AACCTTGACAAACAGAAGTTGAGGAGTAGACATGTTCTAAGTGAATATGGAAACATGACT
AGTGCTTGTGTGTTGTTCATCATTAATGAGATGAGAAATAAATCTTTGGAGGATGGAAAA
AGTACGACCGGTGAATTAGATTGGGGCGTTCTGTTTGGATTTGGACCGGGTTTGACAGTT
GAAACGGTTCTGCATAGCAAACCC
>Heann_XM_022127919.1.p1
CTCGTGGATGTTGAAACAATCCGAGAGACCCAACGAGGTCCTGCCATTCTTGCCATTGGC
ACTGCAACTCCTTTCAATTGTGTTAATTATGCCGACTATTATTTCCGCGTTACAAATAGT
GAGCATATGATTAATCTTAAGGAGTTTAAACGCATATGTGACAAGACAATGATCAAGAAG
CGATTCATGATTCTCTCGGAAGAGTTTCTAAAGGAAAATCCCAACATGTGCGAGTACATG
CCGTCTTTGAATACTCGTCAAGACTTGTTGATCACTGCCGTCCCAAAGCTCGGCGAGGAA
GCTGCTATCAAAGCCATCAAGGAATGGGGAGTCTCAAAATCTAAGATCACTCATCTCATC
TTTTGCACCTCAGGAATCGACATGCCTGGTGACTTGCAACTTACCAAGCTACTTGGTCTT
TCCCCTTTGGTTAATCGACTCATGATATACCAACAGGGTTGTTCGGCAGGGGGCACGGCC
CTTCGTCTAGCCAAGGACATTGCCGAAAACAATAAGGGTTCACGTGTCCTTGTAGTCTGC
TCAGATAGCATGGCTTCAATTTTCTGTGGACCGAATGAGCACATTGATTCTTTGGTCGGT
CAAGCTCTTTTTGGAGATGGAGCGGCTGCAATCATCGTGGGTTCAGACCTGGATTTATCT
GAACATCCATTGTTTGAGATTGTGGCTGCAAATCAAACAATCATACCGGACACTGAGATG
GCTATGAACTTACACTTGAGGGAAGAAGGGACTTTTCACTTGAAGGATGTACCCAAGATG
ATCTCCGAGAATATAGAGAGCGTGTTAAAGCGTGCGGTTTCTTTAAGTGACTGGAACTCA
TTGTTTTGGATAGTTCATCCTGGTGGTAGAGCCATACTCGACAACGTGGAGCTAAAGCTT
AAACTCGATAAGGAGAAGTTGAGGAGTAGGCATGTGCTAAGTGAATATGGAAACTTGACT
AGTGCATGTGTGTTGTTCATCATCAATGAGATGAGAAACAAATCTGTAAAGGATGGAAAA
TGTACGACTGGTGAATTAGATTGGGGTGTTTTGTTTGGATTTGGCCCGGGTTTGACAATC
GAAACAGTTCTCCGTAGCCAACAG
>Heann_XM_022136927.1.p1
ATCATAGATGTCGAAACAATCCGAGAGACACAACGAGGTCTAGCCATTCTTGCTATTGGC
ACTGCAACTCCTCTCAGTTATATTAATTACGCCGACTATTATTTTCGCGTTACAAACAGC
GAGCATATGATTAAGCTTAAAGAGTTTAAACGCATATGTGACAAGACAATGATCAAGAAG
CGATTCATGCTGCTCACCGAAGAGTTTCTAAAAGAAAATCCCAACATGTGCGAGTATACA
CCATCTTTAAACACTCGCCAAGACTTGTTGATCACTGCAGTCCCAAAGCTTGGCAAGGAA
GCCGCTATCAAAGCTATCGAAGAGTGGGGACTCTCGAAATCTAAGATCACCCATCTCATC
TTTTGCACCTCGGGAATCGACATGCCTGGTGACTTTCAACTCACCAAGCTACTTGGTCTC
TCCCCTATGGTCAATCGGCTCATGGTATACCAACAGGGCTGTTCGTCAGGGGGCATGGCC
CTTCGTCTAGCCAAGGACCTTGCTGAAAACAATAAGGGTTCACGTGTCCTTGTTGTCTGC
GCAGATAGCATGGCTTCTTTTTTCCGGGGACCTAGTGAGCATGTTGATTCTTTAGTTTGT
CAAGCCCTTTTTGGAGACGGAGCTGCTGCAATCATCGTGGGTTCAGATCCGGATTTATCT
GAAAATCCGTTGTTTGAAATTGTTTCTGCAAATCAAACAATCATACCGGACACTGAGACA
GCAATGACCTTACACTTGAGGGAGGAAGGAGAATCTTACTTGAAGGATGTACCGAAGAGG
ATCTCTGAGAATATAGAGAGCGCGCTAAAGCGTGCGCTGTCTCTAAGTGACTGGAACTCA
CTGTTTTGGATAGTTCATCCTGGTGGTAGAGCCATACTCGACAACGTGGAGCTAAAGCTT
AACCTCGATAAGGAGAAGTTGAGGAGTAGGCACGTGCTAAGTGAATATGGAAACTTGTCG
GGTGCATGTGTGTTGTTCATCATCAATGAGATGAGAAACAAATCTAAGGAGGATGGGGAA
AGTACGACCGGTGAATTAGATTGGGGCGTTTTGTTTGGGTTTGGCCCGGGTTTGACAATT
GAATCGGTTCTTCGCAGCCATCCC
>Heann_XM_022136928.1.p1
CTCGTGGATGTTGAAACAATCCGAGAGACCCAACGAGGTCTAGCCATTCTTGCCATTGGC
ACTGCAACTCCTTTCAATTGTGTTAATTATGCCGACTATTATTTCCGCGTTACAAATTGC
GAGCATATGATTAATCTTAAGGAGTTCAAACGCATATGTGACAAGACAATGATCAAGAAG
CGATTCATGATTCTCTCGGAAGAGTTTCTAAAGGAAAATCCCAACATGTGCGAGTACATG
CCGTCTTTGAATACTCGTCAAGACTTGTTAATCACTGCCGTCCCAAAGCTCGGCGAGGAA
GCTGCTATCAAAGCCATCAAGGAGTGGGGAGTCTCAAGATCTAAGATCACTCATCTCATC
TTTTGCACCTCAGGAATCGACATGCCTGGTGACTTGCAACTGACCAAGCTACTTGGTCTT
TCCCCTTTGGTTAATCGACTCATGATATACCAACAGGGTTGTTCAGCAGGGGGCACGGCC
CTTCGTCTAGCCAAGGACATTGCCGAAAACAACAAGGGTTCACGTGTTCTTGTAGTCTGC
TCAGATAGCATGGCTTCAATTTTCTGCGGACCGAATGAGCACATTGATTCTTTGGTCGGT
CAAGCACTTTTTGGAGATGGAGCGGCTGCAATCATCGTGGGTTCAGACCTGGATTTATCG
GAACATCCATTGTTTGAGATTGTGGCTGCAAATCAAACAATCATACCGGACACTGAGATG
GCTATGAACTTACACTTGAGGGAAGAAGGGACTTTTCACTTGAAGGATGTACCCAAGATG
ATCTCCGAGAATATAGAGAGTGTGTTAAAGCGTGCGGTTTCTTTAAGTGACTGGAACTCA
TTGTTTTGGATAGTTCATCCAGGTGGTAGAGCCATACTCGACAACGTGGAGCTAAAGCTT
AAACTCGATAAGGTCAAGTTGAGGAGTAGGCATGTGCTAAGTGAATATGGAAACTTGACT
AGTGCATGTGTGTTGTTCATCATCAATGAGATGAGAAACAAATCTGTGGAGGATGGAAAA
AGTACGACTGGTGAATTAGATTGGGGTGTTTTGTTTGGATTTGGCCCGGGTTTGACAATC
GAAACGGTTCTTCGTAGCCAACCG
>Heann_XM_022136929.1.p1
ATCGTAGATGTTGAAACAATCAGAGAGACCCAACGAGGTCTAGCCATTCTTGCCATTGGC
ACCGCAACTCCTTACAATTGTATTTATTACCCTGACTATTATTTCCGCGTTACTAAAAGC
GAGCATATGATTAATCTGAAAGAGTTTAAACGTATTTGTGACAAAACGATGATCAAGAAG
CGATTCATGTTCCTAACGGAAGAGTTTCTGAAGGAAAATCCCAACATGTGTGAGTACATG
CCGTCTCTGAACACTCGCCAAGACTTGTTGATCACCGCAATCCCAAAGCTCGGCAAGGAA
GCCGCCACCAAAGCCATCGAAGAGTGGGGAGTCTCAAAATCTAAGATCACCCATCTCATC
TTTAGCACCTCGGGAATCGACATGCCTGGTGACTTTCAACTCACCAAGTTACTTGGTCTC
TCCCCTTTAGTCAATCGGCTAATGATATACCAACAGGGTTGTTCGGCAGGGGGCACAGCA
CATCGTCTAGCCAAGGACATTGCCGAAAACAATAAGAGTTCACGCATCCTTGTTGTCTGC
TCTGATAGCATGGCTTCAATTTTCCGTGGACCTAGTGAGCACATTGATTCTTTAGTGGGT
CAAGCTCCTTTTAGAGATGGAGCGGCTGCAATCATCGTGGGTTCAGACCCGGATTTATCG
GAACATCCATTGTTTGAGATTGTGTCTGCAAATCAAACAATTATACCAGACACTGAGATG
GCTATGAAGTTACACTTGAGGGAAGAAGGGACATTCCACTTGAAGGATGTACCCAAGATG
ATCTTTGAGAATATAGAGAGCGCGTTAAAGCGGGCCGTTTCTCTAAGTGATTGGAACTCG
CTGTTTTGGATAGTTCATCCTGGTGGTAGAGCCATACTCGATAACGTGGAATTAAAGCTT
GAACTAGATAAGGAGAAGTTGAGGAGTAGGCATGTGCTAAGTGAATATGGAAACTTGAAT
AGTGCATGTGTGTTGTTCATCATCAATGAGATAAGAAATAAATCTTTGGAAATTGGAAAA
TGTACAACCGGTGAATTAGATTGGGGTGTTTTGTTTGGATTTGGCCCGGGTTTAACAATC
GAAACGATTCTTCGTAGCCAACCG
>Heann_XM_022136930.1.p1
CTCGTGGATGTTGAAACAATCCGAGAGACCCAACGAGGTCTAGCCATTCTTGCCATTGGC
ACTGCAACTCCTTTCAGTTGTGTTAATTATGCCGACTATTATTTCCGCGTTACAAATAGC
GAGCATATGATTGATCTTAAGGAGTTTAAACGCATATGTGACAAGACAATGATCAAGAAG
CGATTCATGATTCTCTCGGAAGAGTTTCTAAAGGAAAATCCCAACATGTGCGAGTACATG
CCGTCTTTGAATACTCGTCAAGACTTGTTGATCACTGCCGTCCCGAAGCTCGGCGGGGAA
GCTGCTATCAAAGCCATCAAGGAGTGGGGAGTCTCAAAATCGAAGATCACTCATCTCATC
TTTTGCACCTCGGGACTCGACATGCCTGGTGACTTGCAACTTACCAAGCTACTTGGTCTT
TCCCCTTTGGTTAAACGACTCATGATATATCAACAG------------------------
------------------------------------------------GTAGTGGTGTGC
ATGGAA------------------------------------------------------
------------------------------------------------------------
------------------------------------------------------------
------------------------------------------------------------
------------------------------------------GTTTCATGTTTGAATGTT
TGTTATTGGTTATCAATATAG---------------------------------------
------------------------------------------------------------
------------------------------------------------------------
------------------------------------------------------------
------------------------
>Heann_XM_022142672.1.p1
GGAGTCGATGTTGGGACGTTCAGAAAAGCCCAACGAGGTCCGGCCATCCTCGCAATCGGC
ACCGCCACTCCGTCCCATTGTGTTTATTATCCTGACTACTATTTCCGTATCACCAAGAGT
GACCACATGGTTGATCTCAAACAGTTTCAGCGCATGTGTGATAACTCAATGATAAGAAAA
CGATACATGCACGTTACCGAAGAGTTTTTAAAACAAAACCCTAATATGTGCGAGTACATG
CCATCATTGGATGCTCGTCAAGATGTGGTGGTTGTTGAAGTCCCAAAGCTTGGAAAAGAA
GCAGCCATCAAGGCCATCAAAGAATGGGGATACCCGAAATCGAAGATCACGCACCTTGTG
TTTTGCACGTCCGGTGTCGACATGCCTGGAGACTACCAGCTCACCAAGCTCCTTGGGCTT
CGACCTTCGGTACAACGTTTCATGTTGTACCAGCAAGGTTGTTTTGCTGGTGGCACGGTC
CTTCGTCTTGCGAAGGACCTTGCTGAGAACAACAAGGGCGCTCGCGTCCTTGTTGTTTGC
TCGGAGATCACTGCAGTCACGTTTCGTGGCCCCAGTGAGCACCTAGACTCACTAGTGGGC
CAAGCTCTTTTCGGGGACGGGGCTGCAGCGATCGTCGTTGGTTCAGATCCCGACTTGGAT
GAGCGGCCGTTATTTGAAATGGTGTCGGCCGCTCAAACCATTTTGCCTGAGTCTGAAGGG
GCGATTGATGGACACTTAAGGGAGGCAGGGACGTTTCACTTAAAGGATGTTCCTGGGTTG
ATTGCTAACAACATAGAGAAAGCCCTTGCACATGCATTTTCTATAGATGACTGGAACACG
ATCTTTTGGATCGCGCATCCAGGTGGTCCAGCTATACTGGACCAGGTTGAGCTCAAGCTT
GGGCTCGAAGAACAAAAGATGAGGACTAGACACGTGCTAAGTGAATATGGTAACATGTCT
AGCGCGTGTGTATTATTCATCCTTGACGAGATGAGGAAGAAGTCGACCGAGGAAGGGAAG
ACCACGACTGGTGAATTAGACTGGGGTGTTCTATTCGGGTTCGGACCGGGTCTTACGGTT
GAGACGGTGCTTCATAGCCTTCCG
>Heann_XM_022153962.1.p1
TCAATTGATATTGCTGCCTTCAGAGAGGCTCAACGGGGTCCCGCCATTCTCGCCATTGGC
ACCGCGACCCCCTCAAATTGCGTCTATTACCCTGATTACTACTTTCGGATCACTAAAAGC
GAGCACATGGTTGAACTCAAAGAATTTAAGCGCATGTGCGACAAATCTATGATAAAAAAG
CGATACATGCATCTCACAGAAGAGTATCTTAAAGAGAATCCGAGCATCTGCGAGTACATG
CCATCGCTTGACGCCCGTCAGGACGTAGTGGTGGTCGAGGTCCCAAGGCTCGGTAAAGAA
GCCGCGGTTAAAGCCATCAAAGAATGGGGAAAACCAAAGTCACAAATCACGCATCTCATC
GTCTGCACCTCCGGAGTCGACATGCCCGGTGATTACCAGCTCACCAAACTCCTCGGACTC
CGCCCGTCCGTCAAACGCTTCATGATGTACCAACAAGGTTGTTTCGCAGGCGGCACGGTT
CTCCGCATGGCTAAGGACCTTGCGGAGAACAACAAGGGCGCACGTGTCCTTGTAGTTTGT
TCAGAGATCACCGCAGTCACATTTCGTGGACCTAGTGACCACCTTGACTCCATGGTTGGT
CAAGCTTTGTTTGGTGACGGGGCCGCTGCAGTTATCGTGGGTTCCGACCCTGACTTGACG
GAGCAGCCCTTATTTGAAATGGTGTCTGCTGCGCAGACAATTCTACCTGATTCAGAAGGT
GCCATAGATGGTCACCTTCGGGAGGTGGGAACGTTCCACCTCAAAGATGTACCGGGGTTG
ATCTCAAAGAATATCGAGAAGGCATTGACCCAGGCGTTTTCGATATCCGATTGGAACTCG
ATATTCTGGATTGCGCACCCCGGTGGACCCGCAATTCTGGATCAAGTAGAGCAAAAGCTC
AAACTAAAAGAGGAGAAGATGAGAACTCGACATGTTCTGAGCGAGTACGGAAACATGTCG
AGTGCGTGTGTGTTGTTCATACTTGATGAGATGCGGAAGAAGTCGGTGGAAGACGGTGCT
GCCACCACCGGTGAATTGGACTGGGGTGTACTGTTTGGGTTCGGACCGGGTTTGACGGTT
GAGACAGTGCTTCATAGCGTCCCA
>Heann_XM_022153975.1.p1
TCAATTGATATTGCTGCCTTCAGAGAGGCTCAACGGGGTCCCGCCATTCTTGCCATCGGC
ACCGCGACTCCCTCAAATTGCGTCTATTACCCCGATTACTACTTTCGGATCACTAAAAGC
GAGCACATGGTTGATCTCAAAGAATTCAAACGCATGTGCGACAAATCTATGATAAGAAAG
CGATACATGCATCTCACAGAAGAGTATCTTAAAGAGAATCCGAGCATCTGCGAATACATG
CCATCGCTCGACGCCCGTCAGGACGTAGTGGTGGTCGAGGTCCCAAAGCTCGGTAAAGAA
GCCGCGGTTAAAGCCATCAAAGAATGGGGAAAACCAAAATCACAAATCACGCATCTCATC
GTCTGCACCTCCGGAGTCGACATGCCCGGTGATTACCAGCTCACCAAACTCCTCGGACTC
CGCCCGTCCGTCAAACGCTTCATGATGTACCAACAAGGCTGTTTCGCAGGCGGTACGGTT
CTCCGCATGGCTAAGGACCTTGCGGAGAACAACAAGGGCGCACGTGTCCTTGTAGTTTGT
TCAGAGATCACCGCGGTCACGTTTCGTGGACCTAGTGACCACCTTGACTCCATGGTTGGT
CAAGCTTTGTTTGGGGACGGGGCTGCTGCGCTTGTCGTGGGTTCCGACCCTGACTTGACG
GAGCGGCCCTTATTTCAAATGGTGTCTGCTGCGCAGACAATTCTACCTGATTCAGAAGGT
GCAATAGATGGTCACCTTCGGGAGGTGGGAACGTTCCATCTCAAAGATGTACCGGGGTTG
ATCTCGAAGAATATCGAGAAGGCATTGACCCAGGCGTTTTCGATATCTGATTGGAACTCG
ATATTCTGGATCGCGCACCCCGGTGGACCCGCAATTCTGGATCAGGTAGAGCAAAAGCTG
AAACTAAAAGAGGAGAAGATGAGAACTCGACATGTTCTGAGCGAGTACGGAAACATGTCA
AGTGCGTGTGTGTTGTTTATTCTAGATGAGATGAGGAAGAAGTCGGTGGAAGACGGTGCT
GCAACCACCGGCGAGTTGGACTGGGGTGTTCTGTTTGGTTTCGGGCCGGGTTTGACGGTT
GAGACGGTGCTTCATAGTGTCCCA
>Heann_XM_022161268.1.p1
CCGCCACCCTCCCACCGTCTGCACTGTCCGCCACCCACCCCTCCCGTCGCACACGTCCCA
CCGTCACACCCCTCCCACCTCGTACAC---CCCACCGTCACACAATCTCCCACTAGCCGC
CATCATCATCAACACCGCCATCGT------CAATCGGGCGAGAAATCTATGGTAAAAAAA
CGATACATGCACTTGACAGAAGAGATCCTGAAAGAGAAACCAAACATGTGTTCATACATG
CCATCCTTAAACGATCGACAAGATATTGCTGTCGCGGAAGTACCAAAGCTCGGTGAACAA
GCCGTGACTCAGGCGATCATGGAATGGGGACAACCCAAGTCGAAAATAACCCACTTGGTT
TTCGCCACATGTGGTGTCGACATGCCAGCAGATTACCAGCTCACAAAACTCTTGGGCCTT
CGTCCTTCAATCAAACGTTTTGTGATGTACCAACATGGTTGTTATGGTGGTGGCTCGGTC
CTTCGTATGGCGAAAGACTTAGCTGAGAACAACAAGGGGGCCCGAGTCTTGGTTGTGTGC
TCGGAGAGTAGTGTGGTAAGTTTTCATGGGCCGGGTGAAAATATTGATAACCTTGTAGCC
AGGGCTTTGTTTAGTGATGGTGCAGCCGCGATGATAGTTGGATCGGACCCATTGCTTGAT
GAAAAACCACTATTTGAGATCGTTTCGGCTTCACAAACTATTGTCCCTGATAGCGAAGGT
GTACTTGATGGACATCTTAGAGAGGCTGGGATATTTCATATCGATAAAATTCCAAAACTT
GTCTCTAAGAACATTGGAACAATATTAAAAGAGGCCTTTCAAATCATGGATTGGAACTCA
ATATTTTGGGTTGTGCACCCGGGTGGCCCAGCAATATTAAACGAAGTGGAGGAAAAATTA
GCTCTGAGGCCCGATAAACTTCGGTCGAGACGTGTGCTCAACGAGTATGGAAATATGTGG
GGTGCTACCGTCTTGTTTATCCTAAACGAAATGCGACGCTCTTCGGCTACATTTCGTCTC
CAAACCACTGGAAAGTTAGAATGGGGAGTGCTGTTTGGGATCGGACCCGGGCTCACTGTT
GAGACGGTGCTTCGAAGTGTGTCC
>Heann_XM_022178725.1.p1
TCAATTGATATTGCTGCCTTCAGAGAGGCTCAACGGGGTCCCGCCATTCTTGCCATCGGC
ACCGCGACTCCCTCAAATTGGGTCTATTACCCCGATTACTACTTTCGGATCACTAAAAGC
GAGCACATGATTGATCTCAAAGAATTCAAGCGCATGTGCGACAAATCTATGATAAGAAAG
CGATACATGCATCTCACAGAAGAGTATCTTAAAGAGAATCCGAGCATCTGCGAGTACATG
CCATCGCTCGACGCCCGTCAGGACGTAGTGGTGGTCGAGGTCCCAAAGCTCGGTAAGGAA
GCCGCCGTTAAAGCCATCAAAGAATGGGGAAAACCAAAGTCACAAATCACGCATCTCATC
GTCTGCACCTCCGGAGTCGACATGCCCGGTGATTACCAACTCACCAAACTCCTAGGACTC
CGCCCGTCCGTCAAACGCTTCATGATGTACCAACAAGGTTGTTTTGCAGGCGGCACGGTT
CTCCGCATGGCTAAGGACCTTGCGGAGAACAACAAGGGCGCACGTGTCCTTGTAGTTTGT
TCAGAGATCACCGCAGTCACGTTTCGTGGACCTAGTGACCACCTTGACTCCATGGTTGGT
CAAGCTTTGTTTGGGGACGGGGCCGCTGCGCTTGTTGTCGGTTCCGACCCTGACTTGACG
GAGCGGCCCTTATTTCAAATGGTGTCTGCTGCGCAGACAATTCTACCTGATTCAGAAGGG
GCGATAGATGGTCACCTTCGGGAGGTGGGAACGTTCCACCTCAAAGATGTACCGGGGTTG
ATCTCGAAGAATATCGAGAAGGCATTGACCCAGGCGTTTTCGATATCCGATTGGAACTCG
ATATTCTGGATTGCGCACCCCGGTGGACCCGCAATTCTGGATCAGGTAGAACAAAAGCTG
AAACTAAAAGAGGAGAAGATGAGAACTCGACATGTTCTGAGCGAGTACGGAAACATGTCA
AGTGCGTGTGTGTTGTTTATTCTTGATGAGATGAGGAAGAAGTCGGCGGAAGACGGTGCT
GCAACCACCGGCGAGTTGGACTGGGGTGTTCTGTTTGGTTTTGGGCCGGGTTTGACGGTT
GAGACGGTGCTTCATAGTGTCCCA
>Heann_XM_022179491.1.p1
ATGCTTAGCATCCAGGAGTTCCGAAAGGCGCAACGGGGTCCGGCTATTTTGGCCATCGGG
ACGGCCACACCGCCTAATTGTGTGCTCTATCCGGATTACTATTTTCGTATTACGAAAAGT
GAGCACAAGAAAGACCTCAAAGAGTTCACACGAATGTGTGAAAAATCCATGATTAAAAAA
CGATACATGTACTTGACCGAAGAGATTTTAAACGAAAAACCCAACATGTGTGCATACAAT
CCGTCCTTAGACGATAGACAAGATATTGTGGTCGTGGAAGTACCGAAGCTCGGTAAAGAG
GCTGCAACACGCGCCATCAAGGAATGGGGCCAACCGAAGTCGAAGATCACACACCTCGTG
TTTTGCACGAGCGGTGTTGACATGCCCGGAGATTATCAACTCACTAAGCTCCTAGGCCTT
CGGTCTTCGGTCAAGCGGTTTATGATGTACCAACAAGGTTGTTTTGCGGGTGGCACGGTC
CTTCGTATGGCCAAAGACTTGGCCGAGAACAACAAGGGGGCTCGGGTACTCGTTGTCTGC
TCCGAGATCACTGCGGTAACGTTCCGTGGGCCCGATGACCACCTTGATAGCCTAGTGGGC
CAGGCTTTGTTTGGTGATGGTGCAGCCGCAATCATAGTTGGGTCTGACCCGTTACCTGAT
GAAAAGCCACTTTTCGAGATCATTTCTGCTGCTCAAACTATTCTCCCCGATAGCCGGGGC
GCGATCGATGGACACCTTCGCGAGGTTGGGACGTTTCATCTTAAAGATGTACCGGGACTT
ATCTCGAAACATATCGAAGAAAGCTTAGTCGAGGCTTTCCAAATCGATGATTGGAACTCG
CTATTTTGGATCGCGCACCCAGGTGGGCCTGCGATTTTGGACCAAGTCGAAGAAAAACTA
GCCTTAACGCCTGATAAGTTACGGACACGACATGTGCTCAGTGAATACGGTAACATGTCG
AGTGCTTGTGTTCTTTTTATTCTAAATGAAATGCGACACGCTTCGGCTACAGACGGCTTC
AGTACCACCGGAGAGCTCGAGTGGGGCGTGTTGTTCGGCTTTGGACCGGGGCTTACTGTT
GAAACCGTGCTCCATAGTGTGCCC
>Heann_XM_022179492.1.p1
ATGCTTAGCATCCAGGAGTTCCGAAAGGCGCAACGGGGTCCGGCTATTTTGGCCATCGGG
ACGGCCACACCGCCTAATTGTGTGCTCTATCCGGATTACTATTTTCGTATTACGAAAAGT
GAGCACAAGAAAGACCTCAAAGAGTTCACACGAATGTGTGAAAAATCCATGATTAAAAAA
CGATACATGTACTTGACCGAAGAGATTTTAAACGAAAAACCCAACATGTGTGCATACAAT
CCGTCCTTAGACGATAGACAAGATATTGTGGTCGTGGAAGTACCGAAGCTCGGTAAAGAG
GCTGCAACACGCGCCATCAAGGAATGGGGCCAACCGAAGTCGAAGATCACACACCTCGTG
TTTTGCACGAGCGGTGTTGACATGCCCGGAGATTATCAACTCACTAAGCTCCTAGGCCTT
CGGTCTTCGGTCAAGCGGTTTATGATGTACCAACAAGGTTGTTTTGCGGGTGGCACGGTC
CTTCGTATGGCCAAAGACTTGGCCGAGAACAACAAGGGGGCTCGGGTACTCGTTGTCTGC
TCCGAGATCACTGCGGTAACGTTCCGTGGGCCCGATGACCACCTTGATAGCCTAGTGGGC
CAGGCTTTGTTTGGTGATGGTGCAGCCGCAATCATAGTTGGGTCTGACCCGTTACCTGAT
GAAAAGCCACTTTTCGAGATCATTTCTGCTGCTCAAACTATTCTCCCCGATAGCCGGGGC
GCGATCGATGGACACCTTCGCGAGGTTGGGACGTTTCATCTTAAAGATGTACCGGGACTT
ATCTCGAAACATATCGAAGAAAGCTTAGTCGAGGCTTTCCAAATCGATGATTGGAACTCG
CTATTTTGGATCGCGCACCCAGGTGGGCCTGCGATTTTGGACCAAGTCGAAGAAAAACTA
GCCTTAACGCCTGATAAGTTACGGACACGACATGTGCTCAGTGAATACGGTAACATGTCG
AGTGCTTGTGTTCTTTTTATTCTAAATGAAATGCGACACGCTTCGGCTACAGACGGCTTC
AGTACCACCGGAGAGCTCGAGTGGGGCGTGTTGTTCGGCTTTGGACCGGGGCTTACTGTT
GAAACCGTGCTCCATAGTGTGCCC
>Ipnil_XM_019310063.1.p1
ATGGTGACTGTCGAGGAGGTACGGAAGGCGCAACGTGGTCCGGCCATCATGGCTATTGGA
ACCTCTACTCCCCAGAATTGCGTTGATTATCCAGATTATTATTTTCGTATCACCAATAGC
GAGCACCTGGTTGAACTTAAAGAATTCAAACGCATGTGTGAAAAATCAATGATCAAGAAG
CGGTATATGTACTTAACCGAGGAAATCTTGAAAGAAAATCCCAACATTTGTGCATACATG
CCTTCCTTGGATGCCAGGCAAGATATCGTGGTTGTGGAAGTACCAAAACTTGGGAAAGAA
GCAGCCCAGAAGGCTATCAAGGAATGGGGGCAGCCCAAGTCTAAGATCACCCATTTGGTG
TTTTGTACCAGCGGTGTAGATATGCCCGGCGATTACCAGCTCACAAAGCTTCTCGGCCTC
CAACCATCCGTGAAGAGGTTTATGATGTACCAACAAGGCTGCTTCGCCGGCGGCACGGTT
ATCCGCCTAGCCAAGGATCTGGCGGAGAACAACAAAGGCGCCCGCGTGTTGGTGGTTTGC
TCAGAGATCACCGCGGTCACATTCCGTGGCCCCAGTGATCACTTGGACAGCCTCGTGGGA
CAGGCCCTTTTCGGGGACGGGGCCGCCGCGCTGATCATAGGCTCAGACCCAGACCCAGAC
GAAAGGCCATTATTCCAGCTTGTCTCCGCCGCCCAAACTATCCTCCCGGATAGCGGCGGC
GCCATTGATGGGCACCTCCGGGAAGTTGGGACCTTCCATTTAAAAGACGTTCCTGGGCTC
ATATCAAAGCACATTGAGAAAAGCTTAAACGAGGCGTTTCAAATTCATGATTGGAACTCC
CTTTTCTGGATCGCTCATCCCGGCGGGCCGGCCATTCTTGACCAAGTGGAAGAAAAGCTA
GAGCTCAAGCCGGAGAAACTTCGTACAAGGCACGTGTTGAGTGAATATGGGAACATGTCT
AGTGCATGTGTGTTGTTCATTTTGGATGAAATGAGGAAGGCGTCCTCAAAGGAAGGGCTT
AACACCACAGGTGAACTTGAGTGGGGAGTGCTGTTTGGATTTGGGCCTGGCTTGACCGTT
GAGACCGTTCTTCATAGTGTTTCA
>Ipnil_XM_019326011.1.p1
ATGGTGACCGTCGAGGAGGTCAGAAAGGCGCAACGCGGTCCGGCGATTCTGGCCATCGGA
ACGGCCACGCCGGCCAACTGCGTCGACTACCCCGACTACTATTTTCGTATCACTAATAGC
GACCATATGACCGACCTCAAGCAATTTCAGCGCATGTGTGATAAATCAATGATCACAAAG
AGATACATGCACTTAACCGAGGAAATATTGAAGGAAAACCCAAGCTTTTGTGAATACATG
CCTTCTTTGGATGCCAGGCAAGACATTGTGGTGGTGGAAGTCCCCAAACTTGGGAAAGAA
GCCGCCCAGAGCGCCATCAAGGAGTGGGGCCAACCAAAGTCCAAGATCACCCACGTCATC
TTCTGCACCAGCGGCGTCGACATGCCCGGCGACTACCAGCTCACCAAGCTCCTCGGCCTC
CGCCCCTCCGTCAAGCGCCTCATGATGTACCAGCAAGGCTGCTTCGCCGGCGGCACCGTC
CTCCGCGTCGCCAAGGATCTCGCCGAGAACAACAAAGCCGCCCGCGTCCTCGTCGTCTGC
TCCGAGATCACCGTCGTCACTTTCCGCGGCCCCAACGAGCACCTCGACAGCCTCGTCGGC
CAGGCGCTGTTCGGCGACGGAGCCGCCGCGATCATCGTCGGCTCCGACCCCACCCCCGCG
GAAAAGCCGCTGTTCCAGCTCGTCTCCGCCGCGCAGACGCTCGCCCCCGACAGCTGCGGC
GCCATCGACGGCCACCTCCGGGAAGTGGGCACGTTCCATTTAAAGGACGTCCCCTCCATT
GTCTCGAACAACATCGAGAAATGCTTGTCGGAGGCGTTTAATATTTCCGACTGGAACTCC
ATTTTCTGGATCGCCCATCCCGGAGGGCCGGCGATTCTGGACCAAGTGGAGGACAAGTTG
GGGCTAAAACCTGAAAAACTCCGAACACGACACGTGTTGAGCGAGTACGGGAACATGTCC
AGCGCGTGTGTTTTGTTCATTCTGGATGAGATGCGGAAAGCCTCGTCCAATGATGGGCTT
GGCACCACCGGCGAACTCGAGTGGGGTGTGCTGTTTGGGTTTGGGCCCGGGCTTACAATC
GAGACCGTTCTCCATAGCGTCCCA
>Ipnil_XM_019339953.1.p1
CTCAATGTCCTCACTGATACCCCTAGGGCAAAGAAGGGTGATGCCATCTTGGCCATAGGA
ACCGCAACTCCGGCGAATTGGGTTGACTATCCAGACTTTTATTTCCGCATCACAAATAGC
CAACACTTGTTGGAACATAAAGAATTTAGACGCATCTGCAACAAGAGCAAGATTAGGAAA
CGTCACCTGGTTTTAACAGAAGAGTTATTGAAGAAAAATCCCAACTTGTGTACTTACAAC
ACTTCCCTTAACACCAGGCAAGACATTTTGGTGGCGGAAGTTCCTAAGCTGGGCAAAGAA
GCTGCCATGAAGGCTATAAAGGAATGGGGTCGCCCCATTTCTGAAATAACCCATTTAGTG
TTCTGTACAAGCGGCGTTGACATGCCCGGTGATTTCCAACTCACAAAGCTACTGGGCCTA
AACTCATCCGTCAAACGCTTAATGATGTACCAGCAAGGCTGTAACGCCGGCGCCGCCATG
CTCCGGCTAGCCAAGGACCTCGCCGAGAGCAACAAAGGTGGTCGCGTTCTGGTCGTGTGC
GCGGAGATCACCATAAATATATTCCGCGGGCCGAGTCTTCAAGACGATAATCTTTTAGCG
CAGTGTTTGTTCGGCGACGGCGCCGCCGCGATGATCGTTGCGGCAGATCCAAGACCGGGT
GAAACTCCATTGTTTGAGTTGGTGTCGAGTGCACAAACAATCGTCCCCAACACTGATTCT
CACCTTAAACTGCACTTACGTGAGATGGGGACTTTCCATTGTAAGGCTGTCCCTTCTGTC
CTTGCCGAAAACGTAGAGGATTGTTTGGTGAAGGCGTTCGAGATCTCGGATTGGAATTCA
ATCTTCTGGGTTTTCCACCCAGGCGGCAATGCAATTGTGGATCGTGTGGAGGAGAGATTA
GGGCTTGGACCAGAAAAGTTTCGATCAAGGGATGTTCTTTCGGAGTATGGGAATTTAACA
AGCGCATGTGTGTTGTTCATATTGGATGAGATGAGAAAGAAATCCAAGAAAGATGAACAG
ATGACTACTGGGGAGTTGGAATGGGGCGTGGTTTTCGGCTTTGGACCTGGACTTACCATC
GATACTATTATTCGTAGTGTTCCC
>Ipnil_XM_019339957.1.p1
TCTACTATCCTCACTAATACCCGTAGGGAAAAGAGGGGACATGCCATCTTGGCGATAGGA
ACCGCAATTCCGGCGAATTGGGTTGACTATCCAGACTTTTATTTTCGCATCACAAATAGT
GAACACTTGCTGGAACATAAAGAATTTAGACGCATCTGCAACAAGAGCAAGATTAGGAAA
CGTCACCTGGTTATAACAGAAGAATTATTGAAGAAAAATCCCAACTTGTGCACATACAAC
GCTTCACTTAACACCAGGCAAGACATTTTGGTGTCGGAAGTTCCAAAGCTGGGCAAAGAA
GCTGCCATGAAGGCTATAAAGGAATGGGGTCGCCCCATTTCTGAAATAACCCATTTAGTG
TTCTGTACCAGCGGCGTTGACATGCCCGGTGATTTCCAACTCGCAAAGCTACTGGGCCTT
AGCTCGTCCGTGAACCGCTTAATGATGTACCAGCAAGGTTGTAACGCCGGCGCCGCCATG
CTCCGGCTAGCCAAAGATCTCGCCGAGAATAATAAAGGTGGTCGCGTTCTGGTGGTGTGC
TCGGAAGTTATGTTAAATGTATTTCGTGGGCCAAGTCTACAAGAAGATAATCTTTTGGCG
CAATGTTTATTCGGCGATGGCTCGGCCGCCGTGATTGTTGGGACAGAGCCGAGGCCCGGT
GAAACTCCATTGTTTGAGTTGGTCTCTGCCGCACAAACAACCATTCCCGACACTGATTCT
CACCTTAAACTGCACTTGCGAGAGATGGGGACATTCCATTGTAAGGCTGTCCCTTCTCTC
ATTACCCAAAATGTGGAGGATTGTTTGGTGAAGGCGTTCGAGATCTCGGATTGGAATTCA
ATTTTCTGGATTTTGCACCCTGGTGGCATTGCCATTCTGGATCGCGTGGAAGAGAAATTA
GGGCTGGAGCCCGAGAAGTTGCGATCAAAGGACGTTCTTTCGGAGTATGGGAATTTAACA
AGCGCATGTGTGTTGTTCATATTAGATGAGATGAGAAAGAAATCCAAGAAAGATGAAGAG
ATGACTACTGGGGAGTTGGAATGGGGCGTGGTTTTCGGGTTTGGACCTGGACTTACCATT
GATACTGTTATTCGTAGTGTGCCC
>Ipnil_XM_019339958.1.p1
GTCACTGTCCTCACTGATACCCGTAGGGCAAAGAGGGGTGATGCCATCTTGGCGATAGGA
ACCGCAACTCCGGCGAATTGGGTTGACTATCCTGACTTTTATTTCCGCATCACAAATAGC
CAACACTTGCTGGAACATAAAGAATTTAGACGCATCTGCAACAAGAGCAAAATTAAGAAA
CGTCACCTG---------------GTTCTGAAGAAAAATCCCAACTTGTGCACATACAAC
GCTTCCCTTAACACCAGGCAAGACATTTTGGTGTCGGAAGTTCCTAAGCTGGGCAAAGAA
GCTGCCATGAAGGCCATAAAGGAATGGGGTCGCCCCATTTCTGAAATAACCCATTTAGTG
TTCTGTACCAGTGGCGTTGACATGCCCGGTGATTTCCAACTCGCAAAGCTACTGGGCCTT
AGCTCGTCCGTGAAACGCTTAATGATGTACCAGCAAGGTTGTAACGCCGGCGCCGCCATG
CTACGGCTAGCCAAAGATCTGGCCGAGAACAATAAAGGTGGTCGCGTTCTGGTGGTGTGG
TCGGAAGTGATGTTAAATGTATTTCGTGGGCCAAGTCTACAAGAAGATAATCTTTTGGCG
CAATGTTTATTCGGCGATGGCTCGGCCGCCGTGATTGTTGGGACAGAGCCGAGGCCCGGT
GAAACTCCATTGTTTGAGTTGGTCTCTGCCGCACAAACAACCATTCCCGACACTGATTCT
CACCTTAAACTGCACTTGCGAGAGATGGGGACATTCCATTGTAAGGCTGTCCCTTCTCTC
ATTACCCAAAATGTGGAGGATTGTTTGGTGAAGGCGTTCGAGATCTCGGATTGGAATTCA
ATTTTCTGGATTTTGCACCCTGGTGGCATTGCCATTCTGGATCGCGTGGAAGAGAAATTA
GGGCTGGAGCCCGAGAAGTTGCGATCAAAGGACGTTCTTTCGGAGTATGGGAATTTAACA
AGCGCATGTGTGTTGTTCATATTGGATGAGATGAGAAAGAAATCCAAGAAAGATGAACAG
ATGACTACTGGGGAGTTGGAATGGGGCGTGGTTTTCGTAGTGTGCCCATAA---------
------------------------
>Lasat_XM_023878437.1.p1
ATGGTTAACGTTGAGGAGTTCAGAAAGGCGCAACGAGGTCCGGCAATTATGGCCATAGGA
ACTGCCACCCCACCAAATTGTGTCCTCTATCCAGATTACTATTTTCGTATAACAAAAAGC
GAGCACAAGACAGATCTTAAGGAGTTTAGACGCATGTGTGATAAATCAATGATAACAAAG
CGATACATGTACTTGACTGAGGAGATTCTGAAAGAGAAACCAAACATTTGCGCTTACATG
CCATCGTTAGACGAAAGACAAGATATCGTTGTCGTGGAAGTTCCAAAGCTAGGTAAAGAA
GCTGCAATTAGGGCAATCAAGGAATGGGGTCAACCCAAGTCAAAGATCACCCACCTCGTG
TTTTGTACCTCGGGGGTTGACATGCCCGGAGATTACCAGCTTACAAAGCTCCTCGGTCTT
CGTTCTTCAGTCAAACGCTTCATGATGTATCAACAAGGGTGTTTTGCTGGTGGCACTGTT
CTTCGTTTGGCCAAGGACTTAGCTGAGAACAACAAGGGTGCACGTGTATTGGTTGTTTGC
TCCGAGATCACCGCAGTTACTTTCCGTGGACCTAATGAGCATCTTGATAGCCTTGTAGGT
CAAGCTTTGTTTGGCGATGGTGCAGCAGCTATTATAGTAGGTTCTGACCCATTGCCCGAT
GAAAAGCCACTTTTTGAGTTAATTTCTGCTGCCCAAACTATTCTTCCAGATAGCGAAGGT
GCAATTGATGGGCACCTTCGTGAGGTCGGGACATTTCATCTCAAAGATGTTCCTGGACTT
ATCTCAAAACACATTGAAAAGAGCTTGGTAGAGGCCTTTAAAATTGCTGATTGGAACTCA
CTTTTTTGGATCGCACATCCAGGTGGCCCTGCGATCTTGGACCAAGTGGAGGAAAAACTA
CGCCTTACGCCTGATAAACTGCGGACGAGACAAGTGCTTAGTGAATATGGTAACATGTCA
AGTGCTTGTGTGCTGTTTATCTTAAATGAAATGAGACACTCTTCGGCTACAGCTGGGTTC
GACACCACAGGAGAGCTGGAGTGGGGTGTGTTGTTTGGGTTCGGTCCCGGTCTCACTGTT
GAGACTGTGCTCCGTAGTGTGTCT
>Lasat_XM_023878440.1.p1
ATGGTTAGCATGGTCGACTTCCGAGAGGCGCAACGAGGCCCAGCGATTATGGCCATCGGG
ACAGCTACACCACCTAATTGTGTGCCTTATGCAGATTTTTATTTTCGTGTAACAAACTGC
GAACATAAGACAGAACTTAAAGAATTTAAACGGATGTGTGATAATTCAAAAATCAAAAAA
CGTTACATACACTTGACCGAGGAGATCTTAAAAGAGAAACCAAACCTTTGTGCTCACATG
CCATCTTTAGACGAAAGACAAGATATTGCAATTGCGGAAATTCCAAAACTCGGTGCAAAA
GCTGCAACTCAGGCAATCAACGAATGGGGCCAACCCAAGTCGATGATCACCCACGTGGTG
TTTAGCTCTTACGGTGTTGACATGCCAGGAGATTATCAGCTCACAAAGCTCCTCGGCCTA
AGTCCTTCTGTTAAACGTGTCATGTTGTACCAACAAGGGTGTTTCGCTGGTGCTTCTGTC
CTTCGTTTGGCAAAGGATTTAGCCGAGAACAACAAAGGAGCCCGTGTATTGGTTGTTTGC
TCAGAGATCACTACACCAAATTTCCGAGGTCCAGATGAGCATGTTGATAACCTTGTAAGC
CAGGTTTTGTTTGGTGATGGAGCAGCTGCGGTCATAGTTGGTTCTGACCCAATACCTGAC
GAAATGAAACTATTTGAAATAGTTTCTGCTTCCCAAACTATTGTCCCGGATAGCGACGGT
GCCATTAAAGGGCACATTCGTCAGGCCGGGATAACTCGTCTTAGAGACGTTCCCGAACTA
ATCGGGAAACACGTTGAAAAGAGCCTACTTGAGGCCTTTCAAATCAGCGACTGGAACTCG
CTGTTCTGGATCGCACATCCAGGAGGACGTGCGATCCTGGACCAGGTTGAGGAAAATTTA
TGCCTTAGGCCCGAGAAACTTCGGTCACGACATGTGCTCGCTGAATATGGAAATTTGTCA
AGTCCTTGTGTCCTTTTTATCCTAAACGAAATGCGACACTCTTCGGTTACACAGGGCGCC
ATCACCACGGGAGAGCTAGAGTGGGGTGTGTTGATGGGGTTTGGACCCGGTGTGACTGTT
GATACAGTTCTCCATAGTGTTTCC
>Lasat_XM_023878441.1.p1
ATGGTTAGCATGGTCGACTTCCGAGAGGCGCAACGAGGCCCAGCGATTATGGCCATCGGG
ACAGCTACACCACCTAATTGTGTGCCTTATGCAGATTTTTATTTTCGTGTAACAAACTGC
GAACATAAGACAGAACTTAAAGAATTTAAACGGATGTGTGATAATTCAAAAATCAAAAAA
CGTTACATACACTTGACCGAGGAGATCTTAAAAGAGAAACCAAACCTTTGTGCTCACATG
CCATCTTTAGACGAAAGACAAGATATTGCAATTGCGGAAATTCCAAAACTCGGTGCAAAA
GCTGCAACTCAGGCAATCAACGAATGGGGCCAACCCAAGTCGATGATCACCCACGTGGTG
TTTAGCTCTTACGGTGTTGACATGCCAGGAGATTACCAGCTCACAAAGCTCCTCGGCCTA
AGTCCTTCTGTTAAACGTGTCATGTTGTACCAACAAGGGTGTTTCGCTGGTGCCTCTGTC
CTTCGTTTGGCAAAGGATTTAGCTGAGAACAACAAGGGAGCGCGTGTATTGGTTGTTTGC
TCAGAGATCACTACACCAAATTTTCGTGGTCCAGATGAGCATGTTGATAACCTTGTAAGC
CAGGTTTTGTTTGGTGATGGTGCAGCAGCGGTCATAGTTGGTTCAGACCCAATACCTGAC
GAAAAGAAACTATTTGAAATAGTTTCTGCTTCCCAAACTATTGTCCCGGATAGCGACGGT
GCCATTAAAGGGCACATTCGTCAGGCCGGGATAACTCGTCTTAGAGACGTTCCCGAACTA
ATCGGGAAACACGTTGAAAAGAGCCTACTTGAGGCCTTTCAAATCAGCGACTGGAACTCG
CTGTTCTGGATCGCACATCCAGGAGGACGTGCGATCCTGGACCACGTTGAGGAAAATTTA
CGCCTTAGGCCCGAGAAACTTCGGTCACGACATGTGCTCGCTGAATATGGAAACTTGTCA
AGTCCTTGTGTCCTTTTTATCCTAAACAAAATGCGACACTCTTCGGTTACACAGGGTGCT
GTCACCACGGGAGAACTAGAGTGGGGTGTGTTGATGGGGTTCGGACCTGGTGTGACTGTT
GATACAGTTCTCCATAGTGTTTCC
>Lasat_XM_023878447.1.p1
ATGGTTAGTGTGCTGGAACTCCGAATGGCGCAACGAGGTCCAGCAATTTTGGCTATCGGG
ATTGCTACACCAATTAACTGTGTGCTCTATCCAGATTACTATTTTCGTGTTACAAATAGC
GAGAACAAGAAAGAACTTAAAGCATTTAAACGCATGTGTGATAAATCAATGATTAGAAAG
CGATACATGCACTTGACGGAGGATATTTTGAAAGAGAAGCCAAGTCTTTGTGCTTACATG
CCATCGTTAGATGAAAGACAAGATATTGTTGTCTTGGAAGTACCAAAACTTGGTGCAGAA
GCTGCAACACACGCAATCAAGGAATGGGGCCAACCCAAGTCAATGATCACCCACCTTGTC
TTTTCCACTTGTGGGGTTGACATGCCAGGAGATAACCAAATAACCGAGCTTCTAGCTCTT
CGTCCTTCAATCAAACGTGTGATGATATACGAAAATGGTTGTTATGCAGGTGGCACAGCC
ATTCGTTTAGCCAAGGACTTGGCAGAGAACAACAAGGGGGCTCGTGTATTGGTTGTTTGC
TCGGAAATCACTGCTATAGGTTTCCGAGGGCCCGATGAGCATCTTGATGGTCTTGTAGGT
CAGGCTTTGTTTGGTGATGGTGCAGGGGCCATTATAGTTGGCTCTGACCCATTGCCAGAT
GAAAAGCCACTTTTCCAGATTGTTTCTGCTTCCCAGACTATCATCCCGGATACAAAGAGC
ATGCTTAGAGGACACGTTCGAGAGGTCGGGAAATACCATCTCAAATCCATTCCTGAACTC
ATCGCGAACAACATTGAAAACAGCTTGGTAGAGGCCTTTCAAATTGTTGACTGGAACTCA
CTTTTCTGGATTGTACATCCAGGGGGCGCTGGGATATTGGACGGAGTGGAGGAAAAACTA
AGCCTTACACCGAATAAACTACGAACACGACACATACTCAGTGAATACGGAAATATGTTT
AGTAGTTGTGTCCTCTTTATTCTAAATGAAATGCGACACTCGTCCACTATAGACGGGTTT
GAGACCACCGGAGAGCTAGAGTGGGGTGTATTGTTTGGGTTCGGACCTGGTCTCACTATT
GAAACTGTGCTCCATAGTGTGCGC
>Lasat_XM_023878452.1.p1
ATGGTTAACATTGAGGAGTTCCACAAGGCCCAAAGAGGTCCAGCAATTCTAGCTATCGCA
ACCGCAACCCCACCTAACTGTGTTCTTTATCCAGATTCCTATTTTAGTGTTACAAAAAGC
GAGCACATGACAGAACTCAAGGAATTTAGACGCATGTGTGATAAATCCATGGTCAAAACA
CGATACATGTACTTCACAGATGAGATGTTACAGGAGAAACCTAACATTTGTGCCCACATG
CCATCATTAGACGAAAGACAAGATATTTCAATCGTGGAAATACCAAAGCTTGGTGCAGAA
GCTGCAACTCACGCCATCAAAGAATGGGGCCAACCGAAGTCAAAGATCACCCACGTCGTG
TTTTGCTCAAACGGTGTTGACATGCCTGGAGATTACCAGCTCATAAAGCTCCTTCGCCTT
AATCCTTCGGTAAAACGTGTGATGTTGTATCATCAAGGGTGTTTTGCTGGAGGCACTGTC
CTTCGTTTAGCCAAGGACTTAGCTGAGAACAATAAGGGTGCTCGTGTATTGGTTGTTTGC
TCTGAGATAGTTGCAGGAACTTACCGAGGACCTGGTGAACATCTTGATGGCCTCGTAGCC
ATGGCTTTGTTTGGTGATGGCGCAGCTGCGGTCATTGTAGGTGCTGACCCTATTCCTGAT
GAAAAGCCACTTTATGAAATCGTTTCTGGATTCCAAACGATTCTCCCGCAAAGTGAGGCT
GCAATTGAAGGGCACCTTCGTGAGGTTGGGATAATTCAACTAAAAGACGTTCCTGGACTT
ATAGCAAAACACATTGAAAAAAGCTTGGTTGAGGCCTTTCAAATTGAAGATTGGAACTCA
CTTTTCTGGATTGCACATCCAGGTGGCCCTGCGATCTTGAACCAACTGGAGGATAAACTA
AGCCTTAAGCCTGAGAAACTAAGGTCACGACAGGTTCTCAGTAAATATGGAAATATGTCA
AGTGCTTGTGTCTTGTTTATACTAGATGAAATGCGACGCTCTTCGGCTACAGATGGGGCT
AAAACCACGGGAGAGCTGGAGTGGGGTGTGTTGTTTGGGTTTGGACCCGGTCTCACCGTT
GATACCGTGCTCCATAGTGTGTCT
>Lasat_XM_023878453.1.p1
ATGGTTAGCATGGAGGAGATCCGCAAAGCGCAAAGAGGTCCAGCGATTATGGCTATTGGG
ACTGCTACACCACCTACTTGTGTGCTATATCCGGATTTCTATTTTCGTGTTACAAAAAGC
GAGCACATGAAAGAACTCAAGGAATTTAGACGCATGTGTGATAAATCCACGATCAAAACT
CGATACATGTACTTAACAGAGGAGATTTTGAAAGACAAGCCGAACCTTTGTGCCCACATG
CCATCTTTAGACGAAAGACAAGATATTGCAATAGTGGAAGTTCCTAAGCTAGGTGCCGAA
GCTGCAACCCATGCAATCAAAGAATGGGGCCAACCGAAGTCCAAGATCACCCACCTTGTG
GTTTCCTCTAACGGTGTTGACATGCCAGGAGATTACCATATCACAAAGCTTCTTGGCCTA
AGTCCTTCGGTTAAACGTGTGATGATGTATCTTCAAGAA------GCCGGTGGCACTGCC
CTTCGTTTGGCTAAGGACTTGGCTGAGAACAATAAGGGAGCTCGTGTATTGGTTGTTTGC
TCGGAGATCGCTACAGGAACTTTCCGTGGGCCCGGAGAGCATCCTGATAGCCTTATAGCC
CAGGCTTTGTTTGGTGATGGAGCAGCTGCTGTTATCGTAGGCTCTGACCCATTATTCGAT
GAAAAGCCACTTTTTGAAATCATTTCTTCTTCCCAAACAATTCTTCCAAATAGCGAGGGT
GCAATTGAAGCGCATCTTCGCGAGGCCGGGATAGTTCGTCTCAAAGATGTTCCTGAGCTT
ATAGCGAAACACATTGAGGAGAGCTTGGTTGAGGCCTTTAAAATCGTTGATTGGAATTCA
CTTTTCTGGATCGCACATCCAGGTGGTCCGGCGTTCTTGGATCAAATTGAGGAAAAACTA
AGCCTTACGCCTGATAAACTCCGGACACGACATGTGCTCAGTAAATACGGGAACTTGTCA
AGTGCATGTGTCCTATTTATTCTAAACGAAATGCGACACGCTTCGGCTAAT---------
---ATTACAGGAGATTTGGAATGGGGTGTGCTGTTTGGGTTCGGACCAGGTCTCACTATT
GACACTGTTCTGCATAATGTGTCC
>Lasat_XM_023878454.1.p1
ATGGTTAGTGTTGACGAATTCGTAAAGACCCAACGAGGTCCAGCAATTATTGCCATCGGC
ACAGCAACACCACCAAATTGTGTGCTCTATCCCGATTACTATTTTCGTATTACAAAAAGC
GAGCACAAGACAGAACTTAAGGAATTTAGACGCATGTGTGAAAAATCCATGGTCAAAAAA
CGATACACGTGCTTCACAGAGGAGTTACTAAAACAGAAGCCAGAGTTTTGTGCCCACATG
CCATCTTTAGATGAAAGACAAGAGATTGCGATCGTGGAAATACCAAAGCTCGGTGCAGAA
GCAGCAGCTCAGGCCATCGAAGAATGGGGCCAACCAAAATCAAAGATCACCCACGTGGTG
TTTTGCACCACCGGCGTTGACATGCCGGGAGATTACAAGCTGATAAAGCTCCTTGGCCTT
CCTCCTTCAGTCAAACGTGTGATGATGTACACCCAAGGGTGTTTCGCTGGTGGCACAGTC
CTTCGTTTGGCTAAGGACATGGCCGAGAACAACAAGGGAGCCCGTGTTTTAGTCGTTTGC
TCGGAGATTACTGCACTAACTTTCCGTGGGCCCGATGAACATGTTGATAGCCTTGTAGGT
CAGGCTTTGTTTGGTGATGGGGCAGCAGCTATCATAGTTGGCTCTGATCCATTGCATGTT
GAAAAGCCACTGTTTCAGATTGTTTCTGCTTCCCAAACTATTCTCCCAGATAGCGAGGGT
GCAATTGAAGGGCACCTTCGTGAAGCCGGGACACTTCATCTTAAAAATGTTCCTTCACTT
ATCTCTAAACATATCGAAAAGAGCTTGGTAGAGGCCTTTCAAATCTTTGATTGGAACTCA
CTTTTCTGGGTCCCACATCCAGGTGGCCGTGCGATCTTGGACCAAGTGGAGGAAAGCCTA
AGCCTTACCCCAGATAAACTACGGACTCGCCACGTACTCAGTGAATATGGGAACTTGTCA
TGTGCTAGTGTCCTCTTTATCCTAAACGAAATGCGACACTCTTCGGTTAACGATGGGTCG
AAGACTACCGGAGAACTAGATTGGGGGGTTTTGTTTGGATTCGGACCTGGTCTTACTGTG
GATACCGTGCTCCATAGTGTTTCA
>Lasat_XM_023879789.1.p1
TCAATTGATATTGCTCAGATCAGAAATGCCCAACGGGGTCCAGCCATTCTTGCCATCGGC
ACTGCAACTCCATCCAACTGCGTCTACTATCCCGATTACTATTTTCGGATTACTAAAAGC
GAACACATGGTTGATCTCAAAGAGTTCCAGCGCATGTGTGACAAGTCTATGATAAGAAAA
CGATACATGCATTTGACAGAGGAGTTTCTCAAAGAGAACCCCAACCTTTGCGAGTACATG
CCTTCCCTCGACGCCAGACAAGACGTGGTGGTTGTCGAAGTCCCCAAGCTCGGTAAAGAA
GCCGCGACCAAAGCCATCAAAGAATGGGGCCAACCTAAATCCAAAATCACCCATCTCATC
TTCTGCACCTCCGGCGTTGACATGCCCGGCGATTACCAGCTCACTAAGCTCCTCGGCCTA
CGTCCTTCTGTCAAACGCTTCATGATGTACCAACAAGGGTGTTTCGCCGGCGGAACGGTT
CTCCGACTCGCCAAGGACCTCGCTGAGAACAACAAGGGTGCTCGTGTTCTTGTGGTTTGC
TCTGAGATTACAGCGGTTACCTTCCGTGGCCCTAACGACCACCTTGATTCCCTCGTTGGA
CAAGCTCTTTTCGGGGATGGAGCTGCGGCGGTCATCGTGGGTTCGGACCCTGACTTGACG
GAACGGCCGTTGTTCGAGATGGTGTCTGCGGCTCAGACGATCTTACCTGACTCCGAGGGA
GCCATCGACGGACATTTGAGGGAGGTGGGGACTTTTCATCTCAAGGATGTTCCAGGGTTG
ATCTCGAAGAACATAGAGAAGGCTCTGACACAAGCATTTTCTATAACCGACTGGAACTCC
ATCTTCTGGATCGCCCACCCCGGTGGTCCGGCGATACTGGACCAGGTGGAGCTCAAGCTT
GGTCTCAAGGAGGAGAAGATGAGAACCAGACATGTATTGAGCGAGTACGGAAACATGTCC
AGTGCCTGCGTGTTGTTCATCATTGACGAGATGAGAAAGAAGTCGGCGGAGGACGGTGCT
GCCACCACCGGCGAATTGGACTGGGGTGTTCTGTTTGGGTTCGGTCCTGGTTTGACGGTG
GAGACGGTGCTTCATAGTCTTCCA
>Lasat_XM_023897706.1.p1
CTTGTGGACTGTGAGAAAATTCAGGAGATCCAACGGGGTCTTGCCATTCTTGCCATTGGC
ACTGCAACTCCTTCCAATTTTTTTTATTACCCCGACTACTATTTTCGTCTTACCAATAGC
GAGCATATGGTTAATCTTAAACAGTTTATACGGATTTGTGACAAAACGCTGATAAAGAAA
CGACACTTCTTCTTCACTGAAGAGATTCTCAAAGAGAATCCAAACATTTGCGAGTACATG
CCATCTTTGAATGCTCGCCATGATTTGGTTGTTACCGAACTCCCAAAGCTTGGTATGGAA
GCTGCCACTATAGCCATTGAAGAATGGGGACTCCCAAAATCTAAGATAACCCATCTCATC
TTTTGCACTTCCTGCGTTGACATGCCAGGTGACTATTATCTCACCAAGCTTCTTGAGCTC
TCTCCTTCGGTCAAACGATTCATGATGTATCACCAGGCATGCTGCGGTGGGGGAATGGCC
ATTCCTCTTGCGAAAGATCTTTGTGAAAATAACAAGGGTTCACGTGTCCTTGTTGTATGC
GCAGAGATAACAGCTATCCTCTTTCATGGACCAAATGAGGACCTTGATTCCCTCGTTGGT
CAAGCTCTCTTTAGTAATGGAGCTTCTGCGATCATTATGGGATCAGATCCAGACTTATCA
GAACACTCTATATTTGAGATTGTTACCACATCTCAGACAATCTTACCAAATACTGAAAAG
CTGTTGACCATACACTTGAGGGAGGCTGGAACTTTTAAATTGAAGGATATACCGAAGGTA
ATCTCGGAGAATATAGAGGATGTGTTACTACATGCGTTTTCTATAAGTGATTGGAACTCA
CTCTTCTGGATAGTCCATCCAGGTGGTCGTGCTATACTGGACCTGGTAGAGCAAAAGCTT
AAACTTACGGAGGAGAAGTTCAGGAGCAGACATGTGCTAAGTGAATATGGGAACTTAGCA
AGTGCTAGTGTGTTATTTGTCATTGAAGAGATGAGGAAGAAATCCATTAAAGAAGGGAAA
AGCACCAATGGTGAATTGGATTGGGGTGTTTTGCTCGGATTTGGCCCGGGTTTGACTGTT
GAGACTATACTTCGTAGCCTTCCT
>Metru_XM_003591974.2.p1
ATGGTTAGTGTGTCTGAAATTCGCAATGCTCAAAGGGGCCCTGCAATTTTAGCCATTGGC
ACTGCAAACCCAGCCAATTGTGTTGAATATCCTGATTTCTACTTCAAAATCACAAATAGT
GAACACAAGACTGAACTCAAAGAGTTCCAACGCATGTGTGATAAATCTATGATCAAGAGG
AGATATATGTACCTAACAGAGGAGATTTTGAAAGAGAATCCTAGTGTTTGTGAATACATG
CCTTCATTGGATGCTAGGCAAGACATGGTGGTGGTAGAGGTACCTAGACTAGGGAAGGAG
GCTGCAGTGAAGGCCATAAAAGAATGGGGTCAACCAAAGTCAAAGATTACTCACTTGATC
GTTTGCACCAGTGGTGTAGACATGCCTGGAGATTACCAACTCACAAAACTCTTAGGTCTT
CGCCCATATGTGAAAAGGTATATGATGTACCAACAAGGTTGCTTTGCAGGAGGCACGGTC
CTTCGTTTGGCTAAAGATTTAGCTGAAAACAACAAAGGTGCTCGTGTGTTGGTTGTCTGT
TCTGAAGTCACTGCAGTCACATTTCGCGGCCCTAGTGATCACTTGGACAGCCTTGTTGGA
CAGGCCCTATTTGGAGATGGAGCTGCTGCACTAATTGTTGGTTCAGATCCAGTACCAGAA
GAGAAACCAATATTTGAGATGGTTTGGACTGCACAAACAATTGCTCCAGATAGTGAAGGA
GCCATTGATGGTCACCTTCGTGAAGCTGGAACATTTCACCTTAAAGATGTTCCTGGGATT
GTTTCAAAGAACATCAATAAAGCATTGGTTGAGGCTTTCGAAATTTCTGATTACAATTCA
ATCTTTTGGATTGCACACCCTGGTGGACCTGCAATTCTAGATCAAGTTGAGCAAAAGTTA
GCCTTAAAACCTGAAAAGATGAAAACCAGAGAAGTGCTTAGTGAATATGGAAATATGTCA
AGTGCCTGTGTTTTGTTTATCTTAGATGAAATGAGAAAGAAGTCAGCTCAAGATGGATTG
AAGACCACAGGAGAACTTGAATTTGGTGTTTTATTTGGCTTTGGACCGGGTCTTACCATT
GAAACTGTTTTGCGAAGTATCGCT
>Metru_XM_003591996.2.p1
ATGGTTAGTGTGTCTGAAATTCGCAATGCTCAAAGGGGCCCTGCAATTTTAGCCATTGGC
ACTGCAAACCCAGCCAATTGTGTTGAATATCCTGATTTCTACTTCAAAATCACAAATAGT
GAACACAAGACTGAACTCAAAGAGTTCCAACGCATGTGTGATAAATCTATGATCAAGAGG
AGATATATGTACCTAACAGAGGAGATTTTGAAAGAGAATCCTAGTGTTTGTGAATACATG
CCTTCATTGGATGCTAGGCAAGACATGGTGGTGGTAGAGGTACCTAGACTAGGGAAGGAG
GCTGCAGTGAAGGCCATAAAAGAATGGGGTCAACCAAAGTCAAAGATTACTCACTTGATC
GTTTGCACCAGTGGTGTAGACATGCCTGGAGATTACCAACTCACAAAACTCTTAGGTCTT
CGCCCATATGTGAAAAGGTATATGATGTACCAACAAGGTTGCTTTGCAGGAGGCACGGTC
CTTCGTTTGGCTAAAGATTTAGCTGAAAACAACAAAGGTGCTCGTGTGTTGGTTGTCTGT
TCTGAAGTCACTGCAGTCACATTTCGCGGCCCTAGTGATCACTTGGACAGCCTTGTTGGA
CAGGCCCTATTTGGAGATGGAGCTGCTGCACTAATTGTTGGTTCAGATCCAGTACCAGAA
GAGAAACCAATATTTGAGATGGTTTGGACTGCACAAACAATTGCTCCAGATAGTGAAGGA
GCCATTGATGGTCACCTTCGTGAAGCTGGAACATTTCACCTTAAAGATGTTCCTGGGATT
GTTTCAAAGAACATCAATAAAGCTTTGGTTGAGGCTTTCGAAATTTCTGATTACAATTCA
ATCTTTTGGATTGCACACCCTGGTGGACCTGCAATTCTAGATCAAGTTGAGCAAAAGTTA
GCCTTAAAACCTGAAAAGATGAAAACCAGAGAAGTGCTTAGTGAATATGGAAATATGTCA
AGTGCTTGTGTTTTGTTTATCTTAGATGAAATGAGAAAGAAGTCAGCTCAAGATGGACTG
AAGACCACGGGAGAACTTGAGTGGGGTGTTTTATTTGGCTTTGGACCAGGTCTTACTATT
GAAACTGTTTTGCGCAGTGTCGCT
>Metru_XM_003595597.2.p1
ATGATGAAGGTGTCTGAAATTCGTAAGGCTCAAAGGGGCCCTGCAATCTTGGCCATTGGC
ACTGCAAATCCACCAAACTGTGTTGAATATCCTGATTTCTACTTTAGAGTCACAAACAGC
GAGCACAAGATCAAACTCAAAGAATTTCAACGCATTTGTGATAAAACTATGATCAAGAGG
AGATACATGTACCTAACCGAAGAGATTTTGAAAGAGAATCCTAACTTGTGCACTTATATG
CCTTCTTTGGATACTAGGCAAGACATGGTGGTAGTAGAGGCACCAAGACTAGGAAAGGAG
GCAGCCGTGAAGGCTATAAAAGAATGGGGCCAACCAAAGTCAAAGATCACACACTTAATA
TTTTGCACTAGTGGTGTAGATATGCCTGGTGATTACCAACTCACAAAACTCTTAGGTCTT
CGCCCATGTGTAAAAAGGTATATGATGTACCAACAAGGGTGTTTTGCAGGTGGCACGGTA
CTTCGCTTGGCCAAGGACTTGGCTGAGAACAACAAAGGTTCTCGTGTGTTGGTTGTTTGT
TCTGAAGTTACCGCAATCACATTTTGTGGACCAAGCGATCACTTAGACAACCTTGTTGGA
CAAGCTCTATTTGGAGATGGAGCTGCTGCAGTCATTGTTGGCTCTGACCCAATACAGGAA
GAGAAACCTCTATTTGAGTTAGTTTGGACAGCACAAACAATCGCTCCAAATAGTGAAGGA
GCTATTTGTGGCCAACTTCGTGAATTTGGGTCATTTCATCTTAAGGATGTTCCAGACATT
GTCTCAAAGAATATTGATAAAGCATTGTTTGAGGCATTCCAAATCTCTGATTACAACTCA
ATCTTTTGGATTGCTCACTCTGGTGGACCCGCAATTCTAGACAAAATTGAGGAAAAGTTA
GCCTTGAAACCTGAAAAGATGAGTACTAGAAAAATGCTTAGTGAATATGGTAACATGTCA
AGTGCATGTGTATTATTCATCTTAGATGAGATGAGAAACAAATCGGCTCAAGATGGACTA
AAGACCACAGGAGAACTTGAATGGGGTGTGTTGTTAAGCTTTGGGCCAGGACTTACCATT
GAAACGATTCTCCACAGTGTGGCT
>Metru_XM_003601599.2.p1
ATGGTGACATTTGATGAGATCCGCCAGGCACAGAGGGGCCCTGCCGTGTTGGCAATCGGC
ACTGCAACTCCTCAAAACTGCGTGGACTACCCTGACTACTATTTCCGCATCACAAACAGT
GAACATAAGACTGAGCTCAAAGAATTTCAGCGCATGTGTGATAAGTCAATGATCAAGAAG
AGATACATGTACTTGACAGAAGAGATCCTGAAAGAGAATCCAAGTGTATGCGAGTACATG
CCTTCATTGGATGCAAGACAAGACATGGTGGTTGTGGAGGTACCAAGACTAGGAAAAGAG
GCAGCAACAAAGGCCATCAAGGAATGGGGTCAACCTAAGTCCAAGATTACCCACCTCATC
TTTTGCACCAGTGGCGTGGACATGCCCGGTGACTATCAGCTGACAAAGCTCTTGGGCCTT
CGTCCATATGTGAAGCGTTACATGATGTACCAACAAGGTTGTTTTGCTGGTGGCACGGTG
CTTCGTTTGGCTAAAGACTTGGCTGAAAACAACAAAGGTGCTCGTGTGTTGGTAGTTTGT
TCAGAGATAACTGCAGTTACTTTCCGTGGACCCAGTGACCATCTTGATAGCCTTGTGGGG
CAAGCATTGTTTGGAGATGGTGCAGCAGCTGTGATCGTAGGTTCAGACCCATTACCACAA
GAGAAACCCTTGTTTGAATTGGTATGGACTGCACAAACGATCCTTCCAGATAGTGAAGGA
GCAATTGACGGTCACCTTCGTGAAGTCGGGACATTCCATCTCAAGGATGTTCCTGGTCTT
ATCTCAAAGAACATTGAGAAAGCTCTTGCTGAGGCCTTTCAAATCTCTGATTACAATTCC
ATCTTTTGGATCGCACACCCTGGTGGACCAGCAATTCTGGACCAAGTGGAAGCCAAATTA
AGCTTAAAGCCAGAGAAAATGCAAACTCGACATGTGCTTAGCGAGTATGGTAACATGTCA
AGTGCATGTGTGTTATTCATCTTGGATGAGATGAGGAGGAAGTCAAAAGAAGACGGACTT
GCCACAACAGGCGAGCTGGAATGGGGTGTCCTATTTGGTTTCGGGCCCGGACTCACTGTT
GAGACTGTACTCCACAGTGTTGCC
>Metru_XM_003601600.2.p1
ATGGTGACAGTGAATGAGATACGGCAGGCACAGAGAGGCCCTGCCGTCTTCGCAATAGGC
ACTGCAAATCCTCAAAACTGTGTTGATTATCCTGACTTTTACTTCCGTATCACAAACAGT
GAACACAAAACTGAACTCAGAGAATTCCAGCGCATGTGTGATAAATCTATGATTAAGAAG
AGATACATGCATTTGACTGAAGAGATTTTGAAGGAGAATCCTAGTTTATGTGAGTATATG
CCTTCGTTGGATGCAAGACAGGATATGGTGGTTGTGGAAGTACCAAAGCTAGGAAAAGAG
GCTGCAACAAAGGCTATCAAGGAATGGGGTCAACCTAAGTCAAAGATTACTCATCTAATT
TTTTGCACCAGTGGTGTGGATATGCCTGGTGACTATCAGCTCACAAAGCTCTTGGGTCTT
CGCCCGTATGTGAAGCGTTATATGATGTATCAACAAGGTTGTTTTGCTGGTGGGACGGTG
CTTCGTTTGGCTAAAGATTTGGCTGAAAACAACAAAGGCGCTCGTGTTTTGGTGGTTTGT
TCGGAGATCACTGCAGTTACTTTCCGTGGACCTAGTGATCATCTTGATAGTCTTGTGGGG
CAGGCATTGTTTGGAGATGGTGCAGCAGCTGTGATTGTTGGTTCAGATCCGTTGCCAGAA
GAGAAGCCTTTGTTTGAATTGGTTTGGACTGCACAAACAATCGTTCCAGATAGTGAAGGA
GCTATTGATGGTCACCTTCGAGAAGCAGGAACATTCCATCTCAAGGATGTTCCTGGCCTT
GTCTCAAAGAACATTGAGAAAGCTCTTGTTGAGGCATTTCAGATCTCGGATTACAATTCC
ATCTTTTGGATCGCGCACCCAGGTGGACCAGCAATTCTTGACCAAGTTGAACTCAAATTA
GGCTTAAAGCCAGAGAAAATGCAAACTCGACATGTACTTAGCGAATATGGTAACATGTCA
AGTGCGTGTGTGCTATTCATCTTGGATGAGATGAGGATGAAATCAAAAGAAGACGGACTT
GCCACAACCGGCGAGCTCGAATGGGGTGTGCTTTTCGGTTTTGGTCCCGGACTCACAATC
GAGACTGTTCTCCGTAGTGTGTCC
>Metru_XM_003601819.2.p1
ATGGTGACGGTTAATGAGATCCGCCAGGCACAGAGAGGCCCTGCCGTGTTAGCGATCGGC
ACTGCAAATCCTCTAAACTGCGTGGATTATCCAGACTTCTACTTCCGCATCACAAATAGT
GAGCACAAGACAGAGCTGAAAGAATTTCAGCGCATGTGTGACAAATCTATGATTAAGAAG
AGATACATGCATTTGACAGAACAAATATTGAAGGAGAATCCAAGTTTTTGTGAGTTTATG
CCTTCTTTGGATGCAAGACAGGACATTGTGGTTGAGGAAGTACCAAAGCTCGGAAAAGAA
GCAGCAATAAAGGCTATCAATGAATGGGGTCAACCTAAGTCAATGGTTACTCATCTCATA
TTTTGCACTAGTGGTGTCGATATGCCTGGAGACTATCAGCTCACAAAGCTCTTAGGCCTT
TGTCCATATGTAAAGCGTTATATGATGTACCAACAAGGTTGTTTTGCTGGTGCGATGGCT
CTTCGCTTGGCTAAAGATTTGGCTGAGAACAACAAAGGTGCCCGTGTGTTGATGGTTAGT
TCAGAGATTAGGGTATTTAATTTTCGTGGACCTAGTGATGATCTTGATAGTCTTATGGGA
CGGGCATTGTTTGGAGATGGTGCGGCAGCTGTGATTGTTGGTTCAGACCCGTTGCCAGAA
GAGAAGCCTTTGTTTGAATTGGTATGGACTGCACAAACCATCATTCCAGATAGTGAAGGA
GCTATTAAAGCTCACACTAGAGAAGCAGGAACATTACATATCAAAGATGTTCCTGACCTC
ATCTCAAAGAACATTGAGAAAACTCTTGTTGAGGCCTTTCAAATCTCCGATTACAATTCA
ATTTTTTGGATTGCACACCCAGGCGGACGAGCAATTCTTGACCAAGTTGAAGCCAAATTA
GGCTTAAAGCCAGAGAAAATGCAAACTCGGCATGTACTTAGTGAGTATGGTAACATGTCA
AGTCCATCCGTGTTATTCATTTTGGATGAGATGAGGAGGAAGTCAAAAGAAGAAGGACTT
GGCACAACAGGAGAACTTGAATGGGGCGTGCTTTTAAGTTTTGGACCTGGACTCACTGTC
GAGACTGTTCTCCATAGTGTGGCC
>Metru_XM_003610804.2.p1
ATGGTGAGTGTATCTGAAATTCGCAAGGCTCAAAGGGGTCCTGCAATATTGGCCATTGGC
ACTGCAAATCCAGCAAACTGTGTTGAATATCCTGATTTTTACTTTAAAATCACAAATAGC
GAACACAAAACTGAGCTCAAAGAATTTCAACGCATGTGTGACAAATCCATGATCAAAAGA
AGATACATGTATCTAACAGAGGAGATTTTAAAAGAGAATCCTAATGTTTGTGAATACATG
CCTTCATTGGATGCTAGACAAGACATGGTGGTGGTAGAAGTACCTAGACTAGGGAAGGAG
GCTGCAGTGAAGGCTATAAAAGAATGGGGTCAACCAAAGTCAAAGATTACTCACTTAATC
GTTTGCACCAGCGGTGTAGACATGCCTGGGGATTATCAACTCACTAAACTCTTAGGTCTT
CGTCCATATGTAAAAAGATACATGATGTACCAGCAAGGTTGTTTTGCAGGTGGCACGGTA
CTTCGTTTGGCTAAGGATTTGGCTGAGAACAACAAAGGTGCTCGTGTGTTAGTTGTTTGT
TCTGAAGTCACTGCAGTCACATTTCGTGGTCCCAGTGATCACTTGGACAGTCTTGTTGGA
CAAGCACTATTTGGAGATGGAGCAGCTGCACTTATTGTTGGGTCTGATCCGGTACCAGAA
GAAAAACCTATATTTGAGATGATTTGGACAGCACAAACAATTGCTCCTGATAGTGAAGGT
GCCATTGATGGTCATCTTCGTGAAGCTGGGACATTTCACCTTAAAGATGTTCCTGGGATT
GTGTCAAAAAATATAAATAAAGCATTAGTTGAGGCTTTCCAAATCTCTGATTACAACTCA
ATCTTTTGGATTGCACACCCTGGTGGACCTGCAATTTTAGACCAAGTAGAGCAAAAGTTA
GCCTTAAAGCCCGAAAAGATGAGAACACGGGAGGTGCTAAGTGAATATGGAAATATGTCA
AGTGCATGTGTATTGTTTATCTTGGATGAAATGAGAAAGAAATCAACTCAAAATGGTTTG
AAGACAACCGGAGAACATGAATGGGGTGTGCTATTCGGCTTTGGACCAGGACTTACCATT
GAGACTGTTTTGCGCAGTGTAGCT
>Metru_XM_003610805.2.p1
------------------------------------------------------------
------------------------------------------------------------
------------------------------------------------ATGATTAGGAAG
AGACATGTGTACTTAACAGAAGAGATTTTGAAAGATAATCCAAATTTTTGCTTCGATAAG
CCTTCTTTGGATGCTAGGCAAGACATGATGGCGGTAGAGATACCTAGACTAGGGAAGGAG
GCTGCAGTGAAGGCTATCGAAGAATGGGGTCAACCGAAGTCAAATATTACACATTTAATT
TTTTGCACCAGTGGTGTAGACATGCCTGGTGATTACCAACTAACAAAACTCTTAGGTCTT
AACCCATATGTGAAAAGGTACATGATGTACCAACTAGGGTGTTATGCAGGTGGAACAGTA
CTTCGTTTGGCGAAGGACTTAGCTGAGAATAACAAAGGTGCTCGTGTGTTGGTTGTTTGT
TCTGAAATCACTGCAATCTCATTTTGTGGACCTAGTAATCACCTACACAAACTTGTTGGA
CAAGCAATATTTGGAGATGGAGCTGCGGCAGTCATTGTTGGCTCTGACCTAGTACCTGAA
GAGAAACCTTTATTTGAGTTAGTTTGGACTGCACAAACAATTGCTTCTGATAGTGAAGGA
GCTATTTGTGGTCAACTTCGTGAAGTTGGGACATATAATATTAAGGATGTCTCTGAGATT
GTCTCAAAGAATATTGATAAAGTACTAGTTGAGGCATTTCAAATCTCTGATTATAACTCA
ATCTTTTGGATTGCTCATCCGGGTGGTCCTGCAATTCTAGATCAAATTGAGCAAAAGTTA
GGCTTGAAAGCTGAAAAGTTGAGGGTTAGGGAAGTGCTTAGTGAATATGGTAATATGTCT
AGTGCATCTGTATTGTTCATCTTGAATGAGATGAGAAGGAAATCGACTCAAGATCGACTT
AAGACCACAGGTGAACAAGAATGGGGTGTATTGTTAAGCTTTGGACCTGGACTTACCATT
GAAACTGTTTTGCATAGTATAGTT
>Metru_XM_003610807.2.p1
ATGGTGAGTGTATCTGAAATTCGCAAGGCTCAGAGAGGTCCTGCAATTTTGGCCATTGGC
ACTGCAAATCCACCAAATTGTGTTGAATATCCTGATTTCTACTTTAGAATCACAAACAGT
GAACACAAAACTGAACTCAAAGAGTTTCAACGCATGTGTGATAAATCTATGATTAAGAGA
AGATACATGTACCTAACAGAGGAGATTTTAAAAGAGAATCCCAGTGTTTGTGAATACATG
CCTTCATTGGATGCTAGGCAAGACATGGTGGTGGTAGAGGTACCTAGACTAGGAAAGGAG
GCTGCCGTAAAAGCTATAAAAGAATGGGGTCAGCCAAAGTCAAAGATTACTCACTTAATT
GTTTGCACCAGTGGTGTAGACATGCCTGGAGATTACCAACTCACCAAACTCTTAGGTCTT
CGCCCATATGTGAAGAGGTACATGATGTACCAGCAAGGATGTTTTGCAGGTGGGACGGTG
CTTCGTTTGGCCAAGGACTTGGCTGAGAACAACAAAGGTGCCCGTGTGTTGGTTGTCTGT
TCCGAAGTCACTGCAGTCACATTTCGCGGCCCTAGTGATCACTTGGACAGCCTTGTTGGA
CAAGCTCTATTTGGAGATGGAGCTGCTGCACTAATTGTTGGTTCAGATCCAATACCAGAA
GAGAAACCTATATTTGAAATGGTTTGGACTGCACAAACAATCGCGCCTGATAGCGAAGGA
GCCATTGACGGTCACCTTCGTGAAGCTGGAACATTTCACCTTAAAGATGTTCCTGAAATT
GTTTCAAAGAACATCAATAAAGCATTGGTTGATGCTTTCCAAGTTTCTGACTACAACTCA
ATCTTCTGGATTGCACACCCTGGTGGCCCTGCAATTTTAGATCAAGTAGAGCAAAAGTTA
GCCTTAAAGCCTGAAAAGATGAAAACTAGAGAAGTGCTTAGTGAATATGGAAATATGTCA
AGTGCATGTGTTTTGTTTATCTTAGATGAAATGAGAAAGAAATCAGCTCAAGATGGATTG
AAGACTACCGGAGAACATGAATGGGGTGTGTTATTTGGCTTTGGACCGGGACTTACTATT
GAAACTGTTTTGCGTAGTGTTGCT
>Metru_XM_003610808.1.p1
------------------------------------------------------------
------------------------------------------------------------
------------------------------------------------------------
------ATGTATATTACAGAAGAGATTTTGAAAGAGAATCCCAATGTTTGTGCTTATACG
CCATCATTGGATGCTAGGCAAGACATGGTGGTTGTAAAGGTACCTAGGCTAGGAAAAGAG
GTTGCAGTGAAGGCTATAAAAGAATGGGGCCAGCCAAAATCAAAGATTACACATTTAATC
TTTTGCACCAGTGGTGTTGATATGTCTGGACATTATCAACTTACCAAACTTTTAGGTCTT
CACCCATATGTAAAAAGGTACATGATGTACCAACAAAGGTGTTTTGCAGGTGGCACTGTG
CTTCATTTGGCAAAGGATTTGGCTGAAAATAACCAAGATGCTCGTGTGTTGGTTGTTTGT
TCTAAAGTCATTGCAGTCACATTTTGTGGCCCTGGTGATCATTTGGACAGTCTTGTTGGA
CAAGCATTATTTGGAGATGGAGCTGCTGCACTCATTGTTGGTACTGACCCTGTACCAGAA
GAGAAATCTATATTTGAGATGGTTTGGACTGCACAAACAATTGCTCCAAATAGTGAAGGT
GCCATTGACGGTCACCTTCGTGAAGTTGGAACATTTCGTCTT------------------
---------------------------AAAGATGCATTTCAAATCTCTGATTACAACTCA
ATATTTTGGATTGCTCACCCAGATGGAGCCGCAATTATTGACCAAGTTGAT---------
------------------------------------------GAATATGGTAATATGTCA
AGTGCATGTGTATTGTTCATCTTAGACGAGATGAGAAAGAAATCAGCTCAAGAGGGAATT
AAGACCATTGGTGAACTTGAATGGGGGCTTTGGACCTAG---------------------
------------------------
>Metru_XM_003621482.2.p1
ATGGTGAGTGTGTCTGAAATTCGTAAAGCTCAAAGGGGCCCTGCAATCTTGGCCATTGGG
ACTGCAAATCCAGCAAATTGTGTTGAATATCCTGATTTTTACTTTAAAATCACAAACAGT
GAACACAAAACTGAACTTAAAGAGTTTCAGCGCATGTGTGATAAATCTATGATCAAGAGG
AGATACATGTATCTAACAGAAGAAATTTTGAAAAAAAATCCTAGTGTTTGTGAATACATG
CCTTCATTGGATGCAAGGCAAGACATGGTGGTGGTAGAGGTACCTAGACTAGGAAAGGAG
GCTGCAGTGAAGGCTATAAAAGAATGGGGCCAACCAAAGTCAAAGATTACTCACTTAATC
GTTTGCACCAGTGGTGTAGACATGCCTGGAGATTATCAACTCACCAAACTCTTGGGTCTT
CGCCCATATGTGAAAAGGTACATGATGTACCAACAAGGGTGTTTTGCAGGTGGTACGGTA
CTTCGTTTGGCCAAAGATTTAGCTGAGAACAACAAAGGTGCTCGTGTGTTGGTTGTTTGT
TCTGAAGTCACCGCTGTCACATTTCGTGGCCCTAGCGATCACTTAGACAGTCTTGTTGGA
CAAGCACTATTTGGAGATGGAGCTGCTGCTCTTATTGTTGGCTCTGACCCAATACCAGAA
GAGAGACCTATATTTGAGATGGTTTGGACTGCACAAACAATTGCTCCTGATAGTGAAGGA
GCCATTGATGGTCACCTTCGTGAAGCTGGAACATTTCACCTTAAAGATGTTCCTGGGATT
GTTTCAAAGAACATTACTAAAGCATTGGTTGAGGCTTTTGAGATTTCTGATTACAACTCA
ATCTTTTGGATTGCACATCCCGGTGGACCTGCAATTCTAGATCAAGTAGAGCAAAAGTTA
GCCTTGAAGCCTGAAAAGATGAATACCAGAGAAGTGCTCAGTGAATATGGAAATATGTCA
AGTGCATGTGTTTTGTTTATCTTGGATGAAATGAGAAAGAAATCAACTCAAAACGGATTG
AAGACAACGGGAGAACTTGAATGGGGTGTATTATTTGGTTTTGGACCAGGACTTACCATT
GAAACCGTTTTGCGCAGTGTTGCC
>Metru_XM_003621484.2.p1
ATGGTGAGTGTGTCTGAAATTCGTAAAGCTCAAAGGGGTCCTGCAATCTTAGCCATTGGC
ACTGCAAATCCAGCAAATTGTGTTGAATATCCTGATTTTTACTTTAAAATTACAAATAGT
GAACACAAAACTGAACTCAAAGAGTTTCAGCGCATGTGTGATAAATCCATGATCAAGAGG
AGATACATGTATCTAACAGAAGAAATTTTGAAAGAAAATCCAAGTGTTTGTGAATACATG
CCTTCATTGGATGCTAGGCAAGACATGGTGGTGGTAGAGGTACCTAGACTAGGAAAGGAG
GCTGCAGTGAAGGCTATAAAAGAATGGGGTCAACCAAAGTCAAAGATTACTCACTTAATC
GTTTGCACCAGTGGTGTAGACATGCCTGGAGATTATCAACTCACAAAACTCTTGGGTCTT
CGTCCATATGTGAAAAGGTATATGATGTACCAACAAGGGTGTTTTGCAGGTGGCACGGTG
CTTCGTTTGGCCAAAGATTTGGCTGAGAACAACAAAGGTGCTCGTGTGTTGGTTGTTTGT
TCTGAAGTCACCGCTGTCACATTCCGTGGCCCCAGTGATCACTTGGACAGCCTTGTTGGG
CAAGCACTGTTTGGAGATGGAGCTGCTGCTCTTATTGTTGGTTCTGACCCAGTACCAGAA
GAGAAACCTATATTTGAGATGGTTTGGACTGCACAAACAATTGCTCCGGATAGTGAAGGA
GCCATTGATGGCCACCTTCGTGAAGCTGGAACATTTCACCTTAAAGATGTTCCTGGGATT
GTTTCAAAGAACATCACTAAAGCATTGGTTGAGGCTTTCGAGATTTCTGATTACAACTCA
ATCTTTTGGATTGCACATCCCGGTGGACCTGCAATTCTAGATCAAGTGGAGCAAAAGTTA
GCCTTAAAGCCTGAAAAGATGAATACTAGAGAAGTGCTCAGTGAATATGGAAATATGTCA
AGTGCATGTGTTTTGTTTATCTTAGATGAAATGAGAAAGAAATCAACCATAGACGGATTG
AAGACAACTGGAGAACTTGAATGGGGTGTCTTATTTGGTTTTGGACCAGGACTTACCATT
GAAACTGTTTTACGTAGTGTGGCC
>Metru_XM_003621486.1.p1
ATGGTGAGTGTGTCTGAAATTCGTAAAGCTCAAAGGGGTCCTGCAATCTTAGCCATTGGC
ACTGCAAATCCAGCAAATTGTGTTGAATATCCTGATTTTTACTTTAAAATTACAAATAGT
GAACACAAAACTGAACTCAAAGAGTTTCAGCGCATGTGTGATAAATCCATGATCAAGAGG
AGATACATGTATCTAACAGAAGAAATTTTGAAAGAAAATCCTAGTGTTTGTGAATACATG
CCTTCATTGGATGCTAGGCAAGACATGGTGGTGGTAGAGGTACCTAGACTAGGAAAGGAG
GCTGCAGTGAAGGCTATAAAAGAATGGGGTCAACCAAAGTCAAAGATTACTCACTTAATC
GTTTGCACCAGTGGTGTAGACATGCCCGAAGATTATCAACTCACCAAACTCTTGGGTCTT
CGCCCATATGTGAAAAGGTACATGATGTACCAACAAGGGTGTTTTGCAGGTGGCACGGTG
CTTCGTTTGGCCAAAGATCTAGCTGAGAACAACAAAGGTGCTCGTGTGTTGGTTGTATGT
TCAGAGGTCACCGCTGTCACATTTCGTGGCCCTAGTGATCACTTGGACAGTCTTGTTGGA
CAAGCACTATTTGGAGATGGAGCTGCTGCTCTTATTGTTGGCTCTGACCCCGTACCAGAA
GAGAAACCTATATTTGAGATGGTTTGGACTGCACAAACAATTGCTCCTGATAGTGAAGGA
GCCATTGATGGTCACCTTCGTGAAGCTGGAACATTTCACCTTAAAGATGTTCCTGGGATT
GTTTCAAAGAACATTACTAAAGCATTGGTTGACGCTTTTGAGATTTCTGATTACAACTCA
ATCTTTTGGATTGCACATCCCGGTGGACCTGCAATTCTAGATCAAGTAGAGCAAAAGTTA
TCATTGAAGCCTGAAAAGATGAATACTAGAGAAGTGCTCAGTGAATATGGAAATATGTCA
AGTGCATGTGTTTTGTTTATCTTAGATGAAATGAGAAAGAAATCAACTAAAGATGGGTTG
AAGACAACTGGAGAACTTGAATGGGGTGTGTTATTTGGTTTTGGACCAGGACTTACAATT
GAAACGGTTTTGCGCAGTGTCGCT
>Metru_XM_003621488.1.p1
ATGGTGAGTGTGTCTGAAATTCGTAATGCTCAAAGAGGTCCTGCAATTTTGGCCATTGGT
ACTGCAAATCCAGCAAATTGTGTTGAATATCCTGATTTTTACTTTAAAATCACAAATAGT
GAACACAAAACTGAACTTAAGGAGTTTCAGCGCATGTGTGATAAATCTATGATCAAGAGG
AGATACATGTATCTAACAGAGGAGATTTTGAAAGAAAATCCTAGTGTTTGTGAATACATG
CCTTCATTGGATGCAAGGCAAGACATGGTGGTGGTAGAGGTACCTAGACTAGGAAAGGAG
GCTGCAGTGAAGGCTATAAAAGAATGGGGTCAACCAAAGTCAAAGATTACTCACTTAATC
GTTTGCACCAGTGGTGTAGACATGCCTGGAGATTATCAACTCACAAAACTCTTGGGCCTT
CGTCCATATGTGAAAAGGTATATGATGTACCAACAAGGGTGTTTTGCAGGTGGCACGGTG
CTTCGTTTGGCCAAAGATTTGGCTGAGAACAACAAAGGTGCTCGTGTGTTGGTTGTTTGT
TCTGAAGTCACCGCTGTCACATTTCGTGGCCCCAGTGATCACTTGGACAGCCTTGTTGGG
CAAGCATTGTTTGGAGATGGAGCTGCTGCTCTTATTGTTGGTTCTGACCCAGTACCAGAA
GAGAAACCTATATTTGAGATGGTTTGGACTGCACAAACAATTGCTCCTGATAGTGAAGGA
GCCATTGATGGTCACCTTCGTGAAGCTGGAACATTTCACCTTAAAGATGTTCCTGGGATT
GTCTCAAAGAACATTACTAAAGCATTGGTTGAGGCTTTCGAGATTTCTGATTACAACTCA
ATCTTTTGGATTGCACATCCCGGTGGACCTGCAATTCTAGATCAAGTAGAGCAAAAGTTA
GCCTTAAAGCCTGAAAAGATGAATACTAGAGAAGTGCTCAGTGAATATGGAAATATGTCA
AGTGCATGTGTTTTGTTTATCTTAGATGAAATGAGAAAGAAATCAACTCAAAACGGATTG
AAGACAACGGGAGAACTTGAGTGGGGTGTATTATTTGGTTTTGGACCAGGACTTACCATT
GAAACAGTTTTGCGTAGTGTGACC
>Metru_XM_003621490.2.p1
ATGGTGAGTGTGTCTGAAATTCGTAAGGCTCAAAGAGGTCCTGCAATTTTGGCCATTGGT
ACTGCAAATCCAGCAAATTGTGTTGAATATCCTGATTTTTACTTTAAAATTACAAATAGT
GAACACAAAGTTGAACTCAAAGAGTTTCAGCGCATGTGTGATAAATCTATGATCAAGAGG
AGATACATGTATCTAACAGAAGAAATTTTGAAAGAAAATCCTAGTGTTTGTGAATACATG
CCTTCATTGGATGCTAGGCAAGACATGGTGGTGGTAGAGGTACCTAGACTAGGGAAGGAG
GCTGCAGTGAAGGCTATAAAAGAATGGGGTCAACCAAAGTCAAAGATTACTCACTTAATC
GTTTGCACCAGTGGTGTTGACATGCCTGGAGATTATCAACTCACCAAACTATTAGGTCTT
CGCCCATATGTGAAAAGATACATGATGTACCAACAAGGGTGCTTTGCAGGTGGCACGGTG
CTCCGTTTGGCTAAAGATTTGGCTGAGAACAACAAAGGTGCTCGTGTGTTGGTTGTTTGT
TCTGAAGTCACCGCTGTCACATTTCGTGGTCCTAGTGATCACTTAGACAGCCTTGTTGGA
CAAGCACTATTTGGAGATGGAGCGGCTGCTCTTATTGTTGGCTCTGACCCAGTACCAGAA
GAGAAACCTATATTTGAGATGGTTTGGACTGCACAAACAATTGCTCCTGATAGTGAAGGA
GCCATTGATGGTCACCTTCGTGAAGCTGGAACATTTCACCTTAAAGATGTTCCTGGGATT
GTTTCAAAGAACATTACTAAAGCATTGGTTGAGGCTTTCGAGATTTCTGATTACAACTCA
ATCTTTTGGATTGCACATCCCGGTGGACCTGCAATTCTAGATCAAGTGGAGCAAAAGTTA
GCCTTAAAGCCTGAAAAGATGAATACTAGAGAAGTGCTCAGTGAATATGGAAATATGTCA
AGTGCGTGTGTTTTGTTTATCTTAGATGAAATGAGAAAGAAATCAACTAAAGACGGATTG
AAGACAACGGGAGAACTTGAATGGGGTGTATTATTTGGTTTTGGACCAGGACTTACCATT
GAAACGGTTTTGCGCAGCGTGGCT
>Metru_XM_003624476.2.p1
ATGGTGACTGTGGAGGAGATTCGTAAGGCTCAACGTGGCCCTGCCATCTTGGCTTTTGGC
ACTGCCACTCCTTCTCACTGTGTCACTTATCCTGATTACTACTTTCGTATCACCAACAGT
GAGCACATGACTGACCTTAAGGAATTCAAGCGCATGTGTGAAAAATCGATGATAAAGAAA
CGTTACATGCACATAACAGAAGAATTTCTGAAAGAGAATCCAAACATGTGTGCATACATG
CCATCACTAGACGCAAGACAAGATTTAGTGGTAGTGGAAGTACCAAAGCTAGGTAAAGAT
GCTGCAAAAAAAGCCATAGCTGAATGGGGTCAACCAAAATCCAAAATCACCCACGTAGTT
TTCTGCACATCTGGTGTAGACATGCCGGGTGATTACCAACTCACTAAACTCTTAGGCCTA
AAACCATCTGTCAAACGTCTCATGATGTATCAACAAGGTTGTTTCGCAGGCGGCACAGTT
CTCCGCTTAGCGAAAGATCTTGCTGAGAATAACAAAAATGCAAGAGTTCTTGTTGTTTGT
TCTGAAATCACTGCAGTTACTTTCCGTGGTCCATCAGATCATTTAGATTCACTTGTAGGA
CAGGCGCTCTTCGGTGATGGAGCCGCAGCAATGATTATTGGTGCGGATCCAGATTTAACC
GAGCGTCCGATTTTTGAGATTGTCTCGGCTGCTCAGACTATTCTTCCTGATTCTGATGGC
GCGATTGACGGACATCTCCGTGAAGTTGGGACTTTTCATCTTAAAGATGTTCCTGGAATT
ATCTCAAAGAATATTGAAAAGAGTTTGGTTGAGGCTTTTGCAATAAGTGATTGGAATTCG
ATCTTTTGGGTTGCACATCCAGGTGGACCGGCTATTTTAGACCAGGTTGAAGAAAAACTC
CGTCTTAAGGAGGAGAAACTCCGGACCCGGCACGTGCTTAGTGAATATGGAAATATGTCG
AGTGCTTGTGTTTTGTTTATTTTGGATGAAATGAGAAAGAGGTCTAAGGAGGAAGGAAAG
ATTACAACCGGTGAATTGGAATGGGGTGTTTTGTTTGGGTTTGGACCGGGTTTAACCGTT
GAGACAGTTCTTCATAGTGTTCCG
>Metru_XM_013595036.1.p1
------------------------------------------------------------
------------------------------------------------------------
------------------------------------------------------------
---------------------------------------------------------ATG
CCTTCATTGGATGCCAGGCAAGACATGGTGGTGGTAGAGGTACCTAGACTAGGGAAGGAG
GCTGCAGTGAAGGCTATAAAAGAATGGGGTCAACCAAAGTCAAAGATTACCCACTTAATC
GTTTGCACTAGTGGTGTAGACATGCCTGGAGATTACCAACTCACAAAACTCTTCGGTCTT
CGCCCATATGTGAAAAGGTATATGATGTACCAACAAGGTTGCTTTGCAGGAGGCACGGGG
CTTCGTTTGGCTAACGATTTGGCTGAGAACAACAAAGGTGCCCGTGTATTGGTTGTTTGT
TCTGAAGTCACTGCAGTCACATTCCGCGGCCCTAGTGATCACTTGGACAGCCTTGTTGGG
CAAGCACTGTTTGGAGTCAGAGCTGCTGCACTTATTGTTGGTTCTGATCCAGTACCAGAA
GAGAAACCTATATTTGAGATGGTTTGGACTTCACAAACAATTGCTCCAGATAGTGAAGGA
GCCATTGATGGTCACCTTCGTGAAGCTGGAACATTCCACCTTAAAGATGTTCCTGGGATT
GTTTCAAAGAACATTGATAAAGCATTAGTTGAGGCTTTCCAAATTTCTGATTACAACTCA
ATCTTTTGGATTGCACACCCTGGTGGCCCTGCAATTTTAGATCAAGTAGAGCAAAAGTTA
GCCTTGAAGCCTGAAAAGATGAGAACTAGAGAAGTGCTTAGTGAATATGGAAATATGTCA
AGTGCATGTGTTTTGTTTATCTTAGATGAAATGAGAAAGAAATCAACTCAAGATGGTCTG
AAGACAACAGGAGAACTTGAATGGGGTGTGTTATTTGGCTTTGGACCAGGACTTACCATA
GAAACTGTTTTGCACAGTGTCGCT
>Metru_XM_013597892.1.p1
ATGGTGAGTGTATCTGAAATTCGCAAGGCTCAGAGGGGCCCTGCCATCATGGCCATTGGC
ACTGCAAATCCAGCCAACTGTGTTGAATATCCTGATTTTTACTTCAAAATCACAAACAGT
GAGCACAAAGTTGAACTTAAAGAATTTCAACGCATGTGTGATAAATCCATGATCAAGAGG
AGATACATGTATCTTACCGAAGAAATTTTGAAAGAAAATCCAAGTGTATGTGAATACATG
CCGTCATTGGATGCTAGGCAGGACATGGTGGTGGTAGAAGTACCTAGACTAGGAAAGGAG
GCTGCAGTGAAAGCTATAAAAGAATGGGGCCAACCAAAATCAAAGATTACACACTTGATC
TTTTGCACCAGTGGTGTAGACATGCCTGGCGATTACCAACTCACCAAACTCTTAGGTCTT
CGTCCATATGTGAAGAGGTATATGATGTACCAACAAGGATGTTTTGCAGGTGGGACGGTG
CTTCGTTTGGCCAAGGACTTGGCTGAGAACAATAAAGGTGCTCGTGTGTTGGTTGTTTGT
TCTGAAGTTACTGCAGTGACATTCCGTGGTCCTAGTGATCATTTGGACAGTCTTGTTGGA
CAAGCACTATTTGGAGATGGTGCTGCTGCACTCATTGTTGGTTCTGACCCAATACCAGAA
GAGAAACCTATATTTGAGATGGTTTGGACTGCACAAACAATTGCTCCAGACAGTGAGGGA
GCCATTGATGGTCACCTTCGTGAAGCTGGTACATTTCACCTTAAAGATGTTCCTGGGATT
GTTTCAAAGAACATTGATAAAGCATTGGTCGAGGCTTTCCAAATCTCTGATTATAATTCA
ATCTTCTGGATTGCTCACCCAGGTGGACCCGCAATTCTAGACCAAGTTGAAGAAAAGTTA
GGCTTAAAACCTGAAAAAATGAAGACTAGGGAAGTACTTAGTGAATATGGTAACATGTCA
AGCGCATGTGTATTGTTCATCTTGGATGAGATGAGAAAGAAATCGGCTCAAGAGGGACTT
AAAACCACAGGTGAACTTGACTGGGGTGTGTTGTTTGGCTTTGGACCTGGACTCACCATT
GAAACAGTTCTCCATAGCGTGGCT
>Metru_XM_013597893.1.p1
ATGGTGAGTGTATCTGAAATTCGCAAGGCTCAAAGGGGTCCTGCAATATTGGCCATTGGC
ACTGCAAATCCAGCAAACTGTGTTGAATATCCTGATTTTTACTTTAAAATCACAAACAGT
GAGCATAAAGTCGAACTCAAAGAATTTCAACGCATGTGTGATAAATCTATGATCAAGAGG
AGATACATGTATCTTACTGAAGAGATTTTGAAAGAAAATCCTAGTGTATGCGAATACATG
CCTTCATTGGATGCTAGGCAAGACATGGTGGTGGTAGAGGTGCCTAGACTAGGAAAGGAG
GCTGCAGTGAAGGCTATAAAAGAATGGGGCCAACCAAAATCAAAGATTACACACTTAATA
TTTTGTACCAGTGGTGTAGACATGCCTGGTGATTACCAACTCACAAAACTCTTAGGTCTT
CGTCCATATGTGAAGAGATACATGATGTACCAACAAGGATGCTTTGCAGGTGGGACGGTG
CTTCGTTTGGCCAAGGACTTGGCTGAGAATAATAAAGGTGCTCGTGTGTTGGTTGTTTGT
TCTGAAGTTACTGCAGTGACATTCCGTGGTCCTAGTGATCATTTGGACAGTCTTGTTGGA
CAAGCACTCTTTGGAGATGGAGCTGCTGCACTCATTGTTGGTTCTGACCCAATACCAGAA
GAGAAACCTATATTTGAGATGGTTTGGACTGCACAAACAATTGCTCCAGACAGTGAGGGG
GCCATTGACGGTCATCTTCGTGAAGCTGGTACATTTCACCTTAAAGATGTTCCTGGGATT
GTTTCAAAGAACATTGATAAAGCATTGATCGATGCTTTCCAAATTTCTGATTACAACTCA
ATCTTTTGGATTGCTCATCCAGGTGGACCCGCAATTCTTGATCAAGTTGAACAAAAGTTA
GGCTTAAAACCTGAAAAGATGAAAACTAGAGAAGTACTTAGTGAATATGGTAACATGTCA
AGTGCATGTGTATTGTTTATCTTAGATGAGATGCGAAAGAAATCTTCTCAAGAGGGGCTT
AAGACCACAGGAGAACTTGATTGGGGTGTGTTGTTCGGCTTTGGACCTGGACTTACCATT
GAAACCGTTTTGCACAGTGTGGCT
>Metru_XM_013597894.1.p1
ATCCGTCTTTATGGACTAGTTTCTACGATTGGCAGGGGCCCTGCAATCTTGGCCATAGGA
ACTGCAAATCCACCAAATTGTGTTGAATATCCTGATTTCTATACTTCAGAATCGCAAATA
GCGAGCACAAGACGCAACTCAGAGTTTAGGAAAAGATGTGAAAAATCAATGATCAAGAGA
AGATACATGTACCAAACAGAAGCTATTTTGAAAGAGAATCCTAATTTTTGCACTTATATG
CCTTCTTTGGATGCTAGGCAAGACATGGTGGTGCGAGACGTGCCTAGGCTAGGAAATGAG
GCT------------------------------------------ATTACACACTTAATA
TTTTGCACCAGTGGTATAGGCATGCCTGGTGATTACCAACTCACAAAACTCTTAGGTCTT
TGCCCGGATGTGAAACGGTATATGATATACCAACAAGGATGCTTT---------------
---------------------------AACAATAAAGATGCTCTTGTGTTGGTAATATGT
TCTGAAGTCACTACATCACTATTTTGTGGCCCTAATGAAGACATGAGCAACCTTGTTGGA
CAAGCATTATTTGGTGATGGAGCTGTTGTAGTCATTGTTGGCTCCGATCCGATATCAAAA
GAGAAACCTCTCTTTGAGCTTGTTTGGACTGCACAAACAATAGCTCTAGATAGTGAAGAA
GCAATTAGCGGCCAACTTCGTGAAGTTGGAACATTTAATCTTAAAGATGTCCCTGAAATT
ATCTCAAAGAACATCGATAAAGAACTAGTTAAGGCATTCCAAATCTCTGATTACAATGCA
ATTTTTTGGATTGTCCACCCAGGCGGACCTGCAATTTTGGACCATGTTGAACAAAAGTTA
GCTTTGAAACCGGAAAAGATGAAGACTAGGGAAGTACTTAGTGAATATGGTAACATGTCA
AGTGCTTGTGTATTGTTTATATTGGATGAAATGAGAAAGAGATCAGCTCAAGAGGGACTT
GAGACCACAGGAGAACTTAAATGGGGAGTGTTGTTCGGCTTTGGACCTGGACTTACCATT
GAAACTGTTCTCCATAGTATGGTT
>Metru_XM_013605871.1.p1
GTAAAATTCTTCAACGAGAATCAAATGGCACCAAGAGGTGTGGCCATTCTAGCCATTGGC
ACAGCAAATCCACCCAATGTCATCCTTTATCCTGACTTATATTTCAAGGAAGTCAATAAT
GAGCATCTACAACGCTTGAAGCTATTCAAAAGCATATGTGAGAATTCAAAGATAGAGGAA
CGACATGTTGCCCTGACAGAAGAATTTCTGAAACAAAACACAGAAGATGGCAAGTATGAA
CCCTTA------------GAAAATCTACCAACTGAACAGGTAGTAAACCTAGCCAAAGAA
GCATCATTGAAAGCTTTACAAGAATGGGGACAATCCATATCAGAAATCACACACCTCATC
TTATGCACATGCTTCGGCAGCGTTCCCGGTGATACTCACCTCGCCAGACTTCTTAATCTC
AAACCAACCGTTAACAGACTCATGATTTTTGGTCACGGTTGCCACGCCGGTGGCACCATC
CTCCGTATCGCCAAAGACATGGCTGAGAATAATGTCGGTTCACGTGTTCTTGCTGTTTGT
TCAGAAACCATGTTAGCTTCGTTTCAAAGACCAACCGATGCTACCGATGTTCTTATAGGA
CATGCTCTTTTCGCAGATGGTGCTGCCGCTATGATCATTGCTGCTGATCCTAATCCTTCT
GAACATCCACTATTTGAAATTGTTTCAGCTTCACAAACAACTGTTCCTGATACCCAAAAC
TCAATCAGAGCGCAAATACCTGTTGAAAATGTTTATCATTTTAAAGAGATTCCAAATATT
GTGTCTAATAATGTTAAGAAGTGTGTGATTGATGCACTTTGTTTTGATGAATGGAACAAG
TTGTTTTATGTGGTTCATCCAGGTGGACCACTTGTGTTGAGTAAGGTTGAAGAGAAACTT
GGATTGAGTGAAGGGAAGTTGAAGAGTTGGAATGTGTTGAGGCAGTATGGAAACATGTGG
AGCTCAACAGTGATTTTTATATTGAATGAGATGAGGAAGAGGTCTAAGATTGAAGGGAAG
GGGACCACTGGTGAATTGGAGTGGGGTGTTTTCTTAGGGTTTGGTCCTGGTGTGGTTACT
GAGACTGTGTTGCGCAGTGTAGCA
>Metru_XM_013605872.1.p1
ATGGCATACTTAGAGGGAATAAGAGAGTCACAAAGAGGTCCAGCCATACTAGCCATTGGT
ACTGCAACTCCAGTCAATTGCATTTACTTTACTGATTATTACTTTCGAGTTACCAAAAGC
GAACACATGACTCAACTCAAGGCCTTGAAGCGTATATGTGAGAAGTCAATGATAAAGAAA
CGTTACATACACCTAACTGAAGAAATTCTAAAAGAACACCCCAACATATCCACTTACGAA
CCATCCCTCAACGTACGCCAAGACATATTAGTTGAAGAAGTACCAAAGCTAGGCGAAAAA
GCAGCATTAAAAGCCATAAAAGAATGGGGAAGACCAAAATCAGAGATAACCCATCTCATA
TTTTGTTCATCTGGTGTTGACATGCCTGGTGATTATCAACTCATCAAACTCTTGAATCTA
AATCCATCCACTAAAAGGTTCATGTTATACCACCAAGGTTGTTATGCTGGTGGAACCGTT
CTTCGTCTTGCCAAAGATCTAGCTGAGAATAACATTGGTGCACGTGTCCTCGTTGTGTGT
TCTGAAATAACTGTTGTTACTTTTCGTGGGCCCAATGAACACTTGGATTCTTTAGTTGGA
CAAGCACTTTTTGGTGATGGTGCTTCGTCTGTGATCGTTGGATCAAATCCCAACACAACA
GAACGTCCATTATTTCATCTTGTTTCTGCTTCTGAAACGATTCTACCAAACTCTGAAGGT
GCTATTGAAGGACACTTGCGTGAAGTGGGAACTTTTCATTTGGATAATGTTCCAAGTTTG
ATTGGTGAGAATATTGAGAAGAGTCTAGAAGAAACTTTTCATATTACTGATTGGAATTCT
TTGTTTTGGGTAACACACCCCGGCGGTCCTGCAATAATCAAGAGGATTGAAGAAACGGTT
GGGTTGAATTCAGATAAACTAAATACTAAACATGTTTTGAGTGAGTATGGAAACATGTCA
AGTGCTTGTGTGATATTTATATTGGATGAGATGAGAAGAAGGTCTATGGAAGAGGGGAAA
ACAACAACTGGTGAACTTAAATGGGGTGTTTTGTTTGGATTTGGTCCTGGCTTGACCATG
GAAACCATTTTGCATAGCGCCAAC
>Metru_XM_013614150.1.p1
ATGGTTAGTGTGTCTGAAATTCGCAATGCTCAAAGGGGCCCTGCAATTTTAGCCATTGGC
ACTGCAAACCCAGCCAATTGTGTTGAATATCCTGATTTCTACTTCAAAATCACAAATAGT
GAACACAAGACTGAACTCAAAGAGTTCCAACGCATGTGTGATAAATCTATGATCAAGAGG
AGATATATGTACCTAACAGAGGAGATTTTGAAAGAGAATCCTAGTGTTTGTGAATACATG
CCTTCATTGGATGCTAGGCAAGACATGGTGGTGGTAGAGGTACCTAGACTAGGGAAGGAG
GCTGCAGTGAAGGCCATAAAAGAATGGGGTCAACCAAAGTCAAAGATTACTCACTTGATC
GTTTGCACCAGTGGTGTAGACATGCCTGGAGATTACCAACTCACAAAACTCTTAGGTCTT
CGCCCATATGTGAAAAGGTATATGATGTACCAACAAGGTTGCTTTGCAGGAGGCACGGTC
CTTCGTTTGGCTAAAGATTTAGCTGAAAACAACAAAGGTGCTCGTGTGTTGGTTGTCTGT
TCTGAAGTCACTGCAGTCACATTTCGCGGCCCTAGTGATCACTTGGACAGCCTTGTTGGA
CAAGCACTATTTGGAGATGGAGCTGCTGCACTAATTGTTGGTTCAGATCCAGTACCAGAA
GAGAAACCAATATTTGAGATGGTTTGGACTGCACAAACAATTGCTCCAGATAGTGAAGGG
GCCATTGACGGTCACCTTCGTGAAGCTGGAACATTTCACCTTAAAGATGTTCCTGGGATT
GTTTCAAAGAACATCAATAAAGCATTGGTTGAGGCTTTCGAAATTTCTGATTACAATTCA
ATCTTTTGGATTGCACACCCTGGTGGACCTGCAATTCTAGATCAAGTTGAGCAAAAGTTA
GCCTTAAAACCTGAAAAGATGAAAACCAGAGAAGTGCTTAGTGAATATGGAAATATGTCA
AGTGCCTGTGTTTTGTTTATCTTAGATGAAATGAGAAAGAAGTCAGCTCAAGATGGATTG
AAGACCACGGGAGAACTTGAGTTTGGTGTTTTATTTGGCTTTGGACCGGGTCTTACCATT
GAAACTGTTTTACGCAGTGTCGCT
>Migut_XM_012973820.1.p1
GCCGCTAGCATTGAGGATATCCGCCGGGCTCAACGGGGCCCCGCCATCCTCGCCATCGGG
ACCGCTACTCCCGCGAACTGCGTCGAATACCCTGATTTCTATTTTCGCATCACTAATAGC
GAACATATGACCGATCTTAAGGAATTTCAGCGCATGTGCGAGAAATCGCAGATAAAGAAG
CGGTACATGCACTTGACGGAAGAAATACTGAAGGAGAATCCGAACATGTGCGCGTACATG
CCTTCTCTTGACGCGCGTCAGGACATAGTTGTGGTGGAGGTCCCGAAGCTCGGGAAAGAA
GCTGCACAGAAGGCCATAAAAGAATGGGGTCAGCCGAAATCAAAGATCACCCACCTCGTT
TTCTGCACCAGCGGCGTCGATATGCCCGGCGACTACCAGCTGACCAAACTCCTCGGCCTC
CGCCCCTCCGTCAAACGTTTCATGATGTACCAGCAGGGCTGCTTCGCCGGCGGCACTGTT
CTCCGCATGGCCAAGGATCTCGCCGAGAACAACGCCGGCGCTAGGGTTTTGGTTGTTTGC
TCTGAAATCACCGCCGTCACTTTCCGGGGACCCAACGGCCACCTCGACAGCCTCGTCGGA
CAGGCTTTGTTCGGTGACGGCGCCGCCGCCGTCATTGTCGGCTCCGACCCGGTGGTCGGA
GAGAGGCCGCTGTTCCAGCTCGTCTCGGCGGCGCAGACGCTTCTGCCGGACAGCCACGGC
GCCATCGACGGGCACCTCCGGGAAGTGGGTACTTTCCACCTAAAAGATGTTCCAGGCCTG
ATTTCGAAGCACATCGGAAAAAGCTTGAAGGAGGCGTTTGATATCTCCGACTGGAACTCC
ATTTTCTGGATAGCTCACCCCGGCGGTCCGGCGATTCTTGACCAGGTGGAGTCAACTCTA
GCACTCAAGCCGGAGAAACTCCGGACAAGGCACGTGCTGAGCGAGTACGGGAACATGTCG
AGCGCGTGCGTGCTATTCATACTGGACGAAATGAGGAAGTCATCCGCCAAGGAGGGGATG
AGCACCACCGGAGAACTGAACTGGGGTGTGCTTTTCGGGTTCGGGCCGGGCCTGACGGTG
GAGACGGTGCTGCACAGCGTCGCT
>Migut_XM_012973831.1.p1
ATGGCCAGCATTGAGGATATTCGTCGGGCTCAACGGGGCCCTGCCATCTTGGCCATCGGA
ACCGCTACTCCGGCGAACTGTGTCAAATACCCTGATTTCTATTTTCGCATCACTGATAGC
GAACATATGACTGAGCTTAAAGAATTTAAGCGCATGTGCGAGAAATCGCAGATAAAGAAG
CGGTACATGCACCTGACGGAAGAAATACTGAAGGAGAACCCAAACATGTGCGCGTACATG
CCTTCTCTAGACGCGCGTCAGGATATAGTTGTGGTGGAGGTCCCGAAGTTGGGGAAAGAA
GCTGCCGAGAAGGCCATACAAGAATGGGGGCAGCCGAAATCAAAGATCACCCACCTCGTT
TTCTGCACCAGCGGCGTCGATATGCCTGGCGACTACCAGTTGACCAAACTCCTCGGCCTC
CGCCCCTCCGTCAAACGCATCATGATGTACCAGCTGGGCTGCTTCGCCGGCGGAACCGTC
CTCCGCATGGCCAAGGATCTCGCCGAGAACAACGCCGGCGCTAGGGTTTTGGTCGTCTGT
TCCGAAATCACCGCCATCATGTTCCGGGGACCCAACGGCCCCATCGACAGCCTCATCGGG
CAGTTTTTGTTCGGCGACGGGGCCGCCGCCGTCATCGTGGGCTCCGACCCGGTGGTCGGG
GAACGGCCGCTGTTCCAGCTAGTCTCGGCGGCGCAGACGCTACTGCCGGACAGCCACGGC
GGCATCGACTGTCACCTCCGGGAAGCGGGGACTTTCCACCTAAAAGATGTTCCCGCCCTG
ATTTCGAAGCACATCGGAGAAAGCTTGAAGGAGGCGTTTGATATCTCCGATTGGAACTCC
ATTTTCTGGATAGCCCATCCCGGCGGTCCGGCGATTCTTGACCAGGTTGAGTCAACTCTA
GCACTCAAGCCCGAAAAACTCCGGACCAGGCACGTGCTGAGCGAGTACGGGAACTTGTCG
AGCGCGTGCGTGCTTTTTATATTGGATGAGATGAGGAAGTCATCCGCAAAGGAAGGGATG
AGCACCACCGGAGAACTGAACTGGGGTGTTCTTTTCGGGTTCGGGCCGGGCCTGACGGTG
GAGACGGTGCTTCATAGCGTCGCC
>Migut_XM_012982223.1.p1
------------------------------------------------------------
------------------------------------------------------------
------------------------ATGGCA------------------------------
------------------------------------------------------------
CCTTCTCTAGACGCGTGTCAGGACATAGTTGTGGTTGAGGTCCCGAAGTTAGGGAAAGAA
GCTGCACAGAAGGCCATAAAAAAATGGCGTCAACCCAAGTCAAAGATCACCCACCTCGTT
TTCTGCACCAGCGGCGTCGATATGCCC------------------AAGCTCCTCGGCCTC
CGCCCCTCCGTCAAAGGTTTCATGATGTACCAGCAGGGCTGCTTCGCCGGAGGAACCGTC
CTCCGCATGGCTAAAGATCTCGCCGAGAACAACGCCGGCGCTAGGGATTTGGTCGTCTGC
GCTGAAATCACCAACATCATGTTCTGGGGACCCAACGGCCCCCTCGACAGCCTCATCGAG
CGGCTTTTGTTCGGCGACGGGGCCGCCGCCTTCATCGTGGGCTCCGACCCGGTGGTCGGA
GAACGGCCGCTGTTCCAGCTCGTCTCGGCGGCG---------------------------
------------------------------------------------------------
------------------------------------------GTGGAC------------
------------------------------------------------------------
------------------------------------------------------------
------------------------------------------------------------
---------GGTGGG---------------------------------------GAGGTA
GAGGCGGTG---------AAAGGC
>Migut_XM_012988049.1.p1
------------------------------------------------------------
------------------------------------------------------------
------------------------ATGGCA------------------------------
------------------------------------------------------------
CCTTCTCTAGACGCGTGTCAGGACATAGTTGTGGTTGAGGTCCCGAAGTTAGGGAAAGAA
GCTGCACAGAAGGCCATAAAAAAATGGCGTCAACCCAAGTCAAAGATCACCCACCTCGTT
TTCTGCACCAGCGGCGTCGATATGCCC------------------AAGCTCCTCGGCCTC
CGCCCCTCCGTCAAAGGTTTCATGATGTACCAGCAGGGCTGCTTCGCCGGAGGAACCGTC
CTCCGCATGGCTAAAGATCTCGCCGAGAACAACGCCGGCGCTAGGGATTTGGTCGTCTGC
GCTGAAATCACCAACATCATGTTCTGGGGACCCAACGGCCCCCTCGACAGCCTCATCGAG
CGGCTTTTGTTCGGCGACGGGGCCGCCGCCGTCATCGTGGGCTCCGACCCGGTGGTCGGA
GAACGGCCGCTGTTCCAGCTCGTCTCGGCGGCG---------------------------
------------------------------------------------------------
------------------------------------------GTGGAC------------
------------------------------------------------------------
------------------------------------------------------------
------------------------------------------------------------
---------GGTGGG---------------------------------------GAGGTA
GAGGCGGTG---------AAAGGC
>Migut_XM_012988726.1.p1
GCCGCCAGCATTGAGGATATTCGCCGGGCTCAACGGGGCCCCGCCATCCTCGCCATCGGA
ACCGCTACTCCGGCGAACTGCGTCGAATACCCTGATTTCTATTTTCGCATCACTAATAGC
GAACATATGACCGATCTTAAGGAATTTAAGCGCATGTGT---AAGTTTTATTGTTCCATC
AGATTTATTTTATTTAATTCT---------AGAGAGAGAAAGATAATTTGTCTATTTATG
CCTTCTCTAGACGCGCGTCAGGACATTGTTGTGGTTGAGGTCCCGAAGCTTGGGAAAGAA
GCTGCACAGAAGGCCATAAAAGAATGGGGTCAGCCGAAATCAAAGATCACCCACCTCGTT
TTCTGCACCAGCGGCGTCGATATGCCCGGCGACTACCAGTTGACCAAGCTCCTCGGCCTC
CGCCCCTCCGTCAAGCGTTTCATGATGTACCAGCAGGGCTGCTTCGCCGGCGGCACTGTA
CTCCGCATGGCCAAGGATCTGGCAGAGAACAACGCCGGCGCTAGGGTTTTGGTTGTTTGC
TCTGAAATCACCGCCGTCACTTTCCGGGGACCCAACGGCCACCTCGACAGCCTCGTCGGG
CAGGCTCTATTCGGAGACGGCGCAGCAGCCGTCATCGTCGGCTCCGACCCGGTGGTCGGA
GAACGGCCGCTGTTCCAGCTCGTCTCGGCGGCGCAGACGCTATTGCCGGACAGCCACGGC
GCCATCGACGGTCACCTCCGGGAAGTGGGTACTTTCCACCTAAAAGATGTCCCCGGCCTG
ATTTCGAAGCACATCGGAAAAAGCTTGAAGGAGGCGTTTGATATCTCCGACTGGAACTCC
ATTTTCTGGATAGCTCACCCCGGCGGTCCGGCGATTCTTGACCAGGTGGAGTCAACTCTA
GCACTCAAGCCGGAGAAACTCCGGACAAGGCACGTGCTGAGCGAGTACGGGAACATGTCG
AGCGCGTGCGTGCTATTCATACTGGACGAAATGAGGAAGTCATCCGCCAAGGAGGGGATG
AGCACCACCGGAGAACTGAACTGGGGTGTGCTTTTCGGGTTCGGGCCGGGCCTGACGGTG
GAGACGGTGCTGCACAGCGTCGCT
>Migut_XM_012988738.1.p1
------------------------------------------------------ATGGCA
GCAGAAGACCCACCCGATATAGAGCCG---------------------------------
------------------------------------------------------------
------------------------------------GAACCTGGTATTGGGTTCCACAAG
CGAGAAATCAACGATCAAGAAACGGTACACGCACTTGACCGAAGAAATCTTGAAAGAGAA
TCC---------------------------------------------------------
---------AAACATGTGCGCCTTCACGGC---------------------GTCGCTGGC
CGCCCGGCA---------------------------GGAAATTACGGCGGCGGAGGTGCC
---------------GAGGCTCGGCAGAACAACTCCGGCGCAAGAGTCCTGGTCGTCTGC
TCCGAAATGACGGCCATGTCGTTCCGCGGCCCGAGCGGGCACATGGCCACCCTAGTGGAG
CAGTCCCTGTTCGCCGACGGCGCCGCCGCCGTTGTGGTGGGCTCCGACGCGGCGGCTGGA
GAGCGGCCGCTTTTCCAGATTATCTCGATCGCACAGACACTATTGCCGGAGAGCGAGGGT
TGCATCCAGGGCCACCTCACCGATTGCGGGATGGTCGAGCTCAAAGATGTACCGAAACTA
ATATCGAAATACATCGGCGCGAGTTTGAGTGAGGCGTTTGATATTTCGGATTGGAACTCT
ATTTTCTGGATAGTGCATCCGGGCGGCCGGGCGATTCTTGATGACGTGGAGGCTGAGCTG
GCGCTGAGGCCCGAAAAACTGCGATCGAGGCGTGTGTTGAGCGAGTACGGGAATATGTCG
AGTGCTTGCGTACTGTTTATAATGGATGAGATGAGGAAGTCCTCCGCCGAGGAGGGGCTG
AGCTCCACCGGAGAATTGGATTGGGGGGTCATGTTTGGGTTCGGGCCGGGCATCACCGTG
GAGACGGTGCTCCGTAGTGTGGCA
>Nenuc_NM_001318155.1.p1
ATGGTGACAGTGGAAGACATCCGCAAGGCACAGAGGGGCCCGGCCGTGATGGCCATTGGA
ACAGCCAATCCGCCCAACTGTGTCGACTACCCCGACTACTACTTCCGGATCACCAACAGC
GAGCACAAGACAGAGCTCAAAGAGTTTAAGCGCATGTGCGAGAAATCAATGATCAAGAAG
CGCTACATGCACTTGACCGAGGAGATCTTGAAGGAGAACCCAAACATCTGTGAGTACATG
TCCTCGCTGGATGCTAGACAGGACATGGTGGTGGTTGAGGTGCCAAAACTGGGCAAGGAG
GCTGCCACGAAGGCCATTAAGGAATGGGGACAGCCCAAGTCCAAGATCACCCACCTTGTC
TTCTGCACCAGTGGCGTCGACATGCCCGGGGACTACCAGCTCACCAAGCTCCTCGGCCTT
CGCCCCTCCGTCAAGAGACTCATGATGTACCAACAAGGATGCTTCGCCGGAGGCACAGTC
CTTCGCCTGGCCAAGGACCTTGCAGAGAACAACAGAGGCGCCCGTGTCCTTGTCGTCTGC
TCAGAGCTCACTGCTGTTACCTTCCGTGGCCCAAGTGATCACCTCGACAGTCTTGTAGGC
CAGGCACTCTTCGGGGATGGAGCAGCCGCAGTTATTGTGGGTGCAGACCCGGTGCCCGGT
GAAAAGCCTTTGTTTGAGTTGGTGTCGGCAGCCCAGACAATTCTCCCAGACAGCCATGGC
GCCATTGACGGGCACCTGAGAGAGGTTGGAACCTTCCACCTGAAGGATGTGCCCGGGCTC
ATCTCAAAGAACATCGAGAAGAGCCTGGTGGAGGCATTCCAGATCTCCGACTGGAACTCA
ATTTTCTGGATCGCCCACCCTGGTGGTCCAGCCATCCTAGACCAAGTGGAAGAAAAGCTG
GCCCTTAAGCCCGAGAAGCTAAGCACACGACACATCCTGAGCGAGTATGGAAACATGTCA
AGTGCTTGTGTGCTGTTCATATTGGATGAGATGCGGAAGAAGTCGATTGAGGATGGCCTC
AAGACCACTGGAGAACTCGAGTGGGGTGTGCTGTTTGGGTTTGGACCAGGGCTCACCGTT
GAGACTGTGCTTCACAGTATCGCT
>Nenuc_XM_010251015.1.p1
ATGGTGTCCGTCGAGGAAATTCGCAACGCCCAGCGCGGTCCGGCCGTTCTTGCCATTGGC
ACTGCAACTCCAGCCAATTGTGTCTACTACCCGGACTACTATTTCCGAATCACTAACAGC
GAGCACAAAACCGAACTGAAGGAGTTCAAGAGAATGTGCGAGAAATCTATGATAAAGAAA
CGTTACATGCACCTAACGGAGGAAATTCTTAAGGAGAACCCCAACATCTGCGCCTACATG
CCATCCCTTGATGCACGTCAAGACATGGTGGTGGTTGAAGTGCCCAAGCTCGGAAAAGAA
GCTGCGTCAAAGGCCATAAAGGAATGGGGTCAGCCCAAATCGAAAATCACGCACCTGGTC
TTCTGTACCTCTGGTGTAGACATGCCGGGTGACTACCAACTCACCAAGCTCCTCGGCCTC
CGCCCCTCCGTCAAACGCTTCATGATGTACCAACAGGGCTGCTTCGCTGGTGGCACCGTG
CTTCGCCTCGCCAAGGACCTCGCCGAGAACAACGCCGGCGCGCGTGTCCTCGTCGTCTGC
TCTGAAATCACGGCCGTCACTTTCCGTGGACCCTCTGACCACTTGGATTCTCTTGTGGGT
CAGGCTCTTTTCGGTGATGGAGCAGCAGCCGTGATCGTCGGAGCTGATCCCGACACGTCC
GAACGTCCTCTGTTCCAGCTTGTGTCGGCGGCGCAGACCATTCTTCCCGATTCTCATGGA
GCCATCGATGGTCACTTGCGCGAAGTTGGCACATTCCACCTGAAAGACGTACCCGGGTTG
ATCTCTAAGAACATCGAGAAGAGCCTGGTTGAAGCCTTCACCGTCAGTGATTGGAACTCG
TTGTTCTGGATCGCTCACCCGGGTGGCCCGGCCATTCTGGACCAGGTCGAAGAAAAACTG
GGCCTGAAAGAGGAGAAGCTCAGAACGAGGAACGTCTTGAGCGAATACGGTAACATGTCC
AGTGCGTGTGTGTTGTTTATTCTGGATGAGATGAGGAAGAAGTCTGTAGAGGAAGGGAGG
GCCACAACGGGTGAATTGGAGTGGGGTGTTCTGTTCGGGTTCGGACCCGGTCTGACTGTT
GAGACGGTTTTGCACAGTCTCCCC
>Nenuc_XM_010265835.2.p1
ATGGTGACCGTGGAAGACATCCGCAAGGCACAGAGGGGACCGGCCGTGATGGCCATTGGA
ACAGCCAATCCGCCCAACTGTGTCGACTACCCTGACTACTACTTCCGGATCACCAACAGC
GAGCACAAGACAGAGCTCAAAGAGTTTAAGCGCATGTGCGAGAAATCAATGATCAAGAAG
CGCTACATGCACTTGACCGAGGAGATCTTGAAGGAGAACCCAAACATCTGTGAGTACATG
TCCTCGCTGGATGCTAGACAGGACATGGTGGTGGTTGAGGTGCCAAAACTGGGCAAGGAG
GCTGCSACGAAGGCCATTAAGGAATGGGGACAGCCCAAGTCCAAGATCACCCACCTTGTC
TTCTGCACCAGTGGCGTCGACATGCCCGGGGACTACCAGCTCACCAAGCTC---------
------------------------------------------------------------
------------------------------------------------------------
------------------------------------------------------------
------------------------------------------------------------
------------------------------------------------CACAGCCATGGC
GCCATTGACGGGCACCTGAGAGAGGTTGGAACCTTCCACCTGAAGGATGTGCCCGGGCTC
ATCTCAAAGAACATCGAGAAGAGCCTGGTGGAGGCATTCCAGATCTCCGACTGGAACTCA
ATTTTCTGGATCGCCCACCCTGGTGGTCCAGCCATCCTAGACCAAGTGGAAGAAAAGCTG
GCCCTTAAGCCCGAGAAGCTAAGCACACGACACATCCTGAGCGAGTATGGAAACATGTCA
AGTGCTTGTGTGCTGTTCATATTGGATGAGATGCGGAAGAAGTCGATTGAGGATGGCCTC
AAGACCACTGGAGAACTCGAGTGGGGTGTGCTGTTTGGGTTTGGACCAGGGCTCACCGTT
GAGACTGTGCTTCACAGTATCGCT
>Nenuc_XM_010265836.2.p1
ATGGTGACCGTGGAAGACATCCGCAAGGCACAGAGGGGCCCGGCCGTGATGGCCATTGGA
ACAGCCACTCCGCCCAACTGTGTCGACTACCCTGACTACTACTTCCGGATCACCAACAGC
GAGCACAAGACAGAGCTTAAAGAGTTCAAGCGCATGTGCGAGAAATCGATGATCAAGAAG
CGCTACATGCACTTGACGGAGGAAATCTTGAAGGAGAACCCGAACGTCTGTGCGTACATG
CCCTCGCTGGATGCTAGACAGGACATGGTGGTGGTTGAGGTGCCAAAACTGGGCAAGGAG
GCTGCGACGAAGGCCATTAAGGAATGGGGACAGCCCAAGTCCAAGATCACCCACCTTGTC
TTCTGCACCAGTGGCGTCGACATGCCCGGGGACTACCAGCTCACCAAGCTCCTCGGCCTT
CGCCCCTCCGTCAAGAGACTCATGATGTACCAACAAGGATGCTTCGCCGGAGGCACGGTC
CTTCGCCTG---------------------------------------------------
------------------------------------------------------------
------------------------------------------------------------
------------------------------------------------------------
------------------------------------------------------------
------------------------------------------------------------
------------------------------------------------------------
------------------CTGCGCACACGACACATCCTGAGTGAGTATGGAAACATGTCA
AGTGCTTGTGTTCTGTTCATATTGGATGAGATGCGGAAGAAGTCGATTGAGGACGGGCTC
AAGACCACTGGAGAACTCGAATGGGGTGTGCTGTTTGGGTTCGGACCAGGGCTAACAGTT
GAGACTGTGCTTCACAGTATCGCT
>Nenuc_XM_010265840.1.p1
TTGAGCTCAATCCAGGGGCTGGAGAAATCTGAACAAGGTTCCCCAATTGATCTATTGGGA
AGGTTGCATGAGGCAGAGCTCAATCCATACCCTGAATACTACTTCCGGATCACCAACAGC
GAGCACAAGACAGAGCTTAAAGAGTTCAAGCGCATGTGCGAGAAATCGAGGATCAAGAAG
AGCTACATGCACTTGACGGAGGAGATCTCGAAGGAGAACCCGAACGTCTGTGCGTACATG
CCCTCGCTGGATGCTAGACAGGACATGGTGGTGGTTGAAGTGCCAAAGCTGGGCGAAGAG
GCAGCCGTGAAGGCCATCAAGGAATGGGGACAGCCCAAGTCCAAGATCACCCACCTTGTC
TTCTGCACCAGTGGCGTCGACATGCCTGGGGACTACCAGCTCACCAAGCTCCTTGGCCTT
CGCCCCTCCGTCAAGAGGCTCATGATGTACCAACAAGGATGCTATGGCGGAGGCATGGTG
CTTCGCCTGGCTAAGGACCTTGCAGAGAACAACAGAGGCGCCCGTGTCCTTGTCGTCTGC
TCAGAGATCACTGCTGTTACCTTCCGTGGCCCAAGTGACCACCTCGACAATCTTCTTGGC
CAGGCACTCTTTGGGGATGGAGCAGCCGCAGTTATTGTGGGTGCAGACCCGGTGCCCGGT
GAAAAGCCTTTGTTTGAGTTGGTGTCGGCAGCCCAGACAATTCTCCCAGACAGCCATGGC
GCCATTGACGGGCACCTGAGAGAGGTTGGA------------------------------
------------------------------------------------------------
------------------------------------------------------AAGCTG
GCCCTTAAGTCCGAGAAGCTGCGCACACGACACATCCTGAGTGAGTATGGAAACATGTCA
AGTGCTTGTGTTCTGTTCATATTGGATGAGATGCGGAAGAAGTCGATTGAGGACGGGCTC
AAGACCACTGGAGAACTCGAATGGGGTGTGCTGTTTGGGTTTGGACCAGGGCTAACAGTT
GAGACTGTGCAGCAAGGGGTGGGT
>Nisyl_XM_009766636.1.p1
ATGGTGACGGTCGAGGAGTTTCGTAGGGCACAACGTGGTCCGGCCGTCATGGCCATCGGA
ACAGCCACACCTTCCAACTGTGTTGATTACCCCGATTACTATTTTCGTATCACTAATAGC
GAGCATAAGACTGAGCTTAAGGAGTTTAAGCGCATGTGTGAAAAATCAATGATTAAGAAA
AGGTACATGCACTTAACAGAGGAAATCTTGAAAGAGAATCCTAATATTTGTGCATACATG
CCTTCCCTTGATGCTAGACAAGACATAGTGGTAGTTGAAGTGCCAAAACTTGGCAAAGAG
GCAGCCCAAAAGGCCATCAAAGAATGGGGCCAGCCCAAGTCCAAAATTAGTCATTTGGTC
TTTTGTACAAGTGGTGTAGACATGCCCGGGGACTACCAACTCACTAAGCTACTCGGGCTC
CGTCCTTCGGTCAAGCGGTTCATGATGTACCAACAAGGTTGCTTTGCCGGTGGGACGGTA
CTCCGGATGGCTAAGGACTTGGCCGAAAACAACAAGGGCGCTCGAGTCCTTGTTGTTTGC
TCAGAGATCACCGCTGTCACGTTCCGTGGGCCCAATGACCACTTGGATAGTTTGGTTGGG
CAAGCCCTTTTTGGTGATGGGGCAGCCGCGGTCATTGTAGGTTCTGATCCAATTCCAGAT
GAGAGGCCTTTGTTCGAGCTTGTTTCCGCAGCCCAAACCCTACTCCCCGATAGCGAAGGC
GCTATCGACGGTCATCTCCGTGAAGTTGGGACATTCCACTTAAAAGATGTTCCTGGGCTT
ATCTCGAAAAACATTGAGAAAAGCCTTGTGGAAGCATTCCAAATTTCTGATTGGAACTCT
TTATTTTGGATTGCTCACCCTGGTGGGCCTGCCATTTTGGACCAAGTTGAACTAAAATTG
GGCCTAAAGCAAGAGAAACTTAAGACAAGAAATGTATTAAGTAACTATGGCAATATGTCA
AGTGCTTGTGTGTTGTTTATTTTGGATGAAATGAGGAAAGCCTCTGCAAAAGAAGGTTTA
GGAACTACTGGTGAACTTGAATGGGGTGTGCTTTTTGGATTTGGGCCTGGGCTTACAGTT
GAGACTGTTCTTCACAGTGTTGCT
>Nisyl_XM_009768850.1.p1
ACGGCCACTGTTGAGGAAATTCGTAGGGCACAACGGGGGCCGGCCGTGTTGGCCATCGGA
ACAGCCACTCCTTCCAATTGTTTTTATTATCCTGACTATTTTTTCCGTGTCACTAACAGC
GAGCATAAAACCAAGCTTAAGGAGTTTAAGCGCATGTGTGATGGATCAATGATTAAAAAG
AGGTATTTACACTTAACAGAGGAAATCTTAAAAAAGAATCCTAATATTTGTGAATACAAA
TCTTCCTTTGATGCTAGGCAAGAAATTGCGATTGTTGAAGTACCAAAACTTGGGCAGGAA
GCCGCCGAAAAGGCCATTAAAGAATGGGGGCAGTCTAAGTCCAAGATTACTCATTTGGTG
TTTTGCACCACTAGTGTGGAGATTCCTGGCGACTATCAACTTACTAAGCTTCTTGGACTT
GATCCATCAGTCAAGCGACTCATGATGTATCAACAAGGTTGTTTTGGTGGTGGCTCTTCT
CTACGATTAGCCAAGGATTTGGCCGAGAATAACAAGGGTGCTCGCGTCCTTGTTGTTTGC
TCAGAAATCACTGTGCTCAGCTTTCATGCCCCAAGTGACGAGTTAGATGTTTTGGTTGGG
CAAGCTCTCTTCAGTGATGGTGCATCAGCTGTCATTGTTGGTTCAGATCCAATCCTAACT
GAAAGGCCTTTGTTTGAGATTGTATTCGCAACTCAAACTCTTCTCCCAGATAGTGGACAT
GCAATCTATGGTAACCTCTGTGAGTCTGGGGTAGCCCATATGAAGGATGTTCCAATACTA
GTCTCAAAAGACATTGAGAAGATCATAGAGGAAGTATTCCGGATTTCAGATTGGAACTCA
ATCTTTTGGGTAGCTCATGCGGGTGGACGTGCAATTTTGGATCAAATTGAAGTAAAGTTG
GGCCTAAAGCCTGAAAAACTCAGGGCAAGGCATGTCATGAGTGAATATGGGAACATGGGC
AGTGCTTGTGTTCTGTTTGTTTTGGATGAGATGAGGAAAGCCTCTATCAAGGAAGGGTTA
GGTACCACTGGTGAACTGGAGTGGGGCGCGCTTTGTGGTTTTGGACCTGGACTAACAATT
GAGACAATTCTTCACAGTATCTCT
>Nisyl_XM_009776625.1.p1
ATGGTCACCGTCGAGGAAGTTCGAAGGGCACAGCGTGGGCCGGCCATCATGGCCATCGGC
ACGGCCACTCCTTCGAACTGTGTTGATTATCCTGATTATTATTTTCGAGTAACTAATAGC
GAGCATATGATTGAACTTAAGGAGTTTAAGCGCATGTGTGACAAATCAATGATTAAGAAA
AGGTACATGCACTTAACAGAGGAAATTCTAAAAGAGAATCCCAATATTTGTGAATATATG
CCTTCTCTTGATGCTCGGCAAGATATAGTGGTGGTTGAAATACCAAAATTGGGCAAAGAA
GCAGCCCAAAAAGCCATCAAAGAATGGGGCCAGCCCAAGTCCAAAATTACCCATTTGGTC
TTTTGCACCAGTGGAGTGGACATGCCGGGGGACTACCAGCTGACTAAGCTTCTCGGTCTT
CGGCCCTCGGTCAAGCGACTCATGATGTACCAACAAGGTTGCTTTGCTGGTGGCACTGTT
CTCCGATTGGCCAAGGACTTGGCTGAAAACAACAAGGGCGCTCGAGTCCTTGTTGTTTGC
TCGGAGATCACTGCGGTCACATTTCGTGGCCCAAGTGACCATGTGGATAGTATGGTTGGA
CAAGCCCTTTTTGGTGATGGAGCAGCCGCGATCATTATAGGTTCTGATCTAGTTCCAGGG
GAGAGGCCTTTGTTCGAGCTTGTCTCTTCAGCCCAAACCCTACTCCCGGATAGCGATGGT
GCTATCGACGGTCACCTACGTGAAGTCGGGACATTTCACTTGAAAGATGTTCCTGGATTG
ATCTCCAAGAACATTGAGAAAAGTCTAATGGAAGCATTCCAACTTTCGGATTGGAATTCG
ATTTTTTGGATTGCTCACCCAGGTGGGCCTGCTATTTTGGACCAAGTTGAACTAAAATTG
GGCCTAAAGCCCGAAAAACTCCGGACAAGACAAGTGTTGAGTGACTATGGAAATATGTCT
AGCGCTTGTGTTTTGTTTATTTTGGATGAAATGAGAAAGGCCTCAGCAAAAGAAGGGCTT
GGTACAACTGGTGAACTTGATTGGGGTGTACTTTTTGGTTTTGGGCCTGGGCTAACAGTT
GAGACTGTTCTCCATAGTGTCTCT
>Nisyl_XM_009789215.1.p1
ATGGCCACTGTTGAGGAAATTCGTAGGGCACAACGGGGGCCGGCCGTGTTGGCCATTGGA
ACAGCCAATCCTCCCAACTGTTTTGATTGTCCTGACTATTTTTTTCGGGTCACTAACAGT
GAGCACAAAACCGAGCTTAAGGAGTTTAAGCGCATGTGTGACGGAACAATGATAAAAAGG
AGGTACTTTCACTTAACAGAGGAAATCTTGGCAAAAAATCCTAATTTTTGTGAATACAAA
CCTTCTTTTAATGCTAGGCAAGAGATAGCAATTGTTGAAGTGCCAAAACTTGGCCAAAAA
GCCGCAGAAAAAGCCATCAAAGAATGGGGTCAGTCCAAATCCAAGATTACTCATTTAATC
TTTTGCACCAGTGGTGTGGATACTCCTGGGGACTACCAACTCACTAAACTTCTTGAACTT
GACCCTTTAGTCAAGCGATACATGATGTACCAACAAGGCTGTTTTGGTGGTGGCGCTGCT
CTACGATTAGCCAAAGACTTAGCCGAGAATAACAAAGGTGCTCGAGTCCTTGTTGTTTGC
TCAGAAATCAGTTTGCTCGGCTTCCATGCCCCATGTGAAGAGTTCGAAGTTTTGGTTGGG
CAAACTCTCTTTGGTGATGGGGCATCAGCTGTCATTGTCGGTTCAGATCCAATTGTAACT
GAAACGCCTTTGTTTGAGCTTGTATTCGCGACTCAAACTCTTCTCCCGGATAGTGGACAT
GCAATTACTGGTAATCTCAATGAGGCTGGGATAGCTGAAATAAAGGATACTCCAACGCTA
ATATCAAAAAACATTGAGAAGATTCTAGTGGGAGTATTCCAGATTTCAGATTGGAACTCC
ATTTTTTGGGTATCTCATGCAGGTGGACGCGCAATTTTGGATCAAATTGAATTAAAATTG
GGTCTAAAGCCTGAAAAACTCAAGACAAGGCATGTGCTAAGCGAATACGGGAACATGAGC
AGTGCCTATGTTTTGTTTGTTTTGGACGAGATGAGGAAAGCCTCTATTAAGGAAGGAATG
AGTACCACCGGTGAACTTGAGTGGGGCGTCCTTTTGGGTTTTGGGCCTGGGCTAACCATT
GAGGCGGTCCTCCGCAGTGTTTCT
>Nitab_XM_016624553.1.p1
ACGGCCACTGTTGAGGAAATTCGTAGGGCACAACGGGGGCCGGCCGTGTTGGCCATCGGA
ACAGCCACTCCTTCCAATTGTTTTTATTATCCTGACTATTTTTTCCGTGTCACTAACAGC
GAGCATAAAACCAAGCTTAAGGAGTTTAAGCGCATGTGTGATGGATCAATGATTAAAAAG
AGGTATTTACACTTAACAGAGGAAATCTTAAAAAAGAATCCTAATATTTGTGAATACAAA
TCTTCCTTTGATGCTAGGCAAGAAATTGCGATTGTTGAAGTACCAAAACTTGGGCAGGAA
GCCGCCGAAAAGGCCATTAAAGAATGGGGGCAGTCTAAGTCCAAGATTACTCATTTGGTG
TTTTGCACCACTAGTGTGGAGATTCCTGGCGACTATCAACTTACTAAGCTTCTTGGACTT
GATCCATCAGTCAAGCGACTCATGATGTATCAACAAGGTTGTTTTGGTGGTGGCTCTTCT
CTACGATTAGCCAAGGATTTGGCCGAGAATAACAAGGGTGCTCGCGTCCTTGTTGTTTGC
TCAGAAATCACTGTGCTCAGCTTTCATGCCCCAAGTGACGAGTTAGATGTTTTGGTTGGG
CAAGCTCTCTTCAGTGATGGTGCATCAGCTGTCATTGTTGGTTCAGATCCAATCCTAACT
GAAAGGCCTTTGTTTGAGATTGTATTCGCAACTCAAACTCTTCTCCCAGATAGTGGACAT
GCAATCTATGGTAACCTCTGTGAGTCTGGGGTAGCCCATATGAAGGATGTTCCAATACTA
GTCTCAAAAGACATTGAGAAGATCATAGAGGAAGTATTCCGGATTTCAGATTGGAACTCA
ATCTTTTGGGTAGCTCATGCGGGTGGACGTGCAATTTTGGATCAAATTGAAGTAAAGTTG
GGCCTAAAGCCTGAAAAACTCAGGGCAAGGCATGTCATGAGTGAATATGGGAACATGGGC
AGTGCTTGTGTTCTGTTTGTTTTGGATGAGATGAGGAAAGCCTCTATCAAGGAAGGGTTA
GGTACCACTGGTGAACTGGAGTGGGGCGCGCTTTGTGGTTTTGGACCTGGACTAACAATT
GAGACAATTCTTCACAGTATCTCT
>Nitab_XM_016625162.1.p1
ATGGTGACCGTCGAGGAATTTCGTAGGGCGCAATGTGGTCCGGCCGTCATGGCTATCGGA
ACAGCCACACCTTCCAACTGTGTTGATTATCCTGATTATTATTTTCGTATCACTAATAGC
GAGCATAAGGTTGAGCTTAAGGAGTTTAAGCGCATGTGTGAAAAATCAATGATTAAGAAA
AGGTACATGCACTTAACAGAGGAAATCTTGAAAGAGAATCCTAATATTTGTGCATACATG
CCTTCCCTTGATGCTAGACAAGACATAGTGGTGGTTGAAGTGCCAAAACTTGGCAAAGAG
GCAGCCCAAAAAGCCATCAAAGAATGGGGCCAGCCCAAGTCCAAAATTACTCATTTGGTC
TTTTGTACAAGTGGTGTAGACATGCCCGGGGACTACCAACTCACTAAGCTACTCGGGCTC
CGTCCATCGGTCAAGCGGTTCATGATGTACCAACAAGGTTGCTTTGCCGGTGGCACGGTA
CTCCGGATGGCTAAGGACTTGGCCGAAAACAACAAGGGCGCTCGAGTCCTTGTTGTTTGT
TCAGAGATCACCGCTGTCACGTTTCGTGGACCCAATGACCACTTGGATAGTTTAGTTGGG
CAAGCCCTTTTTGGTGATGGGGCAGCCGCGGTCATTATAGGTTCTGATCCAATTCCAGAG
GAGAGGCCTTTGTTCGAGCTTGTCTCTGCAGCCCAAACTCTTCTCCCCGATAGCGAAGGC
GCTATCGACGGTCACCTTCGTGAAGTTGGGACATTCCACTTAAAAGATGTTCCTGGGCTA
ATCTCAAAAAACATTGAGAAAAGCCTTGTGGAAGCATTCCAAATTTCTGATTGGAACTCT
TTATTTTGGATTGCTCATCCTGGTGGGCCTGCAATTTTGGACCAAGTTGAACTAAAATTG
GGCCTAAAGCAAGAGAAACTAAAGACAAGAAAAGTATTAAGTAACTATGGCAACATGTCT
AGTGCTTGTGTGTTGTTTATTTTGGATGAAATGAGGAAAGCCTCTGCAAAAGAAGGTTTG
GGAACTACTGGTGAACTTGAATGGGGTGTGCTTTTTGGATTTGGGCCTGGGCTTACAGTT
GAGACTGTTCTCCACAGTGTTGCT
>Nitab_XM_016634418.1.p1
ATGGTCACCGTCGAGGAGGTTCGAAGGGCACAGCGTGGGCCGGCCATCATGGCCATTGGC
ACGGCCACTCCTTCGAACTGTGTTGATTATCCTGATTATTATTTTCGAGTCACTAATAGC
GAACATATGACTGAGCTTAAGGAGTTTAAGCGCATGTGTGACAAATCAATGATTAAGAAA
AGGTACATGCACTTAACAGAGGAAATTCTAAAAGAGAATCCCAATATTTGTGAATACATG
CCATCTCTTGATGCTAGGCAAGATATAGTTGTGGTTGAAATACCAAAATTGGGCAAAGAA
GCAGCCCAAAAGGCCATCAAAGAATGGGGCCAGCCCAAATCCAAGATTACCCATTTAGTC
TTTTGCACCAGTGGAGTAGACATGCCGGGGGACTACCAGCTCACTAAGCTTCTCGGGCTT
CGGCCCTCGGTCAAGCGACTCATGATGTACCAACAAGGTTGCTTTGCTGGCGGCACTGTT
CTCCGATTGGCTAAGGACTTAGCCGAAAACAACAAGGGCGCTCGAGTCCTTGTTGTTTGC
TCAGAGATCACTGCAGTCACGTTTCGTGGCCCAAGTGACCATTTGGATAGTATGGTCGGG
CAAGCCCTTTTCGGTGATGGGGCAGCCGCAATCATTATAGGTTCTGATCCAGTTCCAGGG
GAGAGGCCCTTGTTCGAGCTTGTCTCTGCAGCCCAAACCCTACTCCCGGATAGCGATGGT
GCTATCGACGGTCACCTACGTGAAGTTGGGACATTTCACTTAAAAGATGTTCCTGGATTG
ATCTCCAAGAACATTGAGAAAAGCCTAATGGAAGCATTCCAACTTTCGGATTGGAACTCG
ATTTTTTGGATTGCTCACCCAGGTGGGCCTGCTATTTTGGACCAAGTTGAACTAACATTG
GGCCTAAAGCCCGAAAAACTTCGGACAAGACAAGTATTGAGTGACTATGGAAATATGTCT
AGTGCTTGTGTTTTGTTTATTTTGGATGAAATGAGAAAGACCTCAGCAAAAGAAGGGTTT
GGTACAACTGGAGAACTTGATTGGGGTGTACTCTTTGGATTTGGGCCTGGGCTAACAGTT
GAGACTGTTCTTCATAGTGTCTCT
>Nitab_XM_016638700.1.p1
ATGGCCACTGTTGAGGAAATTCGTAGGGCACAACGGGGGCCGGCCGTGTTGGCCATTGGA
ACGGCCAATCCTCCCAACTGTTTTGATAGTCCTGACTATTTTTTTCGTGTCACTAACAGT
GAGCATAAAACTGAGCTTAAGGAGTTTAAGCGCATGTGTGACAGATCAATGATAAAAAGA
AGGTACTTTCACTTAACAGAGGAAATCTTGGCAAAAAATCCTAATTTTTGTGAATACAAA
CCTTCCTTTAATGCTAGGCAAGACATAGCGATTGTTGAAGTACCAAAACTTGGCCAAAAA
GCCGCCGAAAAGGCCATCAAAGAATGGGGTCAGTCCAAATCCAAGATTACTCATTTGGTC
TTTTGCACCAGTGGTGTGGATATTCCTGGTGACTATCAACTCACTAAACTTCTTGAACTT
AGCCTATTAGTCAAGCGATACATGATGTACCAACAAGGTTGTTTTGGTGGTGGTGCTGCT
GTCCGATTAGCCAAGGACTTAGCTGAGAATAATAAAGATGCTCGGGTTCTTGTTGTTTGC
TCAGAAATCAGTTTGCTCGGCTTCCATGCCCCAAATGAAGAGTCCGAAGTTTTGGTTGGG
CAAACTCTCTTTGGTGATGGGGCATCAGCTGTCATTATTGGTTCCGATCCAATTATAACT
GAAACGCCTTTGTTTGAGCTTATATTCGCGACCCAAACTCTTCTCCCGGACAGTGGACAT
GCAATTACTGGTAACCTCAATGAGGCCGGGATAGCTGAAATAAAGGATACTCCAATGCTA
ATATCAAAAAACATTGAGAAGATTCTAGTGGGAGCATTCCAGATTTCAGATTGGAACTCT
ATCTTTTGGGTATCCCATGCAGGTGGACGTGCAATTTTGGATCAAATTGAACTAAAATTG
GGTCTAAAGCCTGAAAAACTCAAGACAAGGCATGTCTTGAGTGAATACGGGAACATGAGC
AGTGCCTATGTTTTGTTTGTTTTGGACGAGATGAGGAAAGCCTCTACCAGGGAAGGATTG
GGTACCACCGGTGAACTTGAGTGGGGCGTCCTTTTGGGTTTTGGGCCTGGTCTAACCATT
GAGGCGGTCCTCCGCAGTGTTTCT
>Nitab_XM_016638898.1.p1
ATGGTGACGGTCGAGGAGTTTCGTAGGGCACAACGTGGTCCGGCCGTCATGGCCATCGGA
ACAGCCACACCTTCCAACTGTGTTGATTACCCCGATTACTATTTTCGTATCACTAATAGC
GAGCATAAGACTGAGCTTAAGGAGTTTAAGCGCATGTGTGAAAAATCAATGATTAAGAAA
AGGTACATGCACTTAACAGAGGAAATCTTGAAAGAGAATCCTAATATTTGTGCATACATG
CCTTCCCTTGATGCTAGACAAGACATAGTGGTGGTTGAAGTGCCAAAACTTGGCAAAGAG
GCAGCCCAAAAGGCCATCAAAGAATGGGGCCAGCCCAAGTCCAAAATTAGTCATTTGGTC
TTTTGTACAAGTGGTGTAGACATGCCCGGGGACTACCAACTCACTAAGCTACTCGGGCTC
CGTCCTTCGGTCAAGCGGTTCATGATGTACCAACAAGGTTGCTTTGCCGGTGGGACGGTA
CTCCGGATGGCTAAGGACTTGGCCGAAAACAACAAGGGCGCTCGAGTCCTTGTTGTTTGC
TCAGAGATCACCGCTGTCACGTTCCGTGGGCCCAATGACCACTTGGATAGTTTGGTTGGG
CAAGCCCTTTTTGGTGATGGGGCAGCCGCGGTCATTGTAGGTTCTGATCCAATTCCAGAT
GAGAGGCCTTTGTTCGAGCTTGTTTCCGCAGCCCAAACCCTACTCCCCGATAGCGAAGGC
GCTATCGACGGTCATCTCCGTGAAGTTGGGACATTCCACTTAAAAGATGTTCCTGGGCTT
ATCTCGAAAAACATTGAGAAAAGCCTTGTGGAAGCATTCCAAATTTCTGATTGGAACTCT
TTATTTTGGATTGCTCACCCTGGTGGGCCTGCCATTTTGGACCAAGTTGAACTAAAATTG
GGCCTAAAGCAAGAGAAACTTAAGACAAGAAATGTATTAAGTAACTATGGCAATATGTCA
AGTGCTTGTGTGTTGTTTATTTTGGATGAAATGAGGAAAGCCTCTGCAAAAGAAGGTTTA
GGAACTACTGGTGAACTTGAATGGGGTGTGCTTTTTGGATTTGGGCCTGGGCTTACAGTT
GAGACTGTTCTTCACAGTGTTGCT
>Nitab_XM_016653399.1.p1
ATGGTCACCGTCGAGGAAGTTCGAAGGGCACAGCGTGGGCCGGCCATCATGGCCATCGGC
ACGGCCACTCCTTCGAACTGTGTTGATTATCCTGATTATTATTTTCGAGTAACTAATAGC
GAGCATATGATTGAACTTAAGGAGTTTAAGCGCATGTGTGACAAATCAATGATTAAGAAA
AGGTACATGCACTTAACAGAGGAAATTCTAAAAGAGAATCCCAATATTTGTGAATATATG
CCTTCTCTTGATGCTCGGCAAGATATAGTGGTGGTTGAAATACCAAAATTGGGCAAAGAA
GCAGCCCAAAAAGCCATCAAAGAATGGGGCCAGCCCAAGTCCAAAATTACCCATTTGGTC
TTTTGCACCAGTGGAGTGGACATGCCGGGGGACTACCAGCTGACTAAGCTTCTCGGTCTT
CGGCCCTCGGTCAAGCGACTCATGATGTACCAACAAGGTTGCTTTGCTGGTGGCACTGTT
CTCCGATTGGCCAAGGACTTGGCTGAAAACAACAAGGGCGCTCGAGTCCTTGTTGTTTGC
TCGGAGATCACTGCGGTCACATTTCGTGGCCCAAGTGACCATGTGGATAGTATGGTTGGA
CAAGCCCTTTTTGGTGATGGAGCAGCCGCGATCATTATAGGTTCTGATCTAGTTCCAGGG
GAGAGGCCTTTGTTCGAGCTTGTCTCTTCAGCCCAAACCCTACTCCCGGATAGCGATGGT
GCTATCGACGGTCACCTACGTGAAGTCGGGACATTTCACTTGAAAGATGTTCCTGGATTG
ATCTCCAAGAACATTGAGAAAAGTCTAATGGAAGCATTCCAACTTTCGGATTGGAATTCG
ATTTTTTGGATTGCTCACCCAGGTGGGCCTGCTATTTTGGACCAAGTTGAACTAAAATTG
GGCCTAAAGCCCGAAAAACTCCGGACAAGACAAGTGTTGAGTGACTATGGAAATATGTCT
AGCGCTTGTGTTTTGTTTATTTTGGATGAAATGAGAAAGGCCTCAGCAAAAGAAGGGCTT
GGTACAACTGGTGAACTTGATTGGGGTGTACTTTTTGGTTTTGGGCCTGGGCTAACAGTT
GAGACTGTTCTCCATAGTGTCTCT
>Nitab_XM_016660053.1.p1
ATGGCCACTGTTGAGGAAATTCGTAGGGCACAACGGGGGCCGGCCGTGTTGGCCATTGGA
ACAGCCAATCCTCCCAACTGTTTTGATTGTCCTGACTATTTTTTTCGGGTCACTAACAGT
GAGCACAAAACCGAGCTTAAGGAGTTTAAGCGCATGTGTGACGGAACAATGATAAAAAGG
AGGTACTTTCACTTAACAGAGGAAATCTTGGCAAAAAATCCTAATTTTTGTGAATACAAA
CCTTCTTTTAATGCTAGGCAAGAGATAGCAATTGTTGAAGTGCCAAAACTTGGCCAAAAA
GCCGCAGAAAAAGCCATCAAAGAATGGGGTCAGTCCAAATCCAAGATTACTCATTTAATC
TTTTGCACCAGTGGTGTGGATACTCCTGGGGACTACCAACTCACTAAACTTCTTGAACTT
GACCCTTTAGTCAAGCGATACATGATGTACCAACAAGGCTGTTTTGGTGGTGGCGCTGCT
CTACGATTAGCCAAAGACTTAGCCGAGAATAACAAAGGTGCTCGAGTCCTTGTTGTTTGC
TCAGAAATCAGTTTGCTCGGCTTCCATGCCCCATGTGAAGAGTTCGAAGTTTTGGTTGGG
CAAACTCTCTTTGGTGATGGGGCATCAGCTGTCATTGTCGGTTCAGATCCAATTGTAACT
GAAACGCCTTTGTTTGAGCTTGTATTCGCGACTCAAACTCTTCTCCCGGATAGTGGACAT
GCAATTACTGGTAATCTCAATGAGGCTGGGATAGCTGAAATAAAGGATACTCCAACGCTA
ATATCAAAAAACATTGAGAAGATTCTAGTGGGAGTATTCCAGATTTCAGATTGGAACTCC
ATTTTTTGGGTATCTCATGCAGGTGGACGCGCAATTTTGGATCAAATTGAATTAAAATTG
GGTCTAAAGCCTGAAAAACTCAAGACAAGGCATGTGCTAAGCGAATACGGGAACATGAGC
AGTGCCTATGTTTTGTTTGTTTTGGACGAGATGAGGAAAGCCTCTATTAAGGAAGGAATG
AGTACCACCGGTGAACTTGAGTGGGGCGTCCTTTTGGGTTTTGGGCCTGGGCTAACCATT
GAGGCGGTCCTCCGCAGTGTTTCT
>Nitom_NM_001319862.1.p1
ATGGTGACCGTCGAGGAATTTCGTAGGGCGCAATGTGGTCCGGCCGTCATGGCTATCGGA
ACAGCCACACCTTCCAACTGTGTTGATTATCCTGATTATTATTTTCGTATCACTAATAGC
GAGCATAAGGTTGAGCTTAAGGAGTTTAAGCGCATGTGTGAAAAATCAATGATTAAGAAA
AGGTACATGCACTTAACAGAGGAAATCTTGAAAGATAATCCTAATATTTGTGCATACATG
CCTTCCCTTGATGCTAGACAAGACATAGTGGTGGTTGAAGTGCCAAAACTTGGCAAAGAG
GCAGCCCAAAAAGCCATCAAAGAATGGGGCCAGCCCAAGTCCAAAATTACTCATTTGGTC
TTTTGTACAAGTGGTGTAGACATGCCCGGGGACTACCAACTCACTAAGCTACTCGGGCTC
CGTCCATCGGTCAAGCGGTTCATGATGTACCAACAAGGTTGCTTTGCCGGTGGCACGGTA
CTCCGGATGGCTAAGGACTTGGCCGAAAACAACAAGGGCGCTCGAGTCCTTGTTGTTTGT
TCAGAGATCACCGCTGTCACGTTTCGTGGACCCAATGACCACTTGGATAGTTTAGTTGGG
CAAGCCCTTTTTGGTGATGGGGCAGCCGCGGTCATTATAGGTTCTGATCCAATTCCAGAG
GAGAGGCCTTTGTTCGAGCTTGTCTCTGCAGCCCAAACTCTTCTCCCCGATAGCGAAGGC
GCTATCGACGGTCACCTTCGTGAAGTTGGGACATTCCACTTAAAAGATGTTCCTGGGCTA
ATCTCAAAAAACATTGAGAAAAGCCTTGTGGAAGCATTCCAAATTTCTGATTGGAACTCT
TTATTTTGGATTGCTCACCCTGGTGGGCCTGCAATTTTGGACCAAGTTGAACTAAAATTG
GGCCTAAAGCAAGAGAAACTAAAGACAAGAAAAGTATTAAGTAACTATGGCAACATGTCT
AGTGCTTGTGTGTTGTTTATTTTGGATGAAATGAGGAAAGCCTCTGCAAAAGAAGGTTTG
GGAACTACTGGTGAACTTGAATGGGGTGTGCTTTTTGGATTTGGGCCTGGGCTTACAGTT
GAGACTGTTCTCCACAGTGTTGCT
>Nitom_XM_009610476.2.p1
ATGGCCACTGTTGAGGAAATTCGTAGGGCACAACGGGGGCCGGCCGTGTTGGCCATTGGA
ACGGCCAATCCTCCCAACTGTTTTGATAGTCCTGACTATTTTTTTCGTGTCACTAACAGT
GAGCATAAAACTGAGCTTAAGGAGTTTAAGCGCATGTGTGACGGGTCAATGATAAAAAGA
AGGTACTTTCACTTAACAGAGGAAATCTTGGCAAAAAATCCTAATTTTTGTGAATACAAA
CCTTCCTTTAATGCTAGGCAAGACATAGCGATTGTTGAAGTACCAAAACTTGGCCAAAAA
GCCGCCGAAAAGGCCATCAAAGAATGGGGTCAGTCCAAATCCAAGATTACTCATTTGGTC
TTTTGCACCAGTGGTGTGGATATTCCTGGTGACTATCAACTCACTAAACTTCTTGAACTT
AGCCTAGTAGTCAAGCGATACATGATGTACCAACAAGGTTGTTTTGGTGGTGGTGCTGCT
GTCCGATTAGCCAAGGACTTAGCTGAGAATAATAAAGATGCTCGGGTTCTTGTTGTTTGC
TCAGAAATCAGTTTGCTCGGCTTCCATGCCCCAAATGAAGAGTCCGAAGTTTTGGTTGGG
CAAACTCTCTTTGGTGATGGGGCATCAGCTGTCATTATTGGTTCCGATCCAATTATAACT
GAAACGCCTTTGTTTGAGCTTATATTCGCGACCCAAACTCTTCTCCCGGACAGTGGACAT
GCAATTACTGGTAACCTCAATGAGGCTGGGATAGCTGAAATAAAGGATACTCCAATGCTA
ATATCAAAAAACATTGAGAAGATTCTAGTGGGAGCATTCCAGATTTCAGATTGGAACTCT
ATCTTTTGGGTATCCCATGCAGGTGGACGTGCAATTTTGGATCAAATTGAACTAAAATTG
GGTCTAAAGCCTGAAAAACTCAAGACAAGGCATGTCTTGAGTGAATACGGGAACATGAGC
AGTGCCTATGTTTTGTTTGTTTTGGACGAGATGAGGAAAGCCTCTACCAGGGAAGGATTG
GGTACCACCGGTGAACTTGAGTGGGGCGTCCTTTTGGGTTTTGGGCCTGGTCTAACCATT
GAGGCGGTCCTCCGCAGTGTTTCT
>Nitom_XM_009610477.2.p1
ATGGCCACTGTTATGGAATTTCGTAGGGCACAACGGGGGCCGGCCGTGTTGGCCATTGGA
ACAGCCAATCCTTCCAATTGTTTCGATTATCCTGACTATTTTTTTCGTGTCACTAACAGT
GAGCATAAAACTGAGCTTATGGAGTTTAAGCGCATGTGTGAGGGATCAATGATTAAAAAG
AGGTATTTGCACTTAACAGAGGAAATCTTGAAAAAGAATCCTAATATTTGTGAATACAAA
CCTTCCTTTGATGCTAGGCAAGAAATTGCGATTGTTGAAGTACCAAAACTTGGCCAGAAA
GCTGCAGAAAATGCCATCAAAGAATGGTGCCAGTTCAAGTCCAAGATTACTCATTTGGTC
GTTTGCACCACTAGTGTGGAGATTCCGGGGGACTACCAACTCACTAAACTTCTTGCACTT
AGTCCATCAGTCAAGCGACTCATGTTGTACCAACAAGGTTGTTTTGGTGGTGGCGCTGCT
CTACGATTAGCCAAAGACTTGGCCGAGAATAACAAGGGCGCTCGGGTCCTTATTGTTTGC
TCAGAAATCACTGTGCTCAGCTTTCATGCCCCAAGTGACGAGTTAGATGTTTTGGTTGGA
CAAGCCCTCTTTGGTGATGGGGCATCAGCTGCCATTGTTGGTTCAGATCCAATTATAACG
GAAACGCCTTTGTTTGAGATTATATTCGCGACCCAAACTCTTCTACCAGACACTGGACAT
GCAATCTATGGTAACCTCAGTGAGGCTGGGGTAGCCCATATAAAGGATGTTCCACTACTA
ATCTCAAAAGATATAGAGAGAATCCTAGAGGAAGTATTCCGGATTTCTGATTGGAACTCC
ATATTTTGGGTAGTTCATGCTGGTGGACGTACAATTTTAGATCAAATTGAAGTAAAGTTG
GGCCTAAAGCCTGAAAAACTCAAGACAAGGCATGTCATGAGTGAATATAGGAACATGGGC
AGTGCTTGTGTTTTGTTTGTTTTGGATGAGATGAGGAAAGCCTCTATCAAAAAAGGGTTA
GGCACCACTGGTGAACTAGAGTGGGGCGTGCTTTGTGGTTTTGGACCTGGGCTAACTATT
GAGACAATTCTTCACAGTATCTCT
>Nitom_XM_009618342.2.p1
ATGGTCACCGTCGAGGAGGTTCGAAGGGCACAGCGTGGGCCGGCCATCATGGCCATTGGC
ACGGCCACTCCTTCGAACTGTGTTGATTATCCTGATTATTATTTTCGAGTCACTAATAGC
GAACATATGACTGAGCTTAAGGAGTTTAAGCGCATGTGTGACAAATCAATGATTAAGAAA
AGGTACATGCACTTAACAGAGGAAATTCTAAAAGAGAATCCCAATATTTGTGAATACATG
CCTTCTCTTGATGCTAGGCAAGATATAGTTGTGGTTGAAATACCAAAATTGGGCAAAGAA
GCAGCCCAAAAGGCCATCAAAGAATGGGGCCAACCCAAATCCAAGATTACCCATTTAGTC
TTTTGCACCAGTGGAGTAGACATGCCGGGGGACTACCAGCTTACTAAGCTTCTCGGGCTT
CGGCCCTCGGTTAAGCGACTCATGATGTACCAACAAGGTTGCTTTGCTGGCGGCACTGTT
CTTCGATTGGCTAAGGACTTAGCCGAAAACAACAAGGGCGCTCGAGTCCTTGTTGTTTGC
TCAGAGATCACTGCAGTCACGTTTCGTGGCCCAAGTGACCATTTGGATAGTATGGTCGGG
CAAGCCCTTTTCGGTGATGGGGCAGCCGCAATCATTATAGGTTCTGATCCAGTTCCAGGG
GAGAGGCCCTTGTTCGAGCTTGTCTCTGCAGCCCAAACCCTACTCCCGGATAGCGATGGT
GCTATCGACGGTCACCTACGTGAAGTTGGGACATTTCACTTAAAAGATGTTCCTGGATTG
ATCTCCAAGAACATTGAGAAAAGCCTAATGGAAGCATTCCAACTTTCGGATTGGAACTCG
ATTTTTTGGATTGCTCACCCAGGTGGGCCTGCTATTTTGGACCAAGTTGAACTAACATTG
GGCCTAAAGCCCGAAAAACTTCGGACAAGACAAGTATTGAGTGACTATGGAAATATGTCT
AGTGCTTGTGTTTTGTTTATTTTGGATGAAATGAGAAAGACCTCAGCAAAAGAAGGGTTT
GGTACAACTGGAGAACTTGATTGGGGTGTACTCTTTGGATTTGGGCCTGGGCTAACAGTT
GAGACTGTTCTTCATAGTGTCTCT
>Oleur_XM_022997057.1.p1
ATGTTCACCGTTGAGGAGGTTCGCCGCGCTCAAAGGGGTCCCGCCATCATGGCTATCGGG
ACAGCAACGCCTTCGAATTGTGTCTACTATCCAGATTACTATTTCCGCATCACAAATAGT
GAACACAAAACAGAGCTTAAAGAATTTAAACGCATGTGTGATAAATCGATGATCAGAAAA
CGTTACATGCACTTGACAGAAGAAATCCTGAAAGAGAACCGGCACATATGTGAATACAAG
CCTTCACTAGATGCAAGGCAAGATATTGTGGTTGTGGAAGTGCCAAAACTAGGCAAAGAA
GCTGCCCAAAAAGCAATCAAAGAATGGGGCCAGCCTAAATCAAAAATCACCCATTTAATC
TTCTGCACCAGTGGGGTGGACATGCCCGGCGACTACCAACTCACCAAACTCCTCGGTCTT
CGCCCCTCGGTGAAACGCTTCATGATGTACCAACAGGGCTGCTTCGCCGGCGGCACAGTC
TTGCGCATGGCCAAGGACTTGGCGGAGAACAATAAAGGGGCACGGGTTTTGGTAGTATGC
TCGGAAATTACAGCGGTTACTTTCCGGGGACCGGATGACCATTTGGATAGTCTAGTTGGG
CAGGCACTGTTTGGCGACGGCGCCGCCGCCGTGATTGTGGGTTCAGACCCGGTGATTGGG
GAGCGGCCACTTTTTCAGTTGGTTTCAGCCGCACAAACTATACTACCAGATAGTGAAGGT
GCCATTGATGGCCATTTACGTGAGGTTGGAACATTTCATCTTAAGGATGTTCCGGGATTG
ATATCAAAGAACATTGAAAAAAGCCTGACTGAAGCATTCCAGATATCTGATTGGAACTCG
ATTTTCTGGATTGCTCATCCTGGTGGTCCAGCAATTTTGGACCAAGTGGAAGAAAAATTA
GCCCTAAACCCCGAAAAATTACGTACTAGACACGTGTTAAGCGAGTATGGAAACATGTCA
AGTGCATGCGTTCTGTTTATCCTGGATGAGATGAGAAAGTCCGCCACCAAGGAGGGAATG
ACCACCACCGGGGAGCTAGACTGGGGTGTTTTGTTTGGGTTTGGACCGGGGCTAACAGTG
GAGACGGTGCTGCACAGTGAGCCA
>Oleur_XM_022997058.1.p1
ATGTTCACCGTTGAGGAGGTTCGCCGCGCTCAAAGGGGTCCCGCCATCATGGCTATCGGG
ACAGCAACGCCTTCGAATTGTGTCTACTATCCAGATTACTATTTCCGCATCACAAATAGT
GAACACAAAACAGAGCTTAAAGAATTTAAACGCATGTGTGATAAATCGATGATCAGAAAA
CGTTACATGCACTTGACAGAAGAAATTCTGAAAGAGAATCCTCACATGTGTGAATACATG
CCATCACTCGATGCAAGGCAAGATATTGTGGTGGTGGAAGTGCCAAAACTAGGCAAGGAA
GCTGCACAAAAAGCAATCAAGGAATGGGGCCAGTCTAAGTCAAAAATCACCCATTTAGTC
TTCTGCACCAGTGGGGTGGACATGCCCGGCGACTACCAACTCACCAAACTCCTCGGTCTT
CGCCCCTCGGTGAAACGCTTCATGATGTACCAACAGGGCTGCTTCGCCGGCGGCACAGTC
TTGCGCATGGCCAAGGACTTGGCGGAGAACAATAAAGGGGCACGGGTTTTGGTAGTATGC
TCGGAAATTACAGCGGTTACTTTCCGGGGACCGGATGACCATTTGGATAGTCTAGTTGGG
CAGGCACTGTTTGGCGACGGCGCCGCCGCCGTGATTGTGGGTTCAGACCCGGTGATTGGG
GAGCGGCCACTTTTTCAGTTGGTTTCAGCCGCACAAACTATACTACCAGATAGTGAAGGT
GCCATTGATGGCCATTTACGTGAGGTTGGAACATTTCATCTTAAGGATGTTCCGGGATTG
ATATCAAAGAACATTGAAAAAAGCCTGACTGAAGCATTCCAGATATCTGATTGGAACTCG
ATTTTCTGGATTGCTCATCCTGGTGGTCCAGCAATTTTGGACCAAGTGGAAGAAAAATTA
GCCCTAAACCCCGAAAAATTACGTACTAGACACGTGTTAAGCGAGTATGGAAACATGTCA
AGTGCATGCGTTCTGTTTATCCTGGATGAGATGAGAAAGTCCGCCACCAAGGAGGGAATG
AGCACCACCGGGGAGCTAGACTGGGGTGTTTTGTTTGGGTTTGGACCGGGGCTAACAGTG
GAGACAGTGCTGCACAGTGAGCCA
>Oleur_XM_023002817.1.p1
ATGGTAACTGTCGAGGAGTTTCGCCAAGCTCAAAGGGGGCCCGCCATCATGGCTATCGGG
ACAGCAACGCCGTTGAATTGCGTCGACTATCCGGATTACTATTTCCGCATCACAGATAGT
GAACACAAAACTGAGCTTAAAGAATTTAAGCGCATGTGTGATAAATCGATGATAAAAAAA
CGTTACATGCACTTGACAGAAGAAATTCTGAAAGAGAATCCTCACATGTGTGAATACATG
CCATCACTCGATGCAAGGCAAGATATTGTGGTGGTGGAAGTGCCAAAACTAGGCAAGGAA
GCTGCACAAAAAGCAATCAAGGAATGGGGCCAGTCTAAGTCAAAAATCACCCATTTAGTC
TTCTGCACCAGTGGGGTGGACATGCCCGGCGACTACCAACTCACCAAGCTCCTCGGCCTT
CGCCCCTCCGTGAAACGCTTCATGATGTACCAACAGGGTTGCTTCGCCGGTGGCACCGTC
CTGCGCATGGCTAAGGACTTGGCAGAGAACAACAAAGGGGCACGGGTTCTTGTAGTGTGC
TCGGAAATTACTGCAGTTACATTCCGGGGACCGAATGACCATTTGGACAGTCTAGTTGGG
CAGGCACTGTTTGGCGACGGCGCAGCCGCCGTGATTGTGGGTTCTGACCCGGTGATCGGG
GAAAGGCCACTTTTTCAGCTCGTTTCAGCCGCACAAACTATATTACCAGATAGTGAAGGT
GCCATTGATGGCCATTTACGTGAAGTTGGAACATTTCACCTTAAGGATGTTCCGGGATTG
ATATCGAAGAACGTTGAAAAAAGCCTGACTGAAGCATTCCAGATTTCTGATTGGAATTCA
ATTTTTTGGATTGCTCATCCTGGCGGTCCAGCAATTTTGGACCAAGTTGAAGCAACATTA
GCCCTAAAACCCGAAAAATTGCGAACTAGACATGTGTTAAGCGAGTATGGGAACATGTCA
AGCGCTTGTGTGCTTTTTATCTTGGATGAGATGAGGAGGTCCGCCACCAAAGGGGGGATG
AGTACCACCGGAGAGCTGGACTGGGGTGTTTTGTTTGGGTTTGGACCGGGGCTAACGGTC
GAAACCGTGCTGCATAGTGTGCCA
>Oleur_XM_023018865.1.p1
ATGGTTACGGTCGAGGATATTCGTCGTGCTCAACGGGGGCCAGCCATAATGGCCATCGGC
ACTGCAACACCAACAAATTGCGTCGACTATCCAGATTTCTATTTTCGGATCACTAATAGT
GAACACATGACCGATCTTAAAGAATTCAAGCGCATGTGTGATAAATCCATTATCAAGAAA
CGTTACATGTACTTAAATGAAGAAATCTTGAAGGAGAATCCAAATATGTGTGCATATATG
CCATCCCTTGATGCTAGGCAGGATATTGTGGTAGTGGAAGTCCCTAAACTAGGCAAAGAA
GCTGCCCAGAGGGCAATCAAGGAATGGGGTCAGCCCAAATCGAAAATCACTCACCTCGTC
TTCTGCACCAGTGGGGTCGACATGCCTGGCGACTACCAGCTGACCAAACTCCTCGGGCTC
CGTTCTTCTGTCAAACGCTTCATGATGTACCAACAAGGTTGCTTTGCTGGAGGCACTGTC
TTGCGCATGGCCAAGGACCTAGCGGAGAACAACAAAGGAGCCCGTGTACTCGTGGTTTGC
TCAGAGATCACTGCTGTCACGTTTCGTGGCCCAAGTGAGCACTTGGACAGCCTTGTGGGT
CAGGCCCTGTTTGGGGATGGCGCGGCTGCTGTTATAGTCGGTTCCGACCCGGTGGTCGGG
GAGCAACCACTTTTTCAGTTGGTTTCAGCTGCTCAAACTATTCTTCCAGATAGCGAGGGT
GCAATTGATGGACATTTACGTGAAGTGGGAACATTTCATCTCAAAGATGTTCCTGGCCTG
ATATCGAAGAACATTGAGAAAAGTCTAAAAGAGGCATTTGATATATCTGATTGGAACTCA
ATTTTCTGGATTGCACATCCTGGTGGGCCTGCAATTTTAGATCAGGTGGAGTCAAAATTG
GGCCTGAAGCCCGAAAAACTTCGGACCAGGCACGTCTTAAGTGAGTATGGGAACATGTCG
AGCGCCTGTGTGTTGTTTATTATGGATGAAATGAGGAAGTCCTCTACCAAGGAGGGGCTG
TGCACAAGTGGTGAATTTGAGTGGGGAGTACTATTCGGGTTCGGGCCGGGCCTGACAGTT
GAGACCGTGCTGCATAGTGTGTCA
>Potri_XM_002299161.3.p1
---------------------------------------ATGGCAATTCTAGCTATTGGC
ACTGCAAATCCACCCAACTGTTTCGACTATCCAGACTTCTACTTCCGAGTCACTAAAAGC
GAGCACATGACACAGTTAAAGGACTTCAAGAGAATATGTGAAAAATCCAAAATAAGGAAA
CGTTACATGTATATCACCGAAGATACTATCAAGAAGAACCCAAGCTTAAGCACCTACGAT
GCGTCCCTCGATGCGCGTCAAGAAATTCTGGTCACTGAGGTACCCAAGCTCGGCAAGGAA
GCAGCATTGAAGGCCATTGAAGAATGGGGCCAGCCCAAATCAAAGATCACCCACCTTATA
TTTTGCACTTCAGGTACCCATATGCCAGGTGATCATGAGCTTACTAAGCTCCTTGGCCTT
GAACGTTCTGTCAAGAGATTCATGATGTATCAACAAGGCTGCTTCACAGCAGCCCTAGCC
CTCCGCCTTTCCAAAGACCTTGCTGAGAATAATCCCGGGGCACGTGTTCTCATCGTGTGT
TCTGAGAACATGACTGTTTGTTTCCGAGCACCATCTGAGCACTTGGATATTCTTGTAGGC
TCTGCGATTTTCTCTGACGGTGCTGCTGCTATCATTGTTGGGGCTGATCCTGACACAGCT
GAGCGCCCATTATTTCAACTTGTGTCAGCCGAGCAGTGTATTGTTCCTGACTCGGATGAT
GGAATAGTTGGTCACATACGTGAAATGGGGTCCTATTACTTGAAAATGGTGCCCAAAATC
GTTGCGGAAGGCGCTGCGCAATGCTTGGTGGAGACATTCAATATCAAGGACTGGAATTCT
CTGTTTTACGTTGTCCATCCTGGAGGTACAGGCGTTTTGAACAAGTTTGAAGAGCACATT
GGCTTGACGAAAGATAAATTGAGATCTCGGCATGTGCTATCTGAGTATGGAAACATGTGG
GGTCCAAGTATGTTCTTCGTTCTTGATGAGATGAGGAGAAGATCAGCCAAGGAAGGGAAA
GCCACCACTGGAGAATTGGATCTAGGTGTGCTGTTCGGGTTCGGCCCTGGCGTAACTATC
GAGACCATACTCCGTAGTTTCGCT
>Potri_XM_002299245.3.p1
ATGGTGACCGTTGATGAAATTCGGAAGGCGCAGAGGGGCCCTGCCATCTTGGCCATTGGA
ACATCAACCCCTCCGAATTGTGTTGATTATCCTGACTATTATTTTCGTATCACCAACAGC
GAGCATAAGGTGGAGCTTAAAGAATTCAAGCGAATGTGCGAGAAATCCATGATCAAGAAG
AGGTACATGCACTTGACTGAGGAGATCTTGAAAGAAAATCCTAGTGTGTGCGAATACATG
CCTTCATTGGATGCTAGGCAGGACATGGTGGTGGTCGAGGTACCAAAGTTGGGCAAAGAA
GCAGCTGCCAAGGCCATCAAGGAATGGGGCCAGCCCAAGTCCAAAATAACCCATTTGGTC
TTTTGCACAAGTGGTGTTGACATGCCCGGGGACTATCAACTCACTAAGCTCTTGGGTCTT
CGCTCATCAGTAAAACGTTTCATGATGTACCAGCAAGGTTGTTTTGCTGGTGGGACGGTG
CTCCGCCTAGCTAAAGACCTTGCTGAAAACAACAAAGGTGCTCGCGTGCTAGTCGTGTGC
TCAGAAATAACAGCAGTGACATTTCGTGGCCCTAGTGACCACCTCGATAGTCTTGTGGGT
CAAGCGTTGTTTGGTGACGGCGCAGCTGCTATCATAATAGGCTCGGATCCTGTGCTGGGG
GAGAAGCCTTTGTTTGAGCTGGTGTCTGCCGCCCAGACTATTCTACCCGATAGTGAGGGG
GCTATAGATGGACATCTTCGCGAAGTTGGGACATTTCACCTTAAGGATGTGCCCGGGCTT
ATTTCAAAAAATATTGAAAAGAGTCTAACCGAGGCTTTCAAGATCTCGGATTGGAACTCC
CTTTTCTGGATTGCGCACCCTGGTGGGCCCGCAATTCTGGACCAGGTGGAGGCTAAGTTG
GAGCTTAAACCTGAAAAACTGCGAACTCGACAAGTACTGGCTGACTATGGTAACATGTCC
AGTGCATGTGTGCTATTTATTTTGGACGAGATGAGGAAGAAATCTGCCAAGGACGGGCTT
AAATCTACTGGAGAATTGGAATGGGGCGTCCTTTTCGGGTTCGGGCCTGGGCTTACTGTT
GAGACAGTGCTCCACAGTCTGCCT
>Potri_XM_002299246.3.p1
ATGGTGACCGTCGACGAAGTTCGGAAGGCTCAACGGGGCCCTGCCATCCTGGCTATCGGA
ACATCAACCCCTCCAAACTGTGTTGATTACCCTGACTACTACTTTCGCATCACAAACAGT
GAGCATAAGGTCGAGCTTAAAGAATTCAAGCGAATGTGCGAGAAATCCATGATCAAGAAG
AGGTACATGCACTTGACTGAGGAGATCTTGAAAGAAAATCCTAGTGTGTGCGAATACATG
CCTTCATTGGATGCTAGGCAGGACATGGTGGTGGTCGAGGTACCAAAGTTGGGCAAAGAA
GCAGCTGCCAAGGCCATCAAGGAATGGGGCCAGCCCAAGTCCAAAATAACCCATTTGGTC
TTTTGCACAAGTGGTGTTGACATGCCCGGGGACTATCAACTCACTAAGCTCTTGGGTCTC
CGCTCATCGGTAAAACGTTTCATGATGTACCAGCAAGGTTGTTTTGCTGGTGGGACGGTG
CTCCGCCTAGCTAAAGACCTTGCCGAGAACAACAAAGGTGCTCGTGTGCTAGTCGTGTGC
TCAGAAATAACAGCAGTGACATTTCGTGGTCCTAGTGACCACCTTGATAGCCTTGTGGGT
CAAGCGTTGTTTGGCGACGGCGCAGCTGCTATCATAATAGGCTCGGACCCTGTGCTGGGG
GAGAAGCCTTTGTTTGAGCTGGTGTCTGCCGCCCAGACTATTCTACCCGATAGTGATGGG
GCTATAGATGGACATCTTCGTGAAGTTGGGACATTTCACCTTAAGGATGTGCCCGGGCTT
ATTTCAAAAAATATTGAAAAGAGTCTAACCGAGGCTTTCAAGATCTCGGATTGGAACTCC
CTTTTCTGGATTGCGCACCCTGGTGGGCCCGCAATTCTGGACCAGGTGGAGGCTAAGTTG
GAGCTTAAACCTGAAAAACTGCGAACTCGACAAGTACTGGCTGACTATGGTAACATGTCC
AGTGCATGTGTGCTATTTATTTTGGACGAGATGAGGAAGAAATCTGCCAAGGACGGGCTT
AAATCTACTGGAGAATTGGAATGGGGCGTCCTTTTCGGGTTCGGGCCTGGGCTTACTGTT
GAGACTGTCCTCCATAGTGTGGCT
>Potri_XM_002303783.3.p1
ATGGTGACCGTCGATGAGGTTCGGAAGGGGCAACGGGGTCCTGCCATCATGGCCATTGGA
ACATCAAACCCTCCGAACTGTGTTGATTACCCTGACTACTACTTTCGCGTCACAAACAGT
GAGCATAGGGCGGAACTTAAAGAATTCAAGCGAATGTGCGAGAAGTCCATGATCAAGAAG
CGGTACATCTACTTGACCGAGGACATGTTGAAGGAAAATCCTGATATGCGCGCCTACATG
CCTTCATTGGATGCCAGGCAAGATATGGTGGTGGTGGAGGTACCAAAGTTAGGCAAAGAA
GCAGCTACCAAGGCCATCAAGGAATGGGGACAGTCCAAGTCCAAAATAACTCATCTAGTG
TTTTGCACAAGTGGTGTGGACATGCCCGGGGACTATCAGCTCACTAAACTTTTAGGCCTT
CGTCCATCAGTCAAACGTTTGATGATGTATCAACAAGGTTGTTTTGCTGGTGGCACGGTG
CTCCGCCTAGCTAAGGACCTCGCCGAAAACAACAAAGGTGCTCGTGTGTTAGTCGTGTGC
TCTGAAATAACAGCCATTATATTTCGAGGCCCTAACGATCATCTTGATAGCCTTATTGGT
CAAGCATTGTTCGGTGATGGCGCGGCTGCTATCATAATAGGCTCTGACCCAGTGGTAGGA
GAGAAGCCTTTATTTGAGATAGTCTCTGCAGCCCAAACTATTCTACCCAACAGCGATGGG
GCTATAGATGGACATCTCCGTGAAGCCGGGACATTTCATCTTAAGGATGTTCCCGGGCTT
ATTTCAAATAATGTTGAGAAGAGCCTGACGGAGGCGTTCAAGATCTCGGACTGGAACTCT
CTTTTCTGGATAGCGCACCCTGGTGGACCAGCAATTCTAGACCAGGTGGAGGCTAAGTTG
GGGCTGAAACCAGAGAAACTGCGAACTAGACATGTGCTGAGTGAGTATGGAAATATGTCG
AGCGCATGTGTGCTGTTTATTCTGGATGAGATGAGAAAGAAATCTGCTGAGGATGGGCTG
CAATCTACTGGAGAACTGGAATGGGGTGTGCTTTTTGGGTTTGGGCCTGGGCTCACTGTT
GAGACTGTGCTCCACAGTGTGGCT
>Potri_XM_002303784.3.p1
ATGGTGACCGTTGATGAAATTAGGAAGACGCAACGGGGTCCTGCCATCATGGCCATAGGA
ACATCGACCCCTCCAAACTGTGTTGATTACCCTGACTATTATTTTCGCATCACAAACAGT
GAGCATAAGGCGGAGCTTAAAGAATTCAAGCGAATGTGTGAGAAATCCATGATCAAGAAG
CGGTACATGTACTTGACTGAGGAGATCTTGAAAGAAAATCCTAGTGTGTGTGAATACATG
CCTTCATTGGATGCTAGACAGGACATGGTGGTGGTCGAGGTACCAAGGTTGGGTAAAGAA
GCAGCTACCAAGGCCATCAAGGAATGGGGTCAACCCAAGTCCAAAATAACCCATCTAGTG
TTTTGCACAAGTGGCGTGGACATGCCCGGGGACTATCAACTTACTAAACTTTTAGGCCTC
CGCTCATCGGTCAAACGTTTTATGATGTATCAACAAGGTTGTTTCGCTGGTGGCACGGTG
CTCCGTCTTGCTAAGGACCTCGCCGAGAACAACAAAGGTGCTCGTGTGCTAGTCGTGTGC
TCTGAAATAACAGCCGTGACATTTCGAGGCCCTAGCGATCATCTTGATAGCCTTGTTGGT
CAAGCATTGTTTGGCGATGGCGCAGCTGCTCTTATAATAGGCTCTGACCCAGTGATAGGA
GAGAAGCCTTTATTTGAGCTAGTCTCAGCAGCCCAAACTATTCTACCCGACAGCGATGGG
GCTATAGATGGACATCTCCGTGAAGTTGGGACATTTCACCTCAAGGATGTTCCTGGGCTT
ATTTCAAAGAATGTTGAGAAGAGCCTGACTGAGGCGTTCAAGATCTCGGACTGGAACTCC
CTTTTCTGGATAGCGCACCCTGGTGGACCGGCAATTCTAGACCAGGTGGAGGCTAAGTTG
GCGCTGAAACCAGAGAAACTGCGAACTCGACATGTGCTGAGTGAGTATGGAAATATGTCC
AGCGCATGTGTGCTGTTTATTTTGGATGAGATGAGAAAGAAATCTGCTGAGGATGGGCTG
CAATCTACTGGAGAACTGGAATGGGGTGTGCTTTTTGGGTTTGGGCCTGGGCTCACTGTT
GAGACTGTGCTCCACAGTGTGGCT
>Potri_XM_002303785.3.p1
ATGGTGACCGTTGATGAAATTCGGAAGTCGCAACGGGGTCCTGCCATCATGGCCATAGGA
ACATCAACCCCTCCAAACTGTGTTGATTATCCTGAATATTATTTTCGCATCACAAACAGT
GAGCATAAGGCGGAGCTTAAAGAATTCAAGCGAATGTGTGAGAAATCCATGATCAAGAAG
CGGTACATGTACTTGACTGAGGAGATCTTGAAAGAAAATCCTAGTGTGTGTGAATACATG
CCTTCATTGGATGCTAGACAGGACATGGTGGTGGTGGAGGTACCAAAGTTAGGGAAAGAA
GCAGCTACCAAGGCCATCAAGGAATGGGGTCAGCCCAAGTCCAAAATAACTCATTTGGTG
TTTTGCACAAGTGGTGTGGACATGCCCGGGGACTATCAGCTCACTAAGCTTTTGGGTCTC
CGCTCATCGGTCAAACGTTTTATGATGTATCAACAAGGTTGTTTTGCTGGTGGCACGGTG
CTCCGCCTTGCTAAGGACCTCGCCGAGAACAACAAAGGCGCTCGTGTGCTAGTCGTGTGC
TCTGAAATAACAGCCGTGACATTTCGAGGCCCTAGCGATCATCTTGATAGCCTTGTTGGT
CAAGCATTGTTTGGCGATGGCGCAGCTGCTCTTGTAATAGGCTCTGATCCAGTGATAGGA
GAGAAGCCTTTATTTGAGCTAGTCTCAGCAGCCCAAACTATTCTACCCGACAGCGATGGG
GCTATAGATGGACATCTCCGTGAAGTTGGGACATTTCACCTCAAGGATGTTCCTGGGCTT
ATTTCAAAGAATGTTGAGAAGAGCCTGACTGAGGCGTTCAAGATCTCGGACTGGAACTCC
CTTTTCTGGATAGCGCACCCTGGTGGACCAGCAATTCTAGACCAGGTGGAGGCTAAGTTG
GCGCTGAAACCAGAGAAACTGCGAACTAGACATGTGCTGAGTGAGTATGGAAATATGTCG
AGTGCCTGTGTTCTGTTTATTTTGGATGAGATGAGAAAGAAATCTGCTGAGGATGGGCTT
CAATCTACTGGAGAACTGGAATGGGGTGTGCTTTTTGGGTTTGGGCCTGGGCTCACTGTT
GAGACTGTGCTCCACAGCGTGGCT
>Potri_XM_002321045.3.p1
GCACCGTCGATTGAGGAGATCAGAAAGGCCCAGCGAGGTCCAGCCATCCTGGCCATTGGC
AAGGCCACCCCGGCCAACTGTGTCTCCTATCCTGACTACTACTTCCGGATCACCAACAGT
GAACACATGACTGAGTTGAAGGAGTTCAAACGCATGTGTGACAAATCTATGATCAAGAAA
CGGTACATGCACCTAACGGAGGAGATACTGAAAGAGAACTCTAGCATGTGTGAATACATG
CCGTCTCTTGATGCACGCCAAGACATGGTGGTTGTGGAGGTGCCAAAGCTAGGAAAAGAA
GCAGCAGCTAAGGCTATAAAAGAGTGGGGTCAGCCAAAATCCAAGATCACCCACCTTGTA
TTCTGTACATCAGGTGTAGACATGCCAGGTGACTACCAGCTCACCAAGCTCCTCGGCCTG
CGTTCCTCCGTAAAGAGATTCATGATGTATCAGCAGGGCTGCTTCGCCGGCGGGACCGTC
CTTCGCTTAGCTAAGGACTTGGCTGAGAACAACAAGGGCTCACGCGTTCTTGTTGTCTGC
TCTGAGATCACTGCTGTCACTTTTCGTGGACCATCTGATCACTTGGATTCAATGGTAGGT
CAAGCGCTTTTTGGCGATGGTGCTGCAGCAGTTATTGTAGGTGCTGATCCTGACACTTCC
GAGCGTCCATTATTCCAGATTGTTTCAGCCGCACAAACCATCCTTCCTGACTCTGATGGG
GCCATCGATGGACACTTACGTGAGGTTGGTACCTTTCATCTGAAGGATGTTCCTGGGCTA
ATCTCAAAGAACATAGAGAAAAGCCTGGTTGAAGCATTCGCTATCAACGATTGGAACTCC
ATATTTTGGATTGCACACCCTGGTGGCCCCGCGATTCTTGACCAGGTTGAGATTAAGCTA
GATCTAAAGGAAGAGAAACTGAGAACAAGAAACGTCCTGAGTGATTATGGCAACATGTCA
AGTGCTTGTGTTTTGTTTATCTTGGACGAGATGAGAAACAAGTCTCTCGAGGAAGGGAAA
AGCACCACCGGTGAACTTGAGTGGGGTGTTTTGTTTGGATTCGGACCAGGACTCACCGTT
GAGACAGTGTTACACAGCGTTCCA
>Potri_XM_006377012.2.p1
ATGGCACTGGTAGACGAGATTCGGAAAGCGCAGCGCGGTCCAGCAGTCCTAGCAATTGGC
ACTGCAGTGCCTGTAAATTGTTTCTACTATCCTGATTACTTCTTTCGAGTCACCAAAACT
GAGAACTTAACTGAGCTAAAAGCCTTCGAGCGTATATGTCAAAAATCAATGATCAACAAA
CGCTACATGCACCTCACGGAAGAAATGATCAAAGAAAACCCTGAAATTGGTAACTTTATG
CCTTCTCTCAATGTACGTCAGGATATAGTACTTGCAGAGGTGCCCAAGCTTGGAAAGGAA
GCAGCTCTGAAAGCTATCCAAGAATGGGGGCACCCCATGTCAAAGATCACACACCTGGTA
TTCTGCACATCAGGTGTACACATGCCTGGTGACTATCAACTAGCCAACCTGCTCGGTCTC
TCATCATCGATCAAAAGGCTGATGCTGTATCAACAAGGCTGCTATGGGGGTGGGACTGCC
CTCCGAGTTGCTAAGGATCTTGCCGAAAACAATGCCGGTGCTCGAGTTCTTGTCGTGTGC
TCTGAAATTACAGCAATTACTTTTCACGCTCCAAATGAACAGTTAGGTTGCCTCGTTGGG
CAAGCTCTTTTCGGTGATGGAGCAGGAGCAGCAATCATCGGCTCAGATCCTGACACGCTG
GAAAAGCCGATATTTCAACTTGTTTCGGCAGCACAGATTATGATTCCTGACTCGGAACAT
GCAATCGAAGGGCATGTACGCGAAATGGGGCTGATCCATTTAGAGGATGTGCCTAAACTG
ATATCCGACAACGTTGAAGCGGCTCTACGTGAAGTTGTTACCTTAAGTGATTGGAACTCA
TTATTTTGGGCTGTGCATGCGGGTGGGCGGGCAATCCTTGACGGAGTAGAAGCAAAACTT
AAGTTGAAAAAAGAGAAACTTGGTACCAGGCACATCCTGAGGGAGTATGGTAATGTAGCG
AGTGCTTGTGTATTATTTGTACTTGACGAGATGAGGGAGAGATCTGTCAGGGAAGGCAAG
GCCACTACAGGAGAATTGGAGTGGGGAGTCGTGATCGGGTTGGGACCTGGTCTAACCATG
GAGACGCTTTTGCACAGTGTCCCT
>Potri_XM_006383408.2.p1
ATGGCTTCAGATCAGACATCTCAAGGTGCTCAAGCAAGTCCAGCCATTCTAGCCATTGGC
ACTGCAAATCCAGCTAATTTTATCTACTACCCAGATTATTATTTCCGAGTCACCAGGAGC
GAGCACATGACTGACTTGAAGGGCTTCAAGCGCTTATGTGAGAAATCAGAAGTAAGGAAA
CGTCACTTCCACCTCACTGAAGAAATCCTCAACAAGAACCCAACCATGTGTACCTATGAT
CCATCTCTCGATGTGCGCCAAGACGTGCTAGTGACAGAGGTACCCAAACTTGGAATGGAA
GCAGCACTAAAAGCTATTGAAGAGTGGGGGCGACCTAAATCCAACATCACACACCTCATA
TTCTCAGCAGCTGGCATAGATATGCCAGGAGATTATCAACTTACCAGGCTCCTTGGACTC
GAACCATCCATCAAGAGAATCATGCTGTATCACCAGGGCTGTAATATTGGTGCAGCCACC
CTTCGCATTGCCAAGGATTTTGCAGAAAACAATGCTGGTGCTCGTGTTCTTGTTGTGTCT
TCGGATCTCACTGTCGGTACTTTCCGGGGGCCTTCTAATAACATATCTTGTCTGGTAGCC
CAAGCAATTACTGGTGAAGGTGCAGCTGCTTTGATCATTGGTGCTGATCCTGATATGTCA
GAACGACCATTGTTCCAGATTCTGTCTGCATCACAGACAATCATCCCTGATTCAAATGAT
GGAATCAATGGACACCTGCGTGAAGTGGGTACTGTTCACTTTAGGAATGTGCCCGAGTTG
ATCTCTCGAAATATTGGAAAGTGCTTGGTTGAAGCATTTGGTGTTAGTGACTGGAACTCA
CTGTTTTGGATTGTACAACCGAGTGGTGCAGCAATTCTGAATTTGATTGAAGCCGAAGTT
GGTCTGGCACAAGAAAAATTGTCAACTAGACATGTGCTAAGCGAGTTTGGAAACATGGGT
GGCCCAACTGTGCTCTTCATTCTAGATGAGATCAGGAGAAGGTCGTTAGAGAAAAGAAAG
ACCACGACCGGAGAGATGGAGTGGGGTGTGCTGATTGGATTAGGGGCAGGCATCACCGTG
GACACAGTTCTGCACAGCGTTCCT
>Seind_XM_011073310.2.p1
ATGGTTAAGGTGGAGGAGGTT---------CGACGAGGAACTGCAATATTGGCAATCGGG
ACAGCAACTCCAGCAAATCGGGTGGATTACCCGGACTACTATTTTCGGGTCACCCGTACC
CAACACATGACCCGACTCAAAGAGTTCAAGCGCTTGTGTGAAAAATCGAATGTTAGAAAC
CGGCATATGTACTTGACGGAAGACATTCTGCAAAGAAATCCAAACATCACTGCCCACGGA
GCTTCACTGGATGCTAGGCAAAAAATTGGTGTGGCCCAAGTACCACTACTCGGCCAAGAA
GCTGCCCTCAAAGCTATCCAGGAGTGGGGCCAGCCCAAGTCCAACATCACTCACCTAATA
TTCTGCACCAGCTGTGTTGAAATGCCTGGGGATTACCGGCTTGTCAAGCTCCTTGGCCTC
CCTGACTCGACCCGACGTGTGATGATATACCAACAAGGTTGTTTTGGGGGAAGCGCGTCT
CTCCGACTCGCCAAGGATTTGGCTGAGAATAATAGACGCGCACGTGTTTTACTCGTGTGC
TCGGAGATCAAGGTGCAGACATTCCGTGGCCCTTGTGAGGATTTGGATAGCCTTGTGGTC
CAAGCGTTGTTTGGGGATGGAGCGGCTGCAGTTATTGTTGGGTCAGACCCGGACCAAGGG
GAGACGTCTTTATTTGAAGTGATCTTGGCCAACCAAACCATTCTCCCAGATAGTGATGGT
GCAGCTGTTGGACAGTTAGGTGACGTTGGGGTAATCCAACTTAAGGCCATCCCTCGGCTC
ATTGCGGACAACATCGAGAAGAGCTTAATAGAGGCATTTGAGGTCTCCGATTGGAACTCA
ATTTTCTGGGCCGTGCACCCAGGTGGACCCAAAATTATAGATCTAATAGAAAAGAAGTTG
GGATTGGAGCCCGAGAAACTAAGGACAAGGCATGTCTTGAGCGAGTATGGAAACATGTCA
AGCTCGAGCGTGTTTTTTGTACTGGATGAGATGAGGAAGTCATCTGCTAGAGATGGGCTG
AGCACCGCTGGCCAGTTAGAATGGGGTGTGCTATTCGGGTTTGGACCTGGCTTGACATTG
GAGACTGCACTCCGAGCCTCAGGT
>Seind_XM_011093097.2.p1
GCGAGAACTGTTGAGGAGATCCGCAGGGCTCAACGTGGGCCGGCCGTCTTGGCCATCGGG
ACTGCCAATCCTCCGATTTGCGTCGAGTTTCCTGATTACTATTTTCGAATCACTAATAGC
GAACACAAAACTCAGCTCAAACAATTTAAGCGCATATGCGAGAAATCGAAGATCAAGAAA
CGTTACACACACTTATCTGAAGAAATGCTAAAAGAGAATCCAAACATATGTGCTTTCATG
CCGTCACTGGACGCCAGGCAAGACATCATTGTGACTGAGGTGCCCAAACTCGGCAAAGAA
GCTGCGAAGAAGGCGATTGCTGAATGGGGGCAACCAAAATCAAAGATCACCCACCTAATA
TTCTGCACTAGCGGTATTGACATGCCCGGCGACTACCAACTCACAAAGCTCCTCGGCCTC
CGCCCCTCCGTCAAGCGTTTCATGATTTACATGCAGGGTTGCTTTGCAGGTGGCGCCGTC
CTCCGCATGGCCAAAGATTTGGCGGAGAACAATGCGGGTGCTAGGGTTCTAGTTATTTGC
TCTGAAACTACAACCATGGGTTTTCGTGGCCCAAGTGAACACTTGGATAATCTTGTGGGG
AATGTGTTGTTTAGTGATGGCGCGGCCGCAGTTATCGTGGGTTCTGACCCGATTGTGGGG
GAGCGGCCGCTTTTCCAACTTGTCTCCGCAGCTCAAACTATTGTGCCCGACAGTGGTGGT
GATCTTTCTGGAGTTGTACGTGAAGCCGGGATTGTCAACCTTCCAGATGTTCCCTGCAAG
ATATCTGAAAATGCTGAGAAGAGTCTGGAGGAAGCGTTTGAAATTTCTGATTGGAACTCA
ATATTCTGGATTGCACACCCCGGTGGACCAGCAATTCTGGATCAAATTGAGGCCAAGTTA
GGCTTAAAGCCCGAAAAACTCTGGAGTAGGCACGTGTTAAGTGAGTATGGGAACATGGCG
AGCGCGTCCGTGTTCTTTGCACTTGATGAAATGCGGAAGATCTCGGCCAAGCAAGGGTTG
AAGTCCACCGGGGAATTGGATTGGGGAGTGTTGCTTGCGTTTGGGGCGGGCATCACCATT
GAGACCCTACTGCACAGTGTACCA
>Seind_XM_011093098.2.p1
TCGAGAACTGTTGAGGAGATCCGCAGGGCTCAACGAGGGCCGGCCGTCTTGGCCATCGGG
ACTGCCAATCCTCCAAATTGCGTCGAGTTTCCTGACTACTATTTTCGCATCACTAACAGC
GAACACAATCCTCAGCTCAAACAATTTGAGCGCATATGTAAGAAATCCATGATCGAGAGA
CGTTACATGTACTTGACAGAAGAAATATTGAAAGAGAATTCAGAGATCTGCAGCTTTATG
CCGTCGCTCAACGCCAGGCAAGACATCGTCGTGACTGAGGTGCCCAAACTCGGCATGGAA
GCTGCACAAAAGGCAATCACTGAATGGGGGCAGCCAAAATCCAAGATCACCCACCTCGTA
TTCTGCACCAGTGGTGTTGATATGCCCGGCGACTACCAACTGACCAAGCTCCTCGGCCTC
TCCTCATCTGTCAAGCGCTACATGATGTACGAGCAAGGTTGCTTTGCAGGTGGCACTGTT
CTTCGCGTGGCCAAAGATTTGGCGGAGAACAACGCAGGTGCCAGGGTTCTAGTCGTTTGC
GCTGAAATTACGGCCATAACTTTCCGTGGCCCGAGTGGACACTTGGATAATCTCGTGGGG
CATGCGTTGTTCGGAGATGGTGCCGGCGCGGTTATTTTGGGTTCTGACCCGAAGGTGGGG
GAGCGGCCAGTTTTCCAGCTTCTCTCAGCGTCACAGACTATTCTGTCCGACAGCACTGGT
GCTCTTGTTGGGCATTTACGCGAAGCTGGATTTGTCAACCTTCCAGATATTCCATACCAT
ATATCCGAAAATATTGAAAATAGTCTGATTGAAGCGTTTGAGATTTCTGATTGGAACTCT
ATTTTCTGGGTTGCACATCCCGGTGGACGTGCGATTTTGGACCAGATAGAGATAAAGTTA
GCCCTAAAGCCTGAAAAACTCCGGAGTCGGCATGTGTTGAGTGAGTATGGGAACATGTCG
AGTGCATGCGTGCTCTTTGTACTTGATGAGATGAGGAAGACTTCAATCAAGCAGGGGCTA
AGCTCCACCGGGGAATTGGAGTGGGGCGTGCTGTTCGGATTTGGGCCAGGCATCACCGTC
GAGACCGTACTGCATAGCATGCCA
>Seind_XM_011093100.2.p1
ATGGTGACCGTTGAGGAGATTCGTAGGGCTCAACGGGGGCCGGCCGTCTTGGCAATTGGG
ACCGCGACTCCAACCAACTGCGTGGATTACCCTGATTACTATTTCCGCATCACTGATAGC
GAACACAAGACTGAGCTCAAAGAGTTTAAGCGCATGTGCGAGAAGTCCATGATCAAGAAA
CGTTACATGTACTTGACAGAAGAAATCCTGAAAGAGAATCCAAACATATGCGCATACATG
CCGTCGCTGGACGCCCGTCAAGACATCGTGGTGGTGGAGGTGCCCAAGCTCGGCAAAGAA
GCTGCCCAAAAGGCGATCAAGGAATGGGGGCAGCCAAAATCCAAGATCACCCACCTCGTG
TTTTGCACCAGCGGTGTGGACATGCCCGGCGACTACCAGCTGACCAAGCTCCTCGGCCTC
CGCCCCTCCGTCAAGCGCTTCATGATGTACCAACAGGGCTGCTTTGCCGGCGGCACCGTG
CTCCGTATGGCCAAAGACCTGGCGGAGAACAACGCAGGTGCCAGGGTTTTGGTTGTTTGC
TCGGAGATCACGGCCGTGACGTTCCGTGGCCCGAGTGACCACTTGGATAGTCTTGTTGGG
CAGGCGTTGTTCGGTGACGGTGCAGCCGCGGTCATCGTGGGTTCGGACCCGGTGGTGGGG
GAGCGGCCACTTTTCCAGATTGTCTCGGCGGCGCAAACACTTCTGCCTGACAGCCATGGT
GCCATTGATGGGCATTTGCGTGAGGTTGGAACTTTCCACCTCAAAGATGTTCCGGGCCTG
ATATCTAAGAACATAGAGAAGAGTTTGAAGGAAGCGTTTGAGATTTCTGATTGGAACTCT
ATTTTCTGGATCGCGCATCCAGGCGGGCCCGCGATTCTTGATCAGGTCGAGGAAAAGCTA
GCCCTCAAGCCCGAAAAACTCCGAACCAGACACGTGCTGAGCGAGTATGGGAACATGTCG
AGCGCATGCGTACTCTTTATACTGGACGAGATGAGGAAGTCCTCGGCCAAGGAGGGAATG
AACTCCACCGGGGAACTAGATTGGGGAGTGCTATTTGGGTTCGGGCCGGGCCTCACCGTT
GAGACCGTGCTACACAGTGTGCCA
>Solyc_NM_001247104.2.p1
ATGGTCACCGTGGAGGAGTATCGTAAGGCGCAACGTGGTCCAGCTATCTTAGCCATTGGA
ACATCTACGCCTTCTAACTGTGTTGATTATCCTGATTATTATTTTCGTATCACTAACAGT
GAGCACAAGACTGAGCTCAAAGAGTTTAAGCGCATGTGTGATAAATCAATGATTAAGAAG
AGATATATGCACTTAACCGAAGAAATCTTGAAAGAGAACCCTAACATGTGTGCATACATG
CCTTCCCTTGATGCAAGGCAAGACATAGTTGTTGTTGAAGTGCCTAAACTTGGAAAAGAG
GCAGCCCAAAAGGCCATCAAAGAATGGGGCCAGCCCAAATCCAAGATTACCCATTTGGTC
TTTTGTACCAGTGGTGTGGACATGCCCGGGGACTACCAACTCGCTAAGCTCCTAGGGCTT
CGCCCATCAGTCAAGCGACTCATGATGTACCAACAAGGTTGCTTTGCCGGGGGAACAGTA
CTTCGGCTAGCCAAGGACTTGGCTGAGAACAACAAGGGTGCTAGAGTCCTTGTTGTTTGC
TCTGAGATCACTGCAGTTACGTTCCGTGGACCCAGTGAACACTTAGATAGCTTGGTAGGC
CAAGCCCTTTTTGGTGATGGGGCGGCCGCAATTATTATAGGTTCGGACCCAATTATAGGG
GAAAGACCTTTATTTGAACTCGTCTCAGCAGCCCAAACTCTTGTCCCCGATAGCGAAGGC
GCTATTGACGGACACCTACGTGAGGTTGGGACATTCCACTTAAAGGATGTTCCTGGGCTT
ATCTCGAAAAACATCGAAAAGAGCCTTCTAGAAGCATTTCAAATATCTGACTGGAACTCT
CTATTTTGGATCGCTCACCCTGGCGGGCCTGCGATTTTGGACCAAGTTGAATTGAAGTTG
GGCCTAAAGCCTGAGAAACTTAGGACAAGAGAAGTACTAAGTAACTATGGCAATATGTCA
AGTGCTTGTGTGTTGTTTATTTTGGATGAAATGAGAAAGGCCTCTACAAAAGAAGGCCTA
GGAACTACTGGTGAACTTGAATGGGGTGTCCTTTTTGGATTTGGGCCTGGGCTTACAGTT
GAGACTGTTCTTCACAGTGTTGCT
>Solyc_NM_001247107.2.p1
ATGGTCACCGTTGAGGAGGTTCGAAGGGCGCAACGTGGACCAGCTATCATGGCCATAGGC
ACGGCGACTCCTTCGAACTGTGTTGATTATCCTGATTATTATTTTCGAATCACTAATAGT
GAACATATGACTGAGCTTAAGGAGTTTAAGCGCATGTGTGATAAATCGATGATTAATAAG
AGATATATGCATTTAACTGAAGAAATTTTAAAAGAAAACCCAAATATTTGTGAATACATG
CCTTCTTTGGATGCTAGACAAGATATAGTGGTGGTTGAAGTGCCAAAACTTGGCAAAGAA
GCAGCCCAAAAGGCCATTAAAGAATGGGGTCAGCCCAAGTCCAAGATCACCCATGTGGTC
TTTTGCACCAGTGGGGTGGACATGCCTGGGGACTACCAACTCACCAAGCTTCTTGGGCTT
CGACCTTCGGTTAAGCGGCTCATGATGTATCAACAAGGTTGCTTTGCTGGTGGGACCGTT
ATCCGACTGGCAAAGGACTTAGCTGAGAACAACAAGGGTGCTCGAGTTCTTGTTGTTTGC
TCAGAGATCACTGCAGTTACTTTTCGTGGTCCAAGTGATCATTTGGATAGTATGGTTGGA
CAAGCCCTTTTTGGTGATGGGGCAGCCGCAATGATTATAGGTTCAGATCCATTACCAGAA
GAAAGGCCTTTGTTTGAACTCGTCTCTGCAGCCCAAACTCTACTCCCTGATAGCGAAGGT
GCTATTGATGGTCACCTTCGCGAAGTTGGGACATTTCACTTGAAAGATGTTCCTGGATTG
ATCTCGAAAAACATTGAAAAGAGTTTAATTGAAGCATTCCAAATTTCTGATTGGAATTCC
ATCTTTTGGATCGCGCACCCTGGTGGGCCGGCGATTCTAGATCAAGTTGAACTAAAACTG
AGCCTAAAGCCCGAAAAACTTCGGACTAGGCAAGTTTTAAGTGACTATGGAAATATGTCT
AGTGCTTGTGTTCTATTTATTTTAGATGAAATGAGAAAGGCCTCATCCAAAGAAGGGCTT
AGTACCACAGGTGAACTTGATTGGGGTGTACTTTTTGGATTTGGGCCTGGGCTTACTGTT
GAGACTGTTCTCCATAGTGTGTCT
>Solyc_XM_004239850.1.p1
TTAGAAAATGGTCAAAAAATTAGGGTTCATGAGAGAGGTCCAGCGATTTTAGCCATTGGG
ACAGCAACTCCTTTTCATTGGGTTGATTATCCTGATTATTATTTCAAAGTTACAAATAAT
GAGCATTTGGTGGACCTCAAAGAATTTAGACGTATTTGCAGCAGAACAATGATTAGGAAA
AGGCATATGCTTTTAACAGAAGAAATATTAAAGAAAAATCCTAATTTGTGTTCTTATAAT
CCTTCCCTTGATATTAGGCAAGACATTTTGGTCTCAGAAATACCCAAACTTGGTAAAGAG
GCTGCCCTTAGGGCCATTGATGAATGGGCTCAGCCCAAATCAAATATTACCCATTTAGTC
TTTTGTACTAGTGGTGTGGACATGCCTGGTGATTACCAATTAATTAACTTATTGGGCCTA
AGCCCATCGGTTCAACGATTCATGATGTATCAACAAGGTTGTTTTGCCGGTGGCACGATG
CTCCGGTTAGCCAAGGACTTAGCTGAGAACAACAAGGGTGCTAGGGTGCTTGTTGTGTGT
GCTGAGAGCTCAGCGATAGGGTTTCGCGGGCCGAGTGAATATCCCGATAACCTTATCGCG
CAAGCATTGTTCGGAGACGGTGCGGTCGCGGTTATAATTGGGTCGGACCCTAAAATGGGC
GAGAGGCCCGTTTTCGAGATTGTCTCGGCGGGCCAGACGTTTGTACCTAACGGGGATTGC
CACCTCGCGTTACACTTACGCGAGATGGGCACGTTTCATTGTAGAGACGTACCACCGGCC
ATCGCGAAAAATGTGGAGAGTTGCTTAATAAAGGCGTTTGAAATTTCAGATTGGAACTCG
GTGTTTTGGATTCTTCATCCAGGAGGTAATGCGATTGTGGACCAAGTCGAAAACATATTG
GGCCTCGAGCCCGATAGGTTACGGACGAGAAATATCCTTCGAGAATACGGTAACTTGTCG
AGTGCATGTGTTTTATTCATATTGGATGAGATAAGAAAAAAATCTGCTAGAGATGGGCTG
AAGACTACTGGAGATCTGGACTTGGGAGTCCTTTTATCATTTGGGCCTGGCCTTACAATT
GAGACCGTTCTTCGTAGTATGCCC
>Solyc_XM_010316555.2.p1
ATAGTCACTATCGAAGAGTTTCATAAGGCACAACGAGGACTTGCTGTGTTGGCCATCGGA
ACAGCCAATCCTTCCAATTGTATCGATTATCCTGACTATTTTTTTCGTATCACTAATAGT
GAACATAAGAGTGAACTTAAACGATTTAAGCAAATGTGTGCTAAAACAATGATTAAGAAA
AGATATTTGCATTTAACCGAGGAAATCTTGAAGAAGAATCCTAATATTTGTGATTACAAT
CCTTCTTTTGATGCTAAACAAAAAATAACAATTATCGAGGTTCCAAAACTAGGCCAAGAG
GCAGCCCAAAAGGCTATCAAAGAATGGGGCCAGCCCATATCTAAGATTACACATTTGGTC
TTTTGCACCAGTGGTGTGGACATGCCAGGGGACTCCCAGCTCACCAAACTTCTTGGGCTA
GATCCATCAGTTAAGCGATTCATGTTGTACCAACAAGGTTGCTCTGGTGGTGCAGCTGTT
CTTAGATTGGCTAAGGATTTGGCTGAAAACAACAAGAAAGCTCGTGTCCTTGTTGTTTGC
TCAGAAATAAATTTGATGAGCTTTCAAGGCCCAAGGGACGACTTAGATGTTTTGGTTGGG
CAAGCTTTTAGTAGCGATGGGGCATCAGCTGTCATTATTGGTTCAGATCCTATCATACCA
GAAAGGCCTTTGTTTGAACTTGTATTCACAACTCAAACTCTTCTCCCAAATAGCGAAAGT
GCTATTTATTCTAACCTAAGTGAGGCTGGGATAATCCATATAAAGGAAGTTCCGATGCTA
ATTTCAACAAATATTGAGAAAATCTTACTGGAAGGATTTCAGATTTCTGATTGGAACTCC
ATCTTTTGGGTAGCTCATCCAGGCGGACGTGCAATTTCAGATCAAATTGAATTAAAATTG
GGCCTAAAGCCCGAAAAACTCAAAACAAGAAATGTCTTGAGTGGCTATGGGAATATGGGT
TGTGCCACCATACTGTTTGTTTTGGATGAGATGAGGAAAGCTTCTATCAGTGAAGGATTG
ATTAGCACAGGCGAACTTGAGTGGGGCGTGCTTTGTTGTTTTGGGCCTGGCCTAACTATG
GAGGCAGTCCTTCGCAGTATTTCT
>Solyc_XM_026031338.1.p1
ATGGTCACCATTGACGAGATTCGACGGGCAAAACGGGGACCCGCCGTATTGGCCATCGGA
ACAGCCAATCCTTCCAATTGTTACGATGATTCCGATTATTTTTTTCGTGTCACTAATAAT
GAACATAAAATTAAACTTGTGAACCTTAAACGCATGGATCAGAAATCA---------AAA
AGAGATTTTTATTTAACAGAAGAAATCTTGAAAAGAAATCCTAATATTTGTGAATACAAT
CCATCCTTGAATATTAGGCAAGAAATCATGACTGTTGAAGTGCCAAAACTTGGGAAGGAG
GCAGCCGAAAAGGCCATCAACGAATGGGGTCAGTCAAAGTCCAAAATTACCCATTTGGTG
TTTTGTACCAGTGGTGTGGATATTCCTAGGGACTACCAACTCACTAAGCTTCTTGGACTT
GAATCATCAGTGAAACGATTCATGATGTACCAACAAGGTTGTTTTGGTGGTGGCACTGCT
CTTCAATTAGATAAGGATATAGCTGAGAATAACAAAAGTGCTCGAGTTCTTGTTGTATGT
TCAGAAGCTAATTTGGTTTGCTTCCGTAGTCCATATGGAGAGCTTGATGTTTTGTTGGGC
AAGCCCTATTCAAGAGATGGGGCATCAACTGTTATTATTGGTTCAGATCCAATCATGAAT
GAAAAGCCTTTGTTTAAGCTTGTATTCGCAACTCAAACTCTCCTCCTAAATAGCAAAAAT
ACAATTACTGGTGAACTAAGTGAGGCTGGGATAGTCCATATAAAGGATAATTCGTTACTC
ATCTCAAAAAATATTGAGAAGATCCTAGTGGAAGCATTCCAAATTTCTGACTGGAACTCC
ATCTTTTGGGTGTCTCATCCAGGTGGACCTGCCATTTTGGATCAAATTGAATTAAAGTTG
GGCCTAAAGCTTGAAAAACTCAAGTCACGAAATCTCTTGAGTGATTATGGGAACATGGCT
AGTGCTTGTGTTTTTTTTGTTTTGGATGAGATGAGGAAAACTTCTATCAGGGAAGGATTA
GGTACTACAGGTGAACTTGAATGGGGCGTGCTTTTTGGGTTTGGGTCTGCCCTAACTATT
GAGGCAATTCTCCGTAGTGTTTGT
>Sopen_XM_015205152.1.p1
ATGGTCACCATCAACGAGATCCGCCATGCGCAACGAGGGCCGCCCGTGTTGGCCATCGGA
ACAGCCAACCCTCCCAATTGTTTTGATTATCCTGATTATTTTTTTCGTGTCACCAATAGT
GAAGATAAAATTAAGTTAAAGCAATTTGAGCGCATGTGTGAGAAATCAATGATTAAAAAG
AGATATTTTCATTTAACAGAAGAAATCTTGAAAAAAAATCCTAATATTTGTGAATACAAC
CCGTCGTTGAATATACGGCAAGAAATCATGATCGTTGAGGTTCCAAAACTTGGGAAGGAG
GCAGCGGAAAAGGCCATCAATGAATGGGGTCAGTCAAAGTCCAAAATTACACATTTGGTA
TTTTGCACCAGTGGTGTGGATGTTCCTGGGGACTTTCAACTCACTAAGCTTCTTGGACTT
GAACCATCAGTGAAACGATTCATGATGTGTCAACAAGGGTGCTTTGGTGGTGGCACTGCA
CTTCGATTAGCTAAGGACTTAGCTGAGAATAACAAAGGTGCTCGAGTCCTTGTTGTTTGC
TCAGAGGCCAATTTTCTTTGCCTCCGTAGCCCAAATGAAGAGCTTGATGTTTTGGTTGGG
CAATCCCTCTTCAGTGATGGGGCATCTTCTGTTATTATTGGCTCAGATCCAATCACAAAT
GAAAAACCTTTGTTTGAGCTTGTATTCGCAACTCAAACTCTTGTCCCAAATAGCCAACAT
GCAATTACGGGTTACCTAAGTGAGGCTGGGAAAGCCCAGATAATGGATAATCCCATGCTC
ATCTCAAGAAATATTGAGAGGATCCTAGTGGAAGCATTCAAAATTTCTGACTGGAACTCC
ATTTTTTGGGTATCTCATCCAGGTGGACGTGCCATTTTGGATCAAATTGAATTCAAGTTA
GGTCTAAAGCCTGAAAAACTCAAGTCACGGAATGTCTTGAGTGATTATGGGAACATGGCT
AGTGCTTGTGTTTTGTTTGTTTTGGACGAGATGAGGAAAACCTCTATCACCGCAGGATTG
GGTACCACAGGTGAACTTCAATGGGGCGTACTTTTTGGCTTTGGTCCTGGCCTAACTGTT
GAGGCAATCCTCCGTAGTGTTTCT
>Sopen_XM_015221148.1.p1
ATGGTCACCGTAGAGGAGGTTCGAAGGGCGCAACGTGGACCAGCTATCATGGCCATAGGC
ACGGCGACTCCTTCGAACTGTGTTGATTATCCTGATTATTATTTTCGAATCACTAATAGT
GAACATATGACTGAGCTTAAGGAGTTTAAGCGCATGTGTGATAAATCAATGATTAATAAG
AGATATATGCATTTAACCGAAGAAATTTTAAAAGAAAACCCAAATATTTGTGAATACATG
CCTTCTTTGGATGCTAGGCAAGATATAGTGGTGGTTGAAGTGCCAAAACTTGGCAAAGAA
GCAGCCCAAAAGGCCATTAAAGAATGGGGTCAGCCCAAGTCCAAGATCACCCATGTGGTC
TTTTGCACCAGTGGGGTGGACATGCCTGGGGACTACCAACTCACTAAGCTACTTGGACTT
CGACCTTCGGTTAAGCGACTCATGATGTATCAACAAGGTTGCTTTGCTGGTGGGACCGTT
ATACGATTGGCAAAGGATTTAGCTGAAAACAACAAGGGTGCTCGAGTTCTTGTTGTTTGT
TCAGAGATCACTGCAGTTACTTTTCGTGGTCCAAGTGATCACTTGGATAGTATGGTTGGA
CAAGCCCTTTTTGGTGATGGGGCAGCCGCAATGATTATAGGTTCAGATCCATTACCACAA
GAAAGGCCTTTATTTGAGCTCGTCTCTGCAGCCCAAACTCTACTCCCTGATAGCGAAGGT
GCTATTGATGGTCACCTTCGCGAAGTTGGGACATTTCACTTAAAGGATGTTCCTGGATTG
ATCTCGAAAAACATTGAAAAGAGTTTGATAGAAGCATTCCAAATTTCTGATTGGAATTCT
ATCTTTTGGATCGCGCACCCTGGTGGGCCGGCGATTCTAGATCAAGTTGAACTAAAACTG
AGCCTAAAGCCCGAAAAACTTCGGACTAGGCAAGTTTTAAGTGACTATGGAAATATGTCT
AGTGCTTGTGTTCTATTTATTTTAGATGAAATGAGAAAGGCCTCATCCAAAGAAGGGCTT
AGTACCACAGGTGAACTTGATTGGGGTGTACTTTTTGGATTTGGGCCTGGGCTTACAGTT
GAGACTGTTCTCCATAGTGTGTCT
>Sopen_XM_015221406.1.p1
TTAGAAAATGGTCAAAAAATTAGGGTTCATGAGAGAGGTCCAGCAATTTTAGCCATTGGA
ACAGCAACTCCTTTTCATTGGGTTGATTATCCTGATTATTATTTCAAGGTTACAAATAAT
GAGCATTTGGTGGACCTCAAAGAATTTAGACGTATTTGCAGCAGAACAATGATTAGGAAA
AGGCATATGCTTTTAACAGAAGAAATATTAAAGAAAAATCCTAATTTGTGTTCTTATAAT
CCTTCCCTTGATATTAGGCAAGACATTTTGGTCTCAGAAATACCCAAACTTGGTAAAGAG
GCTGCCCTTAGGGCCATTGATGAATGGGCTCAGCCCAAATCAAATATTACCCATTTAGTC
TTTTGTACAAGTGGTGTGGACATGCCTGGTGATTACCAATTAATTAACTTATTGGGCCTA
AGCCCATCGGTTCAACGATTAATGATGTATCAACAAGGTTGTTTCGCCGGTGGCACGATG
CTCCGGTTAGCCAAGGACTTAGCTGAGAACAACAAGGGTGCTAGGGTACTTGTTGTGTGT
GCTGAGAGCTCAGCGATAGGGTTTCGCGGGCCGAGCGAATATCCCGATAACCTTATCGCG
CAAGCATTGTTCGGAGACGGTGCGGTCGCGGTTATAATCGGGTCGGACCCTAAAATGGGC
GAGAGGCCCGTTTTCGAGATTGTCTCGGCGGCCCAGACGTTTGTACCTAACGGGGATTGC
CACCTTGCGTTACACTTACGCGAGATGGGCACGTTTCACTGTAGAGACGTACCACCGACC
ATCGCGAAAAATGTGGAGAGTTGCTTAATAAAGGCGTTTGAAATTTCAGATTGGAACTCG
GTGTTTTGGATTCTTCATCCAGGAGGTAATGCAATTGTGGACCAAGTCGAAAACATATTG
GGCCTCGAGCCCGATAGGTTACGGACGAGAAATATCCTTCGAGAATACGGTAACTTGTCT
AGTGCATGTGTTTTATTCATATTGGATGAGATAAGAAAAAAATCTGCTAGAGATGGGCTG
AAAACTACTGGAGATCTGGACTTGGGAGTCCTTTTATCATTTGGGCCTGGGCTTACAATT
GAGACAGTTCTTCGTAGTGTGCCC
>Sopen_XM_015232996.1.p1
ATGGTCACCGTGGAGGAGTATCGTAAGGCGCAACGTGGTCCAGCTATCTTAGCCATTGGA
ACATCTACGCCTTCTAACTGTGTTGATTATCCTGAATATTATTTTCGTATCACTAACAGT
GAGCACAAGACTGAGCTCAAGGAGTTTAAGCGCATGTGTGATAAATCAATGATTAAGAAG
CGATATATGCACTTAACCGAGGAAATATTGAAAGAGAACCCTAACATGTGTGCATACATG
CCTTCCCTTGATGCAAGGCAAGACATAGTTGTTGTTGAAGTGCCTAAACTTGGCAAAGAG
GCAGCCCAAAAGGCCATCAAAGAATGGGGCCAGCCCAAATCCAAGATTACCCATTTGGTC
TTTTGTACCAGTGGTGTGGACATGCCCGGGGACTACCAACTCGCGAAGCTCCTGGGGCTT
CGCCCATCAGTCAAGCGACTCATGATGTACCAACAAGGTTGCTTTGCCGGGGGAACAGTT
CTTCGGCTAGCCAAGGACTTGGCTGAGAACAACAAGGGCGCTAGAGTCCTTGTTGTTTGC
TCTGAGATCACTGCAGTCACATTCCGTGGACCCAGTGAACACTTGGATAGCCTGGTAGGC
CAAGCCCTTTTTGGTGATGGGGCGGCCGCAATCGTTATAGGTTCGGACCCAATTGTAGGG
GAAAGGCCTTTATTTGAACTCGTCTCAGCAGCCCAAACTCTTGTCCCCGATAGCGAAGGC
GCTATCGACGGACACCTCCGTGAGGTTGGGACATTCCACTTAAAGGATGTTCCTGGGCTT
ATCTCGAAAAACATCGAAAAGAGCCTTCTAGAAGCATTTCAAATATCTGACTGGAACTCT
CTATTTTGGATCGCTCACCCTGGCGGGCCTGCGATTTTGGACCAAGTTGAATTAAAGTTG
GGCCTAAAGCCTGAGAAACTTAGGACAAGAGAAGTACTAAGTAACTATGGCAATATGTCA
AGTGCTTGTGTGTTGTTTATTTTGGATGAAATGAGAAAGACCTCTACAAAAGAAGGCCTA
GGAACTACTGGTGAACTTGAATGGGGTGTCCTTTTTGGATTTGGGCCTGGGCTTACAGTT
GAGACTGTTCTTCACAGTGTTGCT
>Sotub_NM_001288367.1.p1
ATGGTCACCGTAGAGGAGGTTCGAAAGGCGCAACGTGGGCCGGCTATCATGGCCATAGGC
ACGGCGACTCCTTCGAACTGTGTTGATTATCCTGATTATTATTTTCGAATTACTAATAGC
GAGCATATGACTGAGCTTAAAGAGTTTAAGCGCATGTGTGATAAATCAATGATTAATAAG
AGATATATGCACTTAACAGAGGAAATTCTGAAAGAGAACCCAAATATTTGTGAATACATG
CCTTCGCTTGATGCTAGGCAAGATATAGTGGTGGTTGAAGTGCCAAAACTTGGCAAAGAA
GCAGCCCAAAAGGCCATTAAAGAATGGGGCCAGCCCAAGTCCAAGATTACCCATGTGGTC
TTTTGCACCAGTGGGGTGGACATGCCTGGGGACTACCAACTCACTAAGCTTCTTGGTCTT
CGACCTTCGGTCAAGCGACTCATGATGTACCAACAAGGTTGCTTTGCTGGTGGGACTGTT
ATCCGACTGGCAAAGGACTTAGCTGAAAACAACAAGGGTGCTCGAGTCCTTGTTGTTTGC
TCAGAGATCACTGCAGTTACTTTTAGTGGCCCAAGTGATCACTTGGATAGTATGGTTGGA
CAAGCCCTTTTTGGTGATGGGGCAGCTGCGATGATTATAGGTTCAGATCCATTACCAGAA
GAAAGGCCTTTGTTTGAACTCGTCTCTGCAGCCCAAACTCTCCTCCCTGATAGCGAAGGT
GCTATTGATGGTCACCTTCGCGAAGTTGGGACATTTCATTTAAAAGATGTTCCTGGATTG
ATCTCAAAAAACATCGAAAAGAGTTTGATTGAAGCATTCCAAATTTCTGATTGGAACTCT
ATCTTTTGGATCGCTCACCCTGGTGGGCCGGCAATTCTTGACCAAGTTGAACTAAAATTG
GGCCTAAAGCCCGAAAAACTTCAGACTAGGCAAGTTTTAAGTGACTATGGAAATATGTCT
AGTGCTTGTGTTCTATTTATTTTAGATGAAATGAGAAAGGCCTCATCCAAAGAAGGGCTT
AGTACCACTGGTGAACTTGATTGGGGTGTACTTTTTGGATTTGGGCCTGGGCTTACAGTT
GAGACTGTTCTCCATAGTGTGTCT
>Sotub_NM_001288423.1.p1
ATGGTCACCGTGGAGGAGTATCGTAAGGCACAACGTGGTCCAGCTATCCTGGCCATTGGA
ACATCTACGCCTTCCAACTGTGTTGATTATCCTGATTATTATTTTCGTATCACTAATAGT
GAGCACAAGACTGAGCTCAAGGAATTTAAGCGCATGTGTGATAAATCAATGATTAAGAAG
AGATATATGCACTTAACCGAGGAAATCTTGAAAGAGAACCCTAACATGTGTGCATACATG
CCTTCCCTCGATGCAAGGCAAGACATAGTTGTTGTTGAAGTGCCTAAACTTGGCAAAGAG
GCGGCCCAAAAGGCCATAAAAGAATGGGGCCAGCCCAAATCCAAGATTACTCATTTGGTC
TTTTGTACAAGTGGTGTGGACATGCCCGGGGACTACCAACTCGCTAAGCTCCTCGGGCTT
CGCCCATCAGTCAAGCGACTCATGATGTACCAACAAGGTTGCTTTGTCGGGGGAACAGTT
CTCCGGCTAGCCAAGGACTTGGCTGAGAACAACAAGGGCGCTAGAGTCCTTGTTGTTTGC
TCTGAGATCACTGCAGTCACGTTCCGTGGACCCAGTGAACACTTAGATAGCCTGGTAGGC
CAAGCCCTTTTTGGTGATGGGGCGGCCGCTATCATTATGGGTTCGGACCCAATTATAGGG
GAAAGGCCTTTATTCGAACTCGTCTCAGCAGCTCAAACTCTTGTCCCCGATAGCGAAGGT
GCTATCGATGGACATCTCCGTGAGGTTGGGACGTTCCACTTAAAGGATGTTCCTGGGCTA
ATCTCAAAAAACATCGAAAAGAGCCTTCTAGAAGCATTTCAAATATCTGACTGGAACTCT
CTATTTTGGATCGCTCACCCAGGCGGGCCTGCGATTTTGGACCAAGTTGAATTAAAGTTG
GGCCTAAAGCAAGAGAAACTTAGGACAAGAGAAGTACTGAGTAACTATGGCAATATGTCA
AGTGCTTGTGTGTTGTTTATTTTGGATGAAATGAGAAAGGCCTCTACAAACGAAGGCCTA
GGAACTACAGGTGAACTTGAATGGGGTGTCCTTTTTGGATTTGGGCCTGGGCTTACAGTT
GAGACTGTTCTTCACAGTGTTGCT
>Sotub_XM_006349878.2.p1
ATGGTCACCGTTGACGAGATCCGACGGACACAACGGGGGCCCGCCGTGTTGGCCATCGGA
ACAGCCAATCCTTCCAATTGTTACGATTATCCTGATTATTTTTTTCGTGTCACAGGCAGT
GAACATAAAATTGAACTTAAGAACTTTAAGCGCATGTGTGACAAATCAATGATTAAAAAG
AGATATTTTTATTTAACTAAGGAAATCTTGAAAAAAAATCCTAATATTTGTGAACACAAC
CCATCGTTGAATATTAGGCAAGAAATCATGATTGTTGAGGTGCCAAAACTTGGGAAGGAG
GCAGCTGAAAAGGCCATCAATGAATGGGGTCAGTCAAATTCCAAAATTACACATTTGGTA
TTTTGCACCAGTGGTGTGGATTTGCCTGGGGACTATCAACTCACTAAGCTTCTTGGACTT
GAACCATCAGTGAAACGATTCATGATGTACCAACAAGGCTGTTATGGTGGTGGCACTGCT
CTTCGATTAGCTAAGGATTTAGCTGAGAATAATAAAGGTGCTCGAGTTCTTGTTGTATGC
TCAGAAGCCAATTTGGTTTGCTTCCGTAACCCTAATGAAGAGCTTGAAGTTTTGGTTGCG
CAAGCTCTCTTTAGTGATGGGGCATCAGCTGTTATTATTGGTTCAGATCCAATTATGAAT
GAAAAACCTTTGTTTGAGCTTGTATTCGCAACTCAAACTCTTCTCCCAGATAGCGAACAC
GCAATTATTGGTTACCTAACTGAGGCTGGGAAAGTCCAGTTAAAGGATACTCCGATGCTA
ATCTCAAAAAATATTGAGAGGATTTTAGTGGAAGCATTCAAAATTTATGATTGGAACTCT
ATTTTTTGGGTATCTCATCCAGGTGGACGTGCAATTTTGGATCAAATTGAATTAAAGTTG
GGCCTAAAGCCTGAAAAACTCAAGACACGAAATGTATTGAGTGATTATGGGAACATGGCT
AGTGCTTGTGTTTTGTTTGTTTTGGATGAGATGAGGAAAACCTCTATCAAGGCAGGATTG
GGTACTACAGGTGAACTTGAATGGGGTGTGCTTTTGGGGTGTGGGCCTGGCCTAACTATT
GAGGCACTTCTCCGTAGTGTTTCT
>Sotub_XM_006349914.1.p1
ATAGTCACTATCGAGGAGCTTAGTAGGGCACAACGGGGACCTGCTGTGTTGGCCATCGGA
ACAGCCAATCCTTCTAATTGTATCGATTATCCTGACTATTTTTTTCGTATCACTAATAGT
GAACATAAGAGTGAACTTAAGCGATTTAAGCAAATGTGTGCTAAATCAATGATTAAGAAG
AGATACTCACACTTAACCGAGGAAATCTTGAAAAAGAATCCTAACATTTGTAAATATAAT
CCTTCTCTTGATGCTAGACAAGAAATAACAATTATTGAGGTTCCAAAACTTGGCCAAGAG
GCAGCCCAAAAGGCTATCAATGAATGGGGCCAGCCCATATCTAAGATTACCCATTTGATC
TTTTGCACCAGTGATGTGAACATGCCAGGAGACTACCAACTCACTAAACTTCTTGGGCTT
GATTCATCAGTTAAGCGATTCATGTTGTACCAACAAGGTTGTTCTGGTGGTGGAACTGCT
CTTCGATTGGCTAAGGACTTAGCTGAGAATAATAAAGGTGCTCGAGTTCTTGTTGTTTGC
TCTGAAATCAACTTGATGGGCTTTCAGGGCCCAAGTGACAAATTAAGTGTTTTGGTTGGA
CAAGCTCTTTTTAGTGATGGGGCATCCGCTGTTATTATTGGATCAAATCCAATTATATCA
GAAAGACCTTTATTTGAACTTGTATCCACAATTCAAACTCTTATTCCTGATAGTGGATAT
GCAGGTTATTCTAATCTAAGTGAGGCAGGAATAACCTATATAAAGGATATTCCAATGCTA
GTAGCAAAAAATATTGAGAAGATCTTAGTGGAAGTATTTCAGATTTCTAATTGGGATTCC
ATTTTTTGGGTAGCTCATCCAGGTGGACGCGCGATTTTGGATCAAATTGAACTAAAATTG
GGCCTAAAATCTAAAAAACTCGAAACAAGGCATGTGTTGAGCGACTATGGGAACATGAGC
AGTGCTACTGTATTATTTGTTTTGGATGAGATGAGGAAAACTTCTATCAAGGAAGGATTG
TGTAGCACGGGTGAACTTGAGTGGGGTGTGCTTTGTTGTTTTGGGCCTGGCTTAACTATT
GAGACGATTCTTCGTAGCATTTCT
>Sotub_XM_006355644.2.p1
TTGGAAAATGGTCAAAAGATTAGGGTTCATGAGAGAGGTCCTGCAATTTTAGCCATTGGG
ACAGCAACTCCTTTTCATTGGGTTGATTATCCTGATTATTATTTCAAGGTAACAAATAGT
GAGCATTTGGTGGACCTCAAAGAATTTAGACGTATTTGCAGCAGAACAATGATTAGGAAA
AGGCATATGCTTTTAACAGAAGAAATATTAAAGAAAAATCCAAATTTGTGTTCTTATAAT
CCTTCCCTTGATATCAGACAAGACATTTTGGTCTCAGAAATACCCAAACTTGGTAAAGAG
GCTGCCCTTATGGCCATTGATGAATGGGCTCAGCCCAAATCAAAAATTACCCATTTAGTC
TTTTGTACAAGTGGTGTGGACATGCCTGGTGATTATCAATTAATAAAGTTATTGGGCCTA
AGCCCATCAGTTCAACGATTAATGATGTACCAACAAGGTTGTTTTGCCGGTGGCACGATG
CTCCGGTTAGCCAAGGACTTAGCTGAGAACAACAAGGGTGCTAGGGTACTCGTTGTGTGT
GCTGAGAGCTCAGCGATAGGGTTTCGCGGGCCGAGCGAACATCCCGATAACCTTATCGCA
CAAGCATTATTTGGGGACGGTGCGGTCGCGGTTATAATCGGGTCGGACCCTAAAATGGGC
GAGAGGCCCATTTTCGAAATTGTCTCGGCGGCCCAGACGTTTGTACCTAACGGGGATTGC
CACCTCGCGTTACACTTACGCGAGATGGGCACATTTCATTGTAGGGACGTACCACCGACC
ATCGCGAAAAATGTGGAGAGTTGCTTAATAAAGGCGTTTGAAATTTCAGATTGGAACTCG
GTGTTTTGGATTCTTCATCCAGGAGGTAATGCAATTGTGGACCAAGTCGAAAGCACATTG
GGCCTAGAGCCCGATAAGTTACGGACGAGAAATATCCTTCGAGAATATGGTAACTTGTCT
AGTGCATGTGTGTTATTCATATTGGATGAGATAAGAAAAAAATCTGCTAGATATGGGCTG
AAGACTACTGGAGATCTGGACTTGGGAGTCCTTTTATCATTTGGGCCTGGGCTTACAATT
GAGACAGTTCTTCGTAGTGTGCCC
>Sotub_XM_006367256.2.p1
ATGGTCACCGTTGACGAGATCCGACGGACACAACGGGGGCCCGCCGTGTTGGCCATCGGA
ACAGCCAATCCTTCCAATTGTTACGATTATCCTGATTATTTTTTCCGTGTCACAGGCAGT
GAACATAAAATTGAACTTAAGAACTTTAAGCGCATGTGTGACAAATCAATGATTAAAAAG
AGATATTTTTATTTGACTGAAGAAATCTTGAAAAAAAATCCTAATATTTGTGAATACAAC
CCATCCTTCAATATTAGGCAAGAAATCACGATTGCTGAGGTGCCAAAACTTGGGAAGGAG
GCAGCTGAAAAGGCCATCAATGAATGGGGTCAGTCAAAGTCCAAAATTACACATTTGGTA
TTTTGCACCAGTGGTGTGGATTTGCCTGGGGACTATCAACTCACTAAGTTTCTTGGACTT
GAACCATCAGTAAAACGATTCATGATGTACCAACAAGGTTGTTATGGTGGTGGCACTGCT
CTTCGATTAGCCAAGGATTTAGCTGAGAATAATAAAGTTGCTCGAGTTCTTGTTGTATGC
TCAGAAGCCAATTTGGTTTCCTTCCGTAACCCAAATGAAGAGCTTGAAGTTTTGGTTGGG
CAAGCCCTCTTTAGTGATGGGGCATCAGCTGCCATTATTGGTTCAGATCCAATCATGAAT
GAAAAACCTTTGTTTGAGCTTGTATTCGCAACTCAAACTCTTCTCCCAGATAGCGAATAC
GCAATTACTGCTTACCTAACTGAGGCTGGGAAAGTCCAGATAAAGGATACTCCGATGCTA
ATCTCAAAAAATATTGAGAGGATTTTAGTGGAAGCATTCCAAATTTCTGATTGGAACTCT
ATTTTTTGGGTATCTCATCCAGGTGGACCTGCAATTTTGGATCAAATTGAATTAAAGTTA
GGCCTAAAGCCTGAAAAACTCAAGACACGAAATGTATTGAGTGATTATGGGAACATGGTT
AGTGCTTGTGTTTTGTTTGTTTTGGATGAGATGAGGAAATCCTCTATCAAGGCAGGATTG
GGTACTACAGGTGAACTTGAATGGGGTGTGCTTTTGGGGTTTGGGCCTGGCCTAACTATT
GAGGCACTTCTCCGTAGTATTTCT
>Sotub_XM_006367257.2.p1
ATGGCCACCGTTAACGAGATCCGCCAGGCACAACGAGGGCCCGCCGTGTTGGCCATTGGA
ACGGCCAACCCTCTCAATTGTTTCGATTATCCTGATTATTATTTTCGTGTCACTAATAGT
GATGATAAAATTGAGTTAAAGCAATTTAAGCGCATGTGTGACGGATCAATGATTAAAAAG
AGATATTCATACTTAACAGAGGAAATCTTGAAAAAAAATCCTAATTTTTGTGAGTACAAA
CCTTCATTTGATGCTAGGCAAGAAATTGCGATTGTTGAAGTTCCAAAACTTGGGAAGGAA
GCCGCTGAAAAGGCGATCAATGAGTGGGGTCAGTCCAAGTCCATGATTACACATTTGGTC
TTTTGCACCACTGGTGTGGATATTCCTGGGGATTACCAACTCACTCAGCTTCTTGGACTT
GACCTAACAGTCAAGCGATTCATGATGTACCAACAAGGTTGTTCTGGTGGTGCCACTACT
CTACGATTAGCTAAAGACTTAGCTGAGAACAACAAGGGTGCTCGAGTCCTTGTTGTTTGC
TCAGAAATCAATTTTTTGGACTTTCATGCCCCAAGTGAAGAGACTGAAGTTTTGGTTGGG
CAAGCCCTGTTTAGTGATGGGGCATCAGCTGTCATTATTGGTTCAGATCCAATACCGACG
GAAAGACCTTTGTTTGAGCTTGTATTTACAACTCAAACTCTTCTCCCAGACAGTGAATAT
GAAATTACTGCTAAACTCGGTGAAGCTGGAATCGCTAAAATAAAAAATACTCCAATGTTG
ATCTCGAAAAACATTGAGAGAATTTTAGGGGAAGCATTCCAGATTTCTAACTGGAACTCC
ATTTTTTGGGTGGCTCATCCAGGTGGCCGTGCAATTTTAGATCAAATTGAGTTAAACTTG
AGCCTAACACCTGAAAAACTCAAGTCAAGGAATGTGCTGAGCAATTATGGGAACATGGCC
AGTGCCTCTGTTCTGTTTGTTTTGGATGAGATGAGGAAAATCTCTATCGAGATGGGATTG
GGTACCACCGGTGGACTTGATTGGGGTGTGCTTTGTGGTTTTGGGCCTGGATTAACTATT
GAGGCAGTTCTCCGAAGTATACCT
>Sotub_XM_015314781.1.p1
ATGGTCACCGTTGAGGAGTATCGTAAGGCGCAACGTGGTCCGGCTGTCATGGCCATTGGA
ACATCTACGCCTTTCAATTGTGTTGATTACCCTGATTATTATTTTCGTATTACTAATAGT
GAGCACAAGACTGAGCTCAAGGAATTTAAGCGCATGTGTGATAAATCAATGATTAAAAAA
AGATACATGCACTTAACCGAGGAAATCTTGAAAAAGAACCCTAATATGTGTGCATATATG
CCTTCCCTTGATGCTAGGCAAGACATAGCTATTGTTGAAGTGCCTAAACTTGGCAAAGAG
GCAGCCCAAAAGGCCATCAAGGAATGGGGCCAGCCCAAATCCAAGATTACCCATTTGGTC
TTTTGTACAAGTGGTGTGGACATGCCCGGGGACTACCAGCTCGCTAAGCTACTCGGGCTT
TGCCCATCGGTCAAGCGACTCATGATATACCAACAAGATTGCTATGCCGGGGGAACATTA
CTCCGGCTAGCCAAAGACATGGCTGAGAACAACAAAGGTGCTAGAGTCCTTGTTGTTAGC
TCTGAGATCACTGTGGTCAAGTTTCGTGGACCTAGTGAACACATAGATAACTTGTTAGGC
CAAGCCCTTTTTGGTGATGGGGTGGCCGCAGTTATTATAGGTTCAGACCCAAATCTAGGG
GAAAGGCCTTTATTCAAACTCGTCTCAGCAGCTCAAACTCTAGTCCCTGATAGCGAAGGG
GCTATCTATGGACACCTCCGTGAGGTTGGGATATTCCATTTAAAGGATGTTCCTGGGCTA
ATCTCGAAAAACATCGAGAAGAGCCTTCTGGATGCATTTCAAATATCTGATTGGAACTCT
CTATTTTGGATTACTCACCCAGGTGGACCTGCGATGTTGGACCAAGTTGAATTAAAATTG
GGCCTAAAGCCTGAGAAACTTAGGTCAAGAGAAGTATTGAGTAACTATGGCAATATGTCA
AGTGCTTGTGTGTTGTTTATTTTGGATGAAATGAGAAAGGCCTCTACAAAAGAAGGCCTA
GGAACTACTGGTGAACTTGAATGGGGTGTCCTTTTTGGATTTGGGCCTGGGCTTACAATT
TAG---------------------
>Spole_XM_021979439.1.p1
ACGAGTTCACTAGAAGAAATTCGCAAGGCTCAAAGAGGGCCGGCAATCTTGGCAATTGGT
ACCGCAACTCCACCTAATTGTGTTTATTATCCGGATTACTATTTCCGGGTTACCAAGAGT
GAGCATATGACTGAGTTGAAGGAGTTTCAACGCATGTGTGATAAGTCTATGATTAAGAAA
CGTTACATGTATCTGACGGAAGAATTTCTCAAGGAGAATCCCAATATGTGTACTTACATG
GCATCACTAGATACTCGTCAAGACATTGTGGTGGCTGAGGTTCCAAGGCTTGGTAAAGAG
GCAGCAGTTAAGGCAATAAAGGAGTGGGGTCAACCTAAGTCTAAGATAACCCATGTTATC
ATGTGTACCTCCGGTGTAGACATGCCAGGGGACTATCAGCTCACCAAGCTTCTTGGCCTA
CGCCCTTCCGTCCGCCGTTTCATGCTCTACCAACAAGGTTGCTTTGCCGGTGGAACCGTC
CTTCGCCTTGCCAAAGATTTAGCTGAGAACAACCGTGGTGCACGTGTCTTGGTGGTTTGT
TCTGAGATTACAGCCATTTGTTTCCGTGGGCCTACTGAGTACTTGGACTCTATGGTTGGC
CAAGCCCTTTTTGGAGATGGAGCTGGAGCTTTAATTGTTGGTGCTGATCCGGATGAGTCC
GAACGGCCTTTATTTAAGATGGTATGGGCAGCCCAAACTTTACTCCCGGACTCTGAGGGT
GCTATCGACGGACATTTGCGTGAAGTGGGCACTTTTCATCTAAAGGATGTTCCTGGGCTT
ATTTCTAAAAACATAAACAAGGCCCTTGAGGATGCCTTCACCATTAGTGATTGGAATTCC
ATCTTCTGGGTAGCTCATCCAGGTGGGCCTGCAATCTTGGACCAGGTTGAGGCTAAATTG
GGCCTTAAGGAAGAGAAACTCAAGACCCGCAACGTGCTAAGTGAATATGGTAATATGTCT
AGTGCATGTGTACTCTTCATCTTGGACGAGATGAGGAAGAAGTCGATGAAGGAAGGGAAG
TCAACTACCGGAGAACTCGACTGGGGTGTTTTATTCGGGTTTGGGCCTGGACTTACTGTC
GAGACGGTTCTCCACAGTGTTCCT
>Spole_XM_021979440.1.p1
ATGGCTTCCCTCGACGAGATTCGACAAGCTCAGCGAGGGCCGGCCATCTTGGCTATTGGT
ACCGCCACTCCGCCTAATTGTGTTTATTATCCGGACTACTATTTCCGTGTTACTAAGAGT
GAACACATGACTGATTTAAAGGAGTTTAAGCGCATGTGTGACAAATCAATGATCAAGAAA
CGTTACATGTACTTGACGGAAGAAATACTCAAGGAGAAGCCAAATTTGTGCGAATATATG
TCATCACTAGACACTAGACAAGACATGGTAGTCGGTGAAGTTCCTAGGCTTGGCAAAGAA
GCCGCGATGAAGGCTATTAAGGAGTGGGGGCAGCCAAAGTCTAAGATCACTCATGTTATC
ATGTGTACCTCAGGCATTGACATGCCCGGTGACTACCAACTCACCAAGCTCCTTGGCCTA
CGTCCTTGTGTACGCCGTTTCATGCTTTACCAACAAGGTTGTTTTGCTGGTGGGACGGTC
CTACGTCTTGCCAAGGACCTTGCCGAGAACAATCGTGGTGCTCGTGTCCTAGTTGTTTGT
TCCGAAATCACAGCTATTTGCTTCCGTGGGCCGACTGAACATTTGGACTCAATGGTGGGC
CAGGCCCTTTTTGGTGATGGAGCCGGGGCATTAATTGTCGGTGCAGATCCAGATGAATCC
GAGCGGCCCTTATTTAAGATGGTATGGACAGCCCAAACTTTACTTCCGGACTCTGAAGGT
GCAATTGATGGACACGTTCGTGAAGTGGGCACTTTTCATTTGAAAGATGTCCCTGGCCTA
ATTTCAAAAAATATTAACAAGGCTCTTGAGGATGCCTTTACTATTAGTGATTGGAACTCT
GTCTTTTGGATTGCTCATCCAGGTGGGCCCGCAATTCTTGATCAAGTGGAGGCCAAACTC
GGTCTTGGGGAAGAGAAACTTACGACCCGTAATGTATTACGTGACTTTGGTAATATGTCT
AGTGCTTGTGTTCTTTTTATCCTAGACGAGATGAGGAACAAGTCATCAAAGGAAGGGAAA
TCAACAACTGGAGAACTGGATTGGGGTGTTTTGTTCGGCTTTGGACCTGGTCTCACAGTC
GAGACTGTTCTCCATAGTGTGCCG
>Spole_XM_021981504.1.p1
ACCCCATCTGTTCAAGAAATCCGAAACGCACAAAGAGGTCCGGCCATACTAGCCATTGGG
ACCGCCAACCCGGTTAATGAAATGTACTATCCGGATTTCTACTTCCGTGTTACCAAGAGC
GAGCATATGACTCAACTCAAGCAATTTAAGCGCATGTGTGAAAGGTCGATGATTAAGAAG
AGGTACATGCACGTAACAGAAGAGTTGTTGAAAGAGAACCCACACATGTGCGACTACAAT
TCGTCCCTAGACACTCGCCAAGACATTCTGGCAACTGAAGTGCCCAAACTTGGCAAAGAG
GCAGCTGTTAAGGCCATCAAAGAGTGGGGCCAACCGCGGTCCAAGATCACCCACGTCATT
TTCTGCACCTCTGGTGTCGACATGCCCGGGGATTACCAGCTCACCAAACTCCTTGGTCTC
CGACCATCGGTGAAGCGGTTCATGCTTTACCAGCAGGGTTGCTACGCCGGGGGTACAGTC
CTCCGTCTAGCCAAGGACATCGCTGAGAACAACCGTGGAGCTCGTGTCTTGGTGGTGTGT
TCTGAGATCACCGTCATCTGCTTCCGTGGGCCCACTGAGCATTTGGACTCTATGATTGGC
CAAGCTTTATTTGGAGACGGAGCTGGTGCTGTTATTGTAGGTGCTGATCCAGTAGAGTAT
GAGCGACCCATCTTTCAGCTTGTATGGGCCGCTCAAACTATTCTCCCTGACTCAGAGGGA
GCCATCGATGGCCACCTCCGAGAAGTCGGGGCCTTCCACTTAAAGGACGTCCCGGGCCTT
ATCTCAAAAAATATTGAGAAGGCTTTGGTTGAAGCATTCAACATCATTGATTGGAACTCC
ATCTTTTGGGTAGCTCACCCTGGTGGCCCGGCTATCTTAGACCAGGTGGAAGCCAAGCTC
GGGCTCAACCAAGATAAACTCAGCACTCGGCACGTACTCAGTGAGTATGGAAACATGTCT
AGTGCTTGTGTTTTGTTCATCTTGGATGAGATGAGGAAGAGGTCAATGAAGGGAGAAATG
AGTACCACAGGAGAATTGGATTGGGGTGTCTTGTTCGGGTTCGGGCCGGGCCTTACAGTC
GAGACTGTTCTCCACAGTGTACCC
>Spole_XM_021988955.1.p1
ATGGCATCCATTCGAGACAACCGGAACGCCCAAAGAGGTCCAGCCATCCTAGCCATTGGC
ACAGCAAACCCTCCCAACGAGATGAGCTTTCCTGATTTCTACTTCCGTGTCACCAAGAGT
CAGCATATGGTTGATCTTAAGGACTTCAACAACATGTGCAAGAAATCAACAGTGAAGAAG
CGTTACATGTACATAACAGAAGAATTACTAAAACAGAACCAAAACATGTGCGACTACAAT
TCATCCTTGGACGTCCGGCAAGACATCCTCGCAACTGAGGTACCAAAACTCGGCAAAGAG
GCGGCCGTAAAGGCCATAAAAGAGTGGGGACAACCGCGGTCCAACATCACCCACCTCATT
TTCTGCACCTCAGGTGTTTCCATGCCAGGGGACTACCACCTTACAAAACTCCTCGGCCTA
AGCCCTTCTGTTAACCGATTTATGCTCTACCAGCAGGGTTGCTATGGCGGTGGCACAGTC
CTCCGCCTAGCCAAGGACATTGCAGAGAACAACCGCGGTGCACGTGTGTTGGTTGTTTGT
GCTGAGATGACTGTAGTCGGTTTTCGTGGACCTACTGAGCACTTGGACTCCATGATAGGG
CAAGCCCTTTTCACAGATGGTGCAGGGGCTGTGATCGTGGGTGCTGACCCGGATGAGTCC
GAACGACCCATCTTCGAGCTTGTTTGGGCCTCCCAAACCTTCTTGCCGGGCTGTGAAAGG
GCCATTGCTGGGCAATTACGGCAAGTAGGAACCATTCATTTAAAGGACGTACCAAAGTTG
ATATCTAACAATCTTGAAAAGGTGTTAGTTGAGGCCTTTGAAATTAATGATTGGAACTCC
ATATTTTGGGTTGCTCACCCAGGAGGGCCTGCCATTCTGGACGAGGTCGAGGTGAAACTC
GGACTCGAGGAGGACAAACTCAGTACTAGGCATGTACTCAGTGAGTTTGGTAACATGTCT
AGTGCTTCTGTGTTGTTTATTTTGGATGAGACAAGAAAGAGGTCGTTCAATGAAGGCAAG
GCTACGACGGGTGGCTTGGATTGGGGAGTGTTGTTCGGGTTCGGGCCGGGGATTACTATT
GAAACCGTTCTCCATAGTGTCCCA
>Spole_XM_021988956.1.p1
ATGGCATCCGTTCAAGAAATCCGTAACGCCCAACGAGGACCAGCAATCCTAGCTATCGGA
ACCGCCAATCCCCAGAATGAAATGATCTATCCTGATTTCTACTTCCGTGTTACCGATACT
GAGCATATGACTGGTCTCAAGAAGTTCGAGCGCATGTGTGAAAAGTCAATGATTAAGAAG
CGATACATGCACGTAACTGAAGAGCTATTGAAACAGAACCCTCACATGTGTGACTACAAT
TCATCCTTAGACACCCGCCAAGACATCCTCGCAACGGAAGTCCCAAAACTCGGGAAAGAG
GCGGCCATAAAGGCCATCAAAGAGTGGGGACAACCTCGGTCCAAAATCACCCACGTCATT
TTCTGCACATCAGGTGTAGACATGCCTGGTGACTACCAGCTTACTAAACTCCTCGGCCTC
CGACCCTCAGTAAAACGCTTCATGCTTTACCAGCAGGGTTGCTACGCCGGCGGTACAGTC
CTCCGCCTCGCCAAGGACATCGCCGAGAACAACCGTGGTTCCCGTGTGTTGGTGGTTTGT
TCTGAGATTACTGTCATTTGTTTCCGTGGGCCTACTGAGCATTTGGACTCTATGATTGGA
CAAGCCCTGTTTGGTGATGGAGCCGGGTCTGTCATTGTCGGTGCGGACCCTATTGAGTCC
GAGCGACCCATTTTCCAGCTTGTTTCGGCTGCTCAGACCATACTCCCTGACTCTGAGGGT
GCTATCGATGGACACTTGAGAGAAGTCGGGGCCTTCCATTTGAAAGATGTACCTGGTTTG
ATCTCAAAGAATATTGAAAAATCCCTCGTTGAGGCTTTTAAAATTGATGATTGGAACTCC
CTTTTCTGGGTGGCTCACCCTGGTGGTCCAGCAATCTTAGACCAAGTTGAGGCTAAACTC
GAGCTCAATCAGGATAAATTGGGTACTAGGCATGTTCTAAGTGAGTTTGGTAACATGTCT
AGTGCTTGTGTTTTGTTTATATTGGATGAAATGAGGAAGAGGTCGTTGAAAGAAGGTAAG
ACCACTACCGGATACCTAGATTGGGGTGTCTTGTTCGGGTTTGGACCCGGTCTTACAGTG
GAAACTGTTCTTCACAGTGTTCCT
>Spole_XM_021989500.1.p1
ATGGCATCCATCCAAGAAATTCGAGAGGCTCAAAGAGGCCCTGCTATCCTCGCCATCGGC
ACCGCCAACCCACCAAATGTGATGTACTATCCAGATTTCTATTTTCGTATCACAAACACC
GATCACTTAACTCATCTTAAGGCCTTCAACCGCATCTGCGAAAAATCAATGATGAAGAAA
CGTCATTTGCACGTAACTGAAGAGCTGTTGATAGAAAACCCAGAAATGAGTGATGATAAT
AGTTCCCTAAAAAGCCGGCAAGTTATATTGGCTAAAGAGGTTCCGAAACTTGGTAAAGAG
GCAGCTGAGATTGCAATCAAAGAGTGGGGGCAACCCAAGTCCAAGATCACCCACCTTGTC
TTTGGTACTTGCGACGTTGATCTACCCGGGGATCACGAGCTCGTTAAGCTTCTAGGCCTC
CACCCCTCAGTAAAGCGATTTATGCTGCGCCAAGGTGGCTGCCATGGAGGAGGTACATTG
CTTCGTATAGCCAAGGACATTGCAGAAAACAACCGTGGTGCACGTGTGTTGGTTATATGT
TCGGAAAGTACTGTCATTTGTTTCCATGCCCCAACAGAT---------AACCTTGTACCA
CACGCCATATTCGGGGATGGTGCTGGAGCAATTATCATGGGTGCTGACTTTGATGAGCCT
GAGAGACCCATATTTCAGCTGGTTTCTACGGGGCAGACCACATTGCCGGACTCACAAGGG
GATATCCAAGCCCGTTTAAGTGAGATAGGGACCGTACAATTACAGCAAGTCCCAAAAATC
ATAGCTAAAAATATAGAAAATTGCTTAGATGTATCCTTTAAGATAAATGACTGGAATTCC
ATATTTTGGATAGCTCACCCTGGAGGGCCGGCGATATTGGATCAAGTAGAGGCTAAGCTC
GGACTTGAGAAGAACAAACTTAGCAGCCGCCACGTGTTAAGTGAATACGGGAATATGTGG
GGTGCAACTGTGATATTCATATTGGATCAAATGAGGAAGAGATCGTTGAATGAGGGTAAA
TCAACAACTGGGGAATTCGATTGGGGGGTGCTATTCGCCTTTGGTCCTGGCATTACTGTT
GAAACTATTCTACATAGTGTTCCA
>Spole_XM_022004738.1.p1
ATGGAAAAGGTTAACGAAATTAGGAATGCTCAAAGAGGTGCGGCTGTCCTAGCCATTGGG
AGGGCTAACCCACCAAATTTTATACTCTATCCCGATTATTATTTTAGGGTCACTAAAAGT
GAACATATGGTTGATGTCAAGGAGTTCAAGCGCATTTGTGACAAAACCATGATCAGGAAG
CGCCACTTGTTTGTGACTGAGGAAATTTTGAAGGCTAATCCAAGCATGATAACTTATGGA
GTGTCACATGATGCCCGTCGTCAAATGACCGTAGATTACCTACCGAAGCTTGGTAAGGAA
GCTGCTCTTAAGGCCCTGAAAGAATGGGGACAACCCAAGTCCCGGATCACTCACCTTATC
GTGTACAACTTGGCCTTATCCATGCCTGGAGACTATGAGCTAGCAAAGGCTCTTGAACTT
GACACCACAGTTCATAGAACTGTAATGTATCTTGTAGGTTGTCATGCGGGCCCTCATATT
CTCCGCCATGCCAAAGATATAGCGGAGAATAACAAAGGGGCTCGTATCTTGATAGTATGT
GCTGAGATCACAGCTGTTAATTTCCATGGTCCTTCTGAACAAATTGATTCCTTAATAGGG
CAAGCACTATTTGGTGATGGTGCTGCTGCCATCATTGTAGGAGCTGAGCCTGATTACTCT
GAGAGACCATGTTTTCAACTCATTTCAGGAACACAAAGGACTATACCTAACACTGATGGT
GCAGCCTTTTCTGAGATCATTAACATGGGAACATTTCATCTTAAGGATCTCCCTTGTTTG
ATTTCTGATTATATAGAGGAGAGTCTAGTAAATATATTCAAGATTACTGACTGGAATTCC
ATATTTTGGATCGCACATAATGGTGGTCCTGCTGTTCTGAATGGTATTGAATCTGAGCTT
AAACTAGACAAGGAAAAGCTGAATACTAGGCATGTGCTTAGTGAGTATGGTAATATGTCT
AGTATTGGGGTGTTGTTTATGATGGATGAGATGAGAAAGAGATCATTCGAACAAGGTAAG
ACGACTACTGGGTTATGTGAATGGGGTGTTATGTTTGGATTTGGTCCTGGACTCACCATT
GAAGCCCTTCTTCGCAGTGTTCCT
>Spole_XM_022005028.1.p1
ATGGAAAAGGTTAATGAAATTAGGAACGCTCAAAGAGGTGCGGCTGTCCTAGCCATTGGC
AGGGCTAATCCACCCAATTTTATACTCTATCCTGATTACTATTTTAGGGTCACCGAAAGT
GAACACATGGTTGATGTCAAAGAATTCAAGCGCATTTGTGACAAAACAATGATAAGGAAG
CGGCACTTTTTCTTGACTGATGAAATTTTGAAGGCTAATCCCAGCATGTTAACTTATGGA
GTATCACATGATGCTCGTCGTGAAATGACAATCGAGTACCTACCAAAGCTTGGTAAGGAA
GCCGGTCTTAAAGCAATCAAAGAATGGGGTCAACCCAAGTCCCAGATCACCCACCTAATC
GTGTACAACTTGGCTTTATCCATGCCTGGTGACTACGAGCTAGCTAAAGCTCTTGAACTT
GAACCTACAGTTCATAGGACTGTAATGTACCTTGTAGGTTGTCATGCTGGACCCCACATT
CTCCGACATGCTAAGGACATAGCTGAGAATAACAAAGGTTCCCGTATCCTTATAGTATGT
GCTGAAACCACTACTGTTAATTTTCATGGTCCTTCTGAACATATTGATTCATTAGTAGGA
CAAGCACTATTTGGTGATGGTGCTGCTGCTGTCATTGTTGGAGCTGAACCAGATTACTCA
GAGAGGCCATGTTTTCATATTATTATGGGAACACAAAACACTATACCTAACACTGGTAGT
GCAGCTGGTTCTGAGATCATTAACATGGGAACTTTCTGTCTTAGAAACCTACCATGTTTA
ATTTCTAAGCACGTTCAGGAAAGTCTTTCTAATTTATTTAAAATTACTGACTGGAATTCC
ATATTTTGGATCGCACACAATGGTGGTCCTGCAGTTCTTAATGGTGTTGAGTCTGAACTC
AAACTTGATAAGGAAAAACTTAAATCAAGACATGTGCTAAGTGAATATGGAAATATGTCA
AGTGTTGGGGTGTTGTTTATGATGGATGAGATGAGAAAGAGGTCACTTGTACAAGGATAT
AAAACAACTGGTTTATATGAATGGGGTATTATGTTTGGTTTTGGTCCTGGCCTTACCATT
GAGGCCCTTCTACGTAGTGTTCCT
>Spole_XM_022005699.1.p1
AGCGTAGATATAAGTGAAATTCATAACGTTGAAAGAGGGCAAGCTGTCCTAGCTATTGGC
ACGGCAAACCCACCAAATGTAATGTACTATCCTGATTTCTATTTTCGCCTTACCAACAGT
GAGCATATGACCGATCTCAAGGCCTTTAAGCGCATATGTGAGAAAACAACGATAAAGAAG
CGATACATGCACATAAGTGAAGACATCTTAAAAGAGAAGCCAGATTTGTGTGATTACAAT
TCTTCCTTAGACATACGTCAAGTGATACTCGCTAAAGAGGTTCCTAAAGTTGGAAAAGAC
GCAGCCATGAAGGCGATTGAAGAGTGGGGGCAAGCCATGTCCAAGATAACCCATCTTATC
TTTTGCACCTCAGGTGTTGACATACCCGGTGACTACCAGCTCACAATGCTTCTAGGGCTT
AATCCTTCAGTAAAGCGTTATATGCTTTGCCAACAAGGTTGCCATGCAGGTGGAACTGTC
CTTCGATTAGCAAAGGACCTTGCAGAGAACAACTATGGATCTCGAGTATTGGTTGTGTGT
TCTGAAAATACAACCGTTTGTTTCCGTGGTCCAACTGAACACCCAGACTCTATGGTTGCA
CAAGCTCTATTTGCAGATGGTGCTGGGGCTGTCATCGTGGGTGCCTATCCAGATGAGTCT
GAACGACCCATCTTTCAGATTGTATCCACAGCACAAACTATATTACCTAACTCTCAAGGG
GCTATCGAAGGTCATCTTCGACAAATTGGTGCTATTCAACTACCCAATGTTCCTGACCTT
ATATCTAATAATATTGACAAGTGCCTTGTTGAAGCCTTTAACATTAACGACTGGAATTCT
ATATTTTGGATTGCTCATCCTGGAGGACCCGCGATTTTAGGACAAGTCGAATCAAAACTT
GGCCTACAAGAAAGCAAACTAACAACTTGGCATGTTTTGAGGGAGTTTGGAAACATGTCT
AGTGCATGTGTGTTTTTTATAATGGATGAGACTCGAAAAAGGTCATTGAAAGAGGGTAAG
ACTACTACTGGTGATTTTGATTGGGGTGTGTTGTTCGGATTTGGCCCTGGTCTTACTGTT
GAGACCGTTCTCCGCAGTTTCCCA
>Vivin_NM_001280950.1.p1
ATGGTGTCAGTTGCGGAAATTAGAAAGGCCCAGAGAGGTCCCGCCGTTCTGGCTATTGGC
ACGGCCACTCCGGCCAACTGCGTCTACTACCCGGATTACTACTTCCGGATCACCAACAGT
GAGCACATGACCGAGTTGAAGGAGTTCAAGCGCATGTGTGAAAAATCCATGATAAACAAA
CGCTACATGCACCTCACTGAAGAAATTCTCAAGGAGAACCCCAACGTCTGTGCCTACATG
CCATCTCTTGATGCCCGTCAAGACATGGTGGTGGTTGAAGTACCAAAGCTTGGCAAGGAA
GCTGCTGCCAAGGCCATCAAAGAATGGGGCCAGCCCAAATCCAAGATCACCCACCTTGTC
TTCTGCACCTCCGGTGTTGACATGCCCGGTGACTATCAACTCACCAAGCTGCTAGGCCTC
AAACCCTCCGTCAAGAGGCTGATGATGTACCAACAGGGCTGCTTTGCCGGTGGCACCGTC
CTCCGCCTTGCCAAGGATCTCGCCGAGAACAACGCCGGCTCTCGTGTTCTGGTCGTCTGC
TCTGAAATCACAGCTGTCACTTTCCGAGGCCCGTCTGACCACTTGGACTCCCTCGTGGGT
CAGGCACTTTTCGGTGATGGTGCAGCTGCCGTTATCATTGGCGCAGACCCGGATACCAAA
GAACGCCCACTGTTCGAGCTCGTCTCCGCGGCTCAGACCATCCTCCCTGACTCCGAAGGA
GCAATCGACGGACACTTGCGTGAAGTGGGCACCTTTCATTTAAAAGACGTCCCAGGGTTG
ATTTCCAAGAACATAGAAAAGAGCTTGGTGGAAGCCTTCACTATCAGCGACTGGAACTCC
TTGTTCTGGATAGCTCACCCCGGCGGCCCAGCAATTTTAGACCAGGTTGAGTTAAAGCTG
GGTCTGAAGGAAGAGAAACTGAGAACTCGGCACGTTCTGAGCGAGTATGGGAACATGTCG
AGTGCATGCGTGTTGTTTATCCTGGACGAAATGAGGAAAAAGTCAATTGAAGAAGGGAAA
GGCAGCACAGGTGAATTGGAATGGGGGGTACTGTTTGGATTCGGACCAGGTCTCACGGTT
GAGACTGTTTTGCACAGTGTGTCT
>Vivin_NM_001281005.1.p1
ATGGCTTCAGTTGAGGAATTTAGAAACGCTCAACGTGGTCCGGCCATCCTAGCCATTGGC
ACAGCTACTCCTGACCACTGTGTCTACTATGCTGATTACTATTTCAGGGTCACTAAGAGC
GAGCACATGACTGAGTTGAAGAAGTTCAATCGCATATGTGACAAATCAATGATCAAGAAG
CGTTACATTCACTTGACCGAAGAAATGCTTGAGGAGCACCCAAACATTGGTGCTTATATG
CCATCTCTTAACATACGCCAAGAGATTATCACTGCTGAGGTACCTAGACTTGGTAGGGAT
GCAGCATTGAAGGCTCTTAAAGAGTGGGGCCAACCAAAGTCCAAGATCACCCATCTTGTA
TTTTGTACATCCGGTGTAGAAATGCCCGGTGATTACAAACTCGCTAATCTCTTAGGTCTT
GAGACATCGGTTAGAAGGGTGATGTTGTACCATCAAGGGTGCTATGCAGGTGGAACTGTC
CTTCGAACTGCTAAGGATCTTGCAGAAAATAATGCAGGAGCACGAGTTCTTGTGGTGTGC
TCTGAGATCACTGTTGTTACATTCCGTGGGCCTTCCGAAGCTTTGGACTCTTTAGTTGGC
CAAGCCCTTTTTGGTGATGGGTCTTCAGCTGTGATTGTTGGATCAGATCCAGATGTCTCG
GAACGACCACTCTTCCAACTTGTTTCAGCAGCCCAAACATTTATTCCTAATTCAGCAGGA
GCCATTGCCGGAAACTTACGTGAGGTGGGGACCTTTCATTTGCCCAATGTGCCTACTTTG
ATTTCTGAGAACATAGAGAAATGCTTGACCCAGGCTTTTGACATTAGCGATTGGAACTCG
TTATTTTGGATTGCTCACCCAGGTGGCCCTGCAATTCTCGATGCAGTTGAAGCAAAACTC
AATTTAGAGAAAAAGAAATTGGAAACTAGGCATGTGTTAAGTGAGTACGGTAACATGTCA
AGTGCATGTGTGTTGTTTATTTTGGATGAGATGAGAAAGAAATCCTTGAAGGGGGAAAAT
GCTACCACAGGTGAATTGGATTGGGGAGTATTATTCGGTTTTGGGCCGGGCTTGACCATC
GAAACTGTTCTGCATAGCATTCCT
>Vivin_NM_001281010.1.p1
ATGGCTTCAGTTGAGGAATTTAGAAACGCTCAACGTGGTCCGGCCATCCTAGCCATTGGC
ACAGCTACCCCCGACCACTGTGTCTACTATGCTGATTACTATTTCAGGGTCACTAAGAGC
GAGCACATGACTGAGTTGAAGAAGTTCAATCGCATATGTGACAAATCAATGATCAAGAAG
CGTTACATTCACTTGACCGAAGAAATGCTTGAGGAGCACCCAAACATTGGTGCTTATATG
CCATCTCTTAACATACGCCAAGAGATTATTACTGCTGAGGTACCTAGACTTGGTAGGGAT
GCAGCATTGAAGGCTCTTAAAGAGTGGGGCCAACCAAAGTCCAAGATCACCCATCTTGTA
TTTTGTACATCCGGTGTAGAAATGCCCGGTGATTACAAACTTGCTAATCTCTTAGGTCTT
GAAACATCGGTTAGAAGGGTGATGTTGTACCATCAAGGGTGCTATGCAGGTGGAACTGTC
CTTCGAACTGCTAAGGATCTTGCAGAAAATAATGCAGGAGCACGAGTTCTTGTGGTGTGC
TCTGAGATCACTGTTGTTACATTCCGTGGGCCTTCCGAAGCTTTGGACTCTTTAGTTGGC
CAAGCCCTTTTTGGTGATGGGTCTTCAGCTGTGATTGTTGGATCAGATCCAGATGTCTCG
GAACGACCACTCTTCCAACTTGTTTCAGCAGCCCAAACATTTATTCCTAATTCAGCAGGA
GCCATTGCCGGAAACTTACGTGAGGTGGGGACCTTTCATTTGCCCAATGTGCCTACTTTG
ATTTCTGAGAACATAGAGAAATGCTTGACCCAGGCTTTTGACATTAGCGATTGGAACTCA
TTATTTTGGATTGCTCACCCAGGTGGCCCTGCAATTCTCGATGCAGTTGAAGCAAAACTC
AATTTAGAGAAAAAGAAACTTGAAACAAGGCACGTGTTAAGTGAGTACGGTAACATGTCA
AGTGCATGTGTGTTGTTTATTTTGGATGAGATGAGAAAGAAATCCCTAAAGGGGGAAAAA
GCCACCACTGGTGAATTGGATTGGGGAGTACTATTCGGTTTTGGGCCAGGCTTGACCATT
GAGACCGTTCTGCATAGCGTTCCT
>Vivin_NM_001281117.1.p1
ATGGCTTCAGTCGAGGAATTCAGAAATGCTCAACGTGGTCCGGCCATCCTAGCCATTGGC
ACAGCTACCCCCGACCACTGTGTCTACTATGCTGATTACTATTTCAGGGTCACTAAGAGC
GAGCACATGACTGAGTTGAAGAAGTTCAATCGCATATGTGACAAATCAATGATCAAGAAG
CGTTACATTCACTTGACCGAAGAAATGCTTGAGGAGCACCCAAACATTGGTGCTTATATG
CCATCTCTTAACATACGCCAAGAGATTATCACTGCTGAGGTACCCAAACTTGGGAAGGAA
GCAGCATTGAAGGCTCTTAAGGAGTGGGGTCAACCCAAATCAAAGATCACCCATCTTGTA
TTTTGTACCTCGGGTGTAGAAATGCCTGGTGATTATAAACTCGCTAATCTCTTAGGCCTC
GAAACATCGGTTAGAAGAGTGATGTTGTACCATCAAGGGTGCTATGCAGGTGGAACTGTC
CTTAGAACAGCTAAGGATCTTGCAGAGAATAATGCAGGAGCAAGAGTTCTTGTGGTGTGC
TCTGAGATCACAGTTGTTACATTTCGTGGCCCTTCCGAAGCTTTGGACTCTTTAGTTGGC
CAAGCCCTTTTTGGTGATGGGTCTGCAGCTGTAATTGTAGGATCAGATCCAGATGTCTCA
GAACGACCACTCTTCCAGCTTGTCTCAGCAGCCCAAACATTTATTCCTAATTCTGCAGGT
GCAATTGCAGGAAACTTACGTGAGGTGGGAACCTTTCATTTGCCCAATGTGCCCACTTTA
ATTTCTGAGAACGTAGAGAAATGTTTGACTCAGGCTTTTGACATTAGCGATTGGAACTCC
TTATTTTGGATTGCTCACCCAGGTGGCCCTGCAATTCTTGATGCAGTTGAAGCAAAACTC
AATTTAGATAAAAAGAAACTTGAAACGAGGCATGTGCTAAGTGAGTATGGAAACATGTCG
AGTGCATGTGTGTTGTTTATTTTGGATGAGATGAGAAAGAAATCCCATAAGGGGGAGAAG
GCCACCACAGGTGAATTGGATTGGGGAGTATTATTCGGTTTTGGACCAGGCTTGACTATT
GAAACTGTTTTGCATAGCATTCCT
>Vivin_NM_001281135.1.p1
ATGGTGTCAGTGGGGGAAATCAGAAAGTCCCAAAGAGGTCCAGCCGTTCTGGCCATCGGC
ACGGCCACTCCAGCCAACTGTGTCTACTATCCTGATTACTACTTCCGCATCACCAACAGC
GAGCATATGACTGAATTGAAAGAGTTCAAGCGCATGTGTGATAAATCCATGATAAACAAA
CGCTACATGCACCTCAATGAAGAAATTCTCAAGGAGAACCCCAACGTCTGTGCCTACATG
CCATCTCTTGATGCCCGTCAAGACATGGTGGTGGTTGAAGTACCAAAGCTCGGCAAGGAA
GCTGCTGTCAAGGCCATCAAAGAATGGGGCCAGCCCAAATCCAAGATCACCCACCTTGTT
TTCTGCACCTCCGGTTGTGACATGCCCGGTGACTATCAACTCACCAAGCTGCTCGGCCTC
AAACCTTCCGTCAAGAGGCTGATGATGTACCAACAGGGCTGCTTTGCTGGAGGCACCGTC
CTCCGCCTTGCCAAGGATCTTGCCGAGAACAACGCCGGCGCCCGTGTTTTGGTCGTCTGC
TCTGAAATCACCGCCGTCACTTTCCGAGGCCCCTCTGACCACCTGGATTCTCTCGTGGGT
CAGGCGCTTTTCGGTGATGGTGCAGCTGCCATTATCATTGGTGCAGACCCAGATACCAAA
GAACGCCCACTCTTCGAACTCGTCTCTGCGGCTCAGACTATTCTCCCCGACTCCGAGGGT
GCAATCGATGGACACCTGCGCGAAGTGGGTACGTTCCATTTAAAAGACGTCCCAGGGTTG
ATTTCCAAGAACATAGAGAAGAGCTTGGTGGAAGCCTTTAAGATCAGCGACTGGAACTCC
TTGTTCTGGATCGCTCACCCCGGTGGCCCAGCAATTTTAGATCAGGTTGAGTTAAAACTG
GGTCTGAAGGAAGAGAAACTGAGAACTCGACACGTTCTGAGCGAGTATGGGAACATGTCT
AGTGCATGCGTGCTGTTTATCCTGGACGAAATGAGGAAAAAGTCGATCGAAGAAGGAAAG
GGCACCACAGGGGAACTGGAATGGGGCGTTCTGTTTGGATTTGGACCAGGTCTCACCGTT
GAAACCGTTATCGACTCACTGAGT
>Vivin_XM_002263686.4.p1
ATGGCTTCAGTAGAGGACATTAGAAACGCTCAACGTGGTCCGGCCATCCTAGCCATTGGC
ACAGCTACTCCCGACCACTGTGTCTACTATGCTGATTACTATTTCAGGGTCACTAAGAGC
GAGCACATGACTGAGTTGAAGAAGTTCAATCGCATATGTGACAAATCAATGATCAAGAAG
CGTTACATTCACTTGACCGAAGAAATGCTTGAGGAGCACCCAAACATTGGTGCTTATATG
CCATCTCTTAACATACGACAAGAGATTATCACTGCTGAGGTACCCAAACTTGGTAAAGAA
GCAGCATTGAAGGCTCTTAAAGAGTGGGGCCAACCAAAGTCCAAGATCACCCATCTTGTA
TTTTGTACATCCGGTGTTGAAATGCCCGGTGATTACAAACTCGCTAATCTCTTAGGTCTC
GAAACATCAGTTAGAAGAGTGATGTTGTACCATCAAGGGTGCTATGCAGGTGGAACTGTC
CTCCGAACCGCTAAGGATCTTGCAGAGAATAATGCAGGAGCACGAGTTCTTGTGGTGTGC
TCTGAGATCACTGTTGTTACATTTCGTGGGCCTTCCGAAGCTTTGGACTCTTTAGTTGGC
CAAGCCCTTTTTGGTGATGGGTCTGCAGCTGTGATCGTTGGATCGGATCCAGATATCTCA
GAACGACCACTTTTCCAGCTCGTCTCAGCAGCCCAAACGTTTATTCCTAATTCAGCAGGT
GCCATTGCCGGAAACTTGCGTGAGGTGGGAACCTTTCATTTGCCCAATGTGCCTACTTTA
ATTTCTGAGAACATAGAGAAATGCTTGACTAAGGCTTTTGACATTAGCGATTGGAACTCG
TTATTTTGGATTGCTCACCCAGGTGGCCCTGCAATTCTCGATGCAGTTGAAGCAAAACTC
AATTTAGAGAAAAAGAAACTCGAAACTAGGCATGTTTTAAGTGAGTACGGTAACATGTCA
AGTGCATGTGTATTGTTTATTTTGGATGAGATGAGAAAGAAATCCTCAAAAGGGGAAAAG
GCTACCACAGGTGAATTGGATTGGGGAGTATTATTTGGTTTTGGGCCGGGCTTGACCATC
GAAACTGTTTTGCATAGCATTCCT
>Vivin_XM_002263771.3.p1
ATGGCTTCAGTTGAGGAAATCAGAAACGCTCAACGTGGTCCGGCGATCCTAGCCATTGGC
ACAGCTACTCCCGAGCACTGTGTCTACTATGCTGATTACTATTTCAGGGTCACCAAGAGC
GAGCACATGACCGAGTTGAAGAAGTTCAATCGCATATGTGACAAATCAATGATCAAGAAG
CGTTACATTCATTTGACTGAAGAAATGCTTGAGGAGCACCCAAACATTGGTGCTTATATG
CCATCTCTTAACATACGCCAAGAGATTATCACTGCTGAGGTACCCAAACTCGGTAAGGAA
GCAGCATTGAAGGCTCTTAAAGAGTGGGGTCAGCCCAAGTCCAAGATCACCCATCTTGTA
TTTTGTACATCCGGTGTAGAAATGCCCGGTGATTACAAACTCGCTAATCTCTTAGGCCTT
GAAACATCGGTTAGAAGGGTCATGTTGTACCATCAAGGGTGCTATGCAGGTGGAACTGTC
CTTCGAACTGCTAAAGATCTTGCAGAAAATAATGCAGGAGCACGAGTTCTTGTGGTGTGC
TCTGAGATCACCGTTGTTACATTTCGTGGGCCTTCTGAGGCTTTAGACTCTTTGGTAGGT
CAAGCCCTTTTTGGTGATGGGTCTGCAGCTGTGATTGTTGGATCTGATCCAGATGTCTCG
GAACGACCCCTCTTTCAACTTGTTTCAGCAGCCCAAACATTTATTCCTAATTCAGCAGGT
GCTATTGCGGGTAACTTACGTGAGGTGGGAACCTTTCACTTGCCTAATGTGCCTACTTTG
ATTTCCGAGAACATAGAGAAATGCTTGAGTCAAGCTTTCGAGATCAGGGATTGGAACTCG
TTATTTTGGATTGCTCACCCGGGTGGCCCTGCAATTCTTGATGCAGTTGAAGCAAAACTC
AATTTAGAGAAAAAGAAACTTGAAACAAGGCATGTGTTAAGTGAGTATGGTAACATGTCT
AGTGCATGTGTGTTGTTTATTTTGGATGAGATGAGAAAGAAATCCCTAAAGGGGGAAAAT
GCCACCACAGGTGAATTGGATTGGGGAGTACTATTCGGTTTTGGGCCCGGCTTGACTATC
GAAACTGTTCTACATAGCATTCCT
>Vivin_XM_002263845.4.p1
ATGGCTTCAGTAGAGGAAATTAGAAACGCTCAACGTGGTCCGGCCATCCTAGCCATTGGC
ACAGCTACTCCCGACCACTGTGTCTACTATGCTGATTACTATTTCAGGGTCACTAAGAGC
GAGCACATGACTGAGTTGAAGAAGTTCAATCGCATATGTGACAAATCAATGATCAAGAAG
CGTTACATTCACTTGACCGAAGAAATGCTTGAGGAGCACCCAAACATTGGTGCTTATATG
CCATCTCTTAACATACGACAAGAGATTATCACTGCTGAGGTACCCAAACTGGGTAAAGAA
GCAGCATTGAAGGCTCTTAAAGAGTGGGGCCAACCAAAGTCCAAGATCACCCATCTTGTA
TTTTGTACATCCGGTGTTGAAATGCCCGGTGATTACAAACTCGCTAATCTCTTAGGTCTC
GAAACATCAGTTAGAAGAGTGATGTTGTACCATCAAGGGTGCTATGCAGGTGGAACTGTC
CTCCGAACCGCTAAGGATCTTGCAGAGAATAATGCAGGAGCACGAGTTCTTGTGGTGTGC
TCTGAGATCACTGTTGTTACATTTCGTGGGCCTTCCGAAGCTTTGGACTCTTTAGTTGGC
CAAGCCCTTTTTGGTGATGGGTCTGCAGCTGTGATCGTTGGATCGGATCCAGATATCTCA
GAACGACCACTTTTCCAGCTCGTCTCAGCAGCCCAAACGTTTATTCCTAATTCAGCAGGT
GCCATTGCCGGAAACTTGCGTGAGGTGGGAACCTTTCATTTACCCAATGTGCCTACTTTA
ATTTCTGAGAACATAGAGAAATGCTTGACTAAGGCTTTTGACATTAGCGATTGGAACTCG
TTATTTTGGATCGCTCACCCAGGTGGCCCTGCAATTCTCGATGCAGTTGAAGCAAAACTC
AATTTAGAGAAAAAGAAACTCGAAACTAGGCATGTTTTAAGTGAGTACGGTAACATGTCA
AGTGCATGTGTATTGTTTATTTTGGATGAGATGAGAAAGAAATCCTTGAAAGGGGAAAAG
GCTACCACAGGTGAATTGGATTGGGGAGTATTATTTGGTTTTGGGCCGGGCTTGACCATC
GAAACTGTTTTGCATAGCATTCCC
>Vivin_XM_002263983.3.p1
ATGGTGACCGTCAACGAAGTTCGCAATGCCCAGCGCGGCCCAGCCGTGATGGCCATCGGC
ACTGCCACTCCCCCAAATTGTGTGGATTATCCTGACTACTACTTTCGCATCACAAATAGC
GAACACAAGACTGAGCTCAAAGAGTTCAAGCGAATGTGTGACAAGTCTATGATCAAGAAA
CGTTACATGCACTTGACAGAGGAGATCCTGAAAGAGAACCCCAATGTTTGTGAATACATG
GCTTCCCTGGATGCTAGGCAGGACATGGTGGTGGTGGAGGTACCAAAGCTAGGCAAAGAG
GCAGCCGCAAAGGCCATCAAGGAGTGGGGTCAGCCCAAATCCAAGATCACTCACCTAGTC
TTCTGCACCAGCGGTGTTGACATGCCCGGTGACTACCAACTCACCAAGCTGCTAGGCCTC
CGCCCATCGGTGAAGCGCTTCATGATGTACCAACAGGGCTGCTTTGCTGGTGGCACCGTT
CTGCGCCTTGCCAAGGACCTTGCCGAGAACAACAAGGGCGCCCGTGTCCTTGTTGTCTGC
TCTGAGATCACTGCTGTTACTTTCAGGGGACCTAGTGACCACTTGGACAGCCTTGTTGGG
CAGGCACTTTTTGGCGATGGGGCGGCCGCTGTTATAGTTGGTTCCGACCCGATCCCAGGG
GAGAAGCCCATGTTCGAATTGGTTTCAGCAGCCCAGACAATCCTCCCCGACAGCGATGGC
GCCATCGATGGGCATCTCCGGGAAGTGGGGACCTTCCACTTAAAGGATGTGCCCGGCCTC
ATTTCCAAGAACATTGAAAAAAGCCTGAATGAGGCCTTCCAGATCAAGGACTGGAACTCC
ATTTTCTGGATTGCACACCCTGGTGGGCCTGCAATCTTGGATCAAGTTGAGGAAAAATTA
GCCCTAAAGCCCGAGAAGTTACGCACACGACACGTCTTGAGCGAGTATGGTAACATGTCA
AGTGCTTGCGTGTTGTTTATTTTGGACGAGATGAGGAGGAAGTCGGCTGAGGAAGGGCTG
AAGACCACGGGTGAGCTGGAATGGGGCGTGCTCTTCGGTTTCGGACCAGGGCTCACTGTT
GAGACCGTGCTCCACAGTGTGTCT
>Vivin_XM_002264419.4.p1
ATGGCTTCAGTTGAGGAAATCAGAAACGCTCAACGTGGTCCGGCTATCCTGGCCATTGGC
ACAGCTACTCCTGACAACTGTATCTACTATGCTGATTACTACTTCAGGGTCACTAAGAGC
GAGCACATGACTGAGTTGAAGAAGTTCAATCGCATATGTGAAAAATCAATGATCAAGAAG
CGTTACATTCATTTGACTGAAAAGATGCTTGAAGAGCACCCAAATATTGGTGCCTACATG
CCATCTCTTAATATACGCCAGGAGATAATCACTGCTGAGATACCTAAGCTTGGTAAGGAA
GCAGCACTGAAGGCACTTAAAGAGTGGGGTCAGCCAAAGTCCAAGATCACCCACCTTGTA
TTTTGTACATCAGGTGTAGAAATGCCTGGTGATTACAAACTTGCTAATCTCTTGGGGCTT
GATAACTCAGTTAGAAGAGTTATGTTGTACCATCAAGGTTGCCATGCAGGTGGGACTGTT
CTTCGAACGGCTAAGGATCTTGCAGAGAATAATGCAGGAGCAAGAGTTCTTGTGGTGTGT
TCTGAGATCACTGTTGTTACATTCCGTGGGCCTTCCGAGGCTTTGGACTCTTTAGTTGGC
CAAGTCCTTTTTGGTGATGGGTCTGCAGCTGTGATTGTTGGATCAGATCCAGATCTCTCA
GAACGACCACACTTCCAGCTCATCTCAGCAGCTCAAACATTTATTCCTAATTCACAAGGT
GCTATTGCAGGCAACTTACGTGAGGTGGGAACCTTTCATTTGCCTAGTGTGCCTACTTTG
ATTTCTGAGAACATAGAGAAATGCTTGACTCAGGCTTTTGACATTAGCGATTGGAACTCG
TTATTTTGGATTGCCCATCCAGGTGGCCCTGCAATTCTTGATGCAGTTGAAGCAAAACTC
AATTTAGAGAAAAAGAAACTTGAAACAAGGCACGTGTTAAGTGAGTATGGTAACATGTCT
AGTGCATGTGTGTTGTTTATTTTGGATGAGATGAGAAAGAAATCTCTAAAGAGGGAAAAG
GCCACCACAGGTGATTTGGATTGGGGAGTATTATTTGGTTTTGGACCAGGCTTAACCATC
GAAACTGTTCTGCGTAGCATTCCT
>Vivin_XM_002264953.4.p1
ATGGCGTCTGTGGACGAAATTAGAAATGCTCAGCGTGGTCCGGCCGTTCTAGCCATTGGC
ACAGCTACACCGGACAACTGTCTGTATTTCGCTGATTACTATTTTCGGGTCACTAAGAGC
GAGCACATGACCGAGCTTAAGAAGTTCAACCGCATTTGTGACAAATCAATGATCAAGAAG
CGTTATATTCATTTGACGGAAGAAATGCTTGAGGAGCACCCAAACATTGGTGCTTATATG
CCATCTCTTAACATACGCCAAGAGATTATCACTACTGAGGTACCCAAGCTTGGTAAGGAA
GCAGCATTGAAGGCTCTAAAAGAGTGGGGTCAACCTATATCGAAGATCACCCACCTTGTA
TTTTGTACCTCGGGTGTAGAAATGCCTGGTGATTATAAACTTGCTAATCTTTTAGGCCTC
GAACCATCCGTCAGAAGAGTGATGTTGTACCATCAAGGGTGCTATGCAGGTGGAACTGTC
CTTAGAACCGCTAAGGATCTTGCGGAGAATAATGCAGGAGCACGAGTTCTTGTGGTATGC
TCTGAGATCACTGTTGTTACATTCCGTGGGCCTTCTGAAGCTTTGGACTCTTTAGTTGGC
CAAGCCCTTTTTGGTGATGGGTCTGCAGCTATGATCATTGGATCAGATCCAGATATCTCA
GAACGACCACTCTTTCAACTTGTCTCAGCTGCCCAAACATTCATCCCCAATACCCAAGGT
GCTATTGCAGGCAACTTACGTGAAGTGGGTACTTTTCATTTACCTAATGTGCCTACTTTA
ATTTCTGAGAACATAGAGAAATGTTTGACTCAAGCTTTTGACATTAGTGATTGGAACTCG
TTATTTTGGATTGCTCACCCAGGTGGCCCTGCAATTCTTGACGCGGTTGAAGCAAAACTC
AGTTTAGATAAGCAAAAACTCAATACAAGGCATATTCTAAGTGAATATGGAAACATGTCA
AGTGCATGTGTGTTGTTTATCTTGGATGAGATGAGAAAGAAATCGCTTAAGGAAGGAAAA
ACAACTACAGGCGAATTGGATTGGGGTGTTTTGTTTGGCTTTGGACCAGGCCTAACCATC
GAGACTGTTCTGCATAGCATTTGT
>Vivin_XM_002265955.3.p1
ATGGCCTCAGTGGAGGAAATTAGACATGCCCAGCGGGGCCAGGCCATTCTAGCCATTGGC
ACAGCACTCCCGGATAACTGCTTTCCCTTTCCTGATTTTTTCTTTCGGGCCACCAAGAGC
GAGCACTTGACTCAATTGAAAGAATTCAAGCTGATTTGTGAGAGAACAATGATTAAGAAA
CGTTACATGCATCTGAATGAAAAAATGATTAAAGAGAATCCAAATATAGGC---------
GCCTCCTTGGATGCTCGTCAAGATATTGCCAACGTTGAGGTACCAAAACTGGGTAAAATT
GCAGCAGTAAACGCCATCGGAGAGTGGGGACAGCCCAAATCTAGGATCACACATCTTGTA
TTCTGTACAACGAGCTTACACATGCCTGGTGACTATCAACTTGCTAAGATCCTAGGTCTC
GAACCAAAGGTTAAACGGGTGATGTTGTACCTTCAAGGTTGCTTTGGTGGTGGGACTGCC
CTCAGATTGGCTAAAGATCTAGCAGAGAACAACGTAGGTGCCCGTGTTCTTGTAGTATGT
TCTGAAATCATAACATCGACTTTCCGTAAGCCTTCTGAGGAAGTAGAAAATTTAGTAGGC
CAAGCTCTTTTTGGTGATGGAGCCGCAGCTCTAATTGTGGGATCAGATCCAGATACCTTA
GAACGACCATTATTCCAGCTCATCTCCGCAGATCAAATGTTTATCCCTGATTCAGTGAAT
GCAGTTGAAGGGCATGTTTGTGAAATGGGCGTTGTTAATTTGAAAAATGTGCCAAACCTA
ATTTTTGAGTACATAGACAAATGCATGGTTGAAGCTTTTGGTATTAATGATTGGAACTCA
TTATTTTTCATCGTTCACCCAGGTGGTCGGGCAATTCTTGATCAAATTGAAGCAAAACTC
AGCTTAAAAAAGGAAAAACTTGAAAGTAGGCATGTGCTAAGGGAGTATGGAAATATTGTG
AGTCCATGCGTGTTCTTTGTCATGGATGAGATGAGAAAAAAGTCTTTCAAAGAAGAAAAG
GCTACTACAGGGGAGTTGGAGTGGGGTGTTTTGTTGGGGTTTGGACCAGGCTTGACAGTG
GAGACGATTCTACGCAGTCAGTGA
>Vivin_XM_002268720.4.p1
ATGGCTTCAATTGAGGAAATTAGAAACGCTCAACGTGGTCCGGCCATCCTAGCCATTGGC
ACAGCTACTCCCGACCACTGTGTCTACTATGCTGATTACTATTTCAGAGTCACTAAGAGC
GAGCACATGACTGAGTTGAAGAAGTTCAATCGCATATGTGACAAATCAATTATCAAGAAG
CGTTACATTCATTTGACCGAAGAAATGCTTGAGGAGCACCCAAACATTGGTGCTTATATG
CCATCTCTCAACATACGCCAAGAGATTATCACTGCTGAGGTACCTAAACTTGGTAAAGAA
GCAGCATTGAAGGCTCTTAAAGAATGGGGTCAACCAAAGTCCAAGATCACCCATCTTGTA
TTTTGTACATCCGGTGTAGAAATGCCTGGTGATTACAAACTCGCTAATCTCTTAGGCCTT
GAAACATCGGTTAGAAGGGTGATGTTGTACCATCAAGGTTGCTATGCAGGTGGAACCGTC
CTTCGAACTGCTAAGGATCTTGCAGAAAATAACGCAGGAGCACGAGTTCTTGTGGTGTGC
TCTGAGATCACTGTTGTTACATTTCGTGGGCCTTCCGAAGCTTTGGACTCTTTAGTAGGT
CAAGCCCTTTTTGGTGATGGGTCAGCAGCTGTGATTGTTGGATCAGATCCAGATGTCTCC
GAACGACCCCTCTTCCAACTTGTTTCAGCAGCCCAAACGTTTATTCCTAATTCAGCAGGT
GCTATTGCGGGTAACTTACGTGAGGTGGGAACCTTTCACTTGCCTAATGTGCCTACTTTG
ATTTCCGAGAACATAGAGAAATGCTTGAATCAGGCTTTTGACATTAGCGATTGGAACTCG
TTATTTTGGATTGCTCACCCTGGTGGCCCTGCAATTCTTGATGCGGTTGAAGCAAAACTC
AATTTAGAGAAAAAGAAACTTGAAACAAGGCACGTGTTAAGTGAGTATGGTAACATGTCT
AGTGCATGTGTCTTGTTTATTTTGGATGAGATGAGAAAGAAATCCCTAAAGGGGGAAAAA
GCGACCACAGGTGACTTGGATTGGGGAGTACTATTCGGTTTTGGGCCAGGCTTGACCATT
GAGACCGTTCTGCATAGCGTTCCT
>Vivin_XM_002269350.4.p1
ATGGCTTCAATTGAGGAAATTAGAAACGCTCAACGTGGTCCGGCCATCCTAGCCATTGGC
ACAGCTACTCCCGACCACTGTGTCTACTATGCTGATTACTATTTCAGAGTCACTAAGAGC
GAGCACATGACTGAGTTGAAGAAGTTCAATCGCATATGTGACAAATCAATGATCAAGAAG
CGTTACATTCATTTGACCGAAGAAATGCTTGAGGAGCACCCAAACATTGGTGCTTATATG
CCATCTCTCAACATACGCCAAGAGATTATCACTGCTGAGGTACCTAAACTTGGTAAAGAA
GCAGCATTGAAGGCTCTTAAAGAATGGGGTCAACCAAAGTCCAAGATCACCCATCTTGTA
TTTTGTACATCCGGTGTAGAAATGCCCGGTGATTACAAACTCGCTAATCTCTTAGGCCTT
GAAACATCGGTTAGAAGGGTGATGTTGTACCATCAAGGTTGCTATGCAGGTGGAACTGTC
CTTCGAACTGCTAAGGATCTTGCAGAAAATAACGCAGGAGCACGAGTTCTTGTGGTGTGC
TCTGAGATCACTGTTGTTACATTTCGTGGGCCTTCCGAAGCTTTGGACTCTTTAGTAGGT
CAAGCCCTTTTTGGTGATGGGTCAGCAGCTGTGATTGTTGGATCAGATCCAGATGTCTCC
GAACGACCCCTCTTCCAACTTGTTTCAGCAGCACAAACGTTTATTCCTAATTCAGCAGGT
GCTATTGCGGGTAACTTACGTGAGGTGGGAACCTTTCACTTGCCTAATGTGCCTACTTTG
ATTTCCGAGAACATAGAGAAATGCTTGAATCAGGCTTTTGACATTAGCGATTGGAACTCG
TTATTTTGGATTGCTCACCCTGGTGGCCCTGCAATTCTTGATGCAGTTGAAGCAAAACTC
AATTTAGAGAAAAAGAAACTTGAAACAAGGCATGTGTTAAGTGAGTATGGTAACATGTCT
AGTGCATGTGTCTTGTTTATTTTGGATGAGATGAGAAAGAAATCCCTAAAGGGGGAAAAA
GCTACCACAGGTGACTTGGATTGGGGAGTACTATTCGGTTTTGGGCCAGGCTTGACCATT
GAGACCGTTCTGCATAGCGTTCCT
>Vivin_XM_002269415.4.p1
ATGGCCTCAGTGGAGGAAATTAGACATGCCCAGCGGGGCCCGGCCATTCTAGCCATTGGC
ACAGCACTCCCGGATAACTGCTTTCCCTTTCCTGATTTTTTCTTTCGGGCCACCAAGAGC
GAGCACTTGACTCAATTGAAAGAATTCAAGCTGATTTGTGAGAGAACAATGATTAAGAAA
CGTTACATGCATCTGAATGAAAAAATGATTAAAGAGAATCCAAATATAGGC---------
GCCTCCTTGGATGCTCGTCAAGATATTGCCAACGTTGAGGTACCAAAACTGGGTAAAATT
GCAGCAGTAAACGCCATCGGAGAGTGGGGACAGCCCAAATCTAGGATCACACATCTTGTA
TTCTGTACAACGAGCTTACAGATGCCTGGTGACTATCAACTTGCTAAGATCCTAGGTCTC
GAACCAAAGGTTAAACGGGTGATGTTGTACCTTCAAGGTTGCTTTGGTGGTGGGACTGCC
CTCAGATTGGCTAAAGATCTAGCAGAGAACAACGTAGGTGCCCGTGTTCTTGTAGTATGT
TCTGAAATCATAACATCGACTTTCCGTAAGCCTTCTGAGGAAGTAGAAAATTTAGTAGGC
CAAGCTCTTTTTGGTGATGGAGCCGCAGCTCTAATTGTGGGATCAGATCCAGATACCTTA
GAACGACCATTATTCCAGCTCATCTCCGCAGATCAAATGTTTATCCCTGATTCAGAGAAT
GCAGTTGAAGGGCATGTTTGTGAAATGGGCGTTATTAATTTGAAAAATGTGCCAAACCTA
ATTTTTGAGTACATAGACAAATGCATGGTTGAAGCTTTCGGTATTACTGATTGGAACTCA
TTATTTTTCATCGTTCACCCAGGTGGTCGGGCAATTCTTGATCAAATTGAAGCAAAACTC
AGCTTAAAAAAGGAAAAACTTGAAAGTAGGCATGTGCTAAGGGAGTATGGAAATATTGTG
AGTCCATGCGTGTTCTTTGTCATGGATGAGATGAGAAAAAAGTCTTTCAATGAAGAAAAG
GCTACTACAGGGGAGTTGGAGTGGGGTGTTTTGTTGGGGTTTGGACCAGGCTTGACAGTG
GAGACGGTTCTACGCAGTCAGTGA
>Vivin_XM_002271335.4.p1
ATGGCATCTGTGGAGGACATTAGAAACGCTCAACGTGGGCCGGCCATTCTAGCCATTGGC
ACTGCTACTCCAGACAACTGTGTCTACTACGCTGATTACTATTTCCGGGTCACTAAAAGC
GAGCACATGACCGACTTGAAGAAGTTCAACCGCATATGTGAGAAATCGATGATCAAAAAG
CGATACATTCATTTGACCGAAGAAATGCTTGAAGAGCACCCAAATATGGGTGCTTACATG
CCATCGCTCAACATACGCCAAGAAATTATCACTGCTGAGGTACCTAAGCTTGGTAAGGAG
GCCGCATTGAAGGCTCTTAAAGAGTGGGGCCAGCCTAAGTCCAAGATCACTCACCTTGTA
TTTTGTACATCGGGAGTAGAAATGCCCGGTGACTATAAACTAGCCAATCTTCTAGGCCTC
GAAACATCAGTTAGAAGAGTGATGTTGTATCATCAAGGCTGCTATGCAGGTGGGACTGTT
CTCCGAACTGCTAAGGATCTCGCAGAGAATAATGCAGGAGCACGAGTTCTTGTGGTATGC
TCTGAAATCACGGTTGTTACTTTTCGTGGGCCTTCTGAACATTTAGACTCTTTAGTGGGT
CAAGCCCTTTTTGGTGATGGGTCAGCAGCTGTAATTGTTGGATCAGATCCAGATACCTCC
GAACGACCACTCTTCCAACTTGTTTCAGCGGCCCAAACATTCATTCCTAATACACAAGGT
GCTATTGCTGGCAACTTACGTGAAGTGGGTACCTTTCATTTGCCTAATGTGCCTACTCTG
ATTTCCGAGAATATAGAGAAGTGCTTGACTCAAGCTTTTGGCATTAGTGATTGGAACTCC
TTGTTTTGGATCGCTCATCCAGGTGGCCCGGCCATTCTAGATGCAATCGAAGCAAAACTC
AATTTGGAGAAGAAGAAACTTGAAACAAGACACATCTTAAGTGAGTACGGTAATATGTCA
AGTGCATGCGTGTTGTTTATTTTGGATGAGATGAGAAAGAAATCACTCAAGGAAGAAAGG
ACCACCACAGGTGAATTAGATTGGGGCGTTTTATTTGGTTTTGGGCCAGGTTTGACCATT
GAAACTGTTCTGCATAGCGTTGCT
>Vivin_XM_002272093.4.p1
ATGGCATCTGTGGAGGACATTAGAAACGCTCAACGTGGGCCGGCCATTCTAGCCATTGGC
ACTGCTACTCCAGACAACTGTGTCTACTACGCTGATTACTATTTCCGGGTCACTAAAAGC
GAGCACATGACCGACTTGAAGAAGTTCAACCGCATATGTGAGAAATCAATGATCAAAAAG
CGATACATTCATTTGACTGAAGAAATGCTTGAAGAGCACCCAAACATGGGTGCTTACATG
CCATCGCTCAACATACGCCAAGAAATTATCACTGCTGAGGTACCTAAGCTTGGTAAGGAG
GCCGCATTGAAGGCTCTTAAAGAGTGGGGCCAGCCTAAGTCCAAGATCACTCACCTTGTA
TTTTGTACATCGGGAGTAGAAATGCCCGGTGACTATAAACTAGCCAATCTTCTAGGCCTC
GAAACATCAGTTAGAAGAGTGATGTTGTATCATCAAGGCTGCTATGCAGGTGGGACTGTT
CTCCGAACTGCTAAGGATCTCGCAGAGAATAATGCAGGAGCACGAGTTCTTGTGGTATGC
TCTGAAATCACGGTTGTTACTTTTCGTGGGCCTTCTGAACATTTAGACTCTTTAGTGGGT
CAAGCCCTTTTTGGTGATGGGTCAGCAGCTGTAATTGTTGGATCAGATCCAGATACCTCC
GAACGACCACTCTTCCAACTTGTTTCAGCGGCCCAAACATTCATTCCTAATACACAAGGT
GCTATTGCTGGCAACTTACGTGAAGTGGGTACCTTTCATTTGCCTAATGTGCCTACTCTG
ATTTCCGAGAATATAGAGAAGTGCTTGACTCAAGCTTTTGACATTAGTGATTGGAACTCC
TTGTTTTGGATCGCTCATCCAGGTGGCCCGGCCATTCTGGATGCAATCGAAGCAAAACTC
AATTTGGAGAAGAAGAAACTTGAAACAAGACACATCTTAAGTGAGTACGGTAATATGTCA
AGTGCATGCGTGTTGTTTATTTTGGATGAGATGAGAAAGAAATCACTCAAGGAAGAAAGG
ACCACCACAGGTGAATTAGATTGGGGCGTTTTATTTGGTTTTGGGCCAGGTCTGACCATT
GAAACTGTTCTGCACAGCGTTGTT
>Vivin_XM_002278318.4.p1
ATGGCTTCAATTGAGGAAATTAGAAACGCTCAACGTGGTCCGGCCATCCTAGCCATTGGC
ACAGCTACTCCCGACCACTGTGTCTACTATGCTGATTACTATTTCAAGGTCACTAAGAGC
GAGCACATGACTGAGTTGAAGAAGTTCAATCGCATATGTGACAAATCAATGATCAAGAAG
CGGTACATTCATTTGACCGAAGAAATGCTTGAGGAGCACCCAAACATTGGTGCTTATATG
CCGTCTCTCAACATACGCCAAGAGATTATCACTGCTGAGGTACCTAAACTTGGTAAGGAA
GCAGCATTGAAGGCTCTTAAAGAATGGGGTCAACCAAAGTCTAAGATCACCCATCTTGTA
TTTTGTACATCCGGTGTAGAAATGCCCGGTGATTACAAGCTTGCTAATCTCTTAGGCCTT
GAAACATCCGTTAGAAGGGTGATGTTGTACCATCAAGGGTGCTATGCAGGTGGAACTGTC
CTTCGAACCGCTAAGGATCTTGCAGAAAATAACGCAGGAGCACGAGTTCTTGTGGTGTGC
TCTGAGATCACTGTTGTTACATTTCGTGGGCCTTCCGAAGCTTTGGACTCTTTAGTAGGT
CAAGCCCTTTTTGGTGATGGGTCAGCAGCTGTGATTGTTGGATCAGATCCAAATGTCTCG
GAAAGACCCCTCTTCCAGCTTGTTTCAGCAGCCCAAACGTTTATTCCTAATTCAGCAGGT
GCTATTGCGGGTAACTTACGTGAGGTGGGAACCTTTCACTTGCCTAATGTGCCTACTTTG
ATTTCCGAGAACATAGAGAAATGCTTGAGTCAGGCTTTTGACATTAGCAATTGGAACTCG
TTATTTTGGATTGCTCACCCTGGTGGCCCTGCAATTCTTGATGCAGTTGAAGCAAAACTC
AATTTAGAGAAAAAGAAACTTGAAACAAGGCATGTGTTAAGTGAGTATGGTAACATGTCT
AGTGCATGTGTGTTGTTTATTTTGGATGAGATGAGAAAGAAATCCCTAAAGGGGGAAAAA
GCCACCACAGGTGAATTGGATTGGGGAGTACTATTCGGTTTTGGGCCAGGCTTGACCATT
GAGACCGTTCTGCATAGCGTTCCT
>Vivin_XM_002278447.4.p1
ATGGCTTCAGTTGAGGAAATTAGAAACGCTCAACGTGGTCCGGCCATCCTAGCCATTGGC
ACAGCTACTCCCGACCACTGTGTCTACTATGCTGATTACTATTTCAGGGTCACTAAGAGC
GAGCACATGACTGAGTTGAAGAAGTTCAATCGCATATGTGACAAATCAATGATCAAAAAG
CGTTACATTCATTTGACTGAAGAAATGCTTGAAGAACATCCAAACATGGGTGCTTATATG
CCATCTCTTAACATACGCCAAGAGATTATCACAGCTGAGGTACCTAAGCTTGGTAAGGAA
GCAGCATTGAAGGCACTTAAAGAGTGGGGCCAGCCAAAGTCCAAGATCACCCACCTTGTA
TTTTGTACATCTGGTGTAGAAATGCCTGGTGATTATAAACTTGCTAATCTCTTGGGTCTT
GAAACTTCAGTTAGAAGAGTTATGTTGTACCATCAAGGGTGCTATGCAGGTGGAACCGTC
CTTCGAACCGCTAAGGATCTTGCAGAGAATAATGCAGGAGCACGAGTTCTTGTGGTGTGC
TCTGAGATCACTGTTGTTACATTTCGAGGACCTTCTGAAGCTTTGGATTCTTTAGTTGGC
CAAGCCCTTTTTGGCGATGGGTCTGCAGCTGTGATTGTTGGATCAGATCCAGATGTCTCG
GAACGACCCCTTTTCCAGTTAGTTTCAGCAACCCAAACGTTTATTCCTAATTCAGCAGGT
GCCATTGCGGGTAACTTACGTGAGGTGGGAACCTTTCACTTGCCTAATGTGCCTACTTTG
ATTTCCGAGAACATAGAGAAATGCTTGACTCAAGCTTTTGATATTAGCGATTGGAACTCG
TTATTTTGGATCGCTCATCCAGGTGGCCCTGCAATTCTAGATGCAGTTGAAGCAAAACTC
AATTTAGATAAAAAGAAACTTGAAACAAGACATGTGTTGAGTGAGTATGGTAACATGTCA
AGTGCATGTGTGTTGTTTATTTTGGATGAGATGAGAAGGAAATCATTGAAGGGGGAAAAT
GCCACCACAGGTGAATTGGATTGGGGAGTATTGTTTGGTTTTGGACCAGGCTTGACCATC
GAGACCGTTCTGCATAGCATACCT
>Vivin_XM_003634009.3.p1
ATGGCCTCAGTGGAGGAAATTAGAAATGCCCAGTGGGGCCCCGCCATTCTAGCCATTGGC
ACAGCACTCCCGGATAACTGCTTTCCCTTTCCTGATTTTTTCTTTCGGGTCACCAAGAGC
GAGCACTTGACTCAATTGAAAGAATTCAAGCTGATTTGTGAGAAAACAATGATTAAGAAA
CGTTACATGCATCTGAATGAAAAAATGATTAAAGAGAATCCAAACATAGGC---------
GCCTCCTTGGATGCTCGTCAAGATATTGCCAACGTTGAGGTACCAAAACTGGGTAAAATT
GCAGCAGTAAACGCCATCGGAGAGTGGGGACAGCCCAAATCTAGGATCACGCATCTTGTA
TTCTGTACAACGAGCTTACACATGCCTGGTGACTATCAACTTGCTAAGATCCTAGGTCTT
GAACCAAAGGTTAAACGGGTGATGTTGTACCTTCAAGGTTGCTTTGGTGGTGGGACTGCC
CTCAGAATGGCTAAAGATCTAGCAGAGAACAACGTAGGTGCTCGTGTTCTTGTAGTATGT
TCTGAAATCATAACATCGACTTTCCGTAAGCCTTCTGAGGAAGTAGAAAATTTAGTAGGC
CAAGCTCTTTTTGGGGATGGAGCCGCAGCTCTAATTGTGGGATCAGATCCAGATACCTTA
GAACGACCATTATTCCAGCTCATCTCCGCAGATCAAATGTTCATCCCTGATTCAGAGAAT
GCAATTGAAGGGCATGTTTGTGAAATGGGCGTTGTTAATTTGAAAAATGTGCCAAACCTA
ATTTTTGAGTGCATAGACAAATGCATGGTTGAAGCTTTCGGTATTAATGATTGGAACTCA
TTATTTTTTATCATTCACCCAGGTGGTCGGGCAATTCTTGATCAAATCGAAGCAAAACTC
AGCTTAGAAAAGGAAAAACTCGAAAGTAGGCATGTGCTAAGGGAGTATGGAAATATTGTG
AGTTCATGCGTGTTCTTTGTCATGGATGAGATGAGAAAAAAGTCTTTCAAAGAAGAAAAG
GCCACTACAGGGGAGTTGGAGTGGGGTGTTTTGTTGGGGTTTGGACCAGGCTTGACAGTG
GAGACGGTTCTACGCAGTCAGTGA
>Vivin_XM_003634015.3.p1
ATGGCTTCAGTCGAGGAATTTAGAAACGCTCAACGTGGTCCGGCCATCCTAGCCATTGGC
ACAGCTACCCCCGACCACTGTGTCTACTATGCTGATTACTATTTCAGGGTCACTAAGAGC
GAGCACATGACTGAGTTGAAGAAGTTCAATCGCATATGTGACAAATCAATGATCAAGAAG
CGGTACATTCACTTGACCGAAGAAATGCTTGAGGAGCACCCAAACATTGGTGCTTATATG
CCATCTCTTAACATACGCCAAGAGATTATCACTGCTGAGGTACCTAGACTTGGTAGGGAT
GCAGCATTGAAGGCTCTTAAAGAGTGGGGCCAACCAAAGTCCAAGATCACCCATCTTGTA
TTTTGTACATCCGGTGTAGAAATGCCCGGTGATTACAAACTCGCTAATCTCTTAGGTCTT
GAAACATCCGTTAGAAGGGTGATGTTGTACCATCAAGGGTGCTATGCAGGTGGAACTGTC
CTTCGAACTGCTAAGGATCTTGCAGAAAATAATGCAGGAGCACGAGTTCTTGTGGTATGC
TCTGAGATCACTGTTGTTACATTCCGTGGGCCTTCCGAAGCTTTGGACTCTTTAGTTGGC
CAAGCCCTTTTTGGTGATGGGTCTTCAGCTGTGATTGTTGGATCAGATCCAGATGTCTCG
GAACGACCACTCTTCCAACTTGTTTCAGCGGCCCAAACATTTATTCCTAATTCAGCAGGA
GCCATTGCTGGAAACTTACGTGAGGTGGGGACTTTTCATTTGCCCAATGTGCCTACTTTG
ATTTCTGAGAACATAGAGAAATGTTTGACCCAGGCTTTTGACATTAGCGATTGGAACTCG
TTATTTTGGATTGCTCACCCAGGTGGCCCTGCAATTCTCGATGCAGTTGAAGCAAAACTC
AATTTAGAGAAAAAGAAACTTGAAACAAGGCACGTGTTAAGTGAGTATGGTAACATGTCT
AGTGCATGTGTGTTGTTTATTTTGGATGAGATGAGAAAGAAATCCCTAAAAGGGGAAAAA
GCCACCACAGGTGAATTAGATTGGGGAGTACTATTTGGTTTTGGGCCTGGCTTGACCATC
GAAACTGTTCTGCATAGCGTTCCT
>Vivin_XM_003634016.3.p1
ATGGCTTCAGTTGAGGAAATCAGAAACGCTCAACGTGGTCCGGCTATCCTAGCCATTGGC
ACAGCTACTCCCGACCACTGTGTCTACTATGCTGATTACTATTTCAGGGTCACCAAGAGC
GAGCACATGACCGAGTTGAAAAAGTTCAATCGCATATGTGAAAAATCAATGATCAAGAAG
CGTTACATTCATTTGACTGAAAAGATGCTTGAAGAGCACCCAAATATTGGTGCCTACATG
CCATCTCTTAATATACGCCAGGAGATCATCACTGCTGAGATACCCAAGCTTGGTAAGGAA
GCAGCACTGAAGGCACTTAAAGAGTGGGGTCAGCCAAAGTCCAAGATCACCCACCTTGTA
TTTTGTACATCAGGTGTAGAAATGCCTGGTGATTACAAACTTGCTAATCTCTTGGGTCTT
GATAACTCAGTTAGAAGAGTTATGTTGTACCATCAAGGTTGCCATGCAGGTGGGACTGTT
CTTCGAACGGCTAAGGATCTTGCAGAGAATAATGCAGGAGCAAGAGTTCTTGTGGTGTGC
TCTGAGGTCACTGTTGTTACATTCCGTGGGCCTTCCGAGGCTTTGGACTCTTTAGTTGGC
CAAGTCCTTTTTGGTGATGGGTCTGCAGCTGTGATTGTTGGATCAGATCCGGATATCTCA
GAACGACCACTCTTCCAGCTCATCTCAGCAGCTCAAACATTTATTCCTAATTCACAGGGT
GCTATTGCAGGCAACTTACGTGAGGTGGGAACCTTTCATTTACCTAGTGTGCCTACTTTG
ATTTCCGAGAACATAGAGCAATGCTTGACTAAGGCTTTTGACATTAGCGACTGGAACTCG
TTATTTTGGATTGCCCATCCAGGTGGCCCTGCAATTCTTGATGCAGTTGAAGCAAAACTC
AATTTAGAGAAAAAGAAACTTGAAACAAGGCATGTGTTAAGTGAGTATGGTAACATGTCT
AGTGCATGTGTATTGTTTATTTTGGATGAGATGAGAAAGAAATCACTCAAGAAAGAAAAT
ATCACCACAGGTGAATTGGATTGGGGTGTTTTATTTGGCTTTGGACCAGGCCTAACCATT
GAGACTGTCTTGCATAGCGTTGCC
>Vivin_XM_003634017.3.p1
ATGGCTTCAGTTGAGGAATTTAGAAACGCTCAACGTGGTCCGGCCATCCTAGCCATTGGC
ACAGCTACTCCCGACCACTGTGTCTACTATGCTGATTACTATTTCAGGGTCACTAAGAGC
GAGCACATGACTGAGTTGAAGAAGTTCAATCGCATATGTGACAAATCAATGATCAAGAAG
CATTACATTCATTTGACTGAAGAAATGCTTGAGGAGCACCCAAACATTGGTGCTTATATG
CCATCTCTCAACATACGCCAAGAGATTATCACTGCTGAGGTACCTAAGCTTGGTAAGGAA
GCAGCATTGAAGGCTCTTAAAGAGTGGGGCCAACCAAAGTCTAAGATCACCCATCTTGTA
TTTTGTACATCCGGTGTAGAAATGCCCGGTGATTACAAACTCGCTAATCTCTTAGGTCTT
GAAACATCGGTTAGAAGGGTGATGTTGTACCATCAAGGGTGCTATGCAGGTGGAACTGTC
CTTCGAACTGCTAAGGATCTTGCAGAAAATAACGCAGGAGCACGAGTTCTTGTGGTGTGC
TCTGAGATCACTGTTGTTACATTCCGTGGGCCTTCCGAAGCTTTGGACTCTTTAGTTGGC
CAAGCCCTTTTTGGTGATGGGTCTTCAGCTGTAATTGTTGGATCAGATCCAGATGTCTCG
GAACGACCACTCTTCCAACTTGTTTTAGCAGCCCAAACATTTATTCCTAATTCAGCAGGT
GCCATTGCCGGAAACTTACGTGAAGTGGGGACCTTTCATTTGCCTAATGTGCCTACTTTA
ATTTCCGAGAACATAGAGAAATGCTTGACCCAAGCTTTTGACATTAGCGATTGGAACTCG
TTATTTTGGATTGCTCACCCAGGTGGCCCTGCAATTCTTGATGCAGTTGAAGCAAAACTC
AATTTAGAGAAAAAGAAACTTGAAACAAGGCATGTGTTAAGTGAGTACGGTAACATGTCA
AGTGCATGTGTGTTGTTTATTTTGGATGAGATGAGAAAGAAATCCCTAAAGGGGGAAAAG
GCCACCACTGGTGAATTGGATTGGGGGGTATTATTTGGTTTTGGGCCAGGCTTGACTATT
GAAACTGTTCTACATAGCATTCCC
>Vivin_XM_003634018.3.p1
ATGGCTTCAGTTGAGGAATTTAGAAACGCTCAACGTGGTCCGGCCATCCTAGCCATTGGC
ACAGCTACTCCTGACCACTGTGTCTACTATGCTGATTACTATTTCAGGGTCACTAAGAGC
GAGCACATGACTGAGTTGAAGAAGTTCAATCGCATATGTGACAAATCAATGATCAAGAAG
CGTTACATTCACTTGACCGAAGAAATGCTTGAGGAGCACCCAAACATTGGTGCTTATATG
CCATCTCTTAACATACGCCAAGAGATTATCACTGCTGAGGTACCTAGACTTGGTAGGGAT
GCAGCATTGAAGGCTCTTAAAGAGTGGGGCCAACCAAAGTCCAAGATCACCCATCTTGTA
TTTTGTACATCCGGTGTAGAAATGCCCGGTGATTACAAACTCGCTAATCTCTTAGGTCTT
GAAACATCCGTTAGAAGGGTGATGTTGTACCATCAAGGGTGCTATGCAGGTGGAACTGTC
CTTCGAACTGCTAAGGATCTTGCAGAAAATAATGCAGGAGCACGAGTTCTTGTGGTGTGC
TCTGAGATCACTGTTGTTACATTCCGTGGCCCTTCCGAAGCTTTGGACTCTTTAGTTGGC
CAAGCCCTTTTTGGTGATGGGTCTTCTGCTGTGATTGTTGGATCAGATCCAGATGTCTCG
GAACGACCACTCTTCCAACTTGTTTCAGCAGCCCAAACATTTATTCCTAATTCAGCAGGA
GCCATTGCCGGAAACTTACGTGAGGTGGGGACCTTTCATTTGCCCAATGTGCCTACTTTG
ATTTCTGAGAACATAGAGAAATGCTTGACCCAGGCTTTTGACATTAGTGATTGGAACTCG
TTATTTTGGATTGCTCACCCAGGTGGCCCTGCAATTCTCGATGCAGTTGAAGCAAAACTC
AATTTAGAGAAAAAGAAACTCGAAACTAGGCATGTGTTAAGTGAGTACGGTAACATGTCA
AGTGCATGTGTGTTGTTTATTCTGGATGAGATGAGAAAGAAATCCTTGAAGGGGGAAAAG
GCTACCACAGGTGAATTGGATTGGGGAGTATTATTTGGTTTTGGGCCGGGCTTGACCATC
GAAACTGTTCTGCATAGCGTTCCT
>Vivin_XM_003634019.3.p1
ATGGCGTCTGTGGAGGAAATTAGAAATGCCCAGCGTGGTCCGGCCGTTCTAGCCATTGGC
ACAGCTACCCCGGACAACTGTCTGTACTTCGCTGATTACTATTTTCGGGTCACTAAAAGC
GAGCACATGACCGAGCTCAAGAAGTTCAACCGCATTTGTGACAAATCCATGATCAAGAAG
CGTTACATTCATTTGACCGAAGAAATGCTTGAGGAGCACCCAAACATTGGTGCTTATATG
CCATCTCTTAACATACGCCAAGAGATTATCACTACTGAGGTACCCAAGCTTGGTAAGGAA
GCAGCATTGAAGGCTCTTAAAGAGTGGGGTCAACCTAAATCGAAGATCACCCACCTTGTA
TTTTGTACCTCAGGTGTAGAAATGCCTGGTGATTATAAACTCGCTAATCTTTTAGGCCTC
GAACCATCTGTTAGAAGAGTGATGTTGTACCATCAAGGGTGTTATGCAGGTGGAACTGTC
CTTCGAACCGCTAAAGATCTTGCAGAGAATAATGCAGGAGCACGAGTTCTTGTGGTGTGC
TCTGAGATCACTGTTGTTACATTTCGTGGTCCTTCCGAAGCTTTGGACTCTTTGGTTGGC
CAAGCCCTTTTCGGTGATGGGTCTGCAGCTGTAATCATTGGATCAGATCCAGATACCTCG
GAACGGCCACTCTTTCAACTTGTTTCAGCAGCCCAAACATTTATTCCTAATTCAGCAGGT
GCTATTGCAGGCAACTTACGTGAAGTGGGTACCTTTCATTTGCCTAATGTGCCTACCTTG
ATATCTGAAAACATTGAGAATTGTTTGACTAAGGCTTTTGACATTAGTGATTGGAATTCC
TTATTTTGGATTGCTCATCCAGGTGGCCCAGCTATTCTTGACGCAGTTGAAGCAAAACTC
GGTTTAGATAAACAAAAACTCAAAACAAGGCATATTCTAAGTGAATATGGGAACATGTCA
AGTGCATGTGTCCTATTTATTTTGGACGAGATGAGAAAGAAATCGCTCAAGGAAGGCAAA
ATGACGACAGGTGAATTGGATTGGGGTGTCTTGTTTGGCTTTGGGCCAGGCCTAACCATT
GAGACCGTTATCCATAGCGTTGGT
>Vivin_XM_003634020.3.p1
ATGGCTTCAGTCGAGGAAATTAGAAACGCTCAACGTGGTCCGGCCATCCTAGCCATTGGC
ACAGCTACCCCTGACCACTGTGTCTACTATGCTGATTACTATTTCAGGGTCACTAAGAGC
GAGCACATGACTGCGTTGAAGAAGTTCAATCGCATATGTGACAAATCCATGATCAAGAAG
CGTTACATTCATTTGACCGAAGAAATGCTTGAGGAGCACCCAAACATTGGTGCTTATATG
CCATCTCTTAACATACGCCAAGAGATTATCACTGCTGAGGTACCCAAGCTCGGTAAGGAA
GCAGCATTGAAGGCTCTTAAAGAGTGGGGTCAGCCTAAATCGAAGATCACCCACCTTGTA
TTTTGTACCTCAGGTGTAGAAATGCCTGGTGATTATAAACTCGCTAATCTCTTAGGCCTC
GAACCATCTGTCAGAAGAGTGATGTTGTACCATCAAGGGTGCTATGCAGGTGGAACTGTC
CTTCGAACCGCTAAGGATCTTGCAGAGAATAATGCAGGAGCACGAGTTCTTGTGGTGTGC
TCTGAGATCACAGTTGTTACATTTCGCGGCCCTTCCGAAGCTTTGGACTCTTTAGTTGGC
CAAGCCCTTTTTGGTGATGGGTCTGCAGCTGTAATCGTAGGATCAGATCCGGATATCTCA
GAACGACCACTCTTCCAGCTTGTCTCAGCAGCCCAAACATTTATTCCTAATTCTGCAGGT
GCCATTGCAGGAAACTTACGTGAGGTGGGAACCTTTCATTTGCCCAATGTGCCCACTTTA
ATTTCTGAGAACATAGAGAAATGTTTGACTCAGGCTTTTGACATTAGCGATTGGAACTCC
TTATTTTGGATTGCTCACCCAGGTGGCCCTGCAATTCTTGATGCAGTTGAAGCAAAACTC
AATTTAGATAAAAAGAAACTCGAAACGAGGCATGTGCTAAGTGAGTATGGAAACATGTCA
AGTGCATGTGTGTTGTTTATTTTGGATGAGATGAGAAAGAAATCCCTTAAGGGGGAGAGG
GCCACCACAGGTGAATTGGATTGGGGAGTATTATTTGGTTTTGGACCAGGCTTGACTATT
GAAACTGTTTTGCATAGCATTCCT
>Vivin_XM_003634021.3.p1
ATGGCGTCTGTGGAGGAAATTAGAAATGCTCAGCGTGGTCCGGCCGTTCTAGCCATTGGC
ACAGCTACCCCGGACAACTGTCTGTACTTCGCTGATTACTATTTCCGGGTCACTAAAAGC
GAGCACATGACCGAGCTCAAGAAGTTCAACCGCATTTGTGACAAATCCATGATCAAGAAG
CGTTACATTCATTTGACCGAAGAAATGCTTGAAGAGCACCCAAACATTGGTGCTTATATG
CCATCTCTTAACATACGCCAAGAGATTATCACTGCTGAGGTACCCAAGCTTGGTAAGGAA
GCAGCATTGAAGGCTCTTAAAGAGTGGGGTCAACCTAAATCGAAGATCACCCACCTTGTA
TTTTGTACATCAGGTGTAGAAATGCCTGGTGATTATAAACTCGCTAATCTTTTAGGGCTC
GAACCATCTGTCAGAAGAGTGATGTTGTACCATCAAGGGTGCTATGCAGGTGGAACTGTC
CTTCGAACCGCTAAGGATCTTGCAGAGAATAATGCAGGAGCACGAGTTCTTGTGGTGTGC
TCAGAGATCACTGTTGTTACATTTCGTGGTCCTTCCGAAGCTTTGGACTCTTTAGTTGGC
CAAGCCCTTTTCGGTGATGGGTCTGCAGCTGTAATCATTGGATCCGATCCAGATAGCTCG
GAACGACCACTCTTTCAACTTGTTTCAGCAGCCCAAACATTTATTCCTAATTCAGCAGGT
GCTATTGCAGGCAACTTACGTGAAGTGGGTACCTTTCATTTGCCTAATGTGCCTACCTTG
ATCTCTGAAAACATAGAGAATTGTTTGACTAAGGCTTTTGACATTAGTGATTGGAATTCC
TTATTTTGGATTGCTCATCCAGGTGGCCCAGCTATTCTTGACGCAGTTGAAGCAAAACTC
GGTTTAGATAAACAGAAACTCAAAACAAGGCATATTCTAAGTGAATATGGGAACATGTCA
AGTGCATGTGTCCTATTTATTTTGGATGAGATGAGAAAGAAATCGCTCAAGGAAGGCAAA
ATGACGACAGGTGAATTGGATTGGGGTGTCTTGTTTGGCTTTGGGCCGGGCCTAACCATT
GAGACCGTTATCCATAGCGTTGGT
>Vivin_XM_003634022.3.p1
ATGGCGTCTGTGGAGGAAATTAGAAATGCTCAGCGTGGTCCGGCCGTTCTAGCCATTGGC
ACAGCTACCCCGGACAACTGTCTGTACTTCGCCGATTACTATTTTCGGGTCACTAAGAGC
GAGCACATGACCGAGCTCAAGAAGTTCAACCGCATCTGTGATAAATCAATGATCAAGAAG
CGTTACATTCATTTGACCGAAGAAATGCTTGAGGAGCACCCAAACATTGGTGCTTATATG
CCATCTCTTAACATCCGCCAAGAGATTATCACTGCTGAGGTGCCCAAGCTTGGCAAGGAA
GCAGCATTGAAGGCCCTTAAAGAGTGGGGTCAGCCTAAATCGAAGATCACCCACCTTGTA
TTTTGTACCTCAGGTGTAGAAATGCCTGGTGATTATAAACTCGCTAATCTTTTAGGCCTC
GAACCATCTGTCAGAAGAGTGATGTTGTACCATCAAGGGTGCTATGCAGGTGGAACTGTT
CTTCGAATTGCCAAGGATCTTGCAGAGAATAATGCAGGAGCACGAGTTCTTGTAGTGTGC
TCTGAGATCACTGTTGTTACATTTCGTGGGCCTTCAGAAGCTTTAGACTCTTTAGTTGGC
CAAGCACTTTTTGGTGATGGGTCAGCAGCTGTAATCATTGGATCAGATCCTGATATCTCG
GAACGACCACTCTTCCAGCTTGTTTCAGCAGCACAAACATTTATTCCAAATTCAGCAGGT
GCTATTGCCGGCAACTTACGTGAAGTGGGTACCTTTCAATTGCCTAATGTGCCTAGTTTG
ATATCTGAAAACATAGAGAAGTGTTTGACTAAGGCTTTTGACATTAGTGACTGGAATTCC
TTATTCTGGATTGCTCATCCCGGTGGCCCAGCTATTCTTGACGCGGTTGAAGCAAAACTC
AATTTAGATAAACAGAAACTCAAAACAAGACATATTCTAAGTGAATATGGGAACATGTCG
AGTGCATGTGTCTTGTTTATTTTGGACGAGATGAGAAAGAAATCGCTCAAGGAAGGAAAG
ATAACCACAGGTGAATTGGATTGGGGTGTTTTGTTTGGCTTTGGGCCAGGCTTGACCATT
GAGACCGTTCTACATAGCGTTCAA
>Vivin_XM_003634023.3.p1
ATGGCGTCTGTGGAGGAAATTAGAAATGCTCAGCGTGGTCCGGCCATTCTAGCCATTGGC
ACAGCTACCCCGGACAACTGTCTGTACTTCGCCGCTTACTATTTTCGGGTCACTAAGAGC
GAGCACATGACCGAGCTCAAGAAGTTCAACCGCATCTGTGACAAATCCATGATCAAGAAG
CGTTACATTCATTTGACCGAAGAAATGCTTGAGGAGCACCCAAACATTGGTGCTTATATG
CCATCTCTTAACATACGCCAAGAGATTATCACTGCTGAGGTACCCAAGCTTGGTAAGGAA
GCAGCATTGAAGGCTCTTAAAGAGTGGGGTCAGCCTAAATCGAAGATCACCCACCTTGTA
TTTTGTACCTCAGGTGTAGAAATGCCTGGTGATTATAAACTCGCTAATCTTTTAGGCCTC
GAACCATCTGTCAGAAGAGTGATGTTGTACCATCAAGGGTGCTATGCAGGTGGAACTGTT
CTTCGAACAGCTAAGGATCTTGCAGAGAATAATGCAGGAGCACGAGTTCTTGTGGTATGC
TCTGAGATCACTGTTGTTACATTTCGTGGTCCTTCTGAAGCTTTGGACTCTTTAGTTGGC
CAAGCCCTTTTTGGTGATGGGTCTGCAGCTGTAATTGTTGGATCAGATCCAGATATCTCG
GAACAACCACTCTTCCAGCTTGTTTCAGCAGCACAAACATTTATTCCAAATTCAGCAGGT
GCTATTGCCGGCAACTTACGTGAAGTGGGTACCTTTCAATTGCCTAATGTGCCTAGTTTG
ATATCTGAAAACATAGAGAAGTGTTTGACTAAGGCTTTTGACATTAGTGACTGGAATTCC
TTATTCTGGATTGCTCATCCCGGTGGCCCAGCTATTCTTGACGCGGTTGAAGCAAAACTC
AGTTTAGATAAACAGAAACTCAAAACAAGACATATTCTAAGTGAATATGGGAACATGTCG
AGTGCATGTGTCTTGTTTATTTTGGACGAGATGAGAAAGAAATCGCTCAAGGAAGGAAAG
ACAACCACAGGTGAATTGGATTGGGGTGTTTTGTTTGGCTTTGGGCCAGGCTTGACCATT
GAGACCGTTCTACATAGCGTTCAA
>Vivin_XM_003634024.3.p1
ATGGCGTCTGTGGAGGAAATTAGAAATGCTCAGCGTGGTCCGGCCGTTCTAGCCATTGGC
ACAGCTACCCCGGACAACTGTCTGTACTTCGCTGATTACTATTTTCGGGTTACTAAGAGC
GAGCACATGACCGAGCTCAAGAAGTTCAACCGCATTTGTGATAAATCAATGATCAAGAAG
CGTTATAGTCATTTGACCGAAGAAATGATTGAGGAGCACCCAAACATTGGTGCTTATATG
CCATCTCTTAACATACGTCAAGAGATTATTACTGCTGAGGTACCCAAGCTTGGTAAGGAA
GCGGCATTGAAGGCTCTTAAAGAGTGGGGTCAACCCAAATCCAAGATTACCCATCTTGTA
TTTTGTACATCGGGTGTAGAAATGCCTGGTGACTATAAACTCGCTAATCTCCTAGGCCTT
GAAACATCAGTCAGAAGAGTAATGTTGTACCATCAAGGGTGCTATGCAGGTGGAACTGTC
CTTCGAACCGCTAAGGATCTTGCTGAGAATAATGCAGGAGCACGGGTTCTCGTGGTGTGC
TCTGAGATCACCGTTGTTACATTCCGTGGGCCTTCTGAAGCTTTGGACTCTTTAGTTGGC
CAAGCCCTTTTTGGTGATGGTTCTGCAGCTGTAATTGTTGGATCAGATCCAGATCTCTCG
GAACGACCACTCTTCCAGCTAGTCTCGGCGGCCCAAACATTCATCCCCAATACCCAAGGT
GCTATTGCAGGCAACTTACGTGAAGTGGGTACCTTTCATTTACCTAATGTGCCAACTTTG
ATCTCCGAAAATATAGAGAAATGTTTGACTCAGGCTTTTGACATCAACGATTGGAATTCC
TTATTTTGGATTGCTCATCCAGGTGGCCCAGCTATTCTTGATGCAGTTGAAGCAAAATTG
AGTTTGGATAAACAAAAACTTAAAACAAGACATGTTCTAAGTGAATATGGGAACATGTCA
AGTGCTTGTGTCTTGTTTATTATGGACGAGATGAGAAAGAAATCGTTGAAGGAACAAAAA
ACGACAACAGGTGAATTGGATTGGGGCGTCTTGTTTGGCTTTGGACCAGGCCTAACCATC
GAGACTGTTCTCCACAGTATTCCT
>Vivin_XM_003634025.3.p1
ATGGCGTCTGTGGAGGAAATTAGAAATGCCCAGCGTGGTCCGGCCGTTCTAGCCATTGGC
ACAGCTACCCCGGACAACTGTCTGTACTTCGCTGATTACTATTTTCGGGTCACTAAAAGC
GAGCACATGACCGAGCTCAAGAAGTTCAACCGCATTTGTGACAAATCCATGATCAAGAAG
CGTTACATTCATTTGACCGAAGAAATGCTTGAGGAGCACCCAAACATTGGTGCTTATATG
CCATCTCTTAACATACGCCAAGAGATTATCACTGCTGAGGTACCCAAGCTTGGTAAGGAA
GCAGCATTGAAGGCTCTTAAAGAGTGGGGTCAGCCTAAATCGAAGATCACCCACCTTGTA
TTTTGTACCTCAGGTGTAGAAATGCCTGGTGATTATAAACTCGCTAATCTTTTAGGCCTC
GAGCCATCTGTCAGAAGAGTGATGTTGTACCATCAAGGGTGCTATGCGGGTGGAACTGTC
CTTCGAACCGCTAAGGATCTTGCAGAGAATAATGCAGGAGCACGAGTTCTTGTGGTGTGC
TCTGAGATCACTGTTGTTACATTTCGTGGTCCTTCCGAAGCTTTGGACTCTTTAGTTGGC
CAAGCCCTTTTTGGTGATGGGTCTGCAGCTGTAATCGTTGGATCTGATCCAGATATCTCG
GAACGACCACTCTTTCAACTTGTTTCAGCAGCCCAAACATTTATTCCTAATTCAGCAGGT
GCTATTGCAGGCAACTTACGTGAAGTGGGTACCTTTCATTTGCCTAATGTGCCTACCTTG
ATCTCTGAAAACATTGAGAATTGTTTGACTAAGGCTTTTGACATTAGTGATTGGAATTCC
TTATTCTGGATTGCTCATCCAGGTGGCCCAGCTATTCTCGACGCAGTTGAAGCAAAAGTC
GGTTTAGATAAACAGAAACTCAAAACAAGGCATATTCTAAGTGAATATGGGAACATGTCA
AGTGCATGTGTCTTATTTATTTTGGACGAGATGAGAAAGAAATCGCTCAAGGAAGGCAAA
ACGACGACAGGTGAATTGGATTGGGGTGTCTTGTTTGGCTTTGGGCCAGGCCTAACCATT
GAGACCGTTCTCCATAGCGTGGGT
>Vivin_XM_003634026.3.p1
ATGGCGTCTGTGGAGGAAATTAGAAATGCTCAGCGTGGTCCGGCCGTTCTAGCCATTGGC
ACAGCTACCCCGGACAACTGTCTGTACTTCGCTGATTACTATTTTCGGGTCACTAAAAGC
GAGCACATGACCGAGCTCAAGAAGTTCAACCGCATTTGTGACAAATCCATGATCAAGAAG
CGTTACATTCATTTGACCGAAGAAATGCTTGAGGAGCACCCAAACATTGGTGCTTATATG
CCATCTCTTAACATACGCCAAGAGATTATCACTGCTGAGGTACCCAAGCTTGGTAAGGAA
GCAGCATTGAAGGCTCTTAAAGAGTGGGGTCAGCCTAAATCGAAGATCACCCACCTTGTA
TTTTGTACCTCAGGTGTAGAAATGCCTGGTGATTATAAACTCGCTAATCTTTTAGGCCTC
GAACCATCTGTTAGAAGAGTGATGTTGTACCATCAAGGGTGCTATGCGGGTGGAACTGTC
CTTCGAACCGCTAAGGATCTTGCAGAGAATAATGCAGGAGCACGAGTTCTTGTGGTGTGC
TCTGAGATCACTGTTGTTACATTTCGTGGTCCTTCCGAAGCTTTGGACTCTTTAGTTGGC
CAAGCCCTTTTTGGTGATGGGTCTGCAGCAGTAATCATTGGATCTGATCCAGATATCTCG
GAACAACCACTCTTTCAACTTGTTTCAGCAGCCCAAACATTTATTCCTAATTCAGCAGGT
GCTATTGCAGGCAACTTACGTGAAGTGGGTACCTTTCATTTGCCTAATGTGCCTACCTTG
ATCTCTGAAAACATAGAGAATTGTTTGACTAAGGCTTTTGACATTAGTGAATGGAATTCC
TTATTCTGGATTGCTCATCCAAGTGGCCCAGCTATTCTCGACGCAGTTGAAGCAAAAGTC
GGTTTAGATAAACAGAAACTCAAAACAAGGCATATTCTAAGTGAATATGGGAACATGTCA
AGTGCATGTGTCTTATTTATTTTGGACGAGATGAGAAAGAAATCACTCAAGGAAGGCAAA
ACGACGACAGGTGAATTGGATTGGGGTGTCTTGTTTGGCTTTGGGCCAGGCCTAACCATT
GAGACCGTTCTCCATAGCGTTGGT
>Vivin_XM_003634027.3.p1
ATGGCGTCTGTGGAGGAAATTAGAAATGCTCAGCGTGGTCCGGCCGTTCTAGCCATTGGC
ACAGCTACCCCGGACAACTGTCTGTACTTCGCCGATTACTATTTTCGGGTCACTAAGAGC
GAGCACATGACCGAGCTCAAGAAGTTCAACCGCATCTGTGATAAATCCATGATCAAGAAG
CGTTACATTCATTTGACCGAAGAAATGCTTGAGGAGCACCCAAACATTGGTGCTTATATG
CCATCTCTTAACATACGCCAAGAGATTATCACTGCTGAGGTACCCAAGCTTGGTAAGGAA
GCAGCATTGAAGGCTCTTAAAGAGTGGGGTCAGCCTAAATCGAAGATCACCCACCTTGTA
TTTTGTACCTCAGGTGTAGAAATGCCTGGTGATTATAAACTCGCTAATCTTTTAGGCCTC
GAACCATCTGTCAGAAGAGTGATGTTGTACCATCAAGGGTGCTATGCAGGTGGAACTGTT
CTTCGAACAGCTAAGGATCTTGTAGAGAATAATGCAGGAGCACGAGTTCTTGTGGTATGC
TCTGAGATCACTGTTGTTACATTTCGTGGTCCTTCCGAAGCTTTGGACTCTTTAGTTGGC
CAAGCCCTTTTTGGTGATGGGTCTGCAGCTGTAATTGTTGGATCAGATCCAGATATCTCG
GAACAACCACTCTTCCAGCTTGTTTCAGCAGCACAAACATTTATTCCAAATTCAGCAGGT
GCTATTGCCGGCAACTTACGTGAAGTGGGTACCTTTCAATTGCCTAATGTGCCTAGTTTG
ATATCTGAAAACATAGAGAAGTGTTTGACTAAGGCTTTTGACATTAGTGACTGGAATTCC
TTATTCTGGATTGCTCATCCCGGTGGCCCAGCTATTCTTGACGCAGTTGAAGCAAAACTC
AGTTTAGATAAACAGAAACTCAAAACAAGACATATTCTAAGTGAATATGGGAACATGTCG
AGTGCATGTGTCTTGTTTATTTTGGACGAGATGAGAAAGAAATCGCTCAAGGAAGGAAAG
ACAACCACAGGTGAATTGGATTGGGGTGTTTTGTTTGGCTTTGGGCCAGGCTTGACCATT
GAGACCGTTCTACATAGCGTTCAA
>Vivin_XM_003634028.3.p1
ATGGCGTCTGTGGAGGAAATTAGAAATGCTCAGCGTGGTCCGGCCGTTCTAGCCATTGGC
ACAGCTACCCCGGACAACTGTCTGTACTTCGCTGATTACTATTTTCGGGTCACTAAGAGC
GAGCACATGACCGAGCTCAAGAAGTTCAACCGCATTTGTGATAAATCAATGATCAAGAAG
CGTTATAGTCATTTGACCGAAGAAATGCTTGAGGAGCACCCAAACATTGGTGCTTATATG
CCATCTCTTAACATACGTCAAGAGATTATTACTGCTGAGGTACCCAAGCTTGGTAAGGAA
GCGGCATTGAAGGCTCTTAAAGAGTGGGGTCAACCCAAATCCAAGATTACCCATCTTGTA
TTTTGTACATCAGGTGTAGAAATGCCCGGTGACTATAAACTCGCTAATCTCCTAGGCCTT
GAAACATCAGTCAGAAGAGTAATGTTGTACCATCAAGGGTGCTATGCAGGTGGAACTGTC
CTTCGAACCGCTAAGGATCTTGCTGAGAATAATGCAGGAGCACGGGTTCTCGTGGTGTGC
TCTGAGATCACCGTTGTTACATTCCGTGGGCCTTCTGAAGCTTTGGACTCTTTAGTTGGC
CAAGCCCTTTTTGGTGATGGTTCTGCAACTGTAATTGTTGGATCAGATCCAGATCTCTCG
GAACGACCACTCTTCCAGCTAGTCTCGGCGGCCCAAACATTCATCCCCAATACCCAAGGT
GCTATTGCAGGCAACTTACGTGAAGTGGGTACCTTTCATTTACCTAATGTGCCAACTTTG
ATCTCCGAAAATATAGAGAAATGTTTGAATCAGGCTTTTGACATCAACGATTGGAATTCC
TTATTTTGGATTGCTCATCCAGGTGGCCCGGCTATTCTTAATGCAGTTGAAGCAAAATTG
AGTTTGGATAAACAAAAACTTAAAACAAGACATGTTCTAAGTGAATATGGGAACATGTCA
AGTGCTTGTGTCTTATTTATTATGGACGAGATGAGAAAGAAATCGTTGAAGGAACAAAAA
ACAACAACAGGTGAATTGGATTGGGGCGTCTTGTTTGGCTTTGGACCAGGCCTAACCATC
GAGACTGTTCTCCACAGTATTCCT
>Vivin_XM_010657617.2.p1
ATGGCATCTGTGGAGGACATTAGAAACGCTCAACATCGGCTGGCCATTCTAGTCATTGGC
ACTGCTACTCCAGACAACTATGCGTACTACGCTGATTACTATTTTCGGGTCACTAAAAGC
GAGCACATGACCGACTTGAAGAAGTTCAACCGCATATGTGAGAAATCAATGATCAAAAAG
CGATACATTCATTTGACTGAAGAAATGCTAGAAGAGCACCCAAATATGGGTGCTTACATG
CCATCGCTCAACATACGCCAAGAAATTATCACTACTGAGGTACCTAAGCTTGGTAAGGAG
GCCACATTGAAGGCTCTTAAAGAGTGGGGCCAGCCTAAGTCCAAGATCACTCACCTTGTA
TTTTGTACATCAGGAGTAGAAATGCCCGGTGACTATAAACTAGCCAATCTTCTAGGCCTC
GAAACATCAGTTAGAAGAGTGATGTTGTATCATCAAGGCTGCTATGCAGGTGGGACTGTT
CTCCGAACTGCGAAGGATCTCGCAGAGAATAATGCTGGAGCACGAGTTCTTGTGGTATGC
TCTGAGATCACAGTTGTTACTTTTCGTGGACCTTCTGAACATTTACACTCTTTAGTGGGT
CAAGCCCTTTTTGGTGATGGGTCGACAACTATAATTGTTGGATCAGATCCAGATACCTCC
GAACGACCACTCTTCCAACTTATTTCAGCAGCCCAAACATTCATTCCTAATACACAAGGT
GCTATTGTTGGCAACTTACGTGAGGTGGGTACCTTTCATTTGCCTAATGTGCCTACTCTG
ATTTCCGAGAATATAGAGAAGTGCTTGACTCAAGCTTTTGCCATTAGTGATTGGAACTCC
TTGTTTTGGATCGCTCATCCAGGTGGCCCGGCCATTCTAGATGCAGTCGAAGCAAAACTC
AATTTGGAGAAAAAGAAACTCGAAACAAGACACATCTTTAGTGAGTATGGTAATATGTCA
AGTGCATGCGTGTTGTTTATTTTGGATGAGATGAGAAAGAAATCACTCAAAGAAGAAAGG
ACCACCACAGGTAAATTAGATTGA------------------------------------
------------------------
>Vivin_XM_010664169.1.p1
ATGGCCTCAGTGGAGGAAATTAGACATGCCCAGCGGGGCCCGGCCATTCTAGCCATTGGC
ACAGCACTACCGGATAACTGCTTTCCCTTTCCTGATTTTTTCTTTTGGGCCACCAAGAGC
GAGCACTTGGCTCAATTGAAAGAATTCAAGCTCATTTGC---------------------
------------------------------------------------------------
GCCTCCTTGGATGCTCGTCAAGATATTGCCAACGTTGAGGTACCAAAACTGGGAAAAATT
GCAGCAGTAAATGCCATCGGAGAGTGGGGACAACCCAAATCTAGGATCACACATCTTGTA
TTCTGTACAACGAGCTTACACATGCCTGGTGACTATCAACTTGCTAAGATCCTAGGTCTT
GAACCAAAGGTTAAACAGGTGATGTTGTACCTTCAAGGTTGCTTTGGTGGTGGGACTGCC
CTCAGATTGGCTAAAGATCTAGCAGAGAACAACGTAGGTGCCTGTGTTCTTGTAGTATGT
TCTGAAATCTTAACATCGACTTTCCGTAAGCCTTCTGAGGAAGTAGACAATTTAGTAGGC
CAATCTCTTTTTGGTGATGGGGCCGCAGCTCTAATTGTG---------------------
---------------------------GCAGATCAAATATTTATCCCTGATTCAGAGAAT
GCAGTTGAAGGGCATGTTTGTGAAATGGGCGTTGTTAATTTGAAAAATGTGCCAAACCTA
ATTTTTGAGTACATAGACAAATGCATGGTTGAAGCTTTTGGTATTAATGATTGGAACTCA
TTATTTTTCATCGTTCACCCAGGTGGTCCGGCAATTCTTGATCAAATTGAAGCAAAACTC
AGCTTAAAAAAGGAAAAACTCGAAAGTAGGCATGTGCTAAGGGAGTATGGAAATATTGTG
AGTCCATGCGTGTTCTTTGTCATGGATGAGACGAGAAAAAAGTCTTTCAAAGAAGAAAAG
GCTACTACAGGGGAGTTGGAGTGGGGTGTTTTGTTGGGGTTTGGACCAGGCTTGACAGTG
GAGACGATTCTACGCAGTCGGTGA
>Vivin_XM_010664197.2.p1
ATGGCTTCAGTTGAGGAATTTAGAAACGCTCAACGTGGTCCGGCCATCCTAGCCATTGGC
ACAGCTACCCCCGACCACTGTGTCTACTATGCTGATTACTATTTCAGGGTCACTAAGAGC
GAGCACATGACTGAGTTGAAGAAGTTCAATCGCATATGTGACAAATCAATGATCAAGAAG
CGTTACATTCACTTGACCGAAGAAATGCTTGAGGAGCACCCAAACATTGGTGCTTATATG
CCATCTCTTAACATACGCCAAGAGATTATCACTGCTGAGGTACCTAGACTTGGTAGGGAT
GCAGCATTGAAGGCTCTTAAAGAGTGGGGCCAACCAAAGTCCAAGATCACCCATCTTGTA
TTTTGTACATCCGGTGTAGAAATGCCCGGTGATTACAAACTCGCTAATCTCTTAGGTCTT
GAAACATCCGTTAGAAGGGTGATGTTGTACCATCAAGGGTGCTATGCAGGTGGAACTGTC
CTTCGAACTGCTAAGGATCTTGCAGAAAATAATGCAGGAGCACGAGTTCTTGTGGTATGC
TCTGAGATCACTGTTGTTACATTCCGTGGGCCTTCCGAAGCTTTGGACTCTTTAGTTGGC
CAAGCCCTTTTTGGTGATGGGTCTTCAGCTGTGATTGTTGGATCAGATCCAGATGTCTCG
GAACGACCACTCTTCCAACTTGTTTCAGCGGCCCAAACATTCATTCCTAATTCAGCAGGA
GCCATTGCCGGAAACTTACGTGAGGTGGGGACTTTTCATTTGCCCAATGTGCCTACTTTG
ATTTCTGAGAACATAGAGAAATGTTTGACCCAGGCTTTTGACATTAGCGATTGGAACTCG
TTATTTTGGATTGCTCACCCAGGTGGCCCTGCAATTCTCGATGCAGTTGAAGCAAAACTC
AATTTAGAGAAAAAGAAACTTGAAACAAGGCACGTGTTAAGTGAGTATGGTAACATGTCT
AGTGCATGTGTGTTGTTTATTTTGGATGAGATGAGAAAGAAATCCCTAAAAGGGGAAAAA
GCCACCACAGGTGAATTAGATTGGGGAGTACTATTTGGTTTTGGACCTGGCTTGACCATC
GAAACTGTTCTGCATAGCGTTCCT
>Vivin_XM_010664198.2.p1
ATGGCTTCAATTGAGGAAATCAGAAACGCTCAACGTGGTCCGGCGATCCTAGCCATTGGC
ACAGCTACTCCCGACCACTGTGTCTACTATGCTGATTACTATTTCAGGGTCACCAAGAGC
GAGCACATGACCGAGTTGAAGAAGTTCAATCGCATATGCGACAAATCAATGATCAAGAAG
CGTTACATTCATTTGACTGAAGAAATGCTTGAGGAGCACCCAAACATTGGTGCTTATATG
CCATCTCTTAACATACGCCAAGAGATTATCACTGCTGAGGTACCCAAACTCGGTAAAGAA
GCAGCATTGAAGGCTCTTAAAGAGTGGGGTCAGCCCAAGTCAAAGATTACCCATCTTGTA
TTTTGTACCTCGGGTGTAGAAATGCCTGGTGATTATAAACTAGCTAATCTCTTAGGCCTC
GAAACATCGGTCAGAAGAGTGATGTTGTACCATCAAGGGTGTTATGCAGGTGGAACTGTC
CTTCGAACCGCCAAGGATCTTGCAGAGAATAATGTAGGAGCACGAGTTCTTGTGGTATGT
TCTGAGATCACTGTTGTTACATTTCGTGGGCCTTCTGAAGCTTTGGACTCTTTAGTTGGT
CAAGCCCTTTTTGGTGATGGGTCTGCAGCTGTGATTGTTGGATCAGATCCAGATGTCTCG
GAACGACCCCTCTTCCAGCTTGTTTCAGCAGCCCAAACATTTATTCCTAATTCAGCAGGT
GCTATTGCGGGTAACTTACGTGAGGTGGGAACCTTTCACTTGCCTAATGTGCCTACTTTG
ATTTCCGAGAACATAGAGAAATGCTTGAGTCAAGCTTTTGACATTAGTGATTGGAACTCG
TTATTTTGGATCGCTCACCCAGGTGGCCCTGCAATTCTTGATGCAGTTGAAGCAAAACTC
AATTTAGAGAAAAAAAAGCTTGAAACAAGACATGTGTTAAGTGAGTATGGTAACATGTCT
AGTGCATGTGTGTTGTTTATTTTGGATGAGATGAGAAAGAAATCCCTAAAAGGGGAAAAT
GCCACCACAGGTGAATTGGATTGGGGAGTACTATTCGGTTTTGGGCCCGGCTTGACTATC
GAAACTGTTCTACATAGCATTCCT
>Vivin_XM_010664202.2.p1
ATGGCGTCTGTGGAGGAAATTAGAAATGCTCAGCGTGGTCCGGCCGTTCTAGCCATTGGC
ACAGCTACCCCGGACAACTGTCTGTACTTCGCTGATTACTATTTCCGGGTCACTAAAAGC
GAGCACATGACCGAGCTCAAGAAGTTCAACCGCATTTGTGACAAATCCATGATCAAGAAG
CGTTACATTCATTTGACCGAAGAAATGCTTGAAGAGCACCCAAACATTGGTGCTTATATG
CCATCTCTTAACATACGCCAAGAGATTATCACTGCTGAGGTACCCAAGCTTGGTAAGGAA
GCAGCATTGAAGGCTCTTAAAGAGTGGGGTCAGCCTAAATCGAAGATCACCCACCTTGTA
TTTTGTACATCAGGTGTAGAAATGCCTGGTGATTATAAACTCGCTAATCTTTTAGGGCTC
GAACCATCTGTCAGAAGAGTGATGTTGTACCATCAAGGGTGCTATGCAGGTGGAACTGTC
CTTCGAACCGCTAAGGATCTTGCAGAGAATAATGCAGGAGCACGAGTTCTTGTGGTGTGC
TCTGAGATCACAGTTGTTACATTTCGCGGCCCTTCCGAAGCTTTGGACTCTTTAGTTGGC
CAAGCCCTTTTTGGTGATGGGTCTGCAGCTGTAATCGTAGGATCAGATCCGGATATCTCA
GAACGACCACTCTTCCAGCTTGTCTCAGCAGCCCAAACATTTATTCCTAATTCTGCAGGT
GCCATTGCAGGAAACTTACGTGAGGTGGGAACCTTTCATTTGCCCAATGTGCCCACTTTA
ATTTCTGAAAACATTGAGAAATGTTTGACTCAGGCTTTTGACATTAGCGATTGGAACTCG
TTATTTTGGATTGCTCACCCAGGTGGCCCTGCAATTCTTGATGCAGTTGAAGCAAAACTC
AATTTAGATAAAAAGAAACTCGAAACGAGGCATGTGCTAAGTGAGTATGGAAACATGTCA
AGTGCATGTGTGTTGTTTATTTTGGATGAGATGAGAAAGAAATCCCTTAAGGGGGAGAGG
GCCACCACGGGTGAATTGGATTGGGGAGTATTATTCGGTTTTGGACCAGGCTTGACTATT
GAAACTGTTTTGCATAGCATTCCT
>Vivin_XM_019224647.1.p1
ATGGTGTCAGTGGGGGAAATCAGAAAGTCCCAAAGAGGTCCAGCCGTTCTGGCCATCGGC
ACGGCCACTCCAGCCAACTGTGTCTACTATCCTGATTACTACTTCCGCATCACCAACAGC
GAGCATATGACTGAATTGAAAGAGTTCAAGCGCATGTGTGATAAATCCATGATAAACAAA
CGCTACATGCACCTCAATGAAGAAATTCTCAAGGAGAACCCCAACGTCTGTGCCTACATG
CCATCTCTTGATGCCCGTCAAGACATGGTGGTGGTTGAAGTACCAAAGCTCGGCAAGGAA
GCTGCTGTCAAGGCCATCAAAGAATGGGGCCAGCCCAAATCCAAGATCACCCACCTTGTC
TTCTGCACCTCCGGTGTTGACATGCCCGGTGACTATCAACTCACCAAGCTGCTCGGCCTC
AAACCCTCCGTCAAGAGGCTGATGATGTACCAACAGGGCTGCTTTGCTGGAGGCACCGTC
CTCCGCCTTGCCAAGGATCTTGCCGAGAACAACGCCGGCGCCCGTGTTTTGGTCGTCTGC
TCTGAAATCACCGCCGTCACTTTCCGAGGCCCCTCTGACCACCTGGATTCTCTCGTGGGT
CAGGCGCTTTTCGGTGATGGTGCAGCTGCCATTATCATTGGTGCAGACCCAGATACCAAA
GAACGCCCACTCTTCGAACTCGTCTCTGCAGCTCAGACTATTCTCCCCGACTCCGAGGGT
GCAATCGATGGACACCTGCGCGAAGTGGGTACGTTCCATTTAAAAGACGTCCCAGGGTTG
ATTTCCAAGAACATAGAGAAGAGCTTGGTGGAAGCCTTTAAGATCAGCGACTGGAACTCC
TTGTTCTGGATCGCTCACCCCGGTGGCCCAGCAATTTTAGATCAGGTTGAGTTAAAACTG
GGTCTGAAGGAAGAGAAACTGAGAACTCGACACGTTCTGAGCGAGTATGGGAACATGTCT
AGTGCATGCGTGCTGTTTATCCTGGACGAAATGAGGAAAAAGTCGATCGAAGAAGGAAAG
GGCACCACAGGGGAACTGGAATGGGGCGTTCTGTTTGGATTTGGACCAGGTCTCACCGTT
GAAACCGTTTTGCACAGCCTTGCT
>Vivin_XM_019225976.1.p1
------------------------------------------------------------
------------------------------------------------------------
------------------------------------------------------------
------------------------------------------------------------
------------------------------------------------------------
------------------------------------------------------------
---------------------ATGCCTGGTGATTATAAACTTGCTAATCTCTTGGGTCTT
GAAACTTCAGTTAGAAGAGTTATGTTGTACCATCAAGGGTGCTATGCAGGTGGAACTGTC
CTTCGAACCGCTAAAGATCTTGCAGAGAATAATGCAGGAGCACGAGTCCTTGTGGTGTGC
TCTAAGATCACTGTTGTTACATTCCGAGGACCTTCCAAATCTTTGGATTCTTTAGTTGGT
CAAGCCCTTTTTGGTGATGGGTTTGCAGCTGTGATTGTTAGATCAGAT------------
------------------------------------------------------------
------------------------------------------------------------
---TCAGATAACATAGAGAAATGCTTGACTCAAGCTTTTGATATTAGCGATTGGAACTCG
TTATTTTGGATTGCCCATCCAGGTGGCCCTGCAATTCTTGATGCAGTTGAAGCAAAACTC
AATTTAGATAAAAAGAAACTTGAAACAAGACATGTGTTGAGTGAGTACGGTAACATGTCA
AGTGCATGTGTGTTGTTTATTTTGGATGAGATGAGGAGGAAATCATTGAAGGGGAAAAAG
GCCACCACAGGTGAATTGGATTGGGGAGTATTGTTCGGTTTTGACCAGGCTTGA------
------------------------
>Vivin_XM_019225977.1.p1
ATGACTTTAGTTGAGGAAATTAGAAATGCTCAATGTGGTCTGACTATACTAGCCATTGGC
ACAACTACTCTTGACCATTGTGTTTACTATGTTGATTACTATTTTAGGGTCACTAAGAGC
GAGCACATGACTAAGTTGAGGAAGTTCAATTGCATATGTGAAAAATCAATGATCAAGAAG
CGCTACATTCATTTGACTGAAAAGATGCTTGAAGACCACCCAAATATTGATGCCTGTAGG
TTATCTCTTAATATAAAG------------------------------------------
------------------------------------------------------------
------------------------------------------------------------
------------------------------------------------------------
---------------------------AATAATGCAGGAGCACAAGTTCTTGTGGTGTGC
TCTGAGATCACTGTTGTTGTATTCCGTGGGCCTTCTAAAGCTTTGGACTCTTTAGTTGGC
CAAGCCCTTTTTGGTGATGGGTTTGCAATTGTGATCATTGGATTAGATCTAGATCTCTCG
GAACGACCACTGTTCCAACTTGTCTCAACAACCCAAACATTTATTCCTAATTCACAAGGT
GCCATTGTTAGAAACTTGTGTGAGGTGGGAACCTTTCATTTGCCCAATGTGCCTATTTTA
ATTTCTCATAACATAGGAAAATGCTTGACTCAAGCTTTTGACATTAGCGATTGGAACTCA
TTATTTTGGATTGCTCACTTAGATAGCCCTGCAATTCTTGATGTAGTTGAAGCAAAACTC
AATTTAGAGAAAAAGAAACTTGAAACAAGGCATGTGCTAAGTGAGTACGGTAACATGTCA
AGTGCATGTGTGTTGTTTATTTTGAATGAGATGAGAAATAAATCTCTGAAGTGGAAGAAG
GCCACCATCGGTGAATTGGATTGGGGAGTATTATTCGGTTTTGGACCAGGCTTGACCATT
GAAACTGTTTTGCATAGCATTCCT
>AHYPO_001633-RA
ACATCAAACATTGATGACATCCGCCAAGCTCAGCGTGGACCCGCTATCCTGGCCATCGGC
ACTGCTACGCCTCCAAATTGCGTGTATTACCCTGATTATTATTTTCGTGTTACTAATAGC
GAACATATGACTCAGTTGAAAGAGTTTAAGCGCATGTGTGACAAATCAATGATCAATAAA
CGTTACATGTATCTAACGGAAGATATATTATCGGACAATCCAAATATGTGCGAGTACATG
TCATCCCTAGACACCAGGCAAAATATGGTGGTGACTGAAGTTCCTAGATTGGGTAAAGAA
GCTGCTGTTAAGGCCATCAAGGAGTGGGGCCAACCTAAGTCAAAAATCACCCATGTCATT
ATGTGCACATCAGGTGTGGACATGCCGGGAGACTATCAGCTCACTAAACTCCTCGGCCTT
CGTCCGTCTGTCCGTCGCTTCATGCTCTACCAACAAGGTTGTTTTGCTGGCGGAACTGTC
CTTCGCCTTGCCAAGGACCTCGCCGAGAACAACCGTGGGGCTCGTGTCTTGGTG------
------------------------------------------------------------
---GCCCTATTTGGGGATGGTGCCGGAGCATTGATAGTAGGTGCTGACCCAGATGAGTTA
GAAAGGCCCTTATTTAAGATGGTGTGGACAGCTCAAACAATACTTCCGGACTCTGAGGGA
GCAATAGATGGTCACCTACGTGAAGTAGGAACATTTCACTTAAAAGATGTCCCTGGTTTG
ATCTCTAAGAACATTAATAAGGCTCTTGAGGATGCATTTTTAATCAACGATTGGAATTCC
ATCTTTTGGATAGCGCACCCGGGCGGGCCCGCTATTTTGGACCAAGTTGAGCAAAAGTTG
GGACTAAATGAGGAAAAATTAACTACACGTAATGTGTTGAGGGATTATGGTAACATGTCT
AGTGCTTGCGTTTTGTTTATCTTAGATGAGATGAGGAAGAAGTCGTCTGAGGAAGGGAAG
GCTACTACAGGCGAACTCGATTGGGGAGTTTTGTTCGGGTTCGGGCCGGGCCTTACTGTT
GAGACGGTGCTTCATAGCGTTCCT
>AHYPO_004830-RA
AACTTATCGCTGGATGATATCCGTAAGGCTCAGCGTGGACCAGCCATCTTGGCTATTGGC
ACTGCTACGCCGCCTAATTGCGTGTACTATCCTGATTATTATTTTCGTATTACTAAGAGT
GAACACTTGACTCAGTTGAAGGAGTTTCAACGCATGTGTGATAAATCAATGATCAACAAA
CGTTACATGTACTTAACCGAAGATATTTTGTTGGACAATCCAAATATGTGCGAGTATATG
TCATCACTAGACACTAGACAAGACATGGTGGTGGCTGAAGTTCCTAGGCTAGGCAAAGAA
GCTGCTATCAAAGCCATCAAAGAATGGGGACAACCCAAATCCAAAATCACCCATGTTATC
ATGTGCACCTCCGGTATCGACATGCCCGGTGATTATCAGCTCACTAAACTCCTCGGCCTC
CGCCCATCTGTTCGCCGCTTTATGCTCTACCAACAAGGTTGTTTTGCTGGTGGTACAGTC
CTTCGTCTGGCTAAGGACTTAGCCGAGAACAATCGTGGAGCACGAGTCCTAGTGGTTTGC
TCAGAGATCACCGCGATATGTTTTCGCGGGCCAACAGAACATTTAGACTCAATGGTGGGC
CAAGCCCTATTTGGTGATGGGGCAGGAGCCTTAATAGTGGGTGCAGACCCAAATGAGCCC
GAAAGGCCCTTATTCAAAATGGTATGGACAGCCCAAACCATAATACCAGATTCAGAAGGT
GCAATAGATGGACACTTACGTGAAGTGGGAACTTTTCACTTAAAAGATGTTCCTGGTTTA
ATCTCAAAGAATATAAACAAAGCTCTTGAAGATGCATTTAACATAAATGATTGGAACTCC
ATTTTTTGGATTGCCCATCCTGGTGGGCCCGCTATTTTGGATCAAGTTGAGGAGAAATTG
GGTCTTGATAAAGAGAAACTTAAAACAAGAAATGTTTTAAGGGATTATGGGAATATGTCT
AGTGCTTGTGTTTTGTTTATTCTTGATGAGATGAGGAAGAAGTCTTGTGAGGATGGGAAA
TCTACAACCGGTGAACTTCATTGGGGGGTTTTATTTGGGTTCGGGCCCGGTCTTACTGTT
GAGACTGTTCTTCAAAGTGTTCCT
>Aqcoe2G118400.1
ATGATGGGTGTCGATGCCTTTCGCAGTGCTCAGAAAGGTCAAGCCATAATGGCTATTGGA
ACAGCTAATCCACCTAATTGTGTTGATTATCCTGATTATTACTTCAGAATTACTAACAGT
GAACACATGACTGACCTCAAAGAGTTCAAGCGCATATGTGAAAGAACGACAGTTAAGAAG
CGGTACATCCACTTAACAGAAGACGTCCTCAAGGAAAATCCTAATATGTGTGCTTACAAG
CCCTCATTAGATGCTAGGCAGGATATGGCTGTGGTTGATGTACCAAAGCTAGCCAAAGAA
GCTGCAGTGAAGGCTATTGAAGAATGGGGACAGACGAAATCAAAGATCACACACCTTGTC
TTTTGCAACTGTGGTGGTGATATTCCTGGGGACGTCCGTCTTGTTAAGCTCCTTGGTCTT
AAGCTCTCCGTGAAGCGATATATGATGTACCAACAAGGTTGCTTTGGAGGTGGGATGGTA
CTCCGGTTGGCCAAAGACTTAGCTGAGAACAATAGAGGTGCACGCGTGCTTGTTGTTTGC
TGCGAGACCATCCATCTTTCGTTCCGTGGTCCAAGTGATCATCTTGCTAGTCTTGTAAAC
CAAGCACTCTTTGGAGATGGTGCTGCTGCACTCATTGTTGGAGCTGACCCAATTATAGGC
GAAAAGCCTTTATTTGAAGTGGTTTCAACTGCACAAACTCTTGTCCCAGATAGCGATGGG
GCTATTCAAGGACACTTGAAAGAGGAGGGTACATTCAATCTTAAGAATGTGCCTGAGCTC
ATTTCAAAGAACATAGAAAAGTGCCTTCAAGAGGCATTTGAGATCTCAGACTGGAACTCA
TTGTTCTGGATTGCGCACCCCGGTGGTCCAGCAATCCTGGACAAAGTTCAAGATATATTG
GACCTCGAACCTGATAAATTACGTACTCGACAAGTGTTAAGCGATTATGGTAACATGTCG
AGTGCATGTGTTCTTTTCATATTGGATGAAATGAGGAAAAAATCTGTTCAAGATGGCATG
AAGACTACAGGGGAGCTAGAATGGGGTGTGCTCTTTGGCTTTGGAGCAGGTCTTACAGTT
GATACTGTGCTCCGTAGTGTGCCT
>Aqcoe2G387500.1
ATGGTGGGTGTTGATGTATCTCGTACGGTGCAAATAGGGCTAGCCGTTATGGCAATAGGA
ACAGCTACACCACCTAATTGTGTTGATTATCCTGATTATTACTTTAGAGTCACTAACAGT
GAGCACAAAACTGAACTCAAAGAATTCAGACGCATATGTGAAAGAACGACAGTCAAAAAG
CGTTACATGCATCTCACTGAAGATATTCTTAAGGAGAATCCTAATATGTGTGCTTTCAGC
TCCTCATTGGATGCTAGGCAAGCTATGGCTGTGGTAGCAGTACCAAATCTAGCCAAAGAA
GCAGCAACAAAGGCTATTGAGGAATGGGGACAACCAAAATCCATGATCACTCATCTTGTT
TTTTGCAACTGTGGTGGTGATATTCCTGGGGACGTCCAGCTTATGAAACTCCTCAAGCTC
AAACCATCTGTCAAGCGATACATGATGTACAGCCAAGGTTGCTTTGGAGGCGGCATGGTG
CTTCGCCTTGCCAAAGACCTTGCTGAGAACAATAAAGGTGCGCGTGTGCTTGCAGTTTGT
TGTGAGACCATCCATCTTTCTTTCCGTGGTCCAAATGCTCATCTTGACAGTCTAGTAAAC
CAAGCTCTCTTTGGAGACGGTGCAGCTGCACTAGTAATTGGAACTGACCCAGTTATAGGC
GAAAAGCCTATATTCGAAGTGGTGTCAACTGCCCAAACCATTCTCCCAGATAGTGATGAG
GCCATTAAGGGACACTTGAAAGAAGAGGGTACCTTCAACCTTAAGGATGTGCCTGGGCTC
ATTTCAAAGAACATCGAAAGTTGCCTTGAAGAGGCATTTGAGATTTCGGATTGGAACTCC
TTGTTCTGGATTGCTCACCCTGGTGGACCAGCAATCCTAGACAAGATTCAAAATAAATTG
AACCTTGAACCTAAAAAATTACGTACTCGACAAGTATTAAGTGACTACGGTAACTTGTCG
AGTGCTTGTGTCCTTTTCATAATGGAAGAAATGAGGAAGAACTCTGTCCAAGAAGGATGC
AAGACTACAGGGGAGCTAGAGTGGGGAGTGCTGTTTGGAATTGGAGCAGGTCTTACAGTT
GACACAGTTCTCCGTAGCATGCTT
>Aqcoe3G357100.1
ATGGTTGACATCAACACAATTCGTAGAACACAAAGAGGTGCAGCCGTGATGGCAATTGGA
ACTGCAAATCCACCTAATAGTGTTGATTATCCCGATTACTACTTCAGGATCACCAAGAGT
GACCACATGACTGAGCTCAAAGAGTTCAAACGCATGTGTGCAAAATCAATGATCAAGACC
CGTTACTTGCACTTAACTGAAGATCTACTCAAGAAAAACCCTAATCTAGGAGCTTATAAA
CCATCATTGAATGCGAGGCAGGATATACTTGTGGAAGAGATACCAAAACTAGGCAAAGAA
GCAGCTGTAAAGGCTATCCAGGAATGGGGACAACCAAAGTCAGAGATCACACACCTAATA
TTTTGCAGCGGCGGTGTTGACACACCTGGGGACTTCCAGCTTACCAAACTGCTTGGGCTT
CAGTTGTCTGTCAAACGATACATGATGTACCAACAAGGGTGCTTCTCAGGCGGCATGGTG
CTTCGCCTTGCAAAAGACCTTGCTGAGAACAATAGAGGTGCACGTGTACTTGTTGTTTGC
TCTGAAATCACAGTGCTTACCTTCCATGGTCCAAGTTCTAACCTTGATAGTCTATTAGGC
CAAGCAATATTTGGTGATGGGGCAGCAGCAGTCATAGTTGGAGCTGACCCTGTTATAGGC
GAAAAGCCCTTATTCAAGATAGTGTCAGCTTCACAGACCATAATACCAGATTGTGGTGAT
GCGATTGACGGACACTTGAGAGAAGAGGGTATTTTCCACCTTAAAACTGTGCCTGAGCTT
GTGTCAATGAATATAAAGAAGAGCCTTGAAGAGGCATTTGAGATTTCTGACTGGAACTCA
TTGTTCTGGATTGTTCACCCTGGTGGACCAAAAATTCTAAACCAAGTTGAACTTAAACTA
AACCTGGAACCTGAAAAATTGGCTAGTCGACACGTTTTGAGTGAGTATGGAAACATGTCA
GGTGCATGTGTACTATTTGTATTGGACAAAATGAGGACTAAATCAGTCCAAGAGGGTTTA
CAGACTACAGGAGAGCTAGAATGGGGTGTGCTTTTTGGGTTTGGACCAGGTCTGACAGTT
GAAACTCTTCTCCATAGCGTGCTA
>Aqcoe5G262300.1
GGTGCAAAAGCAAACGAAGCA---------------GGAGTAGCTGTGCTTGCCATTGGA
ACAGCTATACCACCCAATTGCTACTATTATCCGATTTCTACTTTCGTGTTACCAAGATCG
------------------------------------------------ATGGTTCGAAAG
CGGTACATGCATCTGACAGAGTCCATGCTTGAGGAGAATCCCAAGTTAGGTGCTTGCATG
CCTTCTCTTGATGCTAGACAGGACATTGCTGCTGTTGGAGTTCAAACACTAGGCCAAGAA
GCTATAGAAAAGGCAATCAAAGAATGGGGTCAGCCTAAATCCAAAATAACTCATTTAGTA
GTTCATGCAAGTGGAATCGACATACCTGGTGATTATCAACTCACTAAGCAACTCGGCCTT
CCACTCAATATAAAACGATTCATGATGTATCACCAGGGATGTCATGCTGGGGGTACTGTC
CTTCGTCTTGAGAAAGATCTCGCTGAGAACAATGAGGGTGCGCGTGTACTTGTTATATCC
TGTGAATTTAGTATTCTAAGTTTTCGAGGACCATCTGACAATCCAAGTAATCTAGTGGGT
ATGGCTGTTGTTGGGGATGGCGCTGCAGCTCTAGTCATTGGCACCCACCCAGAAGAGTCA
GAGTTCCCACTGTTTGAACTTGTATCTGCAAGTCAAGCCATATTGCCTGTCACGGACCGT
GCTATACAAGCACAACTACGTGAAACTGAT------------------------------
------------------------TTGAAAACAACATTTGCTATCAAAGATTGGAACTCG
TTGTTTTGGATTTTACATCCAGGCGGTCAAGCCGTTCTTGATCGAATTGAGACCAAACTT
GGACTGAATGAGGAGAAATTGAATTCTCGACATGTATTGAGTGAGTATGGGAACATGGGG
AGTGCTAGCGTTTTGTTTATTTTGAACGAGTTAAGAAAGAGGTCCATAGAAAAAGGGCAA
GCCACAACCGGTGAACTGAATTTGGGTGTGTTACTTGGGTACGGACCAGGTCTCAATGTC
GAGGCTGTTTTGCGGGGCCTTCCT
>Aqcoe5G334300.1
ATGGTTTCTGTTGAAGAAATCCGAAATGCTCAACGTGGTCCAGCAGTTCTAGCCATTGGC
ACAGCTACTCCTTCCAACTGTGTTTATTATCCTGATTACTACTTTAGAATTACTAAAAGT
GAACATCTCACTGATTTGAAGGAGTTCAAGAGGATGTGTGATAAATCACAGATAAAAAAG
CGTTACATGCATCTGAATGAAGAAATTCTAAAAGAGAACCCAAGCATGTGTGCTTATGAG
CCATCACTTGATGCACGTCAAGATATGGTGGTTGTGGAGGTACCAAAACTAGGCAAAGAA
GCTGCATCAAAGGCCATCAAAGAATGGGGCCAACCAAAATCAAAGATCACCCATGTTGTA
TTTTGTACTTCTGGGGTAGACATGCCTGGTGACTACCAACTTACTAAACTCCTAGGCCTT
CGACCATCCGTTAAACGATTGATGATGTATCAACAAGGTTGTTTCGCTGGTGGAACTGTC
CTCCGTCTTGCAAAGGACTTAGCTGAAAACAATGCCGGTGCACGTGTACTAGTCGTGTGC
TCTGAGATCACCGCAGTAACTTTCCGTGGACCATCTGATCACTTAGACTCATTGGTAGGT
CAAGCCCTATTTGGTGATGGTGCAGCAGCTGTGATCATTGGTGCAGACCCTGATATGGCA
GAACGTCCATTGTTTCAACTTGTTTCTGCAGCTCAGACTATTCTCCCTGACTCTGATGGC
GCCATTGATGGGCATTTACGCGAAGTGGGCACCTTTCACTTAAAAGATGTTCCAGGCTTG
ATTTCCAAAAACATCCAGAAGAGTTTGGTTGAAGCATTCAGCATTAGTGATTGGAACTCA
CTGTTTTGGATCGCTCACCCAGGTGGTCCAGCTATTCTTGACCAGGTTGAACTCAAACTC
GGTTTGAAGGAAGAGAAACTCAAAACTCGGCAGGTATTGAGTGATTATGGGAACATGTCA
AGCGCGTGCGTGCTATTTATTCTTGACGAAATGAGGAAGAATGCTGCAGAGGAAGGTTTG
AGCACTACTGGACAATTGGAATGGGGTGTTTTGTTCGGTTTCGGACCTGGTTTGACAGTG
GAGACTGTTTTGCATAGCATGCCT
>Cannu_CA00g90780
------------------------------------------------------------
------------------------------------------------------------
------------------------------------------------ATGATTAATAAG
AGATACTCATACTTAACAGAGAAAATCCTGAAAAAGAATCTTAATATTTGTGAATACAAA
TCTTCCTTTGATGTTAGGCAAGAAATAGCAGTTGTTGAAGTGCAAAATCTTGGCAAGGAG
GCAGCCCAAAAGGCCATCAATGAATGGGGCCAGCCCAAATCCAAGATTACCCATTTGGTC
TTTTGCACCAGTGGTGTAGACATGCCGGGAGACTATCGGCTCACTGAGCTTCTTGGGCTT
AGTCCATCGGTTAAGCGATTTATGATGTACCAACAAGGTTGTTCTGGTGGTGGAACTGCT
CTTCGATTAGCTAAGGAC------------------------------------------
------------------------------------------------------------
------------------------------------------------------------
------------------------------------------------------------
------------------------------------------------------------
---------------------------------------------------TGG------
------------------------------------------------------------
------------------CTGAAAACAAGGAAGCTCGTGTCC------------------
------------------------------------------------------------
---------------------------------TTGTTGTTTGGTCCGAGTTAA------
------------------------
>Cannu_CA05g17040
------------------------------------------------------------
------------------------------------------------------------
------------------------------------------------------------
------------------------------------------------ATGTACTACGTA
CCAACA------------------------------------------------------
------------------------------------------------------------
------------------------------------------------------------
CGACCCTCAATCAAACGACTCATGATGTACCAACAAGGTTGGTTTGCTGGTGGAACCGTT
ATCCGACTAGCAAAGGACTTAGCTGAAAACAACAAGGGAGCTCGAGTCCTTGTTGTTTGC
TTAGAAATAACTGCAGTTACTTTTCGTGGCCCAAGTGATCACTTAGATAGTATGGTTGGA
CAAGCGCTCTTTGGTGATGGGACAGCTGCACTCATTGTAGGTTCTAATCCATTACCAGGA
GAAAAACCTTTGTTTGAGCTTGACTCTGCGGCCCAAACACTTCTCCCTAACAGCAAGGGC
GCTATAGATGGTCACCTTCATGAAGCTGGGACATTTCACTTAAAAGATGATCCTGGATTG
ATCTCAAAGAACATTGAGAAGAGTTTGATAGAAGCATTCCAAATTTCTAATTGGAACTCT
ATCTTTTGGATTGCTCACCCCGGTGGGCCAGCAATCCTGGACCAAGTTGAATTAAAGTTG
GGCCTAAAGCCCAAAAAACTCTGGACTAAGAAAGTCTTGAGTGACTATGAAAACATGTCT
AGTGCTTGTGTTCTCTTAATTTTGGATGAAATTAGAAAGGCTTCAGTCAAAGAAGGGTTT
AGTAGTACTGGTGAACTTGATTGGGGTGTACTTTTTGGATTTAGACCTGGGCTTACGGTT
GAGACTGTTCTCCATAGTGTGTCT
>Ccan_Cc00_g19010
------------------------------------------------------------
------------------------------------------------------------
------------------------------------------------ATGATTAAGAAG
CGTTACATGTACTTGACAGAGGAAATCTTGAAGGAAAATCCCAATATTTGTGCTTACATG
CCCTCACTAGATGCTAGGCAAGACATGGTGGTTGTTGAAGTACCAAAACTGGGCAAAGAA
GCAGCCCAAAAGGCCATTAAGGAATGGGGTCAGCCCAAGTCCAAGATCACCCATCTAGTC
TTCTGTACCAGTGGTGTGGACATGCCTGGAGACTATCAGCTCACCAAACTCTTGGGCCTT
CGCCCATCCGTCAAGCGCCTCATGATGTACCAACAGGGTTGTTTTGGCGGTGGGACGGTC
CTCCGGCTAGCCAAGGACCTGGCTGAGAACAACAAAGGTGCCCGTGTCCTTGTCGTCTGC
TCAGAAATCACTGCAGTTACATTCCATGGCCCAAGTGACCATTTGGATAGCCTTGTAGGC
CAAGCCCTGTTTGGAGATGGGGCAGCTGCCATCATTATCGGCGCCGATCCCGTTCCCGAA
GAGAGGCCCTTGTTTGAGCTCGTTACAGCAGCCCAAACCATTCTTCCAGACAGTCACGGG
GCTATCGACGGCCAACTTCGTGAGGTTGGGACGTTCCATCTTAAGGATGTTCCCGGGTTA
ATCTCGAAGAACACTGAAAAGAGCCTGAAAGAAGCATTTGAGATTTCTGATTGGAACTCA
CTCTTCTGGATTGCGCATCCTGGTGGGCCTGCAATTTTAGACCAGGTGGAGCAAAAACTG
GCTCTTAAACCCGAAAAATTACGGACTAGGCATGTGCTGAGCGAGTATGGAAATATGTCA
AGTGCCTGTGTCCTGTTCATTCTTGATGAGATGAGAAAGGCCTCAGCCAAGGATGGATTC
AACACCACAGGGGAATTAGACTGGGGTGTGCTCTTTGGTTTTGGGCCTGGAATCACAGTT
GAGACAGTGCTTCACAGCGTCACG
>Ccan_Cc00_g32030
------------------------------------------------------------
------------------------------------------------------------
------------------------------------------------ATGATTAAGAAG
CGCTACATGTACTTGACAGAGGAAATCTTGAAGGAAAATCCCAATATTTGTGCTTACATG
CCCTCACTAGATGCTAGGCAAGACATGGTGGTTGTTGAAGTACCAAAACTGGGCAAAGAA
GCAGCCCAAAAGGCCATTAAGGAATGGGGTCAGCCCAAGTCCAAGATCACCCATCTAGTC
TTCTGTACCAGTGGTGTGGACATGCCTGGAGACTATCAGCTCACCAAACTCTTGGGCCTT
CGCCCGTCCGTCAAGCGCCTCATGATGTACCAACAGGGTTGTTTTGCCGGTGGGACGGTC
CTCCGGCTAGCCAAGGACCTGGCTGAGAACAACAAAGGTGCCCGTGTCCTCGTCGTCTGC
TCAGAAATCACTGCAGTTACATTCCGTGGCCCAAGTGATCATTTGGATAGCCTTGTAGGC
CAAGCCCTGTTTGGAGATGGGGCAGCTGCCATCATTATCGGCGCCGATCCCGTTCCCGAA
GAGAGGCCCTTGTTTGAGCTCGTTACAGCAGCCCAAACCATTCTTCCAGACAGTCACGGG
GCTATCGACGGCCATCTTCGTGAGGTTGGGACGTTCCATCTTAAGGATGTTCCCGGGTTA
ATCTCCAAGAACATTGAAAAGAGCCTGAAAGAAGCATTTGAGATTTCTGATTGGAACTCA
CTCTTCTGGATTGCACATCCTGGTGGGCCTGCAATTTTAGACCAGGTGGAGCAAAAACTG
GCTCTTAAACCCGAAAAATTACGGACTAGGCATGTGCTGAGTGAGTATGGAAATATGTCA
AGTGCCTGTGTCGTGTTCATTCTTGACGAGATGAGAAAGGCCTCAGCCAAGGATGGATTC
AACACCACAGGGGAATTAGACTGGGGTGTGCTCTTTGGTTTTGGGCCTGGACTCACAGTT
GAGACAGTGCTTCACAGCGCCACG
>HanXRQChr11g0325321
CTCGTGGATGTTGAAACAATCCGAGAGACCCAACGAGGTCTAGCCATTCTTGCCATTGGC
ACTGCAACTCCTTTCAGTTGTGTTAATTATGCCGACTATTATTTCCGCGTTACAAATAGC
GAGCATATGATTGATCTTAAGGAGTTTAAACGCATATGTGACAAGACAATGATCAAGAAG
CGATTCATGATTCTCTCGGAAGAGTTTCTAAAGGAAAATCCCAACATGTGCGAGTACATG
CCGTCTTTGAATACTCGTCAAGACTTGTTGATCACTGCCGTCCCGAAGCTCGGCGGGGAA
GCTGCTATCAAAGCCATCAAGGAGTGGGGAGTCTCAAAATCGAAGATCACTCATCTCATC
TTTTGCACCTCGGGA---------------------------------------------
------------------------------------------------------------
------------------------------------------------------------
------------------------------------------------------------
------------------------------------------------------------
------------------------------------------------------------
------------------------------------------------------------
------------------------------------------------------------
------------------------------------------------------------
------------------------------------------------------------
------------------------------------------------------------
---------------CATGCCTGGTGCTGA------------------------------
------------------------
>INIL11g18930.t1
ATCACTGTCCTCACTGATACCCATAGGGCAAAGAGGGGTGATGCCATCTTGGCCATAGGA
ACCGCAACTCCGGCGAATTGGGTTGACTATCCAGACTTTTATTTCCGCATCACAAATAGC
CAACACTTGCTGGAACATAAAGAATTTAGACGCATCTGCAACAAGAGCAAGATTATGAAA
CGTCACCTGGTTTTAACAGAAGAATTATTGAAGAAACATCCCAACTTGTGCACATACAAC
GCTTCCCTTAACACCAGGCAAGACATTTTGGTGTCGGGGGTTCCTAAGCTGGGCAAAGAA
GCTGCCATGAAGGCTATAAAGGAATGGGGTCGCCCCATTTCTGAAATAACCCATTTAGTG
TTCTGTACAAGCGGCGTTGACATGCCCGGTGATTTCCAACTCACAAAGCTACTGGGCCTA
AACTCATCCGTCAAACGCTTAATGATGTACCAGCAAGGTTGTAACGCCGGCGCCGCCATG
CTCCGGCTAGCCAAAGATCTGGCCGAGAACAATAAAGGTGCTCGCGTTCTGGTGGTGTGC
TCGGAAGTGATGTTAAGTGTATTTCGTGGGCCAAGTTTACAAGAAGATAATCTTTTGGCG
CAATGTTTATTCGGCGATGGCTCGGGCGCCGTGATTGTTGGGACAGAGCCTAGGCCTGGT
GAAACTCCATTGTTTGAGTTGGTCTCTTCCGCACAAACAATCATTCCCGACACTGATTCG
CACCTTAAACTGCAGTTGCGAGAGATGGGGACATTCCATTGTAAGGCTGTCCCTTCTCTC
ATTACCCAGAATGTTGAGGATTGTTTGGTGAAGGCGTTCGAGATCTCGGATTGGAATTCA
ATTTTCTGGATTTTGCACCCTGGGGGCAATGCCATTCTGGATGGCGTTGAAGAGAAATTA
GGGCTCGATCCCGAGAAGTTGCGATCAAGGGACGTTCTTTCCCAGTATGGGAATTTAACA
AGCGCATGTGTGTTGTTCATATTAGATGAGGTGAGAAAGAAATCCAAGAAACAGCAGCAA
ATGACTACTGGGGAGTTGGAATGGGGCGTGCTTTTTGGCTTTGGACCTGGACTTACCATC
GATACTGTTATTCGTAGTGTGCCC
>Lsat_1_v5_gn_2_42901.1
------------------------------------------------------------
------------------------------------------------------------
------------------------------------------------------------
------------------------------------------------------------
------------------------------------------------------------
------------------------------------------------------------
---------------------ATGCCAGGAGATAACCAACTAATAGAGCTTCTAGACCTT
CGTCCTTCAATCAAACGTGTGATGATATACGAAAATGGTTGTTATGCTGGTGGCACAGCC
ATTCGTTTGGCCAAGGACTTGGCAGAGAACAACAAGGGGGCTCGTGTATTATTTGTTTGT
TCGGAAATCACTGCTATAGGTTTCCGAGGACCCGATGAGCATCTTGATGGTCTTGTAGGT
CAGGCTTTGTTTGGTGATGGTGCAGGGGCCATTATAGTTGGCTCTGACCCATTGCCAGAT
GAAAAGCCACTTTTCCAGATTGTTTCTGCTTCCCAGACTATCATCCCGGATACAAAGAGC
ATGCTTAGAGGACACATTCGAGAGGTCGGAAAATACCATCTCAAATCCATTCCTGAACTC
ATCGCGAACAGCATTGAAAACAGCTTGGTAGAGGCCTTTCTAATTGTTGACTGGAACTCA
CTTTTCTGG---------------------------------------------------
------------------------------------------------------------
------------TTGTACATCCAGGGGGCACTGCGA------------------------
------------------TCTTGGACGGGGTAG---------------------------
------------------------
>Nitab4.5_0001998g0020.1
ATGGCCACTGTTAAGGAAATTCGCAGGGAACAACGGGGGCCAGCCGTCTTGGCCATTGGA
ACAGCCAATCCTACCAATTGTTTTGATTATCCTGACTATTTTTTTCGT------------
---------------------------------------GACGGAACAATGATAAAAAGG
AGGTATTTTCACTTAACTGAGGAAATCTTGGCAAAAAATCCCAATTTTTGTGAATACAAA
TCTTCGTTTAATGCTAGGCAAGATATAGCAATTGTTGAAGTGCCAAAACTTGGCCAAAAA
GCCGCAGAAAAAGCCATCAAAGAATGGGGTCAGTCCAAATCCAAGATCACTCATTTAGTC
TTTTGCACCAGTGGTGTGGATATTCCTGCG------------------------------
---CATGATGTACCAACAAGGCTGTTTTGGTGGTGGCGCTGCTCTACG------------
------------------ATTAGCCAAGGACTCAAAGGTGCTCGCGTCCTTGTTGTTTGC
TCAGAAATCAATTTGCTCTGTTTCCACGAACCAACTGAAGAGTACGAAGTTTTGGTTGGG
CAAGCCCTCTTTGGTGATGGTGCATCAGCTGTCATTGTCGGTTCAGATCCAATTATAACT
GAAACGCCTTTATTTGAGCTTATATTCGCAACTCAAACTCTTCTCCCGGACAGTGGACAT
GCAATTACTGGTAACCTCAGTGAGGCCGGGATAGCTGAAATAAAGGATAATCCAATGCTA
ATATCAACAAACATTGAAAAGATTTTAGAGGAAGTATTCCGGATTTCAGATTGGAACTCC
ATCTTTTGGGTATCTCATGCAGGTGGTCGTGCAATTTTGGATCAAATTGAAGTAAAATTG
GGTCTAAAGACTGAAAAACTCAAGACAAGAAGTGTCATGAGTGAATATGGAAATATGGGC
AGTGCTTGT---------------------ATGAGGAAAGGCTCTATCAAAGGAGGACTG
AGTACCACTGGCGAACTTGATGTGTATGTTACT---------------------CAAACT
AAGCATATAGTCTTCACAGTCTCA
>Nitab4.5_0003185g0100.1_split2
---------------------------GCACAACGGGGGCCGGCCGTGTTGGCCATTGGA
ACAGCCAATCCTTCCAATTGTTTCGATTATCCTGACTATTTTTTTCGTGTCACTAACAGT
GAGCATAAAACTGAGCTTATGGAGTTTAAGCGCATGTGTGAGGGATCAATGATTAAAAAG
------------------------------------------------------------
---------------AGGCAAGAAATTGCGATTGTTGAAGTACCAAAACTTGGCCAGAAA
GCTGCAGAAAGTGCCATCAAAGAATGGGGCCAGTCCAAGTCCAAGATTACTCATTTGGTC
GTTTGCACCACTAGTGTGGAGATTCCGGGGGACTACCAACTCACTAAACTTCTTGCACTT
AGTCCATCAGTCAAGCGACTCATGATGTACCAACAAGGTTGTTTTGGTGGTGGCGCTGCT
CTACGATTAGCCAAAGACTTGGCCGAGAATAACAAGGGCGCTCGGGTCCTTATTATTTGC
TCAGAAATCACTGTGCTCAGCTTTCATGCCCCAAGTGACGAGTTAGATGTTTTGGTTGGA
CAAGCCCTCTTTGGTGATGGGGCATCAGCTGCCATTGTTGGTTCAGATCCAATTATAACG
GAAACGCCTTTGTTTGAGATTATATTCGCGACCCAAACTCTTCTACCAGACACTGGACAT
GCAATCTATGGTAACCTCAGTGAGGCTGGGGTAGCCCATATAAAGGATGTTCCACTACTA
ATCTCAAAAGATATAGAGAGAATCCTAGAGGAAGTATTCCGGATTTCTGATTGGAACTCC
ATATTTTGGGTAGTTCATGCTGGTGGACGTACAATTTTAGATCAAATTGAAGTAAAGTTG
GGCCTAAAGCCTGAAAAACTCAAGACAAGGCATGTCATGAGTGAATATGGGAACATGGGC
AGTGCTTGTGTTTTGTTTGTTTTGGATGAGATGAGGAAAGCCACTATCAAAAAAGGGTTA
GGCACCACTGGTGAACTAGAGTGGGGCGTGCTTTGTGGTTTTGGACCTGGGCTAACTATT
GAGACAATTATTCACAGTATCTCT
>Peaxi162Scf00047g01225.1
ATGGTGACTGTGGAGGAGTATCGTAAGGCACAACGTGGTCCAGCCGTCATGGCCATTGGA
ACAGCCACACCTTCAAACTGTGTTGATTACCCTGATTTTTATTTTCGTATTACTAACAGT
GAGCACAAGACTGATCTTAAGGAGTTTAAGCGCATGTGTGAAAAATCAATGATTAAGAAA
AGGTACATGCACTTAACAGAGGAAATCTTGAAAGAGAATCCTAGTATGTGTGAATACATG
CCTTCTCTTGATGCTAGACAAGACATAGTGGTGGTTGAAGTGCCTAAACTTGGCAAAGAG
GCAGCCCAAAAGGCTATCAAGGAATGGGGCCAGCCCAAGTCCAAAATTACCCATTTGGTC
TTTTGCACAAGTGGTGTGGACATGCCTGGGGACTATCAACTTACTAAGCTACTTGGGCTT
CGACCATCGGTCAAGAGGCTCATGATGTACCAACAAGGTTGCTTTGCTGGTGGCACGGTT
CTTCGGTTAGCCAAGGACTTGGCGGAAAACAACAAGGGCGCTCGAGTCCTTGTTGTTTGT
TCAGAAATCACCGCGGTCACATTCCGCGGGCCAAATGACCATTTGGATAGTTTAGTTGGC
CAAGCCCTTTTTGGTGATGGGGCAGGCGCGATCATTATAGGTTCTGATCCAATTCCAGGG
GAAAGGCCTTTGTTCGAGCTCGTTTCAGCAGCCCAAACTCTTCTCCCAGATAGCCATGGT
GCTATTGATGGCCATCTCCGTGAAGTTGGGACATTCCACTTGAAAGATGTTCCTGGGCTG
ATCTCAAAAAATATTGAGAAGAGCCTTGAGGAAGCATTTAAAATTTCTGATTGGAATTCT
CTATTCTGGATTGCTCATCCAGGTGGGCCTGCAATTTTGGACCAAGTTGAGATAAAGTTG
GGCCTAGAGCCAGAGAAACTTAAGACAAGGAACGTGTTAAGTAACTATGGTAACATGTCA
AGTGCTTGTGTACTGTTTATTTTGGATGAAATGAGAAAGGCCTCAGCCAAAGAAGGTTTA
GGAACTACTGGTGAACTTGAGTGGGGTGTTCTTTTTGGATTTGGGCCTGGGCTAACAGTT
GAGACTGTTCTCCACAGTGTGGCT
>Peaxi162Scf00126g01326.1
ATGGTCACCGTCGAAGAGGTTCGCAACGCACAACGGGGGCCGGCCGTATTGGCCATTGGA
ACAGCAACTCCTTCTAATTGTGTTGATTACCCTGATTATTATTTTCGTATTACTGACAGT
GAGCACAAGACTGAGCTTAAGGAGTTTAAACGT------GACAAATCAATGATTAAGAAG
AGATACATGCACTTAACAGAGAAAATCTTGAAAGAGAACCCTAATATTTGTGAATCCATG
CCTTCCCTTGATGCTAGGACAAACATATATGCAGTTGAAGTACCAAAACTTGGAAAGGAG
GCAGCCGAAAAGGCCATTGAGGAATGGAATCAGCCCAAGTCCAGGATTACCCATTTGGTC
TTTTGCACCACTGGAGTGAGCATGCCCGGGGACTTTCAGCTTACCAAGCTTCTTGGACTT
GGTTCATCAGTTAAGCGATTCATGATGAACCAACTAGGTTGTTTTGCTGGTGGCACAGTT
CTTCGTTTGGCGAAGGACTTGGCCGAGAACAACAAGGGCGCTCGTGTCCTTGTTGTTTGC
TCGGAGATCACTGTTGTCACCTTTCGTGGCCCAAATGACCATTTTGATAGTTTAGTTGGA
CAAGCATTGTTTGGTGATGGGGCAGCCGCGGTCATCATTGGTTCGGATCCTATCCCAAAT
GAAAGGCCTTTGTTCGAGCTTGTCTCTGCAGCCCAAACTCTTCTTCCGGACAGCAAAAAT
TCCATTTGTGGTGAACTACGCGAGATTGGGACATTTCACTTAAAGGATGTTGCTGAATTG
ATTTCAAATAACATTGAGAAAAGCCTGGTTGAGGTATTCCAGATTTCTGCCTGGAACTCT
ATCTTCTGGGTTGCTCATCCAGGTGGGCCTGCAATTCTTAACCAAGTTGAACTAAAATTG
GGCCTAAATCCAGAGAAACTTGGGACAAGGCATGTGTTAAGTGAGTACGGGAACATGTCT
AGTGCTAGTATTTTGTTTGTTTTGGATGAGATGAGGAGATCATCTACACAAAAAGGATTT
GATACAACAGGTGAACTCAAGTGG------------------------------------
------------------------
>Peaxi162Scf00164g00313.1
AATGGTCAATTACAAGGTTGG---AGGGCACAAAGAGGTCCTGCAATTTTGGCTATTGGA
ACAGCAACTCCTTTTCACTGGGTTGATTATCCTGATTATTATTTCAGGGTTACAAATAGT
CAGCATTTGGTGGACCTCAAAGAATTTAGACGC------AGCAAAACAATGATAAAGAAA
AGGCATATGTTTTTGACTGAGGAATTATTGAGGAAAAATCCTACTTTGTGTTCTCACAAT
CCATCCCTTGATATAAGGCAAGACATTTTGGTGTCAGAAATACCCAAGCTTGGAAAAGAG
GCTGCTCTTAAGGCTATTGGAGAATGGGGCCAGCCCAAATCTACAATTACCCATTTAGTG
TTTTGCACAAGTGGTGTGGACATGCCTGGTGATTACCAATTAGTTAAGCTCTTGGGCCTA
AGCCCATCAGTTCAACGTCTAATGATGTACCAACAAGGTTGTTTTGCTGGTGGCACAATG
CTTAGATTGGCAAAGGACTTAGCTGAGAATAACAAAGGAGCTAGGGTACTTGTCGTGTGT
GCTGAGAGCTCCGCGATAGGGTTTCGTGGCCCCAGTGAAAATGTCGACAACCTTATCGCA
CAAGCATTGTTTGGAGATGGCGCGGCTGCTCTTATTATTGGATCGGACCCTAAGCCGGGC
GAGAGGCCAGTCTTTGAGATTTTTTCGGCAGCCCAAACTTTTGTCCCCAATGGGGATTGT
CACCTTGCTTTACACCTTCGCGAAATGGGCACATTCCATTGTAAAGATGTACCACCAACT
ATCGCCAAAAATGTTGAGAGTTGCTTAATAAAAGCATTTGAAATTTCAGATTGGAATTCA
CTATTTTGGATTCTTCATCCAGGAGGTAATGCAATTGTGGACCAAGTGGAAAGTACATTG
GGCCTAGGGCCCGAGAAGTTACGGACAAGAAATATCCTTAGTGAATATGGCAACTTGTCT
AGTGCATGTGTCTTATTCATTTTGGATGAAATTAGAAAGAAATCTGCTAGAGAAGGGATG
AGGACTTCAGGAGACCTAGACTTGGGAGTCCTTTTATCCTTTGGGCCTGGGCTTACTATT
GAGACAGTTCTCCGTAGTGTGCCC
>Peaxi162Scf00536g00092.1
ATGGTTACCGTTGAGGAAATTCGAAGGGCACAACGAGGGCCAGCCATCATGGCTATTGGC
ACTGCAACTCCATCAAATTGTGTTGATTATCCTGATTATTATTTCAGAATCACTAACAGT
GAGCATAAGACTGAGCTCAAGGAGTTTCAGCGCATGTGTGACAAATCGATGATTAAGAAG
AGGTACATGCACTTGACAGAAGAAATTCTCAAGGAGAACCCTAACATTTGCGAATTCATG
CCTTCTCTTGATGCTAGGCAAGACATAGTGGTGGTTGAAGTACCAAAACTTGGCAAAGAG
GCAGCCCAAAAGGCCATTAAAGAATGGGGCCAGCCCAAGTCTAAGATTACCCATTTGGTC
TTTTGCACCAGTGGGGTTGACATGCCAGGGGACTACCAGCTCACTAAGCTTCTTGGGCTT
CGGTCATCAGTCAAGCGACTCATGATGTACCAACAAGGTTGTTTTGCTGGTGGCACTGTA
CTCCGATTGGCTAAGGACTTAGCCGAAAACAACAAGGGTGCACGAGTCCTTGTTGTTTGT
TCGGAGATCACTGCAGTTACCTTTCGTGGCCCAAATGACCACTTGGATAGTTTGGTTGGA
CAAGCCCTTTTTGGTGATGGGGCAGCCGCGATCATTATAGGTTCTGATCCATTACCAGGG
GAGAGGCCCTTGTTCGAACTAGTTTCCGCAAGCCAAACTCTTCTCCCAGACAGCGAAGGT
GCTATCGATGGTCACCTTCGTGAAGTTGGGACATTTCACTTGAAAGATGTTCCTGGATTG
ATCTCAAAAAACATTCAGAAAAGTTTAGTGGAGGCATTCCAAATTTCTGACTGGAACTCT
ATCTTCTGGATTGCACACCCTGGTGGGCCGGCTATTTTGGACCAAGTTGAACTAAAGTTG
GGCTTAAAGCCTGAGAAACTTAGGACAAGACATGTCTTGAGTGAGTATGGAAATATGTCA
AGTGCTTGTGTTCTGTTTATTTTGGATGAAATGAGAAAGGCTTCATCAAAAGAAGGGCTT
GGTACCACTGGTGAACTTGAATGGGGTGTACTTTTTGGATTTGGGCCTGGGCTAACAGTT
GAAACTGTTCTCCATAGTGTCTCT
>Peaxi162Scf00817g00216.1
ATGGTCACAGTCGAAGAGGTCCGCAGGGCACAACGCGGGCCGGCCATCTTGGCCATCGGA
ACAGCTACTCCTCTCAACTGTGTTGATTACCCTGACTATTTTTTTCGTGTCACTAACAGC
GATCATAAAACTGAGCTTAAGGAGTTTAAGCGCATGTGTGAAAGATCAATGATAAAAAAA
AGGTATTTGCACTTAACCGAAGAAATCTTGAAAGAAAACCCTAGCATTTGTGAACACAAA
CCTTCCTTTGATGCTAGGCAAGACATAGTGGTGGTTGAAGTCCCAAAACTTGGGAAGGAG
GCAGCCCAAAACGCTATCAAGGAATGGGGTCAGCCCAAGTCCAAGATTACCCATTTGGTC
TTTTGTACCACTGGTGTGGACATGCACGGGGATTACCAGCTCACTAAGCTTCTTGGACTT
AGCCCATCAGTCAAGAGACTCATGATGTACCAACTAGGTTGCTATGGTGGTGGCACCGTT
CTCCGATTGGCAAAAGACCTAGCAGAGAATAACAAGGGCGCTCGAGTCCTTGTCGTTTGT
TCAGAAATCACTGCAATTACCTTTCATGCTCCAAGTGACGACTTAGATGTTTTGGTTGGA
CAAGCACTTTTTGGTGATGGGGCAGCATCAGTCATTATTGGTTCAGACCCAAATCTTGAG
GAAAAGCCTTTGTTTGAGCTTGTTTCTGCAGCCCAAACTCTTGTGCCAGACAGTGGACAT
AAGATTTATGGTAAAACTAGTGATGTTGGGACTTTCCACTTGAAAGATGTTCCAAGATTG
GTGTCACAGAACATTGAGAAAAGCTTAGTGGAAGTATTCCAAATTTTTGATTGGAACTCC
ATATTTTGGGTAGGTCATGCAGGTGGACGTGAAATACTGGATCAAGTTGAATTAAAGTTG
GGCCTTAAGCCTGAAAAACTCAATACTAGGCATGTCATGAGTGAGTATGGGAACATGGCT
AGTGCATGTGTTCTGTTTGTTTTGGATGAGATGAGGAAAACCTCTACCAAGGAAGGATTT
GGTACCACTGTTGAACTTGAGTGGGGTGTACTTTGTAGTTTTGGACCTGGGCTAACTATT
GAGACAATCCTCCATAGTGTTTCT
>Peaxi162Scf00830g00016.1
------------------------------------------------------------
------------------------------------------------------------
------------------------------ATGTTGGGTGAAAGATCAATGATTAAAAAG
AGGTACTCGCACTTAACAGAGGAAATCTTGAAAAAGAACCCTAATATTTGTGAATACAAA
CCTTCTTTTGATGCTAGGCAAGAGATAGCAGTTGCTGAAGCACCAAAACTCGGAAAGAAA
GCCGCAGAAAAGGCCATAGAAGAATGGGGTCATTCTAAGTCCAAAATTACCCATTTGGTT
TTTTGCACCACTAGTGTTGAAATTCCAGGGGATTACCAACTTACCAAGCTTCTTGGACTT
CGTCCATCAGTTAATCGATCCATGATGTATCAACAGGGTTGCTTTGGTGGAGGTGCTGCT
CTCCGATTGGCCAAGGACTTGGCTGAAAATAACAAGGGTGCTCGGGTCCTTGTTGTTTGC
GTAGAGTGCACTGTGATGTGCTTCCATGCCCCACGTCATGAGTTGGATGTTTTGGTTGCA
CAAGCTCTCTTCGGTGATGGGGCATCAGCAGTCATTATTGGTTCAGATCCAATACTAGCA
GAGAAGCCTTTATTTGTTCTCGTATTCGCAACTCAAACTTTTATCCCAGATAGTGGACAT
GTAATTTGTGCTAACCTCACAGAGGCTGGGATATCCCATATAAAAGATGCTCCAATACTA
ATCTCACAACACATTGAGAGGAGGCTAATAGAAGTATTCCAAATTTCTGATTGGAACTCT
ATCTTTTGGGTAGCTCATCCAGGTGGACGTGCCATTCTGGACCAAATTGAATTGAAGTTG
GGGCTAAAGCCTGAAAAACTCAGGGCAAGGCATGTCATGAGCGAGTATGGAAACATGAGT
AGTGCATGTGTTTTGTTTGTTTTGGATGAGATGAGGAAAGCCTCTATGAAGCAAGGGTTG
GGTACTACTGGTGAATTCGAGTGGGGTGTGCTTTTTGGTTTTGGGCCTGGACTAACTATT
GAGACAGTTCTCCACAGTGTTTCT
>Peaxi162Scf00830g00048.1
ATGGCCACTGTTGAGGAAATTCGTAAGGCACAACGGGGACCTGCCGTCTTGGCTATCGGA
ACAGCCAATCCTTCCAATTGTGTTGATTATCCTGACTTTCTTTTCCGTATCACTACCAGT
GATCATAAAACTGAGCTTAAGGAGTTTAAACACATGTGTGAAGGATCAATGATTAAAAAG
AGGTACTTGCACTTAACAGAGGAAATCTTGAAAAACAATCCTAATATTTGTGAACACAAA
CCTTCCTTAAATGCTAGGCAAGAGATAGCGGTAGCTGAAGCGCCAAAACTAGGAAAGAGA
GCTGCCCAAAAGGCCATAGAAGAATGGAGCCAGTCTAAGTCCAAGATTACCCATTTGGTT
TTTTGCACCACCAGTGTTGAACTTCCAGGAGACTACCAACTTACTAAGCTTCTTGGACTT
TCTCCATCAGTTAAACGATCAATGATGTACCAACAAGGGTGCTATGGTGGTGGCACTGCT
CTCCGATTGGCCAAGGACTTGGCTGAGAATAACAAGGGGGCTCGGGTCCTTGTTGTTTGC
GTGGAGATAACTGTGATGAGCTTCCAAGCCCCAAGTCGTGAGTTGGATGTTTTAGTTGGG
CAAGCTCTCTTTGCTGATGGGGCATCAGCCGTCATTATTGGTTCAGATCCAATCCTAGCA
GAGAAGCCTTTGTTTGAGCTCGTGTTTGCAACTCAAACTCTTATCCCAGATAGTGGACAT
GTAATTTGTGCTAACCTCACAGAGGCTGGGATACCCCATCTAAAAGATGCTCCAATAGTC
ATCTCACAAAACATTGAGAGGAGGCTAGTGGAAGTATTCAAAATTTCTGATTGGAACTCT
ATCTTTTGGGTAGCTCATCCAGGTGGACCTGCCATTCTAAACCAAATTGAATTGAAGTTG
GGCTTAAAGCCTGAAAAACTCAGGGCAAGGCATGTCTTGAGCGAGTACGGAAACATGAGT
AGTGCATGTGTTCTGTTTGTTTTGGATGAAATGAGGAAAGGCTCTATTGAGAAAGGGATG
GGTACTACTGGTGAACTCGAGTGGGGTGTGCTTTTTGGTTTTGGGCCTGGACTAACTATT
GAGACCGTTCTCCATAGTGTCTCT
>Peaxi162Scf00830g00067.1
ATGGCCACTGTCGAAGAAATTCGTAAGGCACAACGGGGACCTGCCGTCTTGGCTATCGGA
ACAGCCAATCCTTCCAATTGTGTTGATTATCCTGACTTTCTTTTCCGTATCACTAACAGC
GATCATAAAACTGAGCTTAAGGAGTTTAAACGCATGTGTGAAGGATCAATGATTAAAAAG
AGGTACTTGCACTTAACAGAGGAAATCTTGAAAAACAATCCTAATATTTGTGAACACAAA
CCTTCCTTAAATGCTAGGCAAGAGATAGCGGTAGCTGAAGCGCCAAAACTAGGAAAGAGA
GCTGCCCAAAAGGCCATAGAAGAATGGAGCCAGTCTAAGTCCAACATTACCCATTTGGTT
TTTTGCACCACCAGTGTTGAACTTCCAGGAGACTACCAACTTACTAAGCTTCTTGGACTT
TCTCCATCAGTTAAACGATCAATGATGTACCAACAAGGGTGCTATGGTGGTGGCACTGCT
CTCCGATTGGCCAAGGACTTGGCTGAGAATAACAAGGGGGCTCGGGTCCTTGTTGTTTGC
GTGGAGATAACTGTG---------------------------------------------
------------------------------------------------------------
------------------------------------------------------------
------------------------------------------------------------
------------------------------------------ATGAGCTTNTGGAAACAT
GTGTAG------------------------------------------------------
------------------------------------------------------------
------------------------------------------------------------
------------------------------------------------------------
------------------------
>Peaxi162Scf00938g00001.1
------------------------------------------------------------
------------------------------------------------------------
------------------------------------------------ATGATTAAGAAG
AGATACATGCACTTAACAGAGGAAATCTTGAAAGAGGATCCTAATATTTGTGAATGCATG
CCTTCCCTTGATGCTAGGCAAGACATAGTTGTAGTTGAAGTACCAAAACTTGGCAAGGAG
GCAGCTGAAAAGGCCATGGAGGAATGGGGCCAGCACAAGTCCAGGATTACCCATTTGGTC
TTTTGCACCACTGGTGTGGGCCTGCCAGGGGACTTCCAGCTTACTCAGCTTCTTGGACTT
GGTTCATCAGTTAAACGATTTATGATGAATCAACTAGGTTGTTTTGCGGGTGGCACGGTT
CTTCGTTTGGCGAAGGACTTGGCCGAAAACAACAAGGGTGCTCGTGTCCTTGTTGTTTGC
TCAGAGATCACTGTTGTCACCTTTCGTGCCCCAAATGAACATTTGGATAGTTTAGTTGGA
CAAGCCCTGTTTGGTGATGGGGCAGCCGCGATCATTATTGGTTCGGATCCAATCCCAAAT
GAAAGGCCTTTGTTTGAGCTTATCTCTGCAGCCCAAACTCTTCTCCCAAATAGTAAAAAT
GCCATCTGTGGTGAATTACGCGAGATTGGGACATTTTACTTAAAAGATGTTCCAAAATTG
ATTTCAAATAACATTGAGAAAAGCCTGGTTGATGTTTTCCAGATTTCGGACTGGAACTCT
ATCTTCTGGGTTGCTCATCCAGGTAGATCTGCAATTCTTAACCAAGTTGAACTAAAACTG
GGACTAAAGCCCGAGAAACTTGGGACAAGGCATGTGCTAAGTGAGTATGGGAACATGTCT
AGTCCAAGTATTTTGCTTGTTTTAGATGAGATGAGGAAATCATCAGTTAATAAAGGATTT
GGTACGACTGGCGAACTTGAGTGGGGTGTGCTTATCGGGTTCGGACCTGGGCTAACTTTT
GAAACTGTTCTCCATAGTGTCTCT
>Peaxi162Scf00938g00118.1
ATGGTCACCGTCGAAGAGGTTCGAAAGGCACAACGGGGGCCGGCCGTCTTGGCCATCGGA
ACAGCCACTCCTTCTAATTGTGTTTATTACCCTGATTTTTATTTTCGTATTACTAACAGT
---------------------------------------GACAAATCAATAATTAAGAAG
AGGTACATGCACTTAACTGAGGAAATCCTGAAAGAGAATCCTAATATTTGTGAATACATG
CCTTCCCTTGATGCTAGGCAAGACATAGTTGTAGTTGAAGTACCAAAACTTGGCAACGAG
GCCGCTGAAAAGGCCATGGAGGAATAT---------------------------------
---------------ATGGGGCTAGCCCAAGATTACCCATTT------------------
---------GTTAAGCGATTTATGATGACTCAACTTGGTTGTTTTGCTGGTGGCACAGTT
CTTCATTTCGCGAAGGACTTGGCCGAAAACAACAAGGGTGCTCGTGTCCTTGTTGTATGC
TCGGAGATCAATGTTGTCACCTTTCGTGCCCCAAATGAATATTTGGATAGTTTAGTTGGA
CAAGCCCTGTTTGGTGATGGGGCAGCCGCGATCATTATTGGTTCAGATCAAATCCCAAAT
GAAATACCTTTGTTTGAGCTTGTCTCTGCAGCCCAAACTCTTCTCCCAAATAGTAAAAAT
GCCATCTGTGGTGAACTACGCGAGATTGGGACATTTCACTTAAAAGATGTTTCCGAATTG
ATTTCAAATAATATTGAGAAAAGCCCGGTTGAGGTTTTCCAGATTTCGGACTGGAACTCT
ATCTTCTGGGTTGCTCATCCAGGTGGACCTGCAATTCTTAACCAAGCTGAACTAAAACTG
GGCCTAAAGCCCAAGAAACTTGGGGGAACA------------------------------
------------------TGTCTAGTCCAAATGAGAAAATCATCAGTTAATAAAGGGTTT
GGTACGACTGGCGAACTTGAGTGGGGTGTGCTTATCGGGTTTGGACCTGGGCTAACTTTT
GAAACTTTTGTCCATAGT------
>Peaxi162Scf08277g00001.1
------------------------------------------------------------
------------------------------------------------------------
------------------------------------------------ATGATTAAAAAG
AGGTACTTGCACTTAACAGAGGAAATCTTGAAAAACAATCCTAATATTTGTGAACACAAA
CCTTCCTTAAATGCTAGGCAAGAGATAGCGGTAGCTGAAGCGCCAAAACTAGGAAAGAGA
GCTGCCCAAAAGGCCATAGAAGAATGGAGCCAGTCTAAGTCCAAGATTACCCATTTGGTT
TTTTGCACCACCAGTGTTGAACTTCCAGGAGACTACCAACTTACTAAGCTTCTTGGACTT
TCTCCATCAGTTAAACGATCAATGATGTACCAACAAGGGTGCTATGGTGGTGGCACTGCT
CTCCGATTGGCCAAGGACTTGGCTGAGAATAACAAGGGGGCTCGGGTCCTTGTTGTTTGC
GTGGAGATAACTGTGATGAGCTTCCAAGCCCCAAGTCGTGAGTTGGATGTTTTAGTTGGG
CAAGCTCTCTTTGCTGATGGGGCATCAGCCGTCATTATTGGTTCAGATCCAATCCTAGCA
GAGAAGCCTTTGTTTGAGCTCGTGTTTGCAACTCAAACTCTTATCCCAGATAGTGGACAT
GTAATTTGTGCTAACCTCACAGAGGCTGGGATACCCCATCTAAAAGATGCTCCAATAGTC
ATCTCACAAAACATTGAGAGGAGGCTAGTGGAAGTATTCAAAATTTCTGATTGGAACTCT
ATCTTTTGGGTAGCTCATCCAGGTGGACCTGCCATTCTAAACCAAATTGAATTGAAGTTG
GGCTTAAAGCCTGAAAAACTCAGGGCAAGGCATGTCTTGAGCGAG---------------
------------------------------------------------------------
------------------------------------------------------------
------------------------
>Solyc06g043130.1.1
------------------------------------------------------------
------------------------------------------------------------
---------------------ATGTTGTTGGCGAGGGATCAGAAATCA---------AAA
AGAGATTTTTATTTAACAGAAGAAATCTTGAAAAGAAATCCTAATATTTGTGAATACAAT
CCATCCTTGAATATTAGGCAAGAAATCATGACTGTTGAAGTGCCAAAACTTGGGAAGGAG
GCAGCCGAAAAGGCCATCAACGAATGGGGTCAGTCAAAGTCCAAAATTACCCATTTGGTG
TTTTGTACCAGTGGTGTGGATATTCCTAGGGACTACCAACTCACTAAGCTTCTTGGACTT
GAATCATCAGTGAAACGATTCATGATGTACCAACAAGGTTGTTTTGGTGGTGGCACTGCT
CTTCAATTAGATAAGGATATAGCTGAGAATAACAAAAGTGCTCGAGTTCTTGTTGTATGT
TCAGAAGCTAATTTGGTTTGCTTCCGTAGTCCATATGGAGAGCTTGATGTTTTGGTTGGT
------------------------------GTTATTTGTAGTTTTGATGAT---------
------------------------------------------------------------
------------------------------------------------------------
------------------------------------------------------------
------------------------------------------------------------
------------------------------------TTGTCAAACTTAGGGACCTTGTAA
------------------------------------------------------------
------------------------------------------------------------
------------------------
>Sopen06g013590.1
------------------------------------------------------------
------------------------------------------------------------
------------------------------------------------------------
------------------------------------------------------------
---------------------------ATGATTGTTGAAGTGCCAAAACTT------GAG
GCAGCCGAAAAGGCCATCAACGAATGGGGTCAGTCAAAGTCCAAAATTACCCATTTGGTG
TTTTGTACCAGTGGTGTGGATATTCCTGGGGACGACCAACTCACTAAGCTTCTTGGACTT
GAATCATCAGTGAAACGATTCATGATGTACCAACAAGGTTGTTTTGGTGGTGGCACTGCT
CTTCAATTAGCTAAGGTTATAGCTGAGAATAACAAAAGTGCTCGAGTTCTTGTTGTATGT
TCAGAAGCTAATTTGGTTTGCTTCCGTAGTCCATATGAA---------------------
------------------------------------------------------------
------------------------------------------------------------
---------------------GAGCTTGGT------------------------------
---GCAAGCCCTATTCAGAGA---------------------ATCAAC------------
---------------------TGTGGACCTGCCATTTTGGATCAAATTGAATTAAAGTTG
GGCCTAAAGCTTGAAAAACTCGAGTCACGAAATCTCTTGAGTGATTATGGGAACATGGCT
AGTGCA------------------------------------------------------
------------------------------TTTGTTTGTTTTGGATGA------------
------------------------
>Sopen12g032910.1
ATAGTCATTATCGAAGAGCTTCATAAGGCACAACGAGGACTTGCTGTGTTGGCCATCGGA
ACAGCCAATCCTTCCAATTGCATCGATTATCCTGACTATTTTTTCCGTATCACTAATAGT
GAACATAAGAGTGAACTTAAGCGATTTAAGCAAATGTGTGCTGCAACAATGATTAAGAAA
AGATATTTGCATTTAACCGAGGAAATTTTGAAGAAAAATCCTAATATTTGTAATTACAAG
CCTTCTTTTGATGCTAGACAAAAAATAACAATTATCGAGGTTCCAAAACTAGGCCAAGAG
GCAGCCCAAAAGGCTATCAAAGAATGGGGCCAGCCCATATCTAAGATTACACATTTGGCC
TTTTGCACCAGTGGTGTGGACATGCCAGGGGACTACCAGCTCACCAAACTTCTTGGGCTC
GATCCATCAGTTAAGCGGTTCCTGTTGTACCAACAAGGTTGCTCTGGTGGTGCAACTGTT
CTTAGATTGGCTAAGGATTTGGCTGAAAATAACAAGAAAGCTCGTGTCCTTGTTGTTTGC
TCAGAAATAAATTTGATGAGCTTTCAAGGCCCAAGGGACGACTTAGATGATTTGGTTGGA
CAAGCTTTTAATAGCGATGGGGCATCAGCTGTCATTATTGGTTCAGATCCAATCATACCA
GAAAGGCCTTTGTTTGAACTTGTATTCACAATTCAAACTCTTCTCCCAAATAGCGAAAGT
GCAGTT------------------------------------------------------
------------------------------------TATTCTCTAACT------------
---------------CATCCAGGTGGACGTGCAATTTTAGATCAAATTGAGTTAAAATTG
GACCTAAAGCCCGAAAAACTCAAAACAAGAAATGTCTTGAGTGGCTATGGGAATATGGGT
TGTGCCACCATACTGTTTGTTTTGGATGAGATGAGGAAAGCTTCTATCAGTGAAGGATTG
AGTAGCACAGGCGAACTTGAGTGGGGCGTGCTTTGTTGTTTTGGGCCTGGCCTAACTATA
GAGGCAGTCCTTCGCAGTATTTCT
>Stub_PGSC0003DMT400022255
ATG---------------------------------------------------------
------------------------------------------------------------
------------------------TATAAG------GGTGACAGATCAATGATTAAAAAG
AGATATTTTCACTTAACAGAGGAAATCTTGAAAAAGAATCCTAATTTATGTAAATATAAA
TCTTCTTTTAATGTTAGACAAGAAATTGCGATTCTTGAGGTGCCAAAACTTGGGAAGGAA
GCAGCTGAAAAGGCCATCAATGAATGGGGCCAGTCTAAGTCAAAAATTACTCATTTGGTC
TTTTGTACCAGTGGTGTGGATGTGCCTGGGGACTACCAACTCACTAAGCTTCTTGGACTT
GAACCATCAGTGAAACGATTCATGATGTACCAACAAGGTTGTTCTGCTGGTGGCACTGCT
CTTCGATTAGCTAAGGATTTAGCTGAGAATAATAAAGGTACTCGAGTTCTTGTTGTTTGT
TCAGAAATTAATTTGCTATGCTTCCATGCACCAAGTGAAGAGATTGACGTTTTGATTGGA
CAAGCCCTGTTCAGTGATGGGGCATCAGCTGTCATTGTTGGTTCAAATCCAATCATGACG
GAGAGGCCTTTGTTTGAGCTAGTATTTGCAACACAAAATCTTCTTCCAGATAGTGGACAT
GCAATTATTGGTAACCTCAATGAGGCGGGAATAGCTAAAATAAAGGATACTCCAATGCTG
ATTTCAAAAAATATTGAGAGGATCCTAGTTGAAGCATTTCAAATTTCTGATTGGAACTCA
ATCTTTTGGGTATCTCATGCAGGCGGACGCGCAATTTTGGATCAAATTGAATTAAAATTG
GGCTTAAGGCCTGAAAAACTCAAGACAAGAAATATCATGAGGAATTATGGGAACATGGGC
AGTGTTAGTGTTTTGTTTGTGTTGGACGAGATGAGGAAAACATCTATCAGAGCAGAATTG
GGAACCACTGGAGAACTTGTCTGGGGCGTGCTTTTGGGTTTTGGGCCTGGATTAACTATT
GAGGCAATCCTCCGTAGTGTATCT
>Stub_PGSC0003DMT400022261
------------------------------------------------------------
------------------------------------------------------------
------------------------------------------------------------
------------------------------------------------------------
------------------------------------------------------------
------------------------------------------------------------
---ATGACG---------------------------------------------------
------------------------------------------------------------
------------------------------------------------------------
------------------------------------------------------------
------------------------------------------------------------
GAGAGGCCTTTGTTTGAGCTAGTATTTGCAACACAAAATCTTCTTCCAGATAGTGGACAT
GCAATTATTGGTAACCTCAATGAGGCGGGAATAGCTAAAATAAAGGATACTCCAATGCTG
ATTTCAAAAAATATTGAGAGGATCCTAGTTGAAGCATTTCAAATTTCTGATTGGAACTCA
ATCTTTTGGGTATCTCATGCAGGCGGACGCGCAATTTTGGATCAAATTGAATTAAAATTG
GGCTTAAGGCCTGAAAAACTCAAGACAAGAAATATCATGAGGAATTATGGGAACATGGGC
AGTGTTAGTGTTTTGTTTGTGTTGGACGAGATGAGGAAAACAGCTATCAGAGCAGAATTG
GGAACCACTGGAGAAATTGTCTGGGGCGTGCTTTTGGGCCTGGATTAA------------
------------------------
