# Supplementary material for: Assessing Anthocyanin Biosynthesis in Solanaceae as a Model Pathway for Secondary Metabolism
Source: Genes (Basel). 2019 Jul 25;10(8):559. doi: 10.3390/genes10080559 (PMC6723469; doi:10.3390/genes10080559)
Supplement: Supplementary file 1 [file genes-10-00559-s001.zip › SuppFile/CHS-NtAln.fas]

>AT5G13930.1.p1
------------------------------------------------------------------------------------------------------------------------------------------------ATGGTGATGGCTGGTGCTTCTTCTTTGGATGAGATC---------AGACAGGCTCAGAGAGCT------GATGGACCTGCAGGC------------------------ATCTTGGCTATTGGCACTGCTAACCCTGAGAACCATGTGCTTCAG------------------------------------------------------------------------------------------------------------------------GCGGAGTATCCTGACTACTACTTCCGCATCACCAACAGT------GAACACATGACCGACCTCAAGGAGAAG------------------TTCAAG---------------------------------CGCATGTGCGACAAGTCGACAATTCGGAAACGTCACATGCATCTGACGGAGGAATTCCTCAAGGAAAACCCACACATGTGTGCTTACATGGCT---CCTTCTCTGGACACCAGACAGGACATCGTGGTGGTCGAAGTCCCTAAGCTAGGCAAAGAAGCGGCAGTGAAGGCCATCAAGGAGTGGGGCCAGCCCAAGTCAAAGATCACTCATGTCGTCTTCTGCACTACC---TCCGGCGTCGACATGCCTGGTGCT---GACTACCAGCTCACCAAGCTTCTTGGTCTCCGTCCTTCCGTCAAGCGTCTCATGATGTACCAGCAAGGTTGCTTCGCCGGCGGTACTGTCCTCCGTATCGCTAAGGATCTCGCCGAGAACAATCGTGGAGCACGTGTCCTCGTTGTCTGCTCTGAG---ATCACAGCCGTTACCTTCCGTGGTCCCTCTGACACC---------CACCTTGACTCCCTCGTCGGTCAGGCTCTTTTCAGTGATGGCGCCGCCGCACTCATTGTGGGGTCGGACCCTGACACATCTGTCGGAGAGAAACCCATCTTTGAGATGGTGTCTGCCGCTCAGACCATCCTTCCAGACTCTGATGGTGCCATA---GACGGACATTTGAGGGAAGTTGGTCTC------ACCTTCCATCTCCTC------AAGGATGTTCCCGGCCTCATCTCCAAGAACATTGTGAAGAGTCTAGACGAAGCGTTTAAACCT---TTGGGG------ATAAGT---------GACTGGAACTCCCTCTTCTGGATAGCCCACCCTGGAGGTCCAGCGATCCTAGACCAGGTGGAGATAAAGCTAGGACTAAAGGAAGAGAAGATGAGGGCG---------------ACACGTCACGTGTTGAGCGAGTATGGAAACATGTCGAGCGCGTGCGTTCTCTTCATACTAGACGAGATGAGGAGGAAGTCAGCTAAGGATGGTGTGGCCACGACAGGAGAAGGG---TTGGAGTGGGGTGTCTTGTTTGGTTTCGGACCAGGTCTCACTGTTGAGACAGTCGTC---------------------TTGCACAGCGTTCCTCTCTAA---------------------------------------------------------------------------------------------------------------------------------------------------------------------------------------
>Bevul_XM_010672304.2.p1
---------------------------------------------------------------------------------------------------------------------------------------------------------------ATGGAAAGTATTCAGCAGATT---------AGGGATGCCCAAAGAGCT------TTTGGTCCTGCCTGT------------------------ATTTTGGGGATAGGAAAGGCACATCCTCCCAATTATATTTTTCAA------------------------------------------------------------------------------------------------------------------------AAAGATTACCCTGATTATTACTTTAGGGTCACCAATAGT------GAGCACAAAGTTGAGCTGAAGGAAAAA------------------TTCAAG---------------------------------CGCATTTGTGAAAAAACAATGATAACCAAACGACACTTTTACTTAACTGAAGAAATCCTCAAGGCGAATCCAAGTATGCTAACCTATGGAGAA---CCATCTCATGATGCTCGTCGTGCAATGACAATTGAATATGTACCCAAATTAGGTGTTGAAGCTGCCGAAGGGGCCCTCAAAGAATGGGGTCAACCAAAATCAAAGATCACCCACCTCATTGTTTATACCACA---CTAGCTTTGTCAATGCCTGGCACA---GACTATGAGATCGCCAAACTCCTTAAACTCGATCCCTCCGTTCATCGAATGGTTCTTTACTTGGTGGGTTGTCATGCCGGCCCCCATATCCTCAAACACGCGAAGGATATCGTGGAGAACAATAAGGGGGCTCGCGTTCTTGTGGTGTGCTCGGAG---ATCACGGCTGTCAATTTTCATGGTCCTTCAGAAAAT---------CATATTGACTCACTAGTTGGACAAGCTTTGTTTGGTGATGGGGCCGCAGCTGTTGTCGTGGGTGCAGATCCAGATTTGTCGATT---GAAAGACCGCTCTTCCAACTCGTACATGCCATACAAGCTACTATTCCTGATACTGCTGGTCCAGCA------TCCGAGATTATTGAAATGGGCCAA------ACATTCCATCTCCGA------AGGGATCTTCCATTTTTTGTTTCCAAAAATGTGGAAGAATGTCTAGTTAAAGCTTTTAAACCA---ATTGGA------ATTAGT---------GATTGGAACAAGTTGTTTTGGATTGCCCATAATGGAGGCCCTGCAGTACTTGATCAAACCGAAGCCGAGCTTGGGCTAAACAAGGATAAACTCGAGGTG---------------ACTAGGCATGTCTTGAGCGAGTATGGGAATATGGCTAGTGTCGGAGTCATAATAATGATGGATGAAATGAGGAAAAAGGCACTTAAAGAAGGAAAGGCTACAACTGGTTTAGGG---TTAGATTGGGGTGTCATGTTTGGGTTCGGGCCTGGTATGACTATTGAGACTCTTGTC---------------------TTGCGTAGTGTGCCTTTGGAAGCATAG---------------------------------------------------------------------------------------------------------------------------------------------------------------------------------
>Bevul_XM_010672305.2.p1
---------------------------------------------------------------------------------------------------------------------------------------------------------------ATGGAAAGTATCCAACAGATT---------AGGGATGCCCAAAGAGCT------ACTGGTGCTGCATGC------------------------ATTTTGGGAATTGGAAAGGCACATCCTCCCCACTTTATTTATCAA------------------------------------------------------------------------------------------------------------------------AAAGATTACCCTGATTATTACTTTAAAGTCACCAACAGC------GAGCACAAAGTTGAACTGAAGGAAAAA------------------TTCAAA---------------------------------CGCATATGTGAAAAAACAATGATAACCAAACGACACTTTTATTTAACTGAAGAAATCCTCAAGGCAAATCCAAGTATGCTTACCTACGGAGAA---CCATCTCACGATGCTCGCCGTGCAATGACAATTGACTATGTACCCAAATTAGGTGTTGAAGCTGCCGAAGAGGCCCTCAAAGAATGGGGTCAACCAAAATCAAAGATCACCCACCTTATTGTTTACACCACA---TTAGCTCTATCAATGCCTGGAACA---GACTATGAGATCGCCAAACTCCTTAAACTCGATCCCTCCGTTCATCGAATGGTTCTTTACTTGGTGGGTTGTCACGCCGGTCCCCATATTCTCAAACACGCGAAGGACATCGTGGAGAACAATAAGGGGGCTCGCGTTCTTGTGGTGTGCTCCGAG---ATCACGGCTGTCAATTTTCATGGTCCTTCAGAAAAT---------CATATTGACTCACTAGTTGGACAAGCTTTGTTTGGCGATGGGGCTGCAGCTGTTGTCGTGGGTGCAGATCCAGATTTGTCGATT---GAAAAACCGCTCTTCCAACTCGTACATGCCATACAAGCTACTATTCCTGATACTGCTGGTCCAGCA------TCCGAGATTATTGAAATGGGTCAA------ACATTCCATCTCCGA------AGGGATCTTCCATTTTTTGTTTCCAAAAATGTGGAAGAATGTCTGGTTAAAGCTTTTAAACCA---ATTGGA------ATTAGT---------GATTGGAACAAGTTGTTTTGGATTGCCCATAATGGAGGCCCTGCAGTACTTGATCAAACCGAAGCTGAGCTCGGGCTAAACAAGGATAAACTCGAGGTG---------------ACTAGGCATGTCTTGAGCGAGTATGGGAATATGGCTAGTGTCGGAGTCATAATAATGATGGATGAAATGAGGAAAAAGGCACTTAAAGAAGGAAAGGCTACAACTGGTTTAGGG---TTAGATTGGGGTGTCATGTTTGGGTTTGGACCTGGTATGACTATTGAGACTCTTGTC---------------------TTGCGTAGTGTACCTTTGGAAGCATAA---------------------------------------------------------------------------------------------------------------------------------------------------------------------------------
>Bevul_XM_010684587.1.p1
---------------------------------------------------------------------------------------------------------------------------------------------------------------ATGGCGAGTATTGAAGAGATC---------CGCAAGGCACAGCGCGCT------GACGGGCCAGCCACC------------------------ATCTTGGCTATCGGCACCGCCACGCCGCCGAATTGTGTGTATCAG------------------------------------------------------------------------------------------------------------------------GCTGATTATCCGGACTACTATTTCCGTGTTACAAAGAGT------GAGCATATGACTGATTTGAAGGAGAAA------------------TTTAGG---------------------------------CGCATGTGTGACAAATCAATGATAAAGAAACGTTACATGTATTTGACAGAAGAAATTCTTGAAGAGAACCCAAATTTGTGTGATTATATGGGTACATCATCATTAGACACTAGACAAGATATTGTGGTAGCTGAAGTTCCTAGGCTTGGCAAAGAGGCTGCAGTGAAGGCAATCAAAGAATGGGGTCAACCCAAGTCCAAGATCACACATGTGATTATGTGCACCACT---TCTGGTGTTGATATGCCTGGAGCT---GACTACCAGCTCACTAAGCTCCTTGGCCTCCGTCCATCAGTCCGCCGCTTCATGCTCTACCAACAAGGTTGCTTTGCTGGTGGCACGGTCCTTCGCCTTGCTAAGGACCTCGCCGAGAACAACCGTGGAGCACGTGTCTTGGTGGTGTGCTCCGAG---ATCACGGCCATTTGCTTTCGTGGCCCTACTGAGACC---------CACTTAGACTCTATGGTGGGACAAGCTCTTTTCGGGGATGGGGCTGGGGCTTTGATCGTAGGTGCTGATCCAATAGAATCCCTT---GAACGACCTTTATTTAAAATGGTCTCGGCAGCACAAACTTTACTCCCGGACTCTGAGGGAGCAATT---GATGGCCACTTACGTCAAGTAGGCCTA------ACTTTTCATTTATTA------AAAGATGTTCCTGGCCTTATTTCTAAGAACATTAATAAGGCCCTTGAGGATGCCTTCACTCCA---CTTGGA------ATTGAT---------GATTGGAACTCCATCTTTTGGATTGCTCACCCAGGTGGTCCAGCTATTCTTGACCAAGTTGAGGCCAAATTAGGCCTTAAAGAGGATAAACTCACTGCC---------------ACTCGCAATGTGTTAAGCGAGTTTGGTAACATGTCTAGTGCTTGTGTTCTCTTCATCTTAGACGAAATGAGGAAGAAGTCGTCTAAAGAAGGGAAATCTACCACTGGTGAAGGG---CTCGATTGGGGTGTCTTGTTTGGGTTTGGGCCAGGCCTTACTGTCGAGACCGTTGTT---------------------CTCCACAGTGTTCCTTTAAACCATTAA---------------------------------------------------------------------------------------------------------------------------------------------------------------------------------
>Bevul_XM_010684704.1.p1
---------------------------------------------------------------------------------------------------------------------------------------------------------------ATGGCTTCCATTCAGGAAATA---------CGTAACTCGCACAGAGCA------AATGGTCCGGCCACA------------------------ATTTTAGCCATTGGCACGGCCAACCCACCAAATGAAATGTACCAG------------------------------------------------------------------------------------------------------------------------GCAGACTATCCTGATTTCTATTTTCGCGCTACCAACAAC------GAGCATATGACTGATCTCAAGGCCAAG------------------TTTAAG---------------------------------CGCATATGTGAGAAATCAATGATCAAGAAGCGTTACATGCACATAACTGAAGAGATGTTAAAAGAAAACTCAAATCTATGTGATTACAATGCT---TCATCCTTGAATTTTCGTCAGCTTATATTGGCTTCTGAGGTTCCGAAACTTGGGAAAGAAGCAGCTTTGAAGGCAATAGAAGAGTGGGGACAATCCAAATCCAAGATCACTCATGTTCTCTTTTGCACAAAC---TCTGGCGTGGATATACCAGGGGCC---GATTACCAGCTCATCAAGCTTCTTGGCCTTCATTCCTCAGTGAAACGCCTCATTCTATGCCAAGAAGGTTGTCATTCAGGTGCTATGGTCCTTCGCATTGCGAAGGACATGGTAGAGAACAATCGAGGAGCCCGTGTGCTGGTTGTTTGCTCCGAG---AGCACTGTCATCTGTTTTCGTGGACCAACTGATGCA---------CACATGGACTCGATGGTGGCGCAGGCTCTTTTCGGGGATGGTGCTGCTGCTATGATTGTAGGAGCTGATCCAGATGAGTCCATT---GAGCGACCAATTTTTAAGCTGGTATGGACAGCCCAAGCCATATTACCTGATTCAGAAGGGGCTATC---GAAGGGCACATTAGAGAAGCGGGGATG------GACATAAGGTTAAGT------TCAGATGTTCCGAAACTCATCTCTAACAGCATTAAGAATGCCTTAGTTGAAGCCTTCGACCCT---ATTGGTCTTGAAATCAAT---------GATCGGAACTCCTTCTTTTGGATCGCTCATCCTGGTGGACCTGCGATTTTAGACAAGGTTGAAGCTGAACTTGGTCTCGAAGAAAACAAACTTAGTACT---------------ACTCGCCACGTTCTGAGTGAGTTCGGCAACATGTGGAGTGCTTGTATGATATTCATATTGGATGAGATGAGAAAGAGATCATTGAAGGAGTGCAAGACTACTACCGGGGAAGGA---TTAGATTGGGGTGTCATGGTAGGCTTAGGTCCTGGAATTACTGTTGAGACCATTGTT---------------------ATCCACAGTGTTCCACTAAGCTAA------------------------------------------------------------------------------------------------------------------------------------------------------------------------------------
>Bevul_XM_010693891.2.p1
---------------------------------------------------------------------------------------------------------------------------------------------------------ATGGCCACCCCATCTGTTCAAGAAATC---------CGTGATGCTCAAAGATCC------AATGGTCCAGCCACC------------------------ATACTAGCCATTGGAACTGCCAACCCAGCCAATGAAATGTACCAA------------------------------------------------------------------------------------------------------------------------GCTGAGTATCCGGATTTTTACTTCCGAGTTACCAAGAGC------GAGCACATGAAAGAACTTAAACAAAAA------------------TTTAAG---------------------------------CGCATGTGTGACAATTCGATGATCAAGAAGCGTTACATGCATGTAACAGAGGAGTTGCTAGAAGAGAACCCACACTTGTGCGACTTTAACGCC---TCATCGTTGGATACTCGTCAAGACATTCTCGCAACTGAAGTGCCAAAACTCGGAAAAGAGGCAGCTGTTAAGGCCATCAAAGAATGGGGACAACCAAGGTCTAAGATCACCCACGTAATCTTTTGCACCACT---TCTGGTGTAGACATGCCTGGAGCT---GATTACCAACTTACTAAATTACTTGGCCTTCGACCCTCCGTGAAGCGATTTATGCTTTACCAACAAGGCTGCTATGCTGGTGGTACCGTCCTTCGTTTAGCGAAAGACATCGCCGAAAACAACCGAGGAGCCCGTGTGTTGGTTGTGTGTGCTGAG---ATCACAATCATCTGCTTCCGTGGGCCTACTCAAATC---------CACTTAGACTCCATGGTTGGTCAGGCACTTTTTGGTGATGGAGCTGGAGCTGTGATCGTAGGTGCTGATCCAGATGAGTCCATT---GAGCGACCCATCTTCCAACTGGTGTGGGCCGCGCAAACTATACTCCCCGGCTCAGAAGGTGCCATC---GATGGGCACCTTCGAGAAGTCGGACTT------ACTTTCCACTTATTA------AAGGATGTACCAGGTCTTATCTCTAAGAATATTGAGAAGGCCTTGGTTGAGGCATTCCAACCT---ATTGGG------ATTGAT---------GATTGGAACTCCATTTTTTGGGTGGCTCACCCTGGTGGCCGGGCGATTCTAGACGACGTCGAATCGAAGCTCGGGCTTAAGGAGGATAAACTTAAAACA---------------ACTCGACATGTACTTAGCGAGTATGGAAATATGTCGAGTGCTTGTGTTTTGTTTATCTTGGATGAGATGAGGAAGAGGGCCATGAAGGAAGGAATGGCTACCACAGGAGAAGGG---TTAGAATGGGGTGTTTTGTTTGGATTTGGACCTGGCTTGACTGTTGAAACCGTTATG---------------------CTCCATAGCGTACCTACAGCCAACTAA---------------------------------------------------------------------------------------------------------------------------------------------------------------------------------
>Bevul_XM_010693892.2.p1
---------------------------------------------------------------------------------------------------------------------------------------------------------ATGGCCACCCCATCTGTTCAAGAAATC---------CGTGATGCTCAAAGATCC------AATGGTCCAGCCACC------------------------ATACTAGCCATAGGAACTGCCAACCCCGCCAATGAAATGTACCAA------------------------------------------------------------------------------------------------------------------------GCTGAGTATCCGGATTTTTACTTCCGAGTTACCAAGAGC------GAGCACATGAAAGAACTTAAACAAAAA------------------TTTAAG---------------------------------CGCATGTGTGACAATTCGATGATCAAGAAGCGTTACATGCATGTAACAGAGGAGTTGCTAGAAGAGAACCCACACTTGTGCGACTTTAACGCC---TCATCGTTGGATACTCGTCAAGACATTCTCGCAACTGAAGTGCCAAAACTCGGAAAAGAGGCGGCTGTTAAGGCCATCAAAGAATGGGGGCAACCAAGGTCTAAGATCACCCACGTAATCTTTTGCACCACT---TCTGGTGTAGACATGCCTGGAGCT---GATTACCAACTTACTAAATTACTTGGCCTTCGACCCTCCGTGAAGCGATTTATGCTTTACCAACAAGGCTGCTATGCTGGTGGTACCGTCCTTCGTTTAGCGAAAGACATCGCCGAGAACAACCGAGGAGCCCGTGTGTTGGTTGTGTGTGCTGAG---ATCACAATCATCTGCTTCCGTGGGCCTACTCAAGTC---------CACTTGGACTCCATGGTTGGTCAGGCACTTTTTGGTGATGGAGCTGGAGCTGTGATCGTAGGTGCTGATCCAGATGAGTCCATT---GAGCGGCCTATCTTCCAACTGGTGTGGGCCGCTCAAACTATACTCCCCGGCTCAGAAGGTGCCATC---GATGGGCACCTTCGAGAAGTCGGACTT------ACTTTCCACTTATTA------AAGGATGTACCAGGTCTTATCTCTAAGAATATTGAGAAGGCCTTGGTTGAGGCATTCCAACCT---ATTGGG------ATTGAT---------GATTGGAACTCCATTTTTTGGGTGGCTCACCCTGGTGGCCGGGCGATTCTAGACGAAGTCGAATCGAAGCTCGGGCTTAAGGAGGATAAACTTAAAACA---------------ACTCGACATGTACTTAGCGAGTATGGAAATATGTCGAGTGCTTGTGTATTGTTTATCTTGGATGAGATGAGGAAGAGGGCAACGAAGGAAGGAATGGCTACCACAGGAGAAGGA---TTAGAATGGGGTGTTTTGTTTGGATTTGGACCTGGCTTGACTGTTGAAACCGTTATG---------------------CTCCATAGCGTACCTACTGCCAACTAA---------------------------------------------------------------------------------------------------------------------------------------------------------------------------------
>Bevul_XM_010693893.2.p1
---------------------------------------------------------------------------------------------------------------------------------------------------------ATGGCCACCCCATCTGTTCAAGAAATT---------CGAGATGCCCAAAGATCC------AATGGTCCAGCCACC------------------------ATACTAGCCATTGGAACTGCCAATCCAGCCAATGAAATGTACCAA------------------------------------------------------------------------------------------------------------------------GCTGAGTATCCGGATTTTTACTTCCGAGTTACCAAAAGC------GAGCATATGAGCGAACTTAAACAAAAA------------------TTTAAG---------------------------------CGCATGTGTGACAAGTCGATGATCAAGAAGCGTTACATGCACGTAACACAAGAGTTGCTCGAAGAGAACCCACACATGTGCGACTACAACGCC---TCATCATTGAACACTCGTCAAGACATTCTTGCAACTGAAGTGCCAAAACTCGGAAAAGAGGCAGCTGTCAAGGCCATCAAAGAATGGGGGCAACCAAGGTCTAAGATCACCCACGTAATCTTTTGCACCACA---TCTGGTGTAGACATGCCTGGAGCT---GATTACCAACTTACTAAATTACTTGGCCTTCGACCCTCCGTGAAGCGATTTATGCTTTACCAACAAGGCTGCTATGCTGGTGGTACCGTCCTTCGTTTAGCGAAGGACATCGCCGAGAACAACCGAGGAGCCCGTGTGCTGGTTGTGTGTGCTGAG---ATTACAGTCATATGCTTCCGAGGGCCTACTGAGACA---------CACTTGGACTCTATGATTGGTCAGGCACTTTTTGGTGACGGAGCTGGTGCAGTGATTGTAGGTGCTGATCTAGATGAATCCATT---GAGCGACCCATCTTCCAACTGGTATGGGCCGCTCAAACTATACTCCCCGACTCAGAAGGTGCCATC---GATGGGCACCTTCGAGAAGTCGGGCTT------GCTTTCCATTTATTG------AAGGATGTACCAGGTCTTATCTCTAAGAATATTGAGAAGGCCTTGGTTGAGGCATTCAAACCT---ATTGGG------ATTGAT---------GATTGGAACTCCATTTTTTGGGCGGCTCACCCTGGTGGTCCGGCGATTCTAGACCAAGTTGAATCAAAACTCGGGCTCAAGCAAGATAAACTTAGTACA---------------ACTAGACATGTACTTAGCGAGTTTGGAAACATGTCTAGTGCTTGTGTTTTGTTCATCTTGGATGAGATGAGGAAGAGGTCAATGAAGGAAGGAATGGCTACCACAGGAGAAGGG---TTAGAATGGGGTGTTTTGTTTGGATTTGGACCTGGCTTGACTGTTGAAACCGTTATG---------------------CTCCATAGCGTACCTATTGCCAACTAA---------------------------------------------------------------------------------------------------------------------------------------------------------------------------------
>Bevul_XM_019251690.1.p1
---------------------------------------------------------------------------------------------------------------------------------------------------------ATGGCAAGTTCATCAATAGAAGAAATA---------ATGAAAGCTCAAAGAGCA------AATGGTCCAGCCACA------------------------ATCTTGGCAATTGGTACTGCAACTCCACCTAACTGTGTCTACCAA------------------------------------------------------------------------------------------------------------------------GATGATTACCCTGATTACTACTTTCGAGTTACCAATAGT------GAGCATATGACTGACTTGAAGGAGAAG------------------TTCAAA---------------------------------CACATGTGTAACAAGTCAATGATAAAAAAACGTTACATGCATTTGACAGAAGAATTCCTAAAGGAAAACCCCAACATGTGCGCTTACATGGGT---GCATCACTAGACACTCGCCAAGACATTGTGGTGTCTGAAGTTCCAAGGCTAGGTAAAGAGGCGGCAGTTAAGGCGATCAAGGAGTGGGGTCAGCCCAAGTCTAAGATCACCCATGTTATCATGTGCACCACC---TCTGGTGTAGACATGCCTGGTGCT---GACTACCAGCTTACCAAGCTCCTAGGGCTTCGCCCTTCGGTCCGCCGCTTCATGCTCTACCAACAGGGTTGCTTCGCTGGTGGGACTGTCCTCCGCCTTGCTAAGGATCTTGCTGAAAACAATCGTGGAGCTCGTGTTCTAGTGGTGTGTTCAGAG---ATTACAGCTATTTGTTTTCGTGGGCCTACTGAGACT---------TACTTAGACTCTATGGTGGGTCTAGCTCTTTTTGGAGATGGGGCAGGGGCATTGATTGTTGGTGCTGATCCAGATGAATCCATC---GAAAGACCTTTATTCAAAATGGTTTGGACTGCCCAGACTATAATTTCCGACTCTGAGGGTGCAATT---GATGGGCATTTACGTGAAGTAGGCCTA------ACTTTTCATCTATTA------AAAGATGTTCCTGGCCTTATTTCTAAGAACATTAACAAAGCTCTTGAAGAAGCCTTTACCCCA---CTCGGG------ATTAGT---------GATTGGAATTCTATCTTTTGGATTGCTCACTGGGGTGGTCCTGCAATACTAGACCAAGTTGAGGCTAAATTAGGCCTCAAAGAAGAGAAGCTTCATGCC---------------ACCCGCAACGTGTTGCGTGAATTTGGTAACATGTCTAGTGCTTGTGTCCTTTTTATCCTCGATGAGATGCGGAAAAAGTCGTTAGAAGAAGGGAAGATTACAACGGGTGAGGGC---TTGGATTAA---------------------------------------------------------------------------------------------------------------------------------------------------------------------------------------------------------------------------------------------------------------------------------
>Bevul_XM_019252146.1.p1
---------------------------------------------------------------------------------------------------------------------------------------------------------ATGGCCACCCTATCTGTTCAAGAAATC---------AGAGATGCCCAAAGATCC------AATGGTCCAGCCACCATACTAGCCAGGCCCCCACCCCTGATACTAGCCATTGGAACTGCCAACCCCGCCAATGAAATGTACCAA------------------------------------------------------------------------------------------------------------------------GCTGAGTATCCGGATTTTTACTTCCGAGTTACCAAAAGC------GAGCATATGGACGAACTTAAACAAAAA------------------TTTAAG---------------------------------CGCATGTGTGACAAGTCGATGATCAAGAAGCGTTACGTGCACATGACAGAAGAGTTGCTACAAGAGAACCCACACATGTATGACTACAACGCC---TCATCGTTGGATACTCGTCAAGACATTCTTGTAACTGAAGTGCCAAAACTCGGGAAAGAGGCAGCTGTTAAGGCCATTAAAGAATGGGGGCAACCAAGGTCTAAGATCACCCACGTAATCTTCTGCACCGCT---TCTGGTGTAGACATGCCTGGAGCT---GATTACCAACTTACTAAATTACTTGGCCTTCGACCCTCCGTGAAGCGGTTTATGCTTTACCAACAAGGCTGCTATGCGGGAGGTACCATCCTTCGTTTAGCGAAGGACATCGCTGAGAATAACCGAGGAGCCCGTGTGTTGGTTGTGTGCGCTGAG---ATCACAGTCATCGGCTTCCGTGGGACTACTGAGACA---------CACTTGGACTCCATGGTTGCTCAAACACTTTTTGGTGATGGAGCTGGGGCTGTGATCGTGGGTGCTGATCCAGATGAGTCTATT---GAGCATCCTATCTTCCAGCTCGTGTGGGCCGCTCAAGCTATACTCCCCGCTCAAGCAATTTTTTTGTTTGATGGACATGTTGTTAGTATTTCTCTCTTTCCTCCTCTAAAAATTCTACAATCAAAGGATTTACCAGGTCTTATATCTAAGAATATTGAGAAGGCTTTGGTTGAGGCATTCAAACCT---ATTGGG------ATCAAT---------GATTGGAACACCATTTTTTGGGTGGCTCACCCTGGTGGCCGGGCGATTCTAGACGAAGTCGAATCAAAACTCGGGCTTGAGGAGGATAAACTTAAAACA---------------ACTCGACACGTACTTAGCGAGTATGGAAACATGTCAAGTGTTTGTGTTTTGTTCATCTTGGATGAGATGAGGAAGAGGTCAATGAGGGAAGGAATGGCTACTACAGGAGAAGGG---TTAGAATGGGGTGTTTTGTTTGGATTTGGACCTGGCTTGACGGTGGAGACTGTTATG---------------------CTCCATAGCGTACCTATAGCCAACTAA---------------------------------------------------------------------------------------------------------------------------------------------------------------------------------
>Caann_XM_016694194.1.p1
------------------------------------------------------------------------------------------------------------AGTAACAAGGTTCTCCTAAGCTTCGCTCTTCTACTTCTATTAATAATAGCCATGGTGACAGTCGAGGAGATT---------CTCCGGGTCCAACGGGCC------GAGGGAGCGGCCGCT------------------------GTCTTGGCCATCGGAACAGCCACTCCTCATAATGGTGTTGATCAA------------------------------------------------------------------------------------------------------------------------AGCACCTATCCTGACTATTTTTTCCGTGTCACTAATAAC------GAGCATAAGACGGAG---------------------------------------------------------------------CGCATGTGTGATGGATCAGTGATTAAGAAGAGGTACATACACTTAACAGAAGAAATCTTGAAAGAGAATCCTAATATTTGTGAACACAATGCA---CCTTCCTTTAATGCTAGGCAAGACATTGTGGTGGTTGAAGTGCCAAAACTTGGCAAGGAGGCAGCCCAAAAAGCCATCAATGAATGGGGCCAACCAAAATCCAAGATTACCCATTTAGTCTTTTGCACCACT---AGTGGTGTGGACATGCCGGGGGCC---GACTACCAGCTCACTAAGCTACTTGGGCTTAGTCCATCAGTTAAACGATTCATGATGTATCAACAAGGTTGCTCTGGTGGTGGCGCTGTTCTCCGATTAGCCAAGGACTTGGCAGAGAATAATAAAGGTGCTCGAGTTCTTGTTGTTTGCTCAGAA---ATTTTGGCAATAACCTTCCATGGCCCAAGTGACACT---------GAAGTGGATGTTTTGATTGGACAAGTCCTCTTTGGTGATGGAGCCGCTGCAGTCATTATTGGATCAGACCCAAATTTAGAGGTG---GAAAGACCTTTGTTTGAGCTTGTGTTTGCAACCCAAACTCTTCTTCCAGATACTGGATATGCTGTT---TATGGTAAAACTAGTGAGGCCGGGCTG------AAATTTCACTTGCAT------AAGAATGTTCCAAGATTGATTTCAAATGATATTGAAAAGAGTCTGGTGGAAATATTTGAACCT---TTGGGC------ATTTCT---------GATTGGAACTCTATATTCTGGGTAGTTCATGCTGGTGGACGTGCAATTATGGACAAAGTTGAATCAAAGTTAGGTCTAAAGCCTGAAAAACTCAGGGCT---------------ACAAGACATGTCCTAAGAGAGTATGGGAACGTTGCTAGTGCTTGTGTTTTGTTTGTTTTGGATGAGATAAGGAAAAACTCTATTAAGGAAGGGTTGGATACTACCGGTGAAGGA---CTTGAGTGGGGGGTGCTTTTTGGATTTGGGCCCGGACTTACTATTGAGACACTCGTC---------------------CTCCGTAGTGTTAGTAATATTCATAAATAG------------------------------------------------------------------------------------------------------------------------------------------------------------------------------
>Caann_XM_016695870.1.p1
---------------------------------------------------------------------------------------------------------------------------------------------------------------ATGGTCACTGTCAACGAGATC---------CGCCGGGCACAACGGGCT------GAGGGGCCTGCCACT------------------------GTATTGGCGATCGGAATAGCCAATCCTACCAATTGTTACGATCAA------------------------------------------------------------------------------------------------------------------------AGTACCTATGCTGATTATTTTTTTCGTGTCACTAATAGT------GAACATAAAACTGAGCTTATGGAAAAG------------------TTTAAG---------------------------------CGCATGTGTGATGGGTCAATGATTAAAAAGAGGTACTTTCACTTAACAGAGGACATCTTGAAAAAAAATCCTGAACTTTGTGAATATAAAGCA---CCATCCTTTAATGTTAGGCAAGAAATTGCAATTGTTGAAGTGCCAAAACTTGCAAAAGAGGCAGCCCAAAAGGCCATCAATGAATGGGGTCAGTCCACATCCAAGATCAGTCACTTGGTCTTTTGCACCACT---AGTGGTGTGGATATTCCCGGGGCG---GACTATCAACTCACTAAGCTTCTTGGACTTGGTGCATCAGTGAAGCGATTCATGATGTACCAACAAGGTTGCTTTGGTGGTGGCACTGCTCTTCGACTAGCTAAGGACTTGGCTGAGAATAACAAAGGTGCTCGAGTCCTTGCTATGTGCTCAGAACTAATCAACTTGCTTTGCTTCCATGCACCAAATGAAACT---------GAGTCTGAAGTTATGGTTGGGCAAGCGTTGTTCAGTGATGGGGCATCGGCTGTCATTGTTGGTTCAGATCCAATCGTTGAGGTG---GAGAGGCCTTTGTTTGAGCTTGTGTTCGCAACTCAAACTCTTCTCCCAAATAGCGGACATGCAATT---ACCGGTGACCTCAATGAGGCTGGGCTA------ATAGCCCAAATACAT------AAGGATACTCCAACCCTAATCTCAGAAAACATAGAAAGGATCCTAGTGGATGCATTCGGATCT---CTTGGC------ATTTCT---------GACTGGAACTCTATATTTTGGGTATCTCATGCAGGTGGACGTGCAATTCTTCATCAAATTGAACTGAAGTTAAACCTAAAGCCTGAAAAACTCAGGGCG---------------ACAAGGAATGTCATGAGCAACTATGGAAACATGGGTAGCGCTTGTGTTTTGTTTGTTTTGGACGAGATGAGGAAAGCCTCTATTAAGGAAGGGTTGGGTACCACCGGCGAAGGC---CTTGAATGGGGAGTGCTTTTTGGTTTTGGCCCTGGGCTAACTATTGAGGCAATTGTC---------------------CTTCGTAGTGTTTCTGTTTAG---------------------------------------------------------------------------------------------------------------------------------------------------------------------------------------
>Caann_XM_016695871.1.p1
---------------------------------------------------------------------------------------------------------------------------------------------------------------ATGGTCACCATCAACGGGATA------------CCGGCTCAACGGGCC------GTGGGCCCCGCCACC------------------------ATCTTGTCCATCGGAACAGCCAATCCTCCAAATTGTTTCGATCAA------------------------------------------------------------------------------------------------------------------------AGTACCTATGCTGACTATTTTTTTCGTGTTACTAATAGT------GAACATAAAGCGGAGCTTAAGGAGAAG------------------TTTAAG---------------------------------CGCATGTGTGAAAGATCAATGATTAAAAAGAGGTACTTTCACTTAACGGAGGAAATTTTGAAAAAAAATCCTAATATTTGCAAGTACAAAGCA---CCTTCCTTGGATGCTAGGCAACAAATTGCGATCGTTCAAGTGCCAAAACTTGGGAAGGAGGCAGCCCAAAAGGCCATCAAAGAATGGGGTCAATCCAAGGATGAAATTACCCATTTGGTCTTTTGCACCACT---AGTGGTGTGGATGTTCCGGGGGCG---GACTATCAACTCACTAAGCTTCTTGGACTTAGTCCATCAGTCAAGCGATTCATGATATACCAACAAGGTTGTACTGGTGGTGCCACTGTTGTTCGATTAGCCAAGGACTTGGCTGAGAATAACAAGGGTGCTCGCGTCCTTGCTGTTTGCTCAGAA---ATTAGTATGTTTTGCTTTCATGCCCCAAGTGAAACC---------GAAACAGATGTTTTGATTGGACAAGCTCTCTTCAGTGATGGGGCATCAGCTATCATTGTTGGTTCGGATCCAGTTCTGACGATG---GAGAGGCCTTTGTTTCAAATTGTATCTGCAACTCAAACTCTCCTCCCAGACAGTGGACATGCAATT---ATAGGTAGCCTTACTGAGGCTGGTCTG------ATAGCTAAAATACAT------AAGGATACTCCAATGTTGATCTCAAAAAATATTGAGAGGATTCTAGTAGAAGCATTCCAACCT---CTTGGA------ATTTCT---------GATTGGAACTCCATCTTCTGGGTATCTCACGCAGGCGGACGCGCAATCTTGGATCAAATTGAACTAGAGTTGGGTCTAAAGCCTGAAAAACTCAGAGCT---------------ACAAGGAATGTTATGAGTGATTATGGGAACATGGGCAGTGTTAGTGTGTTGTTTGTTTTGGACGAGATGAGGAAAGTCTCTATCAAAGCAGAATTAGGTACCACCGGTGAAGGCCATGTCTGCTGGGGTGTGCTTTTGGGTTTTGGACCTGGGTTAACTATTGAGGCAGTTGTC---------------------CTTCGCAGTCTATCTGTTTAG---------------------------------------------------------------------------------------------------------------------------------------------------------------------------------------
>Caann_XM_016696552.1.p1
---------------------------------------------------------------------------------------------------------------------------------------------------------------ATGGTGACTGTCGAGGAGGTT---------CGCCGGGCACAACGGGCC------GAGGGACCGGCCACC------------------------GTCTTGGCCATCGGAACAGCCACTCCTCTCAATTGTGTTGATCAA------------------------------------------------------------------------------------------------------------------------AGCACTTATCCTGATTATTTTTTTCGTGTCACTAACAGT------GAGCATCAGACGGATCTTAAGGAGAAG------------------TTTAAG---------------------------------CGCATGTGTAATGGATCAATGATTGAGAAGAGGTATATGCATTTAACAGAAGAAATATTGAAAGAGAACCCTAGCATTTGTGAACACAAGGCA---CCTTCCCTTGGTGCTAGGCAAGAGATAGCAATTGTTGAAGTGCCAAAACTTGGCAAGGAGGCAGCCCAAAAGGCCATTGAGGAATGGGGCCAGCCTATATCCAAGATCACCCATTTGGTCTTTTGCACCACT---ACTGGTGTAGACATGCCTGGGGCT---GACTGTCGACTCGCTGAGCTACTTGGGCTTAGTCCATCAATAAAACGATTCATGATGTACCAACAAGGTTGCTATGGTGGCGGTGTCGTTCTTAGATTGGCCAAGGATTTGGCAGAGAATAATAAGTGCGCTCGAGTCCTTGCTGTTTGTGCAGAA---ATCACAGTAGCAACCTTTCATGGCCCAAGTGACACT---------GACTTGGATGTTTTGGTTGGACAAGCCCTATTTGGTGATGGAGCTGGTGCCATCATTATTGGATCAGACCCAATTGCAGAGGTG---GAAAGGCCTTTGTTTGAGCTTGTCTCTGCAACCCAAACTCTTATCCCCGATACTAGATATGCTGTT---TATGGTAATACTAGTGAGGTCGGGCTG------ACAGTTCACTTACAT------AAAGATGTTTCAAAATTGATTTCAAATAATATTGAGAAGAGCCTAACGGAAATATTTGAGCCT---TTGGAC------ATTTTC---------GATTGGAACTCCATCTTCTGGGTAGTACATGCAGGTGGACGTGCAATTTTAGATCAGATCGAATTAAAGTTGGGCCTAAAGCCTGAGATACTCAAAGCC---------------ACAAGGAATGTCCTGAGTGAGTATGGAAACATCGCTAGCGCTTGCGTTTTGTTTGTTTTGGATGAGATGAGGAAAGGCTCTATCAAC---------------------GAAGGG---CTTGAGTGGGGTGTGCTTGTTGGTTTTGGGCCTGGACTAACTATTGAAACTATCGTC---------------------CTCCATAATGTGGACAAAATTCACAAATAG------------------------------------------------------------------------------------------------------------------------------------------------------------------------------
>Caann_XM_016710598.1.p1
---------------------------------------------------------------------------------------------------------------------------------------------------------------ATGGTCACCGTGGAGGAGTAT---------CGTAAGGCGCAACGCGCC------GAGGGTCCGGCCACG------------------------GTCATGGCAATTGGGACAGCTACGCCTTCCAACTGTGTTGATCAG------------------------------------------------------------------------------------------------------------------------AGCACTTACCCTGATTATTATTTTCGTATCACTAATAGT------GAACACAAAACTGAGCTCAAGGAGAAA------------------TTTAAG---------------------------------CGCATGTGTGAAAAATCAATGATTAAGACGAGGTACATGCACTTAACTGAGGAAATCTTGAAAGAGAATCCTAACATGTGTGCATATATGGCA---CCTTCTCTTGATGCTAGACAAGACATAGTGGTTGTTGAAGTGCCTAAACTTGGCAAAGAGGCAGCTCAAAAGGCTATTAAAGAATGGGGCCAGCCCAAATCCAAGATTACCCATTTGGTCTTTTGTACAACT---AGTGGTGTAGACATGCCCGGGTGC---GACTACCAACTCGCTAAGCTCCTTGGGCTTCGCCCATCAGTCAAGCGACTCATGATGTACCAACAAGGTTGCTTTGCAGGGGGGACAGTACTCCGACTAGCCAAGGACTTGGCTGAGAATAACAAGGGCGCTAGAGTTCTTGTTGTTTGTTCTGAG---ATCACTGCAGTCACATTTCGTGGGCCAAGTGAGTCT---------CACTTGGATAGCTTGGTAGGCCAAGCCCTTTTTGGTGATGGGGCGGCTGCGATCATTATGGGCTCTGACCCAATTCCAGGGGTT---GAAAGGCCTTTATTCCAGCTCGTCTCAGCAGCCCAAACTCTTCTCCCCGACAGCGAGGGCGCTATC---GATGGTCACCTCCGTGAGGTTGGGCTT------ACATTCCACTTACTC------AAGGACGTTCCTGGGCTAATCTCAAAAAATATCGAGAAGAGTCTTGTCGAAGCATTCCAACCT---CTGGGG------ATATCT---------GACTGGAACTCATTATTCTGGATAGCTCACCCAGGAGGGCCTGCGATTTTAGACCAAGTTGAATTAAAGTTGGGCCTAAAGCCGGAGAAACTCAAGGCT---------------ACAAGGGAAGTATTGAGTAACTATGGCAATATGTCAAGTGCTTGTGTGTTGTTTATTTTGGATGAAATGAGAAAGGCCTCTACAAAAGAAGGCTTAGGAACTAGTGGTGAAGGG---CTTGAATGGGGTGTCCTTTTTGGATTTGGGCCTGGCCTTACAGTTGAAACCGTTGTC---------------------CTCCATAGTGTTGCTATTTAA---------------------------------------------------------------------------------------------------------------------------------------------------------------------------------------
>Caann_XM_016718115.1.p1
---------------------------------------------------------------------------------------------------------------------------------------------------------ATGAAGTTGGAAAATGGCCAAAAAATT------ATGAGGGTTCATGAAAGAGCT------GAGGGTCCTGCTAAA------------------------ATTTTGGCAATTGGGATAGCAACACCTTTTCATTGGGTTGATCAA------------------------------------------------------------------------------------------------------------------------ACCGCCTATCCTGATTATTATTTCAAAGTTACAAATAGT------GAGCATTTCGTGGACCTCAAAGAAAAA------------------TTTAGA---------------------------------CGTATTTGCAGCAGAACAATGATTAGGAAAAGGCACATGATTTTGACAGAGGAAATATTAAAGAAAAATCCCAATTTGTGTTCTTATAATGGG---CCATCACTTGATATAAGACAAGAGATTTTGGTCTCAGAAATACCGAAACTTGGAAAAGAGGCTGCCCTTATGGCTATTGATGAATGGGCTCAGCCCAAATCAAAAATTACCCATTTAGTCTTTTGTACAAGA---AGTGGTGTTGACATGCCCGGTGCC---GATTATCAGTTGATCAAGTTATTGGGCCTGAGCCCATCGGTTCAACGTCTCATGATGTACCAACAAGGTTGTTTTGCTGGTGGCACGGTGCTTCGATTAGCTAAGGACTTAGCTGAGAATAACAGGGGTGCTAGGGTACTGGTCGTGTGTTCTGAG---AGCTCAGCGATAGGGTTTCGTGGGCCGAGCGAAGCT---------CATCCCGAAAACCTTATCGCGCAGGCGTTGTTCGGGGACGGTGCGGCCGCTGTTATAATCGGGTCGGACCCTAAACCGGGCCTA---GAGAGGCCAGTTTTTGAAATCGTAACAGCGACCCAGTCGTTCGTCCCTAATGGGGACTGCCATCTC---GCGCTGCACCTGCGTGAGATGGGGCTT------ACGTTCCATTGTACC------AAGGACGTGCCACCCACTATCGCGAAAAATGTAGAGAGCTGCTTAATAAAGGCGTTTGAACCA---TTAGGA------ATTTCA---------GATTGGAACTCGATGTTTTGGATTCTTCACCCGGGAGGTAATGCGATTGTGGAGCAAGTGGAAAGTACATTGGGCCTAGAGCCCGAAAAGTTACGGGCC---------------ACGAGAAATATCCTTCGAGAATATGGAAACTTGTCGAGTGCATGTGTCTTGTTCATATTGGATGAGATTCGAAAAAAATCCGCTAGAGATGGGCTAAAGACTTCAGGAGATGGG---CTGGACTTGGGAGTCCTTTTATCATTTGGGCCTGGGCTTACAATTGAGACAGTTGTG---------------------CTTCGAAGTCAGCCCATTTAA---------------------------------------------------------------------------------------------------------------------------------------------------------------------------------------
>Caann_XM_016718139.1.p1
---------------------------------------------------------------------------------------------------------------------------------------------------------------ATGGTGACCGTGGAGGAGGTT---------CGAAGGGAACAACGCGCA------AAGGGACCAGCCACC------------------------ATCATGGCCATTGGCACGGCGACTCCTTCAAACTGTGTTGATCAA------------------------------------------------------------------------------------------------------------------------GCCACCTATCCTGATTATTACTTTCGAATCACTAATAGC------GAACATATGACTGAGCTTAAGGAAAAA------------------TTTCAA---------------------------------CGCATGTGTGATAAATCAATGATTAAGAAGAGGTATATGCATTTAACAGAAGAAATTCTTAAAGAAAATCCTAATATTTGTGAATATATGGCT---CCTTCTCTTGACGCTAGGCAAGATATAGTGGTGGTTGAAATTCCAAAACTTGGCAAAGAAGCAGCCAAAAAGGCTATTAAAGAATGGGGCCAGCCCAAATCGAAGATTACCCATTTGGTGTTTTGCACTACT---AGTGGTGTGGACATGCCCGGGGCT---GACTACCAGCTCACTAAGCTTCTTGGGCTTCGACCCTCAGTCAAACGACTCATGATGTACCAACAAGGTTGCTTTGCTGGTGGAACCGTTATCCGACTAGCAAAAGACTTGGCTGAAAACAACAAGGGAGCTCGAGTCCTTGTTGTTTGCTCTGAA---ATAACTGCAGTTACTTTCCGTGGCCCAAGTGATACA---------CACTTAGATAGTATGGTTGGACAAGCACTCTTTGGTGATGGGGCAGCCGCACTCATTGTAGGTTCAGATCCATTACCAGAGGTT---GAAAGGCCTTTGTTTGAGCTTGTTTCTGCGGCCCAAACTCTTCTCCCTGATAGCGAAGGCGCTATA---GATGGTCACCTTCGTGAAGTTGGGCTA------ACATTTCACTTACTC------AAAGATGTTCCTGGATTGATCTCAAAGAATATTGAGAAGAGTTTGATAGAAGCATTCCAACCA---TTGGGG------ATTTCT---------GATTGGAACTCTATCTTCTGGATCGCTCACCCTGGCGGGCCAGCAATCCTCGACCAAGTTGAATTAAAGTTGGGCCTAAAGCTCGAAAAACTTCGAGCT---------------ACTAGGCAAGTCTTGAGTGACTATGGAAACATGTCTAGTGCTTGTGTTCTATTCATTTTGGATGAAATGAGAAAGGCCTCAGCCAAAGAAGGACTTAATACTACTGGTGAAGGC---CTTGATTGGGGTGTGCTTTTCGGATTTGGGCCTGGGCTTACAGTTGAGACTGTTGTA---------------------CTCCATAGTGTCTCTACTAATCTCGAGCACCCTAGGGTGCAAGAGAAAGAGTTCGAATAA------------------------------------------------------------------------------------------------------------------------------------------------
>Caann_XM_016726963.1.p1
---------------------------------------------------------------------------------------------------------------------------------------------------------------ATGGTGACCGTCGAGGAGGTC---------CGCAGGGCGGAACGGGCC------ATGGGGCCAGCCACC------------------------ATCTTAGCCATCGGAACGGCCACTCCTCTGAATTGTGTTAATCAA------------------------------------------------------------------------------------------------------------------------AGTACATATCCTGATTATTTTTTCCGTGTCACTAAAAGC------GAGCATAAGACGGAGCTTAAAGAGAAG------------------TTTAAG---------------------------------CGCATGTGTGATGCATCAATGATTAAGAAGAGGTACCTGCATTTAACAGAAGAAATCTTGAAAGAGAACCCTAGTATTTGTGAACACATGGAA---CCTTCTTTTGATACTAGGCAAAACATAGTGATAGTTGAAATTCCAAAACTTGGCCAAGAGGCGTCCCAAAAAGCCATCAACGAATGGGGTCAATCAAAATTCAAGATTACCCATTTGATCTTTTGCACCACT---AGTGGAGTGGACATGCCAGGAGCC---GACTATCAGCTCACTAAGCTACTTGAGCTTAGTCCATCAATAAAACGATTCATGTTGTACCAGCAAGGTTGCTATGGTGGTGGCGCCGCTCTCCGATTGGCCAAGGACTTGGCAGAGAATAATAAGGATGCTCGAGTTCTCGTTGTTTGCGCAGAA---ATTGCGGTGCAAACCTTCCATGGCCCAAGCGACACT---------GAATTGGAAGGTTTGGTTGGACAAGTCCTTTTTGCTGATGGGGCAGCTGCGGTCATTATTGGATCAGACCCAATTTTAGAAGTG---GAAAGATCTTTATTTGAGCTTGTCTATGCAACTCAAACTCTTCTCCCGAATACTGGATATGCGGTT---------------------------------------------------------------------------------------------------------------------------TATGGT---------------------------------------------------------------------------------------------------------------------------------------ACTACACTACTACTAGAGAAGTTGGGATGA---------------------------------------------------------------------------------------------------------------------------------------------------------------------------------------------------------------------------------------------------------------------------------------------------------------------------------------------------------------------------------
>Cycar_XM_025115139.1.p1
------------------------------------------------------------------------------------------------------------------------------------------------------ATGGCTTCCTCCATTGATATTGCGGAGATC---------AGAAAAGCACAACGGGCA------CAAGGTCCGGCCACC------------------------ATTCTTGCCATCGGCACTGCAACTCCTTCCAACTGTATCTATCAA------------------------------------------------------------------------------------------------------------------------GCAGATTATCCGGATTACTATTTTCGGATCACCAACAGC------GAACACATGGTTGATCTTAAAGAGAAA------------------TTCAAG---------------------------------CGCATGTGTGACAAGTCCATGATAAGAAAGCGATACATGCACATCACGGAGGAGTTTCTGAAAGACAACCCAAACATGTGCGAGTACATGGCT---CCATCCCTGGACGCTCGCCAGGATGTGGTGGTCGTTGAAGTCCCCAAGCTTGGCAAAGAAGCCGCCACAAAAGCCATCAAAGAATGGGGCAACGCCAAATCCAAGATCACTCATCTCATCGTCTGCACCACC---TCCGGTGTCGACATGCCTGGTGCC---GACTATCAGATCACCAAGCTCCTCGGCCTCCGCCCCTCTGTCAAACGTTTCATGATGTACCAACAAGGGTGTTTCGCCGGAGGCACGGTTCTACGTCTCGCCAAGGACATCGCGGAGAACAACAAGGGTTCTCGCGTYCTTGTGGTTTGCTCTGAG---ATTACAGCGGTCACCTTTCGTGGCCCTAACGACACC---------CACCTTGATTCCCTCGTGGGTCAAGCTTTGTTTGGTGACGGAGCTGCGGCGGTCATCGTGGGTGCGGACCCTGACTTGACGACG---GAGCGGCCGTTGTTCGAAATGGTCTCCGCTGCTCAGACCATCTTGCCGGACTCCGAGGGTGCCATT---GACGGACACTTGAGAGAGGTRGGGCTA------ACGTTTCATCTTCTC------AAAGATGTTCCAGGGTTGATCTCGAAGAACATAGAGAAGGCACTGACACAGGCATTTTCTCCA---TTGGGT------ATAACC---------GACTGGAACTCCATCTTYTGGATCGCCCACCCTGGTGGTCCGGCGATATTGGACCAGGTGGAGCAAAAACTCGGTCTCAAGGAGGAGAARATGAGAGCA---------------ACCAGACATGTGCTGAGCGAGTACGGCAACATGTCCAGTGCCTGCGTGTTGTTCATCATTGACGAGATGAGGAAGAAGTCRGCGGAGGAGGGTGCCACCACCACCGGCGAAGGT---CTGGATTGGGGTGTTTTGTTTGGATTCGGTCCTGGTTTGACAGTGGAGACGGTGGTC---------------------CTTCACAGCCTGCCAACCACCATGCCAATTGTCACCCAAAATTGA---------------------------------------------------------------------------------------------------------------------------------------------------------------
>Cycar_XM_025115340.1.p1
---------------------------------------------------------------------------------------------------------------------------------------------------ACCCGCCACAAAATGGTCACCATCCAGGAGTTC---------CGCAAGGCGCAGCGAGCC------GAAGGTCCGGCTACC------------------------ATCATGGCCATCGGGACTGCCACACCGCCTAATTGTCTGCTCCAA------------------------------------------------------------------------------------------------------------------------AGCACGTATCCCGATTACTATTTTCGTATTACAAAAAGC------GAGCACAGAAAAGAACTTAAAGAGAAA------------------TTCAGA---------------------------------CGCATGTGTGACAAATCTATGATCAAAAAACGATACATGTACTTGACAGAGGAGATCTTGCAAGAGAAACCGAACATTTGTGCTTACATGGCA---CCATCGTTAGACGAGCGACAAGATATTGTTGTCGTGGAAGTACCCAAGCTCGGGAAAGAAGCCGCGACACGGGCAATTAAGGAATGGGGCCAACCAAAATCGAAGATCACCCATCTTGTATTTTGCACTACC---AGTGGTGTTGACATGCCAGGAGCT---GATTACCAGCTCACAAAGCTTCTCGGCCTTCGGCCTTCAGTCAAACGCTTGATGATGTACCAACAAGGTTGTTTTGCTGGTGGCACCGTTTTGCGTTTGGCCAAAGACCTGGCTGAGAACAACAAGGGGGCCCGCGTACTGGTGGTCTGTTCGGAG---ATCACGGCAGTGACTTTCCGCGGGCCTGATGAAAGC---------CATCTCGATAGCCTTGTAGGCCAGGCTTTGTTCGGCGATGGTGCAGCTGCAATAATAGTCGGGTCTGACCCAATGCTCGATGTA---GAGAAGCCGCTTTTCGAGATTGTTTCTGCTGCCCAAACAATTCTCCCCGATAGCGACGGTGCAATC---GATGGACACCTTCGTGAAGTTGGGCTT------ACGTTTCATCTTCTC------AAAGACGTTCCCAGACTTATCTCGAAACACATCGAAAAGAGCCTTTTAGAGGCCTTTCGACCC---TTGGGC------ATCATA---------GATTGGAACTCCCTTTTCTGGATCGCGCATCCGGGCGGGCCTGCGATTTTAGACCAAGTCGAGGAAAAACTAAGCCTGAAGCCCGATAAATTGCGGGCC---------------ACACGACACGTGCTCAGTGAATACGGAAACATGTCAAGTGCTTGTGTCTTGTTTATCCTAAACGAAATGCGACATGCTTCGGCTACAGATGGGTTGAACACCACGGGCGAGGGG---CTCGAGTGGGGCGTGTTGTTTGGGTTCGGACCTGGGCTTACCGTCGAGACCCTGGTC---------------------CTCCATAGTGTGTCCATTTAA---------------------------------------------------------------------------------------------------------------------------------------------------------------------------------------
>Cycar_XM_025117980.1.p1
---------------------------------------------------------------------------------------------------------------------------------------------ATGGCCTCTTCTCCTGTAGTCGTGGATATCAATACGATT---------AGAAAATCCCAACGGGCA------CAAGGTCCGGCCTCC------------------------ATCCTTGCTATCGGCACCGCCACTCCTCCAAATTGTGTTTATCAG------------------------------------------------------------------------------------------------------------------------GCTGATTATCCCGACTACTATTTTCGCATCACCAAGAGT------GAACATATGGTCGATCTCAAAGAGAAA------------------TTTCAA---------------------------------CGCATGTGTGATAAATCGATGATAAGAAAACGATACATGCACATAACTGAAGAATTCTTGAAAGAAAACCCTAATATGTGCGAGTATGAAGCT---CCGTCGTTGGATGCTCGACAAGATTTGGTGGTGGTGGAGGTCCCGAAGCTCGGAAAAGAAGCCGCCGTCAAAGCCATCAAAGAATGGGGGTTACCCAAATCCAAGATCACCCATCTCGTTTTCTGCACCACC---TCCGGCGTCGACATGCCGGGAGCC---GACTACCAGCTCACCAAACTCCTTGGCCTCCGGCCGTCGGTCAAACGTTTGATGATGTACCAACAAGGCTGTTTCGCCGGCGGCACTGTCCTCCGTCTAGCCAAGGACCTTGCAGAGAACAACAATGGCGCTCGAGTCCTCGTGGTTTGCTCTGAG---ATCACCGCTGTCACCTTCCGCGGACCCAACGACTCG---------CACCTCGACTCACTAGTAGGTCAAGCTCTCTTCGGAGATGGGGCTGCAGCCGTTATCATCGGTTCGGACCCGGACTTGACCGTC---GAGCGGCCGTTGTTCGAGATGGTGTCTGCAGCTCAGACCATTTTACCGGATTCTGAAGGCGCAATC---GATGGACATTTGAGAGAAGTAGGACTG------ACGTTCCATCTTCTC------AAGGACGTCCCTGGATTGATATCAAAGAATATAGAGAAAGCATTAACACAAGCCTTTTCTCCA---TTGGGT------ATAAAG---------GACTGGAACTCCATTTTCTGGATAGCTCATCCCGGAGGTCCGGCGATACTTGATCAGGTGGAGCTAAAGCTTGGTCTGAAAGAAGAAAAGATGAGGGCT---------------ACAAGAAGCGTACTAAGTGAATATGGGAACATGTCGAGTGCTTGTGTGTTGTTTATTATCGATGAAATGAGGAAGAAGTCGATCGAAGAAGGGAAGACGACGACCGGAGAAGGG---TTGGAGTGGGGTGTTTTGTTTGGGTTTGGACCAGGTCTCACGGTGGAGACGGTAGTT---------------------CTTCACGGCCTTCCGACCACCATTCAGATTGCCAACTAA---------------------------------------------------------------------------------------------------------------------------------------------------------------------
>Cycar_XM_025124791.1.p1
------------------------------------------------------------------------------------------------------------------------------------------------------ATGGCTTCCTCCATTGACATTGCGGAGATC---------AGAAAAGCACAACGGGCA------CAAGGTCCAGCCACC------------------------ATTCTTGCCATCGGCACTGCAACTCCTTCCAACTGTATCTATCAA------------------------------------------------------------------------------------------------------------------------GCAGATTATCCGGATTACTATTTTCGGATCACCAACAGC------GAACACATGGTTGATCTCAAAGAGAAA------------------TTCAAG---------------------------------CGCATGTGTGACAAGTCTATGATCAGAAAGCGATACATGCACATCACGGAGGAGTTTCTGAAAGAGAACCCCAACATGTGCGAATACATGGCT---CCATCCCTTGACGCTCGCCAGGATGTGGTGGTCGTTGAAGTCCCCAAGCTTGGCAAAGAAGCCGCCACAAAAGCCATCAAAGAATGGGGCAACGCCAAATCCAAGATCACTCATCTCATCGTCTGCACCACC---TCCGGTGTCGACATGCCTGGTGCC---GACTACCAGATCACCAAGCTCCTCGGCCTCCGCCCCTCTGTAAAACGTTTCATGATGTACCAACAAGGGTGTTTCGCYGGAGGCACGGTTCTACGTCTCGCCAAGGACATCGCGGAGAACAACAAGGGTTCTCGCGTTCTTGTGGTTTGCTCTGAG---ATTACAGCGGTCACCTTTCGTGGCCCTAACGACACC---------CACCTTGATTCCCTCGTATGCATCAATAAATTTGAT------------------------------------------------------------GTGTATGAGATCAATTACAGGAGC------------------------------------AAAGGTTTTGCCAAAGACGATGACCTA---------------------------------------------------------------------------------------------------------GTCGAT------------------------------------------------------------------------------------------------CAACTTCAAACA---------------TGCAGAGAAACATGA------------------------------------------------------------------------------------------------------------------------------------------------------------------------------------------------------------------------------------------------------------------------------------------------------------------------------------------------------------------------------------------------
>Cycar_XM_025126676.1.p1
---------------------------------------------------------------------------------------------------------------------------------------------------------------ATGGCATCATTTGAGTTGGGT---------GTTGGTGTTGAGAAACCT------TCAGGTCATGCCACC------------------------ATCCTTGCCATAGGCACCGCAACTCCTTCCAATTGTTTCTATCAG------------------------------------------------------------------------------------------------------------------------GCCAATTATCCCGACTACTATTTTCGCGTTACCAACAAC------GAGCATATGGTTGATCTTAAAGCTAAA------------------TTTGAA---------------------------------CGCATTTGTGAGAAAACTCAAATAAAGAAACGATACATGTTTCTCACAGAAGAATTTCTTAAAGAGAACCCAAATCTATGTGAATTCAAGGCT---CCATCTTTGAATGTTCGCCAAGATCTGTTAGTCACCGCCATTCCAAAGCTTGGCAARGAAGCTGCCATCAAGGCCATCGACGAATGGGGACTCCCAACATCCAACATCACCCACCTCATTTTCTGCACCACC---TCCGGAATCGACATGCCCGGTGCC---GACCATCAGCTTGTGAAGCTTCTTGGTCTCTCCCCCATGGTCAAACGCCTCATGATGTACCAGCAAGGCTGCTCTGGCGGAGCCATGGTCCTTCGTCTCGCCAAAGACCTTGCTGAAAACAATAAGGGTTCACGTGTCCTTGTTGTTTGCTCAGAA---AGCAGTGCAATCATGTTCCGTGGACCGAATCCGAAC---------CACCTTGACTCACTTGTCGGCCAATCTCTTTTCGGTGATGGAGCTGCTGCCATCATCGTAGGTTCAGACCCTGAGTTCCCCATC---GAGCATCCATTGTTCGAGATTGTGTCCACAACTCARASYACCTTAGAGAACACTGAGATGGCMWTG---AAGCTGCACTTGAGGGAGGAAGGGCTC------ACGTTTCATTTGCAA------AAGGATGTACCCAAMATGATATCGGAGAACATAGAGGATGTATTGAGGCATGCTGTGTCTCCA---ATGGGG------ATAAGT---------GACTGGAACTCGCTGTTCTTGGTGGTTCATCCAGGTGGTCGAGCCATATTAGACCTGTTGGAGCTAAAACTTAAGCTTAAGAAGGAGAAATTGAGGGCG---------------AGTAGGCACGTACTTAGTGAGTATGGGAACATGACCAGTGCTTGTGTCTTSTTCATCCTTGACGAAATAAGGAAGAAATCCATGGAAGAAGGAAAAAGCACCACCGGTGAGGGT---TTAGATTGGGGTGTTTTGTTTGGATTTGGGCCTGGTTTGACGGTTGAGACGGTGGTT---------------------CTTCGTAGCCTCTCTTCTGCTACTCCGGTTGCTTTAAAAAACTGA---------------------------------------------------------------------------------------------------------------------------------------------------------------
>Cycar_XM_025126677.1.p1
---------------------------------------------------------------------------------------------------------------------------------------------------------------ATGGCATCATTTGAGTTGGGT---------GTTGGTGTTGAGAAAGCT------TCATGTCATGCCTCC------------------------ATCCTTGCCATAGGCACCGCAACTCCTTCCAATTGTTTGTATCAG------------------------------------------------------------------------------------------------------------------------GCCGATTACCCCGAGTACTATTTTCGCGTTACCGATAAC------GAGCATATGGTTGATGTTAAAGCTAAA------------------TTTGAA---------------------------------CGCATTTGTGAGAAAACTCAAATAAAGAAACGATACATGTTTCTCACAGAAGAATTTCTTAAAGAGAACCCAAATCTATGTGAATTCAAGGCT---CCATCTTTGAATGTTCGCCAAGATCTGTTAGTCACCGCCATTCCAAAGCTTGGCAARGAAGCTGCCATCAAGGCCATCGACGAATGGGGACTCCCAACATCCAACATCACCCACCTCATTTTCTGCACCACC---TCCGGAATCGACATGCCCGGTGCC---GACCATCAGCTTGTGAAGCTTCTTGGTCTCTCCCCCATGGTCAAACGCCTCATGATGTACCAGCAAGGCTGCTCTGGCGGAGCCATGGTCCTTCGTCTCGCCAAAGACCTTGCTGAAAACAATAAGGGTTCACGTGTCCTTGTTGTTTGCTCAGAA---AGCAGTGCAATCATGTTCCGTGGACCGAATCCGAAC---------CACCTTGACTCACTTGTCGGCCAATCTCTTTTCGGTGATGGAGCTGCTGCCATCATCGTAGGTTCAGACCCTGAGTTCTCCATC---GAGCATCCATTGTTCGAGATTGTGTCCACAACTCAAACCACCTTAGAGAACACTGAGATGGCATTG---AAGCTGCACTTGAGGGAGGAAGGGCTC------ACGTTTCATTTGCAA------AAGGATGTACCCAACATGATATCGGAGAACATAGAGGATGTATTGAGGCATGCTGTGTCTCCA---CTGGGG------ATAAGT---------GACTGGAACKMGCTGTTCTTGGTGGTTCATCCAGGTGGTCGAGTCATATTAGACCTGTTGGAGTTGAAACTGAAGCTTAAGAAGGAGAAATTGAGGGCG---------------AGTAGGCACGTACTTAGTGAGTATGGGAACATGACCAGTGCTTGTGTCTTSTTCATCCTTGACGAAATAAGGAAGAAATCCATGGAAGAAGGAAAAAGCACCACCGGTGAGGGT---TTAGATTGGGGTGTTTTGTTTGGATTTGGGCCTGGTTTGACGGTTGAGACGGTGGTT---------------------CTTCGTAGCCTCTCTTCTGCTACTCCGGTTGCTTTAAAAAACTGA---------------------------------------------------------------------------------------------------------------------------------------------------------------
>Dacar_XM_017360477.1.p1
------------------------------------------------------------------------------------------------------------------------------------------------------ATGGCGGCTAGTTTATCAGTTGAGGAAATA---------ATGAACAATCAGAGAGCT------AAAGGTCCAGCCACG------------------------GTTCTTGCCATCGGAACTGCGGCTCCTCCTAATTGTTACCCCCAG------------------------------------------------------------------------------------------------------------------------GCTGACTATCCAGACTTCTACTTTCGTGTCACAAAGAGC------GAACATATGACTGAACTCAAAGAGAAG------------------TTCAAG---------------------------------CGAATCTGTAACAAAAGCAAGATAGAAACACGTTACCTGCATATTACAGAGGAAACCCTAGAAGAAAACCCTAACATGTGCCACTATTCGGCC---CCATCCTTCGACGCTCGCCAGGAAATTTTGAGGATGGAGGTTCCGAAGCTCGGAAAAGAAGCCGCTGACAAAGCCATCAAGGAGTGGGGACACTCCAAATCAGAGATCACCCACCTCATTTTTTGCACCACT---TCGGGCTACGATATGCCCAGTGCT---GACTACCAGCTCACTAAGCTCCTGGGCCTCAATAATTCAGTGAAGCGCCACATGGTCTACTTGCAAGGTTGTTTTGCAGGTGGGACGGTTCTTCGCCTGGCGAAAGATCTCGCCGAGAACAACAAGGGTGCACGTGTTCTCGTGGTTTGTTCCGAG---ATCACAACCATCACGTTCCGAGGGCCT------------------CATATTCACTCTTTACTCCCTCAAGCACTCTTCGGTGATGGGGCCTCGTCGGTGATTGTGGGGTCTGATCCGGACCCTCTAACC---GAACGTCCACTCTTCCAGATTGTATTCGCAGCCCAGCACCTGGTGCCTGATTCTGAAGACACAGTC---CGTGGGAAACTGGGAGAGTCGGGCTTA------ATGTTCTTTCTCAAA------AGGAACATAACCACGTTATTTGCAGGGAATATGGAGAAGATACTTAAAGAAGTTTTCGAGCCC---ATTGGT------ATAACT---------GACTGGAATTCGCTGTTTTACATAACGCACCCTGGTGGCCCAGCCATCTTGAACCAGGTGGAACATGTGTTAGGTCTCAAAGAAGAGAAAATGTGGGTG---------------TCTCGGAAGGTGCTGAGTGAGTATGGTAACATGGCGGGTGCATGTGTGTTTTTTGTTATGGATGAAATGAGGAAGAAATCAATGAATGATGGCAGGGCAACTACTGGCGATGGG---CTCGACTGGGGCGTCGCTTTGGGGTTTGGTCCGGGTTTTACCGTCGAAACCGTGGTG---------------------CTGCATAGTATGCCGGTTATTGCTTGA---------------------------------------------------------------------------------------------------------------------------------------------------------------------------------
>Dacar_XM_017364131.1.p1
------------------------------------------------------------------------------------------------------------------------------------------------------ATGGCGGCTAGTTTATCAGTTGAGGAAATA---------ATGAACAATCAGAGAGCT------AAAGGTCCAGCCACA------------------------GTTCTGGCCATTGGAACTGCTGCTCCTCCCAATTGCTACCCCCAG------------------------------------------------------------------------------------------------------------------------GCTGACTATCCCGACTTCTACTTTCGTGTCACGAAGAGC------GAGCATATGACTGAACTCAAAGAAAAG------------------TTCAAG---------------------------------CGAATCTGTAACAAAAGCAAGATAGAAACACGTTACCTGCATATTACAGAGGAAACCCTAGAAGAAAACCCTAACATGTGCCACTATTCGGCT---CCCTCGTTCGACGCTCGCCAGGAAATTTTGAGGATGGAGGTTCCGAAGCTCGGAAAAGAAGCCGCTGACAAAGCCATCAAGGAGTGGGGGCACTCCAAATCAGAGATCACCCACCTCATATTTTGCACCACT---TCGGGCTACGATATGCCCAGTGCT---GACTACCAGCTCACTAAGCTCCTGGGCCTCAATAATTCAGTGAAGCGCCACATGGTCTACTTGCAAGGTTGTTTTGCAGGTGGGACGGTTCTTCGCCTGGCGAAAGATCTCGCCGAGAACAACAAGGGTGCACGTGTTCTCGTGGTTTGTTCCGAG---ATCACAACCATCACGTTCCGAGGGCCT------------------CATATACACTCTTTGCTCCCTCAAGCACTGTTTGGTGATGGGGCCTCGTCGGTGATTGTGGGGTCTGATCCGGATCCTCTAACC---GAACGTCCACTCTTCCAGATTGTATTCGCGGCCCAACATCTAGTGCCTGATTCTGAGGACACAGTC---CGTGGGAAACTGGGAGAGTCAGGCTTA------ATGTTCTTTCTCAAA------AGGAACATAACCACATTATTTGCAGGGAATATGGAGAAGATACTTAAAGAAGTTTTCGAGCCC---CTTGGC------ATAACT---------GACTGGAATTCGCTGTTTTATATAACGCACCCTGGTGGCCCAGCCATCTTGAACCAGGTGGAACATGTGTTAGGTCTCAAAGAAGAGAAAATGTGGGCG---------------TCTCGGAAGGTGCTGAGTGAGTATGGTAACATGGCGGGTGCATGTGTGTTTTTTGTTATGGATGAAATGAGGAAGAAATCAATGAATGATGGCAGGGCAACTACTGGCGATGGG---CTCGACTGGGGCGTCGCTTTGGGGTTTGGTCCGGGTTTTACCGTCGAAACCGTGGTG---------------------CTGCATAGTATGCCGGTTATTGCTTGA---------------------------------------------------------------------------------------------------------------------------------------------------------------------------------
>Dacar_XM_017368840.1.p1
---------------------------------------------------------------------------------------------------------------------------------------------------------------ATGGTGACTGTGAATGAGTTC---------CGGAAGGCTCAGCGGGCT------GAAGGTCCGGCGACG------------------------GTGCTGGCGATCGGAACCGCCACGCCGCCGAACTGTGTCGATCAG------------------------------------------------------------------------------------------------------------------------AGCGCGTATGCGGATTATTATTTTCGCATTACTAATAGC------GAAGATAAACCTGAGCTCAAGGAGAAG------------------TTTAGG---------------------------------CGGATGTGTGAAAAATCGATGATAAACACTCGTTACATGCACTTGACCGAAGATTTACTGAAACAAAATCCGAGTTTCTGCGAGTACATGGCC---TCATCGCTTGATGCTAGGCAAGACATTGTGGTGAATGAAGTCCCAAAGCTGGGGAAAGAAGCAGCTCTCAGGGCCATAAAAGAATGGGGTCAACCAAAGTCCAAAATCACCCACCTTATCTTCTGCACCACC---AGCGGTGTCGATATGCCTGGCGCG---GACTTTCGCCTCACCAAGCTCCTCGGGCTCCGTCCCTCGGTGAAGCGGTTCATGATGTACCAGCAGGGCTGTTTTGCTGGTGGCACGGTTCTTCGTCTGGCAAAAGACCTGGCTGAGAACAATAAAAATGCTCGTGTGCTTGTGGTTTGCTCTGAG---ATCACTGTGATTACGTTCCGGGGGCCTAATGACACT---------CATCTTGATAGTTTGGTTGGGCAGGCCTTGTTTGGGGATGGAGCTGGCGCGGTGATTGTGGGATCAGACCCTGTAATTGGGATC---GAGAAGCCCTTGTTTGAGATTGTCTCTGCTGCACAAACCATCCTGCCTGACAGTGATGGTGCTATC---GATGGTCATCTTCGCGAGGTTGGCCTA------ACATTCCACCTCCTC------AAAGATGTTCCAGGCCTAATTTCAAAGAATATAAGGAAGAGTTTGGTTGAGGCGTTTAAGCCC---TTGGGG------ATATCT---------GACTGGAACTCAATTTTTTGGATTGCTCATCCAGGCGGTCCAGCTATACTAGATCAAGTCGAAACAGAGTTGAGCTTGAAGCCTGAGAAACTAAAGTCT---------------ACTAGACAAGTTCTCAGGGACTATGGAAACATGTCAAGTGCTTGTGTTCTGTTCATTCTGGATGAGATGAGGAAGGCTTCGGCTAAAGATGGACACAGAACTACCGGAGAAGGA---CTTGATTGGGGTGTTCTATTCGGGTTCGGGCCTGGTCTTACTGTCGAGACTGTTGTT---------------------CTTCACAGTGTGCCTACTTAA---------------------------------------------------------------------------------------------------------------------------------------------------------------------------------------
>Dacar_XM_017371435.1.p1
---------------------------------------------------------------------------------------------------------------------------------------------------------------ATGGTAACCGTAGACGAGTAC---------CGTAAAGCACGTCAAGCT------CAAGGCACTGCGGCT------------------------GTGCTGGCAATCGGAACAGCAACGCCTCCAAATTGTGTCCAGCAG------------------------------------------------------------------------------------------------------------------------AGCACGTATCCTGATTACTTTTTTCGTATTACGAATAGT------GAAAATAAAACAGAGCTGAAACAGAAA------------------TTTAAG---------------------------------CGCATGTGTGAGAAATCAATGGTGAGTACGAGGTACATGTACTTGAGCGAAGAAATACTCAAGGAAAATCCGAGCTTATGTGAGCACATGGCA---CCGTCCCTAGATGCCAGGCAAGACATTGCGATTACTGAAGTGCCAAAGCTTGGTAAAGAAGCAGCCACAAAGGCCTTAGAGGAATGGGGGCAGCCAAAGTCGAAAATCACACACCTCATCTTCTGCACTACTTATTCTAGTGTTGATATGCCCGGTGCA---GATTACCGTCTCACCAAGCTTCTCGGGCTCAGCCCATCCGTCAGGCGCTTCATGTTGTACCAACAAGGTTGTTTTGCAGGTGGAACTGCTCTTCGTCTGGCAAAAGACTTGGCAGAAAACAACAAAGGAGCTCGAGTCCTTGTTGTTTGCTCCGAG---ATTAGTGTGTTTAAGTTTCATGCACCAAGTGAGGAC---------CATGTTGATAGCCTCGTAGGCCAGGCCTTATTTGGCGATGGGGCTGGTTCCGTGATAGTAGGCTCGGACCTGATTGCTGGAGTG---GAAAAACCATTGTTTGAAATTGTGTCTGCTGCTCAAACCATCCTCCCAGATAGTGAGGGCGCTATT---GTCAGTCATCTCGGGGTCGTTGGACTT------ACTCTAAACCTTCTC------AAAACTGTTGCTGGTCTCGTTTCAAAGAACATTGAGAACAGTTTAGTTGAGGCCTTCCAACCC---CTCGGC------ATCTCT---------GACTGGAACTCTATTTTTTGGATTGCACATCCAGGCGGTCGAGCTATCCTGGATCAAGTTGAGACGGAGTTAGGCTTGGTGCCCGAAAAATTGCAGTGT---------------TCAAGGGAGGTCCTGAGGGATTATGGAAACATGTCAAGTGCTAGTGTTTTGTTCATACTAGATGAAATGAGAAAGGCTTCGGCTAAGGATGGACAGAGAACTACCGGAGAAGGA---CTTGATTGGGGTGTTTTATTTGGTTTCGGGCCTGGTATCACTGTCGAAACTGTTGTT---------------------CTTCACAGTGTGCCTACTTGA---------------------------------------------------------------------------------------------------------------------------------------------------------------------------------------
>Dacar_XM_017372560.1.p1
---------------------------------------------------------------------------------------------------------------------------------------------------------------------------------------------------------------------------------------------------------------------------------------------------------------------------------------------------------------------------------------------------------------------------------------------------------------------------------------------------------------------------------------------------------------------------------TCGATGATCAATACCCGTTACATGCACTTGACTGAAGAATTTCTCAAGGAAAATCCAAATATCTGCGAGCACATGGCG---CCATCCCTCGACGCTAGGCAACACGTGATGGTGGAGGAAGTGCCGAAACTAGGTAAAGAAGCAGCTACACTGGCCATAAAAGAATGGGGACAGCCACAGTCCAAAATCACCCACCTCATCTTCTGCACCACG---GGCGGTGTCGATTTGCCAGGCGCA---GACTACCGCCTTAGCAAACTCATGGGGTTCAGTCCCTCCGTCAAGCGCTTCATGATGTACCAGCAAGGCTGCTTTGCAGGCGGCATGGTTCTTCGTCTGGCAAAAGACCTGGCTGAGAACAACAAAAATGCTCGTGTGCTTATTGTGTGCTCCGAG---CTCACGGTCCATACATTTCGGGGGCCTAGCCATACT---------TATCTCGATAATCTGGTTGGCCAGGCT---------------------------------------------------------------------------------------------------------------------------------------------------------------------------------------------------------------------------------------------------------------------------------------------------------------------------------------------------------------------------------------------------------------------------------------------------------------------------------------------------------------------------------------------------------------------------------------------------------------------------------------------------------------------------------------------------------------------------------------------------------------------------------------------------------------------
>Dacar_XM_017384350.1.p1
---------------------------------------------------------------------------------------------------------------------------------------------------------------ATGGTTGGAGCGCAATATCTT---------GTTGCTTATCAGAAATCT---------------------------------------------------------------------------GATGTAATTGAGGCT------------------------------------------------------------------------------------------------------------------------------------------------AGAAAAACACTGAGC------AAGAGTCTGAATGACAGTCCAGAAAAG------------------------------------------------------------------------------------------------------------AAGATTCTCAAAAACCACTCTAATAAAGCTAGTACTCAAGGT---CAGGCACTTGAT---------------------------------------------------------------------------------------------------------------------------TTTGAGATTAAAATCCCAACACAG---------------------------------------------------------------------------------------------------------------------------------------------------------------------------------------------------------------------------------------GCCATTTTTGGCGATGGGGCTGCTGCGGTCATAGTGGGCTCGGACCCCGTGGTTGGAGTC---GAGAAACCATTGTTTGAGATTGTTTCTGCAGCCCAAACGATCATCCCCGATAGCGATGATGCAGTC---TGCGGTCATCTTCGTGAGGTGGGGCTT------ACCTTTCACCTCCGC------AAAAATGTTCCTATTTTAATTTCGAAGAATATTACGAGCAGCCTAGTTGAGGCATTCAAGCCC---TTGGGC------ATAACT---------GACTGGAACTCGATATTTTGGATTGCGCATCCTGGCGGCCGAAGTATACTAGATCATGTCGAAAATGAGTTAGGCTTGACGCCTGATAAACTGAAGTGT---------------ACGAGAAAGATTCTTTGGGACTACGGGAACATTTCAAGTGCTGGTGTTATGTTCGTGTTGGATGAAATGAGGAAGGCTTCAGCTAAGGATGGAAAGACTACTACTGGAGAAGGA---CTTGACTGGGGTGTTCTGTTTGGTTTTGGGCCTGGTCTCACTGTTGAGACTGTTGTT---------------------CTTCATAGTGTTCCTACATATTTTATTGTGTGTTTACAATGTAACATCACGACATCAGTCATCTGA------------------------------------------------------------------------------------------------------------------------------------------
>Dacar_XM_017388617.1.p1
---------------------------------------------------------------------------------------------------------------------------------------------------ATGTCTAACCATAATGCGGAAATTGAGGAGATC---------AGGAAAAGGCAGAGGGCT------CAAGGTCCTGCTAAT------------------------ATTCTAGCTATCGGCACCGCCACGCCTTCCAACTGCGTCTACCAG------------------------------------------------------------------------------------------------------------------------GCGGATTATCCTGATTACTACTTTCGGATCACCAATTCC------GAGCATATGAGCGATCTCAAACTCAAA------------------TTCAAG---------------------------------CGAATGTGTGAAAAATCTATGATCCGAAAGCGTTACATGTACATAACAGAAGAATATCTAAAAGAAAACCCTAATGTGTGCGCCTACGAGGCG---CCGTCTCTGGACGCGCGCCAGGACCTGGTGGTGGTGGAGGTGCCGAGGCTAGGGAAANNC------------------AAAGAGTGGGGTCACCCCAAGTCCAAGATCACTCACCTCATTTTCTGCACCACT---TCTGGTGTAGACATGCCCGGGGCA---GACTACCAGCTGACCAAGCTCCTCGGTCTCCGCCCCTCCGTCAAGCGCTTCATGATGTACCAGCAGGGCTGCTTCGCCGGCGGCACGGTGCTCCGTCTCGCCAAGGATCTCGCCGAGAACAATGCCGGCGCGCGCGTCCTCGTCGTCTGCTCCGAG---ATCACCGCCGTCACTTTCCGCGGCCCTTCTGATTCC---------CACCTGGACTCTTTAGTTGGCCAGGCTCTTTTCGGTGACGGCGCGGCGGCCGTCATTGTCGGGTCGGACCCGGATCTGTCCGTG---GAGCGCCCGCTCTTCCAGCTCATCTCCGCGGCCCAGACGATTTTACCCGACTCCGACGGGGCCATC---GACGGGCATCTCCGCGAAGTGGGCCTC------ACCTTCCATCTCCTC------AAAGACGTCCCGGGCTTGATCTCCAAGAACATCGAGAAGTCGTTGAAGGAAGCGTTCGGGCCT---ATCGGC------ATATCG---------GACTGGAACTCCTTGTTCTGGATAGCCCATCCGGGCGGCCCGGCTATCCTGGACCAGGTAGAGCTCAAGTTGGGCCTGAAAGAAGAGAAAATGCGGGCG---------------ACCCGACAGGTGTTGAGTGATTATGGGAACATGTCAAGCGCATGTGTGCTCTTTATTCTTGACGAAATGAGGAAGAAGTCTATTGAAGAAGGGAAAGCCACCACTGGAGATGGT---TTGGACTGGGGCGTTCTTTTCGGGTTCGGGCCGGGTCTTACTGTCGAAACCGTTGTG---------------------TTGCATAGCGTACCCGCGACTATTACTCACTGA---------------------------------------------------------------------------------------------------------------------------------------------------------------------------
>Dacar_XM_017394258.1.p1
---------------------------------------------------------------------------------------------------------------------------------------------------------ATGGCTAGTGTATCAGTTGAGGAATTA---------GTGGTAAAGCAGAGAGCA------AAAGGTCCAGCCACA------------------------GTTCTGGCCATTGGAACTGCTGCTCCTCCCAATTGCTACCCCCAG------------------------------------------------------------------------------------------------------------------------GCTGACTATCCTGACTTCTACTTTCGTGTCACAAAGAGC------GACCATATGACTCAACTCAGAGAAAAG------------------TTCAAG---------------------------------CGAATGTGCAATAAAAGCATGATAAAAACTCGTTACCTGCATATTACAGAGGAAACCCTAGAAGACAATCCTAACATGTGCAACTATTCATCT---CCGTCGTTGGATGCTCGCCAAGAAATATCGAGGATGGCCGTTCCGAAGCTCGGAAAAGAAGCCGCTGAGAAGGCCATCAAAGAGTGGGGACATTTCAAATCAGATATCACCCACCTCATTTTTTGCACCAGT---ACGGGCTACGATATGCCCAGTGCT---GACTACCAGCTCCCGAATCTCCTAGGCCTCAATCTTTCAGTCAAGCGACACATGATCTACTTACAAGGTTGTTTCGCAGGGGGCACGGCTCTTCGCCTGGCCAAAGATCTTGCTGAGAACAACAGAGGCGCTCGAGTTCTCATTGTTTGTTCGGAG---AACACAACCATCACATTCCGAGGGCCT------------------CATCTAGACTCCTTACTCCCTCAAGCACTATTCAGTGATGGCGCGTCCTCGGTGATTGTTGGGTCAGATCCCGATCCTTTGACA---GAACGTCCGCTTTTCCAAATTGTATCCGCAGCCCAAAACATACTGCCTGATTCTGAAGACACGGTC---CGTGGGAAACTGGGAGAGTCGGGCTTA------ATGTTCTTTCTCAAA------AGGAACATCACCACGTTGTTTGCAGGGAATATGGGCAAGATACTTAAAGAGGTTTTCGAGCCC---CTTGGT------ATAACT---------GACTGGAATTCGCTGTTTTACATAACGCACCCTGGGGGCCCAGCCATCTTGAACCAGGTGGAACATGTGTTGGGTCTCAAAGAAGGGAAAATGTGGGCG---------------TCTCGGAAGGTGCTGAGTGAGTATGGTAACATGGCGGGGGCATGTGTGTTTTTTGTTATGGATGAAATGAGGAAGAAATCAACGAAAGATGGCAGGGCAACTACTGGCGAAGGG---CTTGACTGGGGGGTGGTTTTCGGGTTCGGTCCGGGTTTTACTGTCGAAACTGTGGTG---------------------CTACATAGTATGCCTGTTACTATTATCCATTGA---------------------------------------------------------------------------------------------------------------------------------------------------------------------------
>Dacar_XM_017395620.1.p1
---------------------------------------------------------------------------------------------------------------------------------------------------------------------------------------------------------------------TTAGATCCTCTAACC---------------------------------------------------------------------------------------------------------------------------------------------------------------------------------------------------------------------------------------------------------------------------------------------------------------------------------------------------------------------------------------------------------------------------------------------------------------------------------------------------------------------------------------------------------------------------------------------------------------------------------------------------------------------------------------------------------------------------------------------------------------------------------------------------------------------------------------------------------------------------------------------------GAACGTCCACTCTTCCAGATTGTATTCACGGCCCAGCATCTAGTGCCTGATTCTGAGGACACAGTC---CGTGGGAAACTGGGAGAGTCAGGCTTA------ATGTTCTTTCTAAAA------AGGAACATAACCACGTTGTTTGCAGGGAATATGGAGAAGATACTTAAAGAGGTTTTCGAGCCC---CTTGGC------ATAACT---------GACTGGAATTCTCTGTTTTACATAACGCACCCTGGTGGCCCAGCCATCTTGAACCAGGTGGAACATGTGTTGGCTCTAAAAGAAGAGAAAATGTGGGCG---------------TCTCGGAAGGTGCTGAGTGAGTATGGTAACATGGCGGGTGCATGTGTGTTTTTTGTTATGGATGAAATGAGGAAGAAATCAATGAATGATGGCAGGGCAACTACTGGCGATGGG---CTCGACTGGGGCGTCGCTTTGGGGTTTGGTCCGGGTTTTACCGTCGAAACCGTGGTG---------------------CTGCATAGTATGCCGGTTATTGCTTGA---------------------------------------------------------------------------------------------------------------------------------------------------------------------------------
>Dacar_XM_017396858.1.p1
---------------------------------------------------------------------------------------------------GAGATTATTATCCCTACATCTGGTCGAATAGAGGGAATGGCTACTCCTTTATACTCATCATCACTGTCAGTAGATGAAATG---------ATGAAAAATCAGAGAGCG------AAAGGTCCAGCTACA------------------------ATCCTTGCCATTGGAACTGCTGCTCCTCCCAATTGCTACTCCCAG------------------------------------------------------------------------------------------------------------------------GCTGAGTATCCGGACTTCTACTTTCGTGTCACAAAGAGC------GACCACAAGACTGAGCTCAAAGAAAAG------------------TTTAAG---------------------------------CGAATTTGTAGTAAAACCATGATAAAAACACGTTATCTGCATATCACAGAGAAAACCCTGGAAGAAAACCCTAGCATGTGCGACTATTCAGCC---CCGTCGTTCGATGCTCGCCAAGAAATTCTGAGGATGGAGGTTCCGAAACTCGGAAAAGAAGCCGCTGAGAAAGCCATCAAAGAATGGGGACACTCCAAATCAGAGATCACCCACCTCATTTTTTGCACCACT---TCGGGCTACGACATGCCCAGTGCT---GACTACCAGCTTACTAAGCTTCTAGGCCTCAATCATTCTGTCAAGCGCCACATGATCTACTTACAGGGTTGTTTTGCAGGTGGTACTGTCCTTCGTCTGGCAAAAGATCTTGCGGAGAACAACAAGGGTGCTCGTGTTCTCGTCGTTTGTGCTGAG---ATCACAACCATAACATTCCGAGGGCCT------------------CATCTGGAGTCCTTGCTCCCTCAAGCACTGTTTGGTGATGGGGCCTCCTCGGTGATTGTTGGGTCTGATCCGGATCCTCTCACC---GAACGTCCACTCTTCCAGATCGTGTCCTCGGCCCAACACATATTGCCTGATTCAGAAGACACAATC---CGCGGAAAACTGGGGGAGTCAGGCCTC------ATGTTTTTTCTGAAA------AAGAACATAACTACATTGATTGCCAGTGACATAGAGAAGCTACTAAAAGAAGCTTTTGAACCC---ATTGGA------ATATCC---------GATTGGAATTCGCTCTTCTGGATAACCCACCCTGGTGGCCCGGCTATCTTAAACCAGATTGAACTTGTGTTAGGCCTAAAAGAAGAGAAAATGTGGGCG---------------TCTCGGAAGGTGTTGAGTCAGTATGGTAATATGGCAAGTGCATGTGTTTTGTTTGTTTTAGATGAAATGAGGAAGAAATCAATGAAAGATGGCATGGCAACGACTGGTGATGGC---TTGGACTGGGGTGTGGCTTTCGGATTCGGGCCAGGTCTCACCGTCGAAACAGTTGTG---------------------CTGCGTAGTATCCCTGTTACTAGTTTCACTTAA---------------------------------------------------------------------------------------------------------------------------------------------------------------------------
>Dacar_XM_017396859.1.p1
---------------------------------------------------------------------------------------------------GAGATTATTATCCCTACATCTGGTCGAATAGAGGGAATGGCTACTCCTTTATACTCATCATCACTGTCAGTAGATGAAATG---------ATGAAAAATCAGAGAGCG------AAAGGTCCAGCTACA------------------------ATCCTTGCCATTGGAACTGCTGCTCCTCCCAATTGCTACTCCCAG------------------------------------------------------------------------------------------------------------------------GCTGAGTATCCGGACTTCTACTTTCGTGTCACAAAGAGC------GACCACAAGACTGAGCTCAAAGAAAAG------------------TTTAAG---------------------------------CGAATTTGTAGTAAAACCATGATAAAAACACGTTATCTGCATATCACAGAGAAAACCCTGGAAGAAAACCCTAGCATGTGCGACTATTCAGCC---CCGTCGTTCGATGCTCGCCAAGAAATTCTGAGGATGGAGGTTCCGAAACTCGGAAAAGAAGCCGCTGAGAAAGCCATCAAAGAATGGGGACACTCCAAATCAGAGATCACCCACCTCATTTTTTGCACCACT---TCGGGCTACGACATGCCCAGTGCT---GACTACCAGCTTACTAAGCTTCTAGGCCTCAATCATTCTGTCAAGCGCCACATGATCTACTTACAGGGTTGTTTTGCAGGTGGTACTGTCCTTCGTCTGGCAAAAGATCTTGCGGAGAACAACAAGGGTGCTCGTGTTCTCGTCGTTTGTGCTGAG---ATCACAACCATAACATTCCGAGGGCCT------------------CATCTGGAGTCCTTGCTCCCTCAAGCACTGTTTGGTGATGGGGCCTCCTCGGTGATTGTTGGGTCTGATCCGGATCCTCTCACC---GAACGTCCACTCTTCCAGATCGTGTCCTCGGCCCAACACATATTGCCTGATTCAGAAGACACAATC---CGCGGAAAACTGGGGGAGTCAGGCCTC------ATGTTTTTTCTGAAA------AAGAACATAACTACATTGATTGCCAGTGACATAGAGAAGCTACTAAAAGAAGCTTTTGAACCC---ATTGGA------ATATCC---------GATTGGAATTCGCTCTTCTGGATAACCCACCCTGGTGGCCCGGCTATCTTAAACCAGATTGAACTTGTGTTAGGCCTAAAAGAAGAGAAAATGTGGGCG---------------TCTCGGAAGGTGTTGAGTCAGTATGGTAATATGGCAAGTGCATGTGTTTTGTTTGTTTTAGATGAAATGAGGAAGAAATCAATGAAAGATGGCATGGCAACGACTGGTGATGGC---TTGGACTGGGGTGTGGCTTTCGGATTCGGGCCAGGTCTCACCGTCGAAACAGTTGTG---------------------CTGCGTAGTATCCCTGTTACTAGTTTCACTTAA---------------------------------------------------------------------------------------------------------------------------------------------------------------------------
>Dacar_XM_017396860.1.p1
---------------------------------------------------------------------------------------------------------------------------------------------------------ATGGGTAGCATATCAGTAGAGCAGATG---------ATGGAAAAGCAGAGAGCA------AAAGGTCCGGCCACA------------------------ATTCTTGCCATCGGAACGGCTACTCCTCCCAATTCTTACCTCCAG------------------------------------------------------------------------------------------------------------------------GCCGATTATCCAGACTTCTACTTTCGCGTGACAAACAGT------GAACACAAGACTCAACTCAAAGAAAAG------------------TTTAAG---------------------------------CGAATCTGTGATAAAAGCATGATAAAAACACGTTACCTGCATATTACAGAGGAAATCCTAGACGAAAATCCTAACATGCGCAATTACTCCGCC---CCGTCGTTCAATGCTCGCCAAGAAATGCTGCGGATGGAGGTTCCGAAGCTTGGAAGAGAAGCCGCTTTGAAAGCCATCAAAGAGTGGGGACATTCCAAGTCAGAAATCACCCATCTCATCTTTTGCACCACT---TCGGGCTACGATATGCCCAGCGCC---GACTACCAGCTCACCAAGCTTCTAGGCCTCAGTCCGTCCGTGAAGCGCCACATGATCTACCTACAAGGTTGTTTCGCGGGGGGGACCGTCCTTCGTCTGGCCAAAGATCTTGCTGAGAACAATAAGGGTGCTCGTGTTTTAGTTGTTTGTGCTGAG---ATCACAACCATAACATTCCGAGGCCCT------------------CATCTGGAGTCCTTGCTCCCTCAAGCACTGTTTGGCGATGGGGCCTCTTCGGTGATTGTTGGGTCTGATCCGGACCCTCTCACC---GAACGTCCACTCTTCCAGATCGTGTCCTCGGCCCAACACATATTGCCTGATTCAGAAGACACAATC---CGTGGAAAACTGGGGGAGTCAGGCCTC------ATGTTTTTCCTGAAA------AAGAACATAACTACATTGATTGCCAGTGACATAGAGAAGCTACTAAAAGAAGCTTTTGAACCC---ATTGGA------ATTTCC---------GATTGGAATTCGCTCTTCTGGATAACCCACCCTGGTGGCCCGGCTATTTTAAACCAGATTGAACTTGTGTTAGGCCTCAAAGAAGAGAAAATGTGGGCG---------------TCTCGGAAGGTGTTGAGTCAGTACGGTAATATGGCGAGTGCATGTGTTTTGTTTGTTTTGGATGAAATGAGGAAGAAATCAATGAAAGATGGCATGGCAACTACTGGTGATGGC---TTGGACTGGGGTGTGGCCTTTGGTTTCGGGCCAGGTCTCACCGTCGAAACAGTTGTG---------------------CTGCATAGTATGCCTGCAACATTGACACATTAA---------------------------------------------------------------------------------------------------------------------------------------------------------------------------
>Dacar_XM_017397154.1.p1
---------------------------------------------------------------------------------------------------------------------------------------------------ATGGCGGCTAGTAGTTTATCAGTTGAGGAAATA---------ATGAAAAATCAGAGAGCT------AAAGGTCCAGCCACA------------------------GTTCTGGCCATTGGAACTGCTGCTCCTCCTAATTGCTACCCCCAG------------------------------------------------------------------------------------------------------------------------GCTGACTATCCCGACTTCTACTTTCGTGTCACGAAGAGC------GAACATATGACTCAACTCAAAGAGAAG------------------TTCAAG---------------------------------CGAATCTGTAACAAAAGCAAGATAGAAACACGTTACCTGCATATTACAGAGGAAACCCTAGAAGAAAACCCTAACATGTGCCACTATTCGGCT---CCCTCGTTCGACGCTCGCCAGGAAATTTTGAGGATGGAGGTTCCGAAGCTCGGAAAAGAAGCCGCTGACAAAGCCATCAAGGAGTGGGGGCACTCCAAATCAGAGATCACCCACCTCATATTTTGCACCACT---TCGGGCTACGATATGCCCAGTGCT---GACTACCAGCTCACTAAGCTCCTGGGCCTCAATAATTCAGTGAAGCGCCACATGGTCTACTTGCAAGGTTGTTTTGCAGGTGGGACGGTTCTTCGCCTGGCGAAAGATCTCGCCGAGAACAACAAGGGTGCACGTGTTCTCGTGGTTTGTTCCGAG---ATCACAACCATCACGTTCCGAGGGCCT------------------CATATTCACTCTTTACTCCCTCAAGCACTCTTCGGTGATGGGGCCTCGTCGGTGATTGTGGGGTCTGATCCGGACCCTCTCACC---GAACGTCCACTTTTCCAGATTGTATTCGCAGCCCAACACCTGGTGCCTGATTCTGAAGACACGGTC---CGTGGGAAACTGGGAGAGTCTGGCTTA------ATGTTCTTTCTAAAA------AGGAACATAACCACGTTGTTTGCAGGGAATATGGAGAAGATACTTAAAGAGGTTTTCGAGCCC---CTTGGC------ATAACT---------GACTGGAATTCTCTGTTTTACATAACGCACCCTGGTGGCCCAGCCATCTTGAACCAGGTGGAACATGTGTTGGGTCTAAAAGAAGAGAAAATGTGGGCATTAAATAAAACCAACACTCGGAAGGTGCTGAGTGAGTATGGTAACATGGCGGGGGCATGTGTGTTTTTTGTTATGGATGAAATGAGGAAGAAATCAATGAATGATGGCAGGGCAACTACTGGCGATGGG---CTCGACTGGGGCGTCGCTTTGGGGTTTGGTCCGGGTTTTACCGTCGAAACCGTGGTG---------------------CTGCACAGTATGCCGGTTACCCATTAA---------------------------------------------------------------------------------------------------------------------------------------------------------------------------------
>Heann_XM_022127208.1.p1
---------------------------------------------------------------------------------------------------------------------------------------------ATGAATCATTTTCAAAAGGTTGTACATCTTGAAACAATT---------CGAGAGAATCAACGGGCA------CATGGTCTAGCCACT------------------------ATTCTTGCCATTGGCACTGCAAATCCTTCCAATTATATTATGCAG------------------------------------------------------------------------------------------------------------------------GCAGATTATCCTGATTTCTATTTCCGTGTTACAAATAGT------GAGCATATGGTTAATCTTAAAAACAAG------------------TTTAAG---------------------------------CGCATATGTGACAACACAATGATAACGAAGCGATTCATGCTCCTCACAGAAGAGTTTCTGAAAGATAACCCCAACATGTGCCAGTACACGAGT---CCCTCTTTAAATACTCGCCAAGACTTGTTGATCACCCAAGTCCCAAAGCTCGGTAAGGTAGCCGCTACGAAAGCCATCGAGGAGTGGGGACTCCCGAAATCCAAGATCACCCATCTCATCTTTTGCACCACC---TCGGGCATCGACATGCCTGGTGCT---GACTATCAGCTCACCAAGTTACTTGGTCTCTCCCCTTCGGTCAACCGGCTCATGATGTACCAACAAGGCTGCTCGGGTGGGGGCATGGTCCTTCGTCTAGCCAAGGACATTGCTGAAAACAACAAGGGTTCACGCGTCCTTGTTGTCTGCTCAGAG---ATCATGGCTACTATCTTTCATGGGCCTAGTGAGAAC---------CACATTGATTCTTTAGTTGGCCAAGCACTTTTTGGGGATGGAGCGGCTGCAATCATCGTGGGTTCGGATCCAGATTTGGCGGTT---GAGCATCCACTATTCGAGATTGTTTCCGCAAGTCAAACTATTATACCAGACACTGAGATGGCGATA---AACTTGCACTTGAGGGAGGATGGGCTC------AAACTACACCTGGAC------AAGGATGTGCCCAAGATGATCTTTGAGAATATAGAGAATATATTAATGCAAGCGGTTCGTCCA---CTTGGT------CTAAGT---------GACTGGAATTCGCTGTTTTGGATCGTTCATCCTGGTGGTAGACGCATACTCGACGAGGTGGAGCTGAAACTCAACCTTGACAAACAGAAGTTGAGGGCC---------------AGTAGACATGTTCTAAGTGAATATGGAAACATGACTAGTGCTTGTGTGTTGTTCATCATTAATGAGATGAGAAATAAATCTTTGGAGGATGGAAAAAGTACGACCGGTGAAGGT---TTAGATTGGGGCGTTCTGTTTGGATTTGGACCGGGTTTGACAGTTGAAACGGTTGTT---------------------CTGCATAGCAAACCCTCTACTGTGCAACAGGTCAAGACGGGACCGGAAGACCTGGCATGA------------------------------------------------------------------------------------------------------------------------------------------------
>Heann_XM_022127919.1.p1
AACCACTACCTTCAACAACTACCAGTAACCTCTTATTTTTCAAAAGCTAGATGCTTTTATAGATCTTTTTGTAGTCTCCTATCCTCATCACACAAAATAACAATTATAACATTTCTTTCAATACATATGAATTCGAAAAGTATGACATTGTTTCAAAAGCTCGTGGATGTTGAAACAATC---------CGAGAGACCCAACGAGCA------CAAGGTCCTGCCACC------------------------ATTCTTGCCATTGGCACTGCAACTCCTTTCAATTGTGTTAATCAA------------------------------------------------------------------------------------------------------------------------GCTGATTATGCCGACTATTATTTCCGCGTTACAAATAGT------GAGCATATGATTAATCTTAAGGAGAAG------------------TTTAAA---------------------------------CGCATATGTGACAAGACAATGATCAAGAAGCGATTCATGATTCTCTCGGAAGAGTTTCTAAAGGAAAATCCCAACATGTGCGAGTACATGAGT---CCGTCTTTGAATACTCGTCAAGACTTGTTGATCACTGCCGTCCCAAAGCTCGGCGAGGAAGCTGCTATCAAAGCCATCAAGGAATGGGGAGTCTCAAAATCTAAGATCACTCATCTCATCTTTTGCACCACC---TCAGGAATCGACATGCCTGGTGCT---GACTTGCAACTTACCAAGCTACTTGGTCTTTCCCCTTTGGTTAATCGACTCATGATATACCAACAGGGTTGTTCGGCAGGGGGCACGGCCCTTCGTCTAGCCAAGGACATTGCCGAAAACAATAAGGGTTCACGTGTCCTTGTAGTCTGCTCAGAT---AGCATGGCTTCAATTTTCTGTGGACCGAATGAGAAC---------CACATTGATTCTTTGGTCGGTCAAGCTCTTTTTGGAGATGGAGCGGCTGCAATCATCGTGGGTTCAGACCTGGATTTATCTACT---GAACATCCATTGTTTGAGATTGTGGCTGCAAATCAAACAATCATACCGGACACTGAGATGGCTATG---AACTTACACTTGAGGGAAGAAGGGCTC------ACTTTTCACTTGCAC------AAGGATGTACCCAAGATGATCTCCGAGAATATAGAGAGCGTGTTAAAGCGTGCGGTTTCTCCA---CTTGGT------TTAAGT---------GACTGGAACTCATTGTTTTGGATAGTTCATCCTGGTGGTAGAGCCATACTCGACAACGTGGAGCTAAAGCTTAAACTCGATAAGGAGAAGTTGAGGGCT---------------AGTAGGCATGTGCTAAGTGAATATGGAAACTTGACTAGTGCATGTGTGTTGTTCATCATCAATGAGATGAGAAACAAATCTGTAAAGGATGGAAAATGTACGACTGGTGAAGGT---TTAGATTGGGGTGTTTTGTTTGGATTTGGCCCGGGTTTGACAATCGAAACAGTTGTT---------------------CTCCGTAGCCAACAGGTTACTATTCCTGTTGCCACCATAACGAATGGTGCAAAATAA---------------------------------------------------------------------------------------------------------------------------------------------------
>Heann_XM_022136927.1.p1
---------------------------------------------------------------------------------------------------------------------------------------------ATGACATCGTTTCAAAAGATCATAGATGTCGAAACAATC---------CGAGAGACACAACGAGCA------CGAGGTCTAGCCACC------------------------ATTCTTGCTATTGGCACTGCAACTCCTCTCAGTTATATTAATCAA------------------------------------------------------------------------------------------------------------------------GATGATTACGCCGACTATTATTTTCGCGTTACAAACAGC------GAGCATATGATTAAGCTTAAAGAGAAG------------------TTTAAA---------------------------------CGCATATGTGACAAGACAATGATCAAGAAGCGATTCATGCTGCTCACCGAAGAGTTTCTAAAAGAAAATCCCAACATGTGCGAGTATACAAGT---CCATCTTTAAACACTCGCCAAGACTTGTTGATCACTGCAGTCCCAAAGCTTGGCAAGGAAGCCGCTATCAAAGCTATCGAAGAGTGGGGACTCTCGAAATCTAAGATCACCCATCTCATCTTTTGCACCACC---TCGGGAATCGACATGCCTGGTGCT---GACTTTCAACTCACCAAGCTACTTGGTCTCTCCCCTATGGTCAATCGGCTCATGGTATACCAACAGGGCTGTTCGTCAGGGGGCATGGCCCTTCGTCTAGCCAAGGACCTTGCTGAAAACAATAAGGGTTCACGTGTCCTTGTTGTCTGCGCAGAT---AGCATGGCTTCTTTTTTCCGGGGACCTAGTGAGAAC---------CATGTTGATTCTTTAGTTTGTCAAGCCCTTTTTGGAGACGGAGCTGCTGCAATCATCGTGGGTTCAGATCCGGATTTATCTACT---GAAAATCCGTTGTTTGAAATTGTTTCTGCAAATCAAACAATCATACCGGACACTGAGACAGCAATG---ACCTTACACTTGAGGGAGGAAGGATTT------GAATCTTACTTGCAC------AAGGATGTACCGAAGAGGATCTCTGAGAATATAGAGAGCGCGCTAAAGCGTGCGCTGTCTCCA---CTAGGT------CTAAGT---------GACTGGAACTCACTGTTTTGGATAGTTCATCCTGGTGGTAGAGCCATACTCGACAACGTGGAGCTAAAGCTTAACCTCGATAAGGAGAAGTTGAGGGCT---------------AGTAGGCACGTGCTAAGTGAATATGGAAACTTGTCGGGTGCATGTGTGTTGTTCATCATCAATGAGATGAGAAACAAATCTAAGGAGGATGGGGAAAGTACGACCGGTGAAGGT---TTAGATTGGGGCGTTTTGTTTGGGTTTGGCCCGGGTTTGACAATTGAATCGGTTGTT---------------------CTTCGCAGCCATCCCGTGACTACTCTTGTTGGCACCAAAAGTTGA---------------------------------------------------------------------------------------------------------------------------------------------------------------
>Heann_XM_022136928.1.p1
------------------------------------------------------------------TTTTGTAGCCTCCTATCCTCATCACTCAAAATAACAATTATAACATTTCTTTCAATACATATGAATTCGAAAAGTATGACATTGTTTCAAAAGCTCGTGGATGTTGAAACAATC---------CGAGAGACCCAACGAGCA------CAAGGTCTAGCCACC------------------------ATTCTTGCCATTGGCACTGCAACTCCTTTCAATTGTGTTAATCAA------------------------------------------------------------------------------------------------------------------------GCTGATTATGCCGACTATTATTTCCGCGTTACAAATTGC------GAGCATATGATTAATCTTAAGGAGAAG------------------TTCAAA---------------------------------CGCATATGTGACAAGACAATGATCAAGAAGCGATTCATGATTCTCTCGGAAGAGTTTCTAAAGGAAAATCCCAACATGTGCGAGTACATGAGT---CCGTCTTTGAATACTCGTCAAGACTTGTTAATCACTGCCGTCCCAAAGCTCGGCGAGGAAGCTGCTATCAAAGCCATCAAGGAGTGGGGAGTCTCAAGATCTAAGATCACTCATCTCATCTTTTGCACCACC---TCAGGAATCGACATGCCTGGTGCT---GACTTGCAACTGACCAAGCTACTTGGTCTTTCCCCTTTGGTTAATCGACTCATGATATACCAACAGGGTTGTTCAGCAGGGGGCACGGCCCTTCGTCTAGCCAAGGACATTGCCGAAAACAACAAGGGTTCACGTGTTCTTGTAGTCTGCTCAGAT---AGCATGGCTTCAATTTTCTGCGGACCGAATGAGAAC---------CACATTGATTCTTTGGTCGGTCAAGCACTTTTTGGAGATGGAGCGGCTGCAATCATCGTGGGTTCAGACCTGGATTTATCGACT---GAACATCCATTGTTTGAGATTGTGGCTGCAAATCAAACAATCATACCGGACACTGAGATGGCTATG---AACTTACACTTGAGGGAAGAAGGGCTC------ACTTTTCACTTGCAC------AAGGATGTACCCAAGATGATCTCCGAGAATATAGAGAGTGTGTTAAAGCGTGCGGTTTCTCCA---CTTGGT------TTAAGT---------GACTGGAACTCATTGTTTTGGATAGTTCATCCAGGTGGTAGAGCCATACTCGACAACGTGGAGCTAAAGCTTAAACTCGATAAGGTCAAGTTGAGGGCT---------------AGTAGGCATGTGCTAAGTGAATATGGAAACTTGACTAGTGCATGTGTGTTGTTCATCATCAATGAGATGAGAAACAAATCTGTGGAGGATGGAAAAAGTACGACTGGTGAAGGG---TTAGATTGGGGTGTTTTGTTTGGATTTGGCCCGGGTTTGACAATCGAAACGGTTGTT---------------------CTTCGTAGCCAACCGGTTACTATTCCTGTTGCCACCATAACAAATGGTGCAAAATAA---------------------------------------------------------------------------------------------------------------------------------------------------
>Heann_XM_022136929.1.p1
---------------------------------------------------------------------------------------------------------------------------------------------ATGGCATCGTTTCAGAAGATCGTAGATGTTGAAACAATC---------AGAGAGACCCAACGAGCA------CGAGGTCTAGCCACC------------------------ATTCTTGCCATTGGCACCGCAACTCCTTACAATTGTATTTATCAA------------------------------------------------------------------------------------------------------------------------GCTGATTACCCTGACTATTATTTCCGCGTTACTAAAAGC------GAGCATATGATTAATCTGAAAGAGAAG------------------TTTAAA---------------------------------CGTATTTGTGACAAAACGATGATCAAGAAGCGATTCATGTTCCTAACGGAAGAGTTTCTGAAGGAAAATCCCAACATGTGTGAGTACATGAGT---CCGTCTCTGAACACTCGCCAAGACTTGTTGATCACCGCAATCCCAAAGCTCGGCAAGGAAGCCGCCACCAAAGCCATCGAAGAGTGGGGAGTCTCAAAATCTAAGATCACCCATCTCATCTTTAGCACCACC---TCGGGAATCGACATGCCTGGTGCT---GACTTTCAACTCACCAAGTTACTTGGTCTCTCCCCTTTAGTCAATCGGCTAATGATATACCAACAGGGTTGTTCGGCAGGGGGCACAGCACATCGTCTAGCCAAGGACATTGCCGAAAACAATAAGAGTTCACGCATCCTTGTTGTCTGCTCTGAT---AGCATGGCTTCAATTTTCCGTGGACCTAGTGAGGAC---------CACATTGATTCTTTAGTGGGTCAAGCTCCTTTTAGAGATGGAGCGGCTGCAATCATCGTGGGTTCAGACCCGGATTTATCGACT---GAACATCCATTGTTTGAGATTGTGTCTGCAAATCAAACAATTATACCAGACACTGAGATGGCTATG---AAGTTACACTTGAGGGAAGAAGGGCTC------ACATTCCACTTGCAC------AAGGATGTACCCAAGATGATCTTTGAGAATATAGAGAGCGCGTTAAAGCGGGCCGTTTCTCCA---CTTGGT------CTAAGT---------GATTGGAACTCGCTGTTTTGGATAGTTCATCCTGGTGGTAGAGCCATACTCGATAACGTGGAATTAAAGCTTGAACTAGATAAGGAGAAGTTGAGGGCT---------------AGTAGGCATGTGCTAAGTGAATATGGAAACTTGAATAGTGCATGTGTGTTGTTCATCATCAATGAGATAAGAAATAAATCTTTGGAAATTGGAAAATGTACAACCGGTGAAGGT---TTAGATTGGGGTGTTTTGTTTGGATTTGGCCCGGGTTTAACAATCGAAACGATTGTT---------------------CTTCGTAGCCAACCGGTGACTACTCCCATTGCCGCTATAACGAATGGTGCAAAATAG---------------------------------------------------------------------------------------------------------------------------------------------------
>Heann_XM_022136930.1.p1
------------------------------------------------------------------------------------------------AACAATTATAACATTTCTTTCAATACATATATGAATTCGAAAAGTATGACATTGTTTCAAAAGCTCGTGGATGTTGAAACAATC---------CGAGAGACCCAACGAGCA------AAAGGTCTAGCCACC------------------------ATTCTTGCCATTGGCACTGCAACTCCTTTCAGTTGTGTTAATCAA------------------------------------------------------------------------------------------------------------------------GCTGATTATGCCGACTATTATTTCCGCGTTACAAATAGC------GAGCATATGATTGATCTTAAGGAGAAG------------------TTTAAA---------------------------------CGCATATGTGACAAGACAATGATCAAGAAGCGATTCATGATTCTCTCGGAAGAGTTTCTAAAGGAAAATCCCAACATGTGCGAGTACATGAGT---CCGTCTTTGAATACTCGTCAAGACTTGTTGATCACTGCCGTCCCGAAGCTCGGCGGGGAAGCTGCTATCAAAGCCATCAAGGAGTGGGGAGTCTCAAAATCGAAGATCACTCATCTCATCTTTTGCACCACC---TCGGGACTCGACATGCCTGGTGCT---GACTTGCAACTTACCAAGCTACTTGGTCTTTCCCCTTTGGTTAAACGACTCATGATATATCAACAG------------------------------------------------------------------------GTAGTGGTGTGCATGGAA------------------------------------------------------------------------------------------------------------------------------------------------------------------------------------------------------------------------------------CTT---------------------------------------------------------------------------------------------------------GTTTCA---------TGTTTGAATGTTTGTTATTGGTTATCAATATAG------------------------------------------------------------------------------------------------------------------------------------------------------------------------------------------------------------------------------------------------------------------------------------------------------------------------------------------------------------------------------------------------------------------------------------------------------------------------------------------------
>Heann_XM_022142672.1.p1
---------------------------------------------------------------------------------------------------------------------------------------------ATGGCATCCTCTCTCACAGGAGTCGATGTTGGGACGTTC---------AGAAAAGCCCAACGAGCC------GAAGGTCCGGCCACC------------------------ATCCTCGCAATCGGCACCGCCACTCCGTCCCATTGTGTTTATCAG------------------------------------------------------------------------------------------------------------------------GCCGACTATCCTGACTACTATTTCCGTATCACCAAGAGT------GACCACATGGTTGATCTCAAACAGAAG------------------TTTCAG---------------------------------CGCATGTGTGATAACTCAATGATAAGAAAACGATACATGCACGTTACCGAAGAGTTTTTAAAACAAAACCCTAATATGTGCGAGTACATGGCT---CCATCATTGGATGCTCGTCAAGATGTGGTGGTTGTTGAAGTCCCAAAGCTTGGAAAAGAAGCAGCCATCAAGGCCATCAAAGAATGGGGATACCCGAAATCGAAGATCACGCACCTTGTGTTTTGCACGACA---TCCGGTGTCGACATGCCTGGAGCT---GACTACCAGCTCACCAAGCTCCTTGGGCTTCGACCTTCGGTACAACGTTTCATGTTGTACCAGCAAGGTTGTTTTGCTGGTGGCACGGTCCTTCGTCTTGCGAAGGACCTTGCTGAGAACAACAAGGGCGCTCGCGTCCTTGTTGTTTGCTCGGAG---ATCACTGCAGTCACGTTTCGTGGCCCCAGTGAGTCA---------CACCTAGACTCACTAGTGGGCCAAGCTCTTTTCGGGGACGGGGCTGCAGCGATCGTCGTTGGTTCAGATCCCGACTTGGATGTA---GAGCGGCCGTTATTTGAAATGGTGTCGGCCGCTCAAACCATTTTGCCTGAGTCTGAAGGGGCGATT---GATGGACACTTAAGGGAGGCAGGGCTG------ACGTTTCACTTACTC------AAGGATGTTCCTGGGTTGATTGCTAACAACATAGAGAAAGCCCTTGCACATGCATTTTCTCCA---CTGGGT------ATAGAT---------GACTGGAACACGATCTTTTGGATCGCGCATCCAGGTGGTCCAGCTATACTGGACCAGGTTGAGCTCAAGCTTGGGCTCGAAGAACAAAAGATGAGGGCG---------------ACTAGACACGTGCTAAGTGAATATGGTAACATGTCTAGCGCGTGTGTATTATTCATCCTTGACGAGATGAGGAAGAAGTCGACCGAGGAAGGGAAGACCACGACTGGTGAAGGT---TTAGACTGGGGTGTTCTATTCGGGTTCGGACCGGGTCTTACGGTTGAGACGGTGGTT---------------------CTTCATAGCCTTCCGACCACCGTGCCTACTTCTACGACATAA------------------------------------------------------------------------------------------------------------------------------------------------------------------
>Heann_XM_022153962.1.p1
------------------------------------------------------------------------------------------------------------------------------------------------------ATGGCCTCCTCAATTGATATTGCTGCCTTC---------AGAGAGGCTCAACGGGCT------CAAGGTCCCGCCACC------------------------ATTCTCGCCATTGGCACCGCGACCCCCTCAAATTGCGTCTATCAA------------------------------------------------------------------------------------------------------------------------GCTGACTACCCTGATTACTACTTTCGGATCACTAAAAGC------GAGCACATGGTTGAACTCAAAGAAAAG------------------TTTAAG---------------------------------CGCATGTGCGACAAATCTATGATAAAAAAGCGATACATGCATCTCACAGAAGAGTATCTTAAAGAGAATCCGAGCATCTGCGAGTACATGGCT---CCATCGCTTGACGCCCGTCAGGACGTAGTGGTGGTCGAGGTCCCAAGGCTCGGTAAAGAAGCCGCGGTTAAAGCCATCAAAGAATGGGGAAAACCAAAGTCACAAATCACGCATCTCATCGTCTGCACCACC---TCCGGAGTCGACATGCCCGGTGCG---GATTACCAGCTCACCAAACTCCTCGGACTCCGCCCGTCCGTCAAACGCTTCATGATGTACCAACAAGGTTGTTTCGCAGGCGGCACGGTTCTCCGCATGGCTAAGGACCTTGCGGAGAACAACAAGGGCGCACGTGTCCTTGTAGTTTGTTCAGAG---ATCACCGCAGTCACATTTCGTGGACCTAGTGACACT---------CACCTTGACTCCATGGTTGGTCAAGCTTTGTTTGGTGACGGGGCCGCTGCAGTTATCGTGGGTTCCGACCCTGACTTGACGACC---GAGCAGCCCTTATTTGAAATGGTGTCTGCTGCGCAGACAATTCTACCTGATTCAGAAGGTGCCATA---GATGGTCACCTTCGGGAGGTGGGACTG------ACGTTCCACCTCCTG------AAAGATGTACCGGGGTTGATCTCAAAGAATATCGAGAAGGCATTGACCCAGGCGTTTTCGCCT---TTGGGT------ATATCC---------GATTGGAACTCGATATTCTGGATTGCGCACCCCGGTGGACCCGCAATTCTGGATCAAGTAGAGCAAAAGCTCAAACTAAAAGAGGAGAAGATGAGAGCC---------------ACTCGACATGTTCTGAGCGAGTACGGAAACATGTCGAGTGCGTGTGTGTTGTTCATACTTGATGAGATGCGGAAGAAGTCGGTGGAAGACGGTGCTGCCACCACCGGTGAAGGG---TTGGACTGGGGTGTACTGTTTGGGTTCGGACCGGGTTTGACGGTTGAGACAGTGGTC---------------------CTTCATAGCGTCCCAACAACCAGGCCGATTGTCCCCTAA---------------------------------------------------------------------------------------------------------------------------------------------------------------------
>Heann_XM_022153975.1.p1
------------------------------------------------------------------------------------------------------------------------------------------------------ATGGCCTCTTCAATTGATATTGCTGCCTTC---------AGAGAGGCTCAACGGGCT------CAAGGTCCCGCCACC------------------------ATTCTTGCCATCGGCACCGCGACTCCCTCAAATTGCGTCTATCAA------------------------------------------------------------------------------------------------------------------------GCCGACTACCCCGATTACTACTTTCGGATCACTAAAAGC------GAGCACATGGTTGATCTCAAAGAAAAG------------------TTCAAA---------------------------------CGCATGTGCGACAAATCTATGATAAGAAAGCGATACATGCATCTCACAGAAGAGTATCTTAAAGAGAATCCGAGCATCTGCGAATACATGGCT---CCATCGCTCGACGCCCGTCAGGACGTAGTGGTGGTCGAGGTCCCAAAGCTCGGTAAAGAAGCCGCGGTTAAAGCCATCAAAGAATGGGGAAAACCAAAATCACAAATCACGCATCTCATCGTCTGCACCACC---TCCGGAGTCGACATGCCCGGTGCG---GATTACCAGCTCACCAAACTCCTCGGACTCCGCCCGTCCGTCAAACGCTTCATGATGTACCAACAAGGCTGTTTCGCAGGCGGTACGGTTCTCCGCATGGCTAAGGACCTTGCGGAGAACAACAAGGGCGCACGTGTCCTTGTAGTTTGTTCAGAG---ATCACCGCGGTCACGTTTCGTGGACCTAGTGACACT---------CACCTTGACTCCATGGTTGGTCAAGCTTTGTTTGGGGACGGGGCTGCTGCGCTTGTCGTGGGTTCCGACCCTGACTTGACGACC---GAGCGGCCCTTATTTCAAATGGTGTCTGCTGCGCAGACAATTCTACCTGATTCAGAAGGTGCAATA---GATGGTCACCTTCGGGAGGTGGGACTG------ACGTTCCATCTCCTA------AAAGATGTACCGGGGTTGATCTCGAAGAATATCGAGAAGGCATTGACCCAGGCGTTTTCGCCT---TTGGGT------ATATCT---------GATTGGAACTCGATATTCTGGATCGCGCACCCCGGTGGACCCGCAATTCTGGATCAGGTAGAGCAAAAGCTGAAACTAAAAGAGGAGAAGATGAGAGCC---------------ACTCGACATGTTCTGAGCGAGTACGGAAACATGTCAAGTGCGTGTGTGTTGTTTATTCTAGATGAGATGAGGAAGAAGTCGGTGGAAGACGGTGCTGCAACCACCGGCGAGGGT---TTGGACTGGGGTGTTCTGTTTGGTTTCGGGCCGGGTTTGACGGTTGAGACGGTGGTC---------------------CTTCATAGTGTCCCAACAACCATGCCTATTGCCCCCTAA---------------------------------------------------------------------------------------------------------------------------------------------------------------------
>Heann_XM_022161268.1.p1
------------------------------------------------------------------------------------------------ATGAGCCCCAAACCCTATCACCTCTCCACCCATTCTCCTCACCAGCCACCACCCTCCCACTTGCCGCCACCCTCCCACCGTCTGCCACCATCCCACTGTCCGCCACCCTCCCACCGTCGCACCCCTCCCACT------------------------GTCGCACACGTCCCACCGTCACACCCCTCCCACCTCGTACACCCT---------------------------------------------------------------------------------------------------------------------------------CCCACCGTCACACAATCTCCCACTAGCCGC------CATCATCATCAACACCGCCATCGTCAA---------------------------------------------------------CAATCGGGCGAGAAATCTATGGTAAAAAAACGATACATGCACTTGACAGAAGAGATCCTGAAAGAGAAACCAAACATGTGTTCATACATGGCA---CCATCCTTAAACGATCGACAAGATATTGCTGTCGCGGAAGTACCAAAGCTCGGTGAACAAGCCGTGACTCAGGCGATCATGGAATGGGGACAACCCAAGTCGAAAATAACCCACTTGGTTTTCGCCACATCA---TGTGGTGTCGACATGCCAGCAGCC---GATTACCAGCTCACAAAACTCTTGGGCCTTCGTCCTTCAATCAAACGTTTTGTGATGTACCAACATGGTTGTTATGGTGGTGGCTCGGTCCTTCGTATGGCGAAAGACTTAGCTGAGAACAACAAGGGGGCCCGAGTCTTGGTTGTGTGCTCGGAGTTGAGTAGTGTGGTAAGTTTTCATGGGCCGGGTGAAACC---------AATATTGATAACCTTGTAGCCAGGGCTTTGTTTAGTGATGGTGCAGCCGCGATGATAGTTGGATCGGACCCATTGCTTGATGTC---GAAAAACCACTATTTGAGATCGTTTCGGCTTCACAAACTATTGTCCCTGATAGCGAAGGTGTACTT---GATGGACATCTTAGAGAGGCTGGGCTT------ATATTTCATATCAAT------GATAAAATTCCAAAACTTGTCTCTAAGAACATTGGAACAATATTAAAAGAGGCCTTTCAACCA---TTTGAC------ATCATG---------GATTGGAACTCAATATTTTGGGTTGTGCACCCGGGTGGCCCAGCAATATTAAACGAAGTGGAGGAAAAATTAGCTCTGAGGCCCGATAAACTTCGGGCC---------------TCGAGACGTGTGCTCAACGAGTATGGAAATATGTGGGGTGCTACCGTCTTGTTTATCCTAAACGAAATGCGACGCTCTTCGGCTACATTTCGTCTCCAAACCACTGGAAAGGGT---TTAGAATGGGGAGTGCTGTTTGGGATCGGACCCGGGCTCACTGTTGAGACGGTGGTC---------------------CTTCGAAGTGTGTCCTTGTGA---------------------------------------------------------------------------------------------------------------------------------------------------------------------------------------
>Heann_XM_022178725.1.p1
------------------------------------------------------------------------------------------------------------------------------------------------------ATGGCCTCCTCAATTGATATTGCTGCCTTC---------AGAGAGGCTCAACGGGCT------CAAGGTCCCGCCACC------------------------ATTCTTGCCATCGGCACCGCGACTCCCTCAAATTGGGTCTATCAA------------------------------------------------------------------------------------------------------------------------GCTGACTACCCCGATTACTACTTTCGGATCACTAAAAGC------GAGCACATGATTGATCTCAAAGAAAAG------------------TTCAAG---------------------------------CGCATGTGCGACAAATCTATGATAAGAAAGCGATACATGCATCTCACAGAAGAGTATCTTAAAGAGAATCCGAGCATCTGCGAGTACATGGCT---CCATCGCTCGACGCCCGTCAGGACGTAGTGGTGGTCGAGGTCCCAAAGCTCGGTAAGGAAGCCGCCGTTAAAGCCATCAAAGAATGGGGAAAACCAAAGTCACAAATCACGCATCTCATCGTCTGCACCACC---TCCGGAGTCGACATGCCCGGTGCG---GATTACCAACTCACCAAACTCCTAGGACTCCGCCCGTCCGTCAAACGCTTCATGATGTACCAACAAGGTTGTTTTGCAGGCGGCACGGTTCTCCGCATGGCTAAGGACCTTGCGGAGAACAACAAGGGCGCACGTGTCCTTGTAGTTTGTTCAGAG---ATCACCGCAGTCACGTTTCGTGGACCTAGTGACACT---------CACCTTGACTCCATGGTTGGTCAAGCTTTGTTTGGGGACGGGGCCGCTGCGCTTGTTGTCGGTTCCGACCCTGACTTGACGAAC---GAGCGGCCCTTATTTCAAATGGTGTCTGCTGCGCAGACAATTCTACCTGATTCAGAAGGGGCGATA---GATGGTCACCTTCGGGAGGTGGGACTG------ACGTTCCACCTCCTG------AAAGATGTACCGGGGTTGATCTCGAAGAATATCGAGAAGGCATTGACCCAGGCGTTTTCGCCT---TTGGGT------ATATCC---------GATTGGAACTCGATATTCTGGATTGCGCACCCCGGTGGACCCGCAATTCTGGATCAGGTAGAACAAAAGCTGAAACTAAAAGAGGAGAAGATGAGAGCC---------------ACTCGACATGTTCTGAGCGAGTACGGAAACATGTCAAGTGCGTGTGTGTTGTTTATTCTTGATGAGATGAGGAAGAAGTCGGCGGAAGACGGTGCTGCAACCACCGGCGAGGGT---TTGGACTGGGGTGTTCTGTTTGGTTTTGGGCCGGGTTTGACGGTTGAGACGGTGGTC---------------------CTTCATAGTGTCCCAACAACCATGCCTATTGCCCCCTAA---------------------------------------------------------------------------------------------------------------------------------------------------------------------
>Heann_XM_022179491.1.p1
---------------------------------------------------------------------------------------------------------------------------------------------------------------ATGCTTAGCATCCAGGAGTTC---------CGAAAGGCGCAACGGGCC------GAAGGTCCGGCTAAT------------------------ATTTTGGCCATCGGGACGGCCACACCGCCTAATTGTGTGCTCCAA------------------------------------------------------------------------------------------------------------------------ACCACATATCCGGATTACTATTTTCGTATTACGAAAAGT------GAGCACAAGAAAGACCTCAAAGAGAAA------------------TTCACA---------------------------------CGAATGTGTGAAAAATCCATGATTAAAAAACGATACATGTACTTGACCGAAGAGATTTTAAACGAAAAACCCAACATGTGTGCATACAATGCC---CCGTCCTTAGACGATAGACAAGATATTGTGGTCGTGGAAGTACCGAAGCTCGGTAAAGAGGCTGCAACACGCGCCATCAAGGAATGGGGCCAACCGAAGTCGAAGATCACACACCTCGTGTTTTGCACGACA---AGCGGTGTTGACATGCCCGGAGCC---GATTATCAACTCACTAAGCTCCTAGGCCTTCGGTCTTCGGTCAAGCGGTTTATGATGTACCAACAAGGTTGTTTTGCGGGTGGCACGGTCCTTCGTATGGCCAAAGACTTGGCCGAGAACAACAAGGGGGCTCGGGTACTCGTTGTCTGCTCCGAG---ATCACTGCGGTAACGTTCCGTGGGCCCGATGACTCC---------CACCTTGATAGCCTAGTGGGCCAGGCTTTGTTTGGTGATGGTGCAGCCGCAATCATAGTTGGGTCTGACCCGTTACCTGATATC---GAAAAGCCACTTTTCGAGATCATTTCTGCTGCTCAAACTATTCTCCCCGATAGCCGGGGCGCGATC---GATGGACACCTTCGCGAGGTTGGGCTT------ACGTTTCATCTTCTT------AAAGATGTACCGGGACTTATCTCGAAACATATCGAAGAAAGCTTAGTCGAGGCTTTCCAACCG---TTGGGG------ATCGAT---------GATTGGAACTCGCTATTTTGGATCGCGCACCCAGGTGGGCCTGCGATTTTGGACCAAGTCGAAGAAAAACTAGCCTTAACGCCTGATAAGTTACGGGCC---------------ACACGACATGTGCTCAGTGAATACGGTAACATGTCGAGTGCTTGTGTTCTTTTTATTCTAAATGAAATGCGACACGCTTCGGCTACAGACGGCTTCAGTACCACCGGAGAGGGC---CTCGAGTGGGGCGTGTTGTTCGGCTTTGGACCGGGGCTTACTGTTGAAACCGTGGTC---------------------CTCCATAGTGTGCCCATCTAG---------------------------------------------------------------------------------------------------------------------------------------------------------------------------------------
>Heann_XM_022179492.1.p1
---------------------------------------------------------------------------------------------------------------------------------------------------------------ATGCTTAGCATCCAGGAGTTC---------CGAAAGGCGCAACGGGCC------GAAGGTCCGGCTAAT------------------------ATTTTGGCCATCGGGACGGCCACACCGCCTAATTGTGTGCTCCAA------------------------------------------------------------------------------------------------------------------------ACCACATATCCGGATTACTATTTTCGTATTACGAAAAGT------GAGCACAAGAAAGACCTCAAAGAGAAA------------------TTCACA---------------------------------CGAATGTGTGAAAAATCCATGATTAAAAAACGATACATGTACTTGACCGAAGAGATTTTAAACGAAAAACCCAACATGTGTGCATACAATGCC---CCGTCCTTAGACGATAGACAAGATATTGTGGTCGTGGAAGTACCGAAGCTCGGTAAAGAGGCTGCAACACGCGCCATCAAGGAATGGGGCCAACCGAAGTCGAAGATCACACACCTCGTGTTTTGCACGACA---AGCGGTGTTGACATGCCCGGAGCC---GATTATCAACTCACTAAGCTCCTAGGCCTTCGGTCTTCGGTCAAGCGGTTTATGATGTACCAACAAGGTTGTTTTGCGGGTGGCACGGTCCTTCGTATGGCCAAAGACTTGGCCGAGAACAACAAGGGGGCTCGGGTACTCGTTGTCTGCTCCGAG---ATCACTGCGGTAACGTTCCGTGGGCCCGATGACTCC---------CACCTTGATAGCCTAGTGGGCCAGGCTTTGTTTGGTGATGGTGCAGCCGCAATCATAGTTGGGTCTGACCCGTTACCTGATATC---GAAAAGCCACTTTTCGAGATCATTTCTGCTGCTCAAACTATTCTCCCCGATAGCCGGGGCGCGATC---GATGGACACCTTCGCGAGGTTGGGCTT------ACGTTTCATCTTCTT------AAAGATGTACCGGGACTTATCTCGAAACATATCGAAGAAAGCTTAGTCGAGGCTTTCCAACCG---TTGGGG------ATCGAT---------GATTGGAACTCGCTATTTTGGATCGCGCACCCAGGTGGGCCTGCGATTTTGGACCAAGTCGAAGAAAAACTAGCCTTAACGCCTGATAAGTTACGGGCC---------------ACACGACATGTGCTCAGTGAATACGGTAACATGTCGAGTGCTTGTGTTCTTTTTATTCTAAATGAAATGCGACACGCTTCGGCTACAGACGGCTTCAGTACCACCGGAGAGGGC---CTCGAGTGGGGCGTGTTGTTCGGCTTTGGACCGGGGCTTACTGTTGAAACCGTGGTC---------------------CTCCATAGTGTGCCCATCTAG---------------------------------------------------------------------------------------------------------------------------------------------------------------------------------------
>Ipnil_XM_019310063.1.p1
---------------------------------------------------------------------------------------------------------------------------------------------------------------ATGGTGACTGTCGAGGAGGTA---------CGGAAGGCGCAACGTGCC------CAGGGTCCGGCCACC------------------------ATCATGGCTATTGGAACCTCTACTCCCCAGAATTGCGTTGATCAG------------------------------------------------------------------------------------------------------------------------AGCACCTATCCAGATTATTATTTTCGTATCACCAATAGC------GAGCACCTGGTTGAACTTAAAGAAAAG------------------TTCAAA---------------------------------CGCATGTGTGAAAAATCAATGATCAAGAAGCGGTATATGTACTTAACCGAGGAAATCTTGAAAGAAAATCCCAACATTTGTGCATACATGGCA---CCTTCCTTGGATGCCAGGCAAGATATCGTGGTTGTGGAAGTACCAAAACTTGGGAAAGAAGCAGCCCAGAAGGCTATCAAGGAATGGGGGCAGCCCAAGTCTAAGATCACCCATTTGGTGTTTTGTACCACT---AGCGGTGTAGATATGCCCGGCGCA---GATTACCAGCTCACAAAGCTTCTCGGCCTCCAACCATCCGTGAAGAGGTTTATGATGTACCAACAAGGCTGCTTCGCCGGCGGCACGGTTATCCGCCTAGCCAAGGATCTGGCGGAGAACAACAAAGGCGCCCGCGTGTTGGTGGTTTGCTCAGAG---ATCACCGCGGTCACATTCCGTGGCCCCAGTGATGCC---------CACTTGGACAGCCTCGTGGGACAGGCCCTTTTCGGGGACGGGGCCGCCGCGCTGATCATAGGCTCAGACCCAGACCCAGACCTC---GAAAGGCCATTATTCCAGCTTGTCTCCGCCGCCCAAACTATCCTCCCGGATAGCGGCGGCGCCATT---GATGGGCACCTCCGGGAAGTTGGGCTA------ACCTTCCATTTACTC------AAAGACGTTCCTGGGCTCATATCAAAGCACATTGAGAAAAGCTTAAACGAGGCGTTTCAACCT---CTGGGT------ATTCAT---------GATTGGAACTCCCTTTTCTGGATCGCTCATCCCGGCGGGCCGGCCATTCTTGACCAAGTGGAAGAAAAGCTAGAGCTCAAGCCGGAGAAACTTCGTGCG---------------ACAAGGCACGTGTTGAGTGAATATGGGAACATGTCTAGTGCATGTGTGTTGTTCATTTTGGATGAAATGAGGAAGGCGTCCTCAAAGGAAGGGCTTAACACCACAGGTGAAGGG---CTTGAGTGGGGAGTGCTGTTTGGATTTGGGCCTGGCTTGACCGTTGAGACCGTTGTT---------------------CTTCATAGTGTTTCAGCTTAA---------------------------------------------------------------------------------------------------------------------------------------------------------------------------------------
>Ipnil_XM_019326011.1.p1
---------------------------------------------------------------------------------------------------------------------------------------------------------------ATGGTGACCGTCGAGGAGGTC---------AGAAAGGCGCAACGCGCC------GAGGGTCCGGCGACC------------------------ATTCTGGCCATCGGAACGGCCACGCCGGCCAACTGCGTCGACCAA------------------------------------------------------------------------------------------------------------------------AGCACCTACCCCGACTACTATTTTCGTATCACTAATAGC------GACCATATGACCGACCTCAAGCAAAAA------------------TTTCAG---------------------------------CGCATGTGTGATAAATCAATGATCACAAAGAGATACATGCACTTAACCGAGGAAATATTGAAGGAAAACCCAAGCTTTTGTGAATACATGGCG---CCTTCTTTGGATGCCAGGCAAGACATTGTGGTGGTGGAAGTCCCCAAACTTGGGAAAGAAGCCGCCCAGAGCGCCATCAAGGAGTGGGGCCAACCAAAGTCCAAGATCACCCACGTCATCTTCTGCACCACC---AGCGGCGTCGACATGCCCGGCGCC---GACTACCAGCTCACCAAGCTCCTCGGCCTCCGCCCCTCCGTCAAGCGCCTCATGATGTACCAGCAAGGCTGCTTCGCCGGCGGCACCGTCCTCCGCGTCGCCAAGGATCTCGCCGAGAACAACAAAGCCGCCCGCGTCCTCGTCGTCTGCTCCGAG---ATCACCGTCGTCACTTTCCGCGGCCCCAACGAGACC---------CACCTCGACAGCCTCGTCGGCCAGGCGCTGTTCGGCGACGGAGCCGCCGCGATCATCGTCGGCTCCGACCCCACCCCCGCG------GAAAAGCCGCTGTTCCAGCTCGTCTCCGCCGCGCAGACGCTCGCCCCCGACAGCTGCGGCGCCATC---GACGGCCACCTCCGGGAAGTGGGCCTC------ACGTTCCATTTACTC------AAGGACGTCCCCTCCATTGTCTCGAACAACATCGAGAAATGCTTGTCGGAGGCGTTTAATCCT---CTGGGC------ATTTCC---------GACTGGAACTCCATTTTCTGGATCGCCCATCCCGGAGGGCCGGCGATTCTGGACCAAGTGGAGGACAAGTTGGGGCTAAAACCTGAAAAACTCCGAGCG---------------ACACGACACGTGTTGAGCGAGTACGGGAACATGTCCAGCGCGTGTGTTTTGTTCATTCTGGATGAGATGCGGAAAGCCTCGTCCAATGATGGGCTTGGCACCACCGGCGAAGGG---CTCGAGTGGGGTGTGCTGTTTGGGTTTGGGCCCGGGCTTACAATCGAGACCGTTGTC---------------------CTCCATAGCGTCCCAGCTTAA---------------------------------------------------------------------------------------------------------------------------------------------------------------------------------------
>Ipnil_XM_019339953.1.p1
---------------------------------------------------------------------------------------------------------------------------------------------------ATGTCTACCATCCTCAATGTCCTCACTGATACC---TGGAGCCCTAGGGCAAAGAAGTTA------GAAGGTGATGCCAAA------------------------ATCTTGGCCATAGGAACCGCAACTCCGGCGAATTGGGTTGACCAA------------------------------------------------------------------------------------------------------------------------ACCACCTATCCAGACTTTTATTTCCGCATCACAAATAGC------CAACACTTGTTGGAACATAAAGAAAAG------------------TTTAGA---------------------------------CGCATCTGCAACAAGAGCAAGATTAGGAAACGTCACCTGGTTTTAACAGAAGAGTTATTGAAGAAAAATCCCAACTTGTGTACTTACAACGAA---ACTTCCCTTAACACCAGGCAAGACATTTTGGTGGCGGAAGTTCCTAAGCTGGGCAAAGAAGCTGCCATGAAGGCTATAAAGGAATGGGGTCGCCCCATTTCTGAAATAACCCATTTAGTGTTCTGTACAACC---AGCGGCGTTGACATGCCCGGTGCA---GATTTCCAACTCACAAAGCTACTGGGCCTAAACTCATCCGTCAAACGCTTAATGATGTACCAGCAAGGCTGTAACGCCGGCGCCGCCATGCTCCGGCTAGCCAAGGACCTCGCCGAGAGCAACAAAGGTGGTCGCGTTCTGGTCGTGTGCGCGGAG---ATCACCATAAATATATTCCGCGGGCCGAGTCTTGAA---------CAAGACGATAATCTTTTAGCGCAGTGTTTGTTCGGCGACGGCGCCGCCGCGATGATCGTTGCGGCAGATCCAAGACCGGGTTTG---GAAACTCCATTGTTTGAGTTGGTGTCGAGTGCACAAACAATCGTCCCCAACACTGATTCTCACCTT---AAACTGCACTTACGTGAGATGGGGCTT------ACTTTCCATTGTAGC------AAGGCTGTCCCTTCTGTCCTTGCCGAAAACGTAGAGGATTGTTTGGTGAAGGCGTTCGAGCCG---TATGGA------ATCTCG---------GATTGGAATTCAATCTTCTGGGTTTTCCACCCAGGCGGCAATGCAATTGTGGATCGTGTGGAGGAGAGATTAGGGCTTGGACCAGAAAAGTTTCGAGCT---------------TCAAGGGATGTTCTTTCGGAGTATGGGAATTTAACAAGCGCATGTGTGTTGTTCATATTGGATGAGATGAGAAAGAAATCCAAGAAAGATGAACAGATGACTACTGGGGAGGGC---TTGGAATGGGGCGTGGTTTTCGGCTTTGGACCTGGACTTACCATCGATACTATTATC---------------------ATTCGTAGTGTTCCCATAAATTAG------------------------------------------------------------------------------------------------------------------------------------------------------------------------------------
>Ipnil_XM_019339957.1.p1
------------------------------------------------------------------------------------------------------------------------------------------------------------ATGTCTACTATCCTCACTAATACC---TGGACCCGTAGGGAAAAGAGGATC------GAAGGACATGCCAAA------------------------ATCTTGGCGATAGGAACCGCAATTCCGGCGAATTGGGTTGACCAA------------------------------------------------------------------------------------------------------------------------ACCACCTATCCAGACTTTTATTTTCGCATCACAAATAGT------GAACACTTGCTGGAACATAAAGAAAAG------------------TTTAGA---------------------------------CGCATCTGCAACAAGAGCAAGATTAGGAAACGTCACCTGGTTATAACAGAAGAATTATTGAAGAAAAATCCCAACTTGTGCACATACAACGAA---GCTTCACTTAACACCAGGCAAGACATTTTGGTGTCGGAAGTTCCAAAGCTGGGCAAAGAAGCTGCCATGAAGGCTATAAAGGAATGGGGTCGCCCCATTTCTGAAATAACCCATTTAGTGTTCTGTACCTCC---AGCGGCGTTGACATGCCCGGTGCA---GATTTCCAACTCGCAAAGCTACTGGGCCTTAGCTCGTCCGTGAACCGCTTAATGATGTACCAGCAAGGTTGTAACGCCGGCGCCGCCATGCTCCGGCTAGCCAAAGATCTCGCCGAGAATAATAAAGGTGGTCGCGTTCTGGTGGTGTGCTCGGAA---GTTATGTTAAATGTATTTCGTGGGCCAAGTCTAGAA---------CAAGAAGATAATCTTTTGGCGCAATGTTTATTCGGCGATGGCTCGGCCGCCGTGATTGTTGGGACAGAGCCGAGGCCCGGTCTT---GAAACTCCATTGTTTGAGTTGGTCTCTGCCGCACAAACAACCATTCCCGACACTGATTCTCACCTT---AAACTGCACTTGCGAGAGATGGGGCTT------ACATTCCATTGTAGC------AAGGCTGTCCCTTCTCTCATTACCCAAAATGTGGAGGATTGTTTGGTGAAGGCGTTCGAGCCG---TTTGGA------ATCTCG---------GATTGGAATTCAATTTTCTGGATTTTGCACCCTGGTGGCATTGCCATTCTGGATCGCGTGGAAGAGAAATTAGGGCTGGAGCCCGAGAAGTTGCGAGCG---------------TCAAAGGACGTTCTTTCGGAGTATGGGAATTTAACAAGCGCATGTGTGTTGTTCATATTAGATGAGATGAGAAAGAAATCCAAGAAAGATGAAGAGATGACTACTGGGGAGGGA---TTGGAATGGGGCGTGGTTTTCGGGTTTGGACCTGGACTTACCATTGATACTGTTGTC---------------------ATTCGTAGTGTGCCCACAAATTAG------------------------------------------------------------------------------------------------------------------------------------------------------------------------------------
>Ipnil_XM_019339958.1.p1
---------------------------------------------------------------------------------------------------------------------------------------------------ATGTCTACAACCGTCACTGTCCTCACTGATACCTGCAGGAGCCGTAGGGCAAAGAGGTTT------GAAGGTGATGCCAAA------------------------ATCTTGGCGATAGGAACCGCAACTCCGGCGAATTGGGTTGACCAA------------------------------------------------------------------------------------------------------------------------ACCACCTATCCTGACTTTTATTTCCGCATCACAAATAGC------CAACACTTGCTGGAACATAAAGAAAAA------------------TTTAGA---------------------------------CGCATCTGCAACAAGAGCAAAATTAAGAAACGTCACCTG---------------GTTCTGAAGAAAAATCCCAACTTGTGCACATACAACGAA---GCTTCCCTTAACACCAGGCAAGACATTTTGGTGTCGGAAGTTCCTAAGCTGGGCAAAGAAGCTGCCATGAAGGCCATAAAGGAATGGGGTCGCCCCATTTCTGAAATAACCCATTTAGTGTTCTGTACCTCC---AGTGGCGTTGACATGCCCGGTGCA---GATTTCCAACTCGCAAAGCTACTGGGCCTTAGCTCGTCCGTGAAACGCTTAATGATGTACCAGCAAGGTTGTAACGCCGGCGCCGCCATGCTACGGCTAGCCAAAGATCTGGCCGAGAACAATAAAGGTGGTCGCGTTCTGGTGGTGTGGTCGGAA---GTGATGTTAAATGTATTTCGTGGGCCAAGTCTAGAA---------CAAGAAGATAATCTTTTGGCGCAATGTTTATTCGGCGATGGCTCGGCCGCCGTGATTGTTGGGACAGAGCCGAGGCCCGGTCTT---GAAACTCCATTGTTTGAGTTGGTCTCTGCCGCACAAACAACCATTCCCGACACTGATTCTCACCTT---AAACTGCACTTGCGAGAGATGGGGCTT------ACATTCCATTGTAGC------AAGGCTGTCCCTTCTCTCATTACCCAAAATGTGGAGGATTGTTTGGTGAAGGCGTTCGAGCCG---TTTGGA------ATCTCG---------GATTGGAATTCAATTTTCTGGATTTTGCACCCTGGTGGCATTGCCATTCTGGATCGCGTGGAAGAGAAATTAGGGCTGGAGCCCGAGAAGTTGCGAGCG---------------TCAAAGGACGTTCTTTCGGAGTATGGGAATTTAACAAGCGCATGTGTGTTGTTCATATTGGATGAGATGAGAAAGAAATCCAAGAAAGATGAACAGATGACTACTGGGGAGGGA---TTGGAATGGGGCGTGGTTTTCGTAGTGTGCCCATAA------------------------------------------------------------------------------------------------------------------------------------------------------------------------------------------------------------------------------------------------------
>Lasat_XM_023878437.1.p1
---------------------------------------------------------------------------------------------------------------------------------------------------------------ATGGTTAACGTTGAGGAGTTC---------AGAAAGGCGCAACGAGCT------GAAGGTCCGGCAACA------------------------ATTATGGCCATAGGAACTGCCACCCCACCAAATTGTGTCCTCCAA------------------------------------------------------------------------------------------------------------------------AGCACCTATCCAGATTACTATTTTCGTATAACAAAAAGC------GAGCACAAGACAGATCTTAAGGAGAAA------------------TTTAGA---------------------------------CGCATGTGTGATAAATCAATGATAACAAAGCGATACATGTACTTGACTGAGGAGATTCTGAAAGAGAAACCAAACATTTGCGCTTACATGGCA---CCATCGTTAGACGAAAGACAAGATATCGTTGTCGTGGAAGTTCCAAAGCTAGGTAAAGAAGCTGCAATTAGGGCAATCAAGGAATGGGGTCAACCCAAGTCAAAGATCACCCACCTCGTGTTTTGTACCACT---TCGGGGGTTGACATGCCCGGAGCA---GATTACCAGCTTACAAAGCTCCTCGGTCTTCGTTCTTCAGTCAAACGCTTCATGATGTATCAACAAGGGTGTTTTGCTGGTGGCACTGTTCTTCGTTTGGCCAAGGACTTAGCTGAGAACAACAAGGGTGCACGTGTATTGGTTGTTTGCTCCGAG---ATCACCGCAGTTACTTTCCGTGGACCTAATGAGACT---------CATCTTGATAGCCTTGTAGGTCAAGCTTTGTTTGGCGATGGTGCAGCAGCTATTATAGTAGGTTCTGACCCATTGCCCGATGTG---GAAAAGCCACTTTTTGAGTTAATTTCTGCTGCCCAAACTATTCTTCCAGATAGCGAAGGTGCAATT---GATGGGCACCTTCGTGAGGTCGGGCTT------ACATTTCATCTCCTC------AAAGATGTTCCTGGACTTATCTCAAAACACATTGAAAAGAGCTTGGTAGAGGCCTTTAAACCG---TTGGGA------ATTGCT---------GATTGGAACTCACTTTTTTGGATCGCACATCCAGGTGGCCCTGCGATCTTGGACCAAGTGGAGGAAAAACTACGCCTTACGCCTGATAAACTGCGGGCT---------------ACGAGACAAGTGCTTAGTGAATATGGTAACATGTCAAGTGCTTGTGTGCTGTTTATCTTAAATGAAATGAGACACTCTTCGGCTACAGCTGGGTTCGACACCACAGGAGAGGGT---CTGGAGTGGGGTGTGTTGTTTGGGTTCGGTCCCGGTCTCACTGTTGAGACTGTGGTT---------------------CTCCGTAGTGTGTCTATTTAG---------------------------------------------------------------------------------------------------------------------------------------------------------------------------------------
>Lasat_XM_023878440.1.p1
---------------------------------------------------------------------------------------------------------------------------------------------------------------ATGGTTAGCATGGTCGACTTC---------CGAGAGGCGCAACGAGCC------AAAGGCCCAGCGGCA------------------------ATTATGGCCATCGGGACAGCTACACCACCTAATTGTGTGCCTCAA------------------------------------------------------------------------------------------------------------------------AGCACATATGCAGATTTTTATTTTCGTGTAACAAACTGC------GAACATAAGACAGAACTTAAAGAAAAA------------------TTTAAA---------------------------------CGGATGTGTGATAATTCAAAAATCAAAAAACGTTACATACACTTGACCGAGGAGATCTTAAAAGAGAAACCAAACCTTTGTGCTCACATGGCA---CCATCTTTAGACGAAAGACAAGATATTGCAATTGCGGAAATTCCAAAACTCGGTGCAAAAGCTGCAACTCAGGCAATCAACGAATGGGGCCAACCCAAGTCGATGATCACCCACGTGGTGTTTAGCTCTGTC---TACGGTGTTGACATGCCAGGAGCT---GATTATCAGCTCACAAAGCTCCTCGGCCTAAGTCCTTCTGTTAAACGTGTCATGTTGTACCAACAAGGGTGTTTCGCTGGTGCTTCTGTCCTTCGTTTGGCAAAGGATTTAGCCGAGAACAACAAAGGAGCCCGTGTATTGGTTGTTTGCTCAGAG---ATCACTACACCAAATTTCCGAGGTCCAGATGAGGCC---------CATGTTGATAACCTTGTAAGCCAGGTTTTGTTTGGTGATGGAGCAGCTGCGGTCATAGTTGGTTCTGACCCAATACCTGACGTG---GAAATGAAACTATTTGAAATAGTTTCTGCTTCCCAAACTATTGTCCCGGATAGCGACGGTGCCATT---AAAGGGCACATTCGTCAGGCCGGGTTT------ATAACTCGTCTTCAC------AGAGACGTTCCCGAACTAATCGGGAAACACGTTGAAAAGAGCCTACTTGAGGCCTTTCAACCG---TTGGGT------ATCAGC---------GACTGGAACTCGCTGTTCTGGATCGCACATCCAGGAGGACGTGCGATCCTGGACCAGGTTGAGGAAAATTTATGCCTTAGGCCCGAGAAACTTCGGGCC---------------TCACGACATGTGCTCGCTGAATATGGAAATTTGTCAAGTCCTTGTGTCCTTTTTATCCTAAACGAAATGCGACACTCTTCGGTTACACAGGGCGCCATCACCACGGGAGAGGGT---CTAGAGTGGGGTGTGTTGATGGGGTTTGGACCCGGTGTGACTGTTGATACAGTTGTC---------------------CTCCATAGTGTTTCCATATAA---------------------------------------------------------------------------------------------------------------------------------------------------------------------------------------
>Lasat_XM_023878441.1.p1
---------------------------------------------------------------------------------------------------------------------------------------------------------------ATGGTTAGCATGGTCGACTTC---------CGAGAGGCGCAACGAGCC------AAAGGCCCAGCGGCA------------------------ATTATGGCCATCGGGACAGCTACACCACCTAATTGTGTGCCTCAA------------------------------------------------------------------------------------------------------------------------AGCACATATGCAGATTTTTATTTTCGTGTAACAAACTGC------GAACATAAGACAGAACTTAAAGAAAAA------------------TTTAAA---------------------------------CGGATGTGTGATAATTCAAAAATCAAAAAACGTTACATACACTTGACCGAGGAGATCTTAAAAGAGAAACCAAACCTTTGTGCTCACATGGCA---CCATCTTTAGACGAAAGACAAGATATTGCAATTGCGGAAATTCCAAAACTCGGTGCAAAAGCTGCAACTCAGGCAATCAACGAATGGGGCCAACCCAAGTCGATGATCACCCACGTGGTGTTTAGCTCTGTC---TACGGTGTTGACATGCCAGGAGCT---GATTACCAGCTCACAAAGCTCCTCGGCCTAAGTCCTTCTGTTAAACGTGTCATGTTGTACCAACAAGGGTGTTTCGCTGGTGCCTCTGTCCTTCGTTTGGCAAAGGATTTAGCTGAGAACAACAAGGGAGCGCGTGTATTGGTTGTTTGCTCAGAG---ATCACTACACCAAATTTTCGTGGTCCAGATGAGGCC---------CATGTTGATAACCTTGTAAGCCAGGTTTTGTTTGGTGATGGTGCAGCAGCGGTCATAGTTGGTTCAGACCCAATACCTGACGTG---GAAAAGAAACTATTTGAAATAGTTTCTGCTTCCCAAACTATTGTCCCGGATAGCGACGGTGCCATT---AAAGGGCACATTCGTCAGGCCGGGTTT------ATAACTCGTCTTCGC------AGAGACGTTCCCGAACTAATCGGGAAACACGTTGAAAAGAGCCTACTTGAGGCCTTTCAACCG---TTGGGT------ATCAGC---------GACTGGAACTCGCTGTTCTGGATCGCACATCCAGGAGGACGTGCGATCCTGGACCACGTTGAGGAAAATTTACGCCTTAGGCCCGAGAAACTTCGGGTC---------------TCACGACATGTGCTCGCTGAATATGGAAACTTGTCAAGTCCTTGTGTCCTTTTTATCCTAAACAAAATGCGACACTCTTCGGTTACACAGGGTGCTGTCACCACGGGAGAAGGT---CTAGAGTGGGGTGTGTTGATGGGGTTCGGACCTGGTGTGACTGTTGATACAGTTGTC---------------------CTCCATAGTGTTTCCATATAA---------------------------------------------------------------------------------------------------------------------------------------------------------------------------------------
>Lasat_XM_023878447.1.p1
---------------------------------------------------------------------------------------------------------------------------------------------------------CTGAAAATGGTTAGTGTGCTGGAACTC---------CGAATGGCGCAACGAGCT------GAAGGTCCAGCAACG------------------------ATTTTGGCTATCGGGATTGCTACACCAATTAACTGTGTGCTCCAG------------------------------------------------------------------------------------------------------------------------AGCACTTATCCAGATTACTATTTTCGTGTTACAAATAGC------GAGAACAAGAAAGAACTTAAAGCAAAA------------------TTTAAA---------------------------------CGCATGTGTGATAAATCAATGATTAGAAAGCGATACATGCACTTGACGGAGGATATTTTGAAAGAGAAGCCAAGTCTTTGTGCTTACATGGCA---CCATCGTTAGATGAAAGACAAGATATTGTTGTCTTGGAAGTACCAAAACTTGGTGCAGAAGCTGCAACACACGCAATCAAGGAATGGGGCCAACCCAAGTCAATGATCACCCACCTTGTCTTTTCCACTTCG---TGTGGGGTTGACATGCCAGGAGCT---GATAACCAAATAACCGAGCTTCTAGCTCTTCGTCCTTCAATCAAACGTGTGATGATATACGAAAATGGTTGTTATGCAGGTGGCACAGCCATTCGTTTAGCCAAGGACTTGGCAGAGAACAACAAGGGGGCTCGTGTATTGGTTGTTTGCTCGGAA---ATCACTGCTATAGGTTTCCGAGGGCCCGATGAGACC---------CATCTTGATGGTCTTGTAGGTCAGGCTTTGTTTGGTGATGGTGCAGGGGCCATTATAGTTGGCTCTGACCCATTGCCAGATATT---GAAAAGCCACTTTTCCAGATTGTTTCTGCTTCCCAGACTATCATCCCGGATACAAAGAGCATGCTT---AGAGGACACGTTCGAGAGGTCGGGCTT------AAATACCATCTCCAT------AAATCCATTCCTGAACTCATCGCGAACAACATTGAAAACAGCTTGGTAGAGGCCTTTCAACCC---TTGGGC------ATTGTT---------GACTGGAACTCACTTTTCTGGATTGTACATCCAGGGGGCGCTGGGATATTGGACGGAGTGGAGGAAAAACTAAGCCTTACACCGAATAAACTACGAGCC---------------ACACGACACATACTCAGTGAATACGGAAATATGTTTAGTAGTTGTGTCCTCTTTATTCTAAATGAAATGCGACACTCGTCCACTATAGACGGGTTTGAGACCACCGGAGAGGGT---CTAGAGTGGGGTGTATTGTTTGGGTTCGGACCTGGTCTCACTATTGAAACTGTGGTT---------------------CTCCATAGTGTGCGCATTTAA---------------------------------------------------------------------------------------------------------------------------------------------------------------------------------------
>Lasat_XM_023878452.1.p1
---------------------------------------------------------------------------------------------------------------------------------GCTCAACACCATTTTCAGCATCACCTGAGAATGGTTAACATTGAGGAGTTC---------CACAAGGCCCAAAGAGCC------GAAGGTCCAGCAACA------------------------ATTCTAGCTATCGCAACCGCAACCCCACCTAACTGTGTTCTTCAA------------------------------------------------------------------------------------------------------------------------AGCACATATCCAGATTCCTATTTTAGTGTTACAAAAAGC------GAGCACATGACAGAACTCAAGGAAAAA------------------TTTAGA---------------------------------CGCATGTGTGATAAATCCATGGTCAAAACACGATACATGTACTTCACAGATGAGATGTTACAGGAGAAACCTAACATTTGTGCCCACATGGCA---CCATCATTAGACGAAAGACAAGATATTTCAATCGTGGAAATACCAAAGCTTGGTGCAGAAGCTGCAACTCACGCCATCAAAGAATGGGGCCAACCGAAGTCAAAGATCACCCACGTCGTGTTTTGCTCAATA---AACGGTGTTGACATGCCTGGAGCT---GATTACCAGCTCATAAAGCTCCTTCGCCTTAATCCTTCGGTAAAACGTGTGATGTTGTATCATCAAGGGTGTTTTGCTGGAGGCACTGTCCTTCGTTTAGCCAAGGACTTAGCTGAGAACAATAAGGGTGCTCGTGTATTGGTTGTTTGCTCTGAG---ATAGTTGCAGGAACTTACCGAGGACCTGGTGAAGCG---------CATCTTGATGGCCTCGTAGCCATGGCTTTGTTTGGTGATGGCGCAGCTGCGGTCATTGTAGGTGCTGACCCTATTCCTGATGTT---GAAAAGCCACTTTATGAAATCGTTTCTGGATTCCAAACGATTCTCCCGCAAAGTGAGGCTGCAATT---GAAGGGCACCTTCGTGAGGTTGGGATT------ATAATTCAACTACTT------AAAGACGTTCCTGGACTTATAGCAAAACACATTGAAAAAAGCTTGGTTGAGGCCTTTCAACCC---TTGGGA------ATTGAA---------GATTGGAACTCACTTTTCTGGATTGCACATCCAGGTGGCCCTGCGATCTTGAACCAACTGGAGGATAAACTAAGCCTTAAGCCTGAGAAACTAAGGGCC---------------TCACGACAGGTTCTCAGTAAATATGGAAATATGTCAAGTGCTTGTGTCTTGTTTATACTAGATGAAATGCGACGCTCTTCGGCTACAGATGGGGCTAAAACCACGGGAGAGGGT---CTGGAGTGGGGTGTGTTGTTTGGGTTTGGACCCGGTCTCACCGTTGATACCGTGGTC---------------------CTCCATAGTGTGTCTATTTGA---------------------------------------------------------------------------------------------------------------------------------------------------------------------------------------
>Lasat_XM_023878453.1.p1
---------------------------------------------------------------------------------------------------------------------------------------------------------------ATGGTTAGCATGGAGGAGATC---------CGCAAAGCGCAAAGAGCC------CAAGGTCCAGCGACA------------------------ATTATGGCTATTGGGACTGCTACACCACCTACTTGTGTGCTACAA------------------------------------------------------------------------------------------------------------------------AGCACGTATCCGGATTTCTATTTTCGTGTTACAAAAAGC------GAGCACATGAAAGAACTCAAGGAAAAA------------------TTTAGA---------------------------------CGCATGTGTGATAAATCCACGATCAAAACTCGATACATGTACTTAACAGAGGAGATTTTGAAAGACAAGCCGAACCTTTGTGCCCACATGGCA---CCATCTTTAGACGAAAGACAAGATATTGCAATAGTGGAAGTTCCTAAGCTAGGTGCCGAAGCTGCAACCCATGCAATCAAAGAATGGGGCCAACCGAAGTCCAAGATCACCCACCTTGTGGTTTCCTCTATA---AACGGTGTTGACATGCCAGGAGCT---GATTACCATATCACAAAGCTTCTTGGCCTAAGTCCTTCGGTTAAACGTGTGATGATGTATCTTCAAGAA------GCCGGTGGCACTGCCCTTCGTTTGGCTAAGGACTTGGCTGAGAACAATAAGGGAGCTCGTGTATTGGTTGTTTGCTCGGAG---ATCGCTACAGGAACTTTCCGTGGGCCCGGAGAGATG---------CATCCTGATAGCCTTATAGCCCAGGCTTTGTTTGGTGATGGAGCAGCTGCTGTTATCGTAGGCTCTGACCCATTATTCGATGTG---GAAAAGCCACTTTTTGAAATCATTTCTTCTTCCCAAACAATTCTTCCAAATAGCGAGGGTGCAATT---GAAGCGCATCTTCGCGAGGCCGGGCTT------ATAGTTCGTCTCCGC------AAAGATGTTCCTGAGCTTATAGCGAAACACATTGAGGAGAGCTTGGTTGAGGCCTTTAAACCC---TTGGGC------ATCGTT---------GATTGGAATTCACTTTTCTGGATCGCACATCCAGGTGGTCCGGCGTTCTTGGATCAAATTGAGGAAAAACTAAGCCTTACGCCTGATAAACTCCGGGCA---------------ACACGACATGTGCTCAGTAAATACGGGAACTTGTCAAGTGCATGTGTCCTATTTATTCTAAACGAAATGCGACACGCTTCGGCTAAT------------ATTACAGGAGATGAT---TTGGAATGGGGTGTGCTGTTTGGGTTCGGACCAGGTCTCACTATTGACACTGTTGTC---------------------CTGCATAATGTGTCCAATTAA---------------------------------------------------------------------------------------------------------------------------------------------------------------------------------------
>Lasat_XM_023878454.1.p1
------------------------------------------------------------------------------------------------------------------------------------------------TACCTTCAACAGAAAATGGTTAGTGTTGACGAATTC---------GTAAAGACCCAACGAGCA------GAAGGTCCAGCAACA------------------------ATTATTGCCATCGGCACAGCAACACCACCAAATTGTGTGCTCCAA------------------------------------------------------------------------------------------------------------------------AGCACGTATCCCGATTACTATTTTCGTATTACAAAAAGC------GAGCACAAGACAGAACTTAAGGAAAAA------------------TTTAGA---------------------------------CGCATGTGTGAAAAATCCATGGTCAAAAAACGATACACGTGCTTCACAGAGGAGTTACTAAAACAGAAGCCAGAGTTTTGTGCCCACATGGCA---CCATCTTTAGATGAAAGACAAGAGATTGCGATCGTGGAAATACCAAAGCTCGGTGCAGAAGCAGCAGCTCAGGCCATCGAAGAATGGGGCCAACCAAAATCAAAGATCACCCACGTGGTGTTTTGCACCACC---ACCGGCGTTGACATGCCGGGAGCT---GATTACAAGCTGATAAAGCTCCTTGGCCTTCCTCCTTCAGTCAAACGTGTGATGATGTACACCCAAGGGTGTTTCGCTGGTGGCACAGTCCTTCGTTTGGCTAAGGACATGGCCGAGAACAACAAGGGAGCCCGTGTTTTAGTCGTTTGCTCGGAG---ATTACTGCACTAACTTTCCGTGGGCCCGATGAAAAG---------CATGTTGATAGCCTTGTAGGTCAGGCTTTGTTTGGTGATGGGGCAGCAGCTATCATAGTTGGCTCTGATCCATTGCATGTTGTC---GAAAAGCCACTGTTTCAGATTGTTTCTGCTTCCCAAACTATTCTCCCAGATAGCGAGGGTGCAATT---GAAGGGCACCTTCGTGAAGCCGGGCTT------ACACTTCATCTTCTC------AAAAATGTTCCTTCACTTATCTCTAAACATATCGAAAAGAGCTTGGTAGAGGCCTTTCAACCA---TTCGGT------ATCTTT---------GATTGGAACTCACTTTTCTGGGTCCCACATCCAGGTGGCCGTGCGATCTTGGACCAAGTGGAGGAAAGCCTAAGCCTTACCCCAGATAAACTACGGGCT---------------ACTCGCCACGTACTCAGTGAATATGGGAACTTGTCATGTGCTAGTGTCCTCTTTATCCTAAACGAAATGCGACACTCTTCGGTTAACGATGGGTCGAAGACTACCGGAGAAGGT---CTAGATTGGGGGGTTTTGTTTGGATTCGGACCTGGTCTTACTGTGGATACCGTGGTT---------------------CTCCATAGTGTTTCAATTTAA---------------------------------------------------------------------------------------------------------------------------------------------------------------------------------------
>Lasat_XM_023879789.1.p1
---------------------------------------------------------------------------------------------------------------------------------------------------CCAATGGCCTCCTCAATTGATATTGCTCAGATC---------AGAAATGCCCAACGGGCA------CAAGGTCCAGCCACC------------------------ATTCTTGCCATCGGCACTGCAACTCCATCCAACTGCGTCTACCAA------------------------------------------------------------------------------------------------------------------------GCTGATTATCCCGATTACTATTTTCGGATTACTAAAAGC------GAACACATGGTTGATCTCAAAGAGAAG------------------TTCCAG---------------------------------CGCATGTGTGACAAGTCTATGATAAGAAAACGATACATGCATTTGACAGAGGAGTTTCTCAAAGAGAACCCCAACCTTTGCGAGTACATGGCT---CCTTCCCTCGACGCCAGACAAGACGTGGTGGTTGTCGAAGTCCCCAAGCTCGGTAAAGAAGCCGCGACCAAAGCCATCAAAGAATGGGGCCAACCTAAATCCAAAATCACCCATCTCATCTTCTGCACCACC---TCCGGCGTTGACATGCCCGGCGCC---GATTACCAGCTCACTAAGCTCCTCGGCCTACGTCCTTCTGTCAAACGCTTCATGATGTACCAACAAGGGTGTTTCGCCGGCGGAACGGTTCTCCGACTCGCCAAGGACCTCGCTGAGAACAACAAGGGTGCTCGTGTTCTTGTGGTTTGCTCTGAG---ATTACAGCGGTTACCTTCCGTGGCCCTAACGACACC---------CACCTTGATTCCCTCGTTGGACAAGCTCTTTTCGGGGATGGAGCTGCGGCGGTCATCGTGGGTTCGGACCCTGACTTGACGATT---GAACGGCCGTTGTTCGAGATGGTGTCTGCGGCTCAGACGATCTTACCTGACTCCGAGGGAGCCATC---GACGGACATTTGAGGGAGGTGGGGCTA------ACTTTTCATCTCCTT------AAGGATGTTCCAGGGTTGATCTCGAAGAACATAGAGAAGGCTCTGACACAAGCATTTTCTCCT---TTGGGG------ATAACC---------GACTGGAACTCCATCTTCTGGATCGCCCACCCCGGTGGTCCGGCGATACTGGACCAGGTGGAGCTCAAGCTTGGTCTCAAGGAGGAGAAGATGAGAGCC---------------ACCAGACATGTATTGAGCGAGTACGGAAACATGTCCAGTGCCTGCGTGTTGTTCATCATTGACGAGATGAGAAAGAAGTCGGCGGAGGACGGTGCTGCCACCACCGGCGAAGGA---TTGGACTGGGGTGTTCTGTTTGGGTTCGGTCCTGGTTTGACGGTGGAGACGGTGGTC---------------------CTTCATAGTCTTCCAACCACCATGCCAATTCCCACCTAA---------------------------------------------------------------------------------------------------------------------------------------------------------------------
>Lasat_XM_023897706.1.p1
---------------------------------------------------------------------------------------------------------------------------------------------ATGTCGTTAGTACCCACACTTGTGGACTGTGAGAAAATT---------CAGGAGATCCAACGGGCA------GAAGGTCTTGCCAAC------------------------ATTCTTGCCATTGGCACTGCAACTCCTTCCAATTTTTTTTATCAG------------------------------------------------------------------------------------------------------------------------TCTGATTACCCCGACTACTATTTTCGTCTTACCAATAGC------GAGCATATGGTTAATCTTAAACAGAAA------------------TTTATA---------------------------------CGGATTTGTGACAAAACGCTGATAAAGAAACGACACTTCTTCTTCACTGAAGAGATTCTCAAAGAGAATCCAAACATTTGCGAGTACATGGCT---CCATCTTTGAATGCTCGCCATGATTTGGTTGTTACCGAACTCCCAAAGCTTGGTATGGAAGCTGCCACTATAGCCATTGAAGAATGGGGACTCCCAAAATCTAAGATAACCCATCTCATCTTTTGCACTACA---TCCTGCGTTGACATGCCAGGTGCT---GACTATTATCTCACCAAGCTTCTTGAGCTCTCTCCTTCGGTCAAACGATTCATGATGTATCACCAGGCATGCTGCGGTGGGGGAATGGCCATTCCTCTTGCGAAAGATCTTTGTGAAAATAACAAGGGTTCACGTGTCCTTGTTGTATGCGCAGAG---ATAACAGCTATCCTCTTTCATGGACCAAATGAGAAT---------GACCTTGATTCCCTCGTTGGTCAAGCTCTCTTTAGTAATGGAGCTTCTGCGATCATTATGGGATCAGATCCAGACTTATCAATG---GAACACTCTATATTTGAGATTGTTACCACATCTCAGACAATCTTACCAAATACTGAAAAGCTGTTG---ACCATACACTTGAGGGAGGCTGGACTG------ACTTTTAAATTGCAC------AAGGATATACCGAAGGTAATCTCGGAGAATATAGAGGATGTGTTACTACATGCGTTTTCTCCA---TTAGGT------ATAAGT---------GATTGGAACTCACTCTTCTGGATAGTCCATCCAGGTGGTCGTGCTATACTGGACCTGGTAGAGCAAAAGCTTAAACTTACGGAGGAGAAGTTCAGGGCT---------------AGCAGACATGTGCTAAGTGAATATGGGAACTTAGCAAGTGCTAGTGTGTTATTTGTCATTGAAGAGATGAGGAAGAAATCCATTAAAGAAGGGAAAAGCACCAATGGTGAAGGT---TTGGATTGGGGTGTTTTGCTCGGATTTGGCCCGGGTTTGACTGTTGAGACTATAGTA------------------CTTCTTCGTAGCCTTCCTGTTAGTACACCGCTATCTCTCGCAAGTTGA---------------------------------------------------------------------------------------------------------------------------------------------------------------
>Metru_XM_003591974.2.p1
------------------------------------------------------------ACCACAACACTCTTCCTTCACCCTTTCTCTTTCTTTAATTACAACAAGTACTACAAACAAAACCAACTGAGACTTTCATTTGCTACCAAAGATATCAATATGGTTAGTGTGTCTGAAATT---------CGCAATGCTCAAAGGGCA------GAAGGCCCTGCAACC------------------------ATTTTAGCCATTGGCACTGCAAACCCAGCCAATTGTGTTGAACAA------------------------------------------------------------------------------------------------------------------------AGCACATATCCTGATTTCTACTTCAAAATCACAAATAGT------GAACACAAGACTGAACTCAAAGAGAAA------------------TTCCAA---------------------------------CGCATGTGTGATAAATCTATGATCAAGAGGAGATATATGTACCTAACAGAGGAGATTTTGAAAGAGAATCCTAGTGTTTGTGAATACATGGCA---CCTTCATTGGATGCTAGGCAAGACATGGTGGTGGTAGAGGTACCTAGACTAGGGAAGGAGGCTGCAGTGAAGGCCATAAAAGAATGGGGTCAACCAAAGTCAAAGATTACTCACTTGATCGTTTGCACCACA---AGTGGTGTAGACATGCCTGGAGCT---GATTACCAACTCACAAAACTCTTAGGTCTTCGCCCATATGTGAAAAGGTATATGATGTACCAACAAGGTTGCTTTGCAGGAGGCACGGTCCTTCGTTTGGCTAAAGATTTAGCTGAAAACAACAAAGGTGCTCGTGTGTTGGTTGTCTGTTCTGAA---GTCACTGCAGTCACATTTCGCGGCCCTAGTGATACT---------CACTTGGACAGCCTTGTTGGACAGGCCCTATTTGGAGATGGAGCTGCTGCACTAATTGTTGGTTCAGATCCAGTACCAGAAATT---GAGAAACCAATATTTGAGATGGTTTGGACTGCACAAACAATTGCTCCAGATAGTGAAGGAGCCATT---GATGGTCACCTTCGTGAAGCTGGACTA------ACATTTCACCTTCTT------AAAGATGTTCCTGGGATTGTTTCAAAGAACATCAATAAAGCATTGGTTGAGGCTTTCGAACCA---TTAGGA------ATTTCT---------GATTACAATTCAATCTTTTGGATTGCACACCCTGGTGGACCTGCAATTCTAGATCAAGTTGAGCAAAAGTTAGCCTTAAAACCTGAAAAGATGAAAGCC---------------ACCAGAGAAGTGCTTAGTGAATATGGAAATATGTCAAGTGCCTGTGTTTTGTTTATCTTAGATGAAATGAGAAAGAAGTCAGCTCAAGATGGATTGAAGACCACAGGAGAAGGA---CTTGAATTTGGTGTTTTATTTGGCTTTGGACCGGGTCTTACCATTGAAACTGTTGTT---------------------TTGCGAAGTATCGCTATATGA---------------------------------------------------------------------------------------------------------------------------------------------------------------------------------------
>Metru_XM_003591996.2.p1
---------------------------------------------------------------------------------------------------------------------------------------------------------------ATGGTTAGTGTGTCTGAAATT---------CGCAATGCTCAAAGGGCA------GAAGGCCCTGCAACC------------------------ATTTTAGCCATTGGCACTGCAAACCCAGCCAATTGTGTTGAACAA------------------------------------------------------------------------------------------------------------------------AGCACATATCCTGATTTCTACTTCAAAATCACAAATAGT------GAACACAAGACTGAACTCAAAGAGAAA------------------TTCCAA---------------------------------CGCATGTGTGATAAATCTATGATCAAGAGGAGATATATGTACCTAACAGAGGAGATTTTGAAAGAGAATCCTAGTGTTTGTGAATACATGGCA---CCTTCATTGGATGCTAGGCAAGACATGGTGGTGGTAGAGGTACCTAGACTAGGGAAGGAGGCTGCAGTGAAGGCCATAAAAGAATGGGGTCAACCAAAGTCAAAGATTACTCACTTGATCGTTTGCACCACA---AGTGGTGTAGACATGCCTGGAGCT---GATTACCAACTCACAAAACTCTTAGGTCTTCGCCCATATGTGAAAAGGTATATGATGTACCAACAAGGTTGCTTTGCAGGAGGCACGGTCCTTCGTTTGGCTAAAGATTTAGCTGAAAACAACAAAGGTGCTCGTGTGTTGGTTGTCTGTTCTGAA---GTCACTGCAGTCACATTTCGCGGCCCTAGTGATACT---------CACTTGGACAGCCTTGTTGGACAGGCCCTATTTGGAGATGGAGCTGCTGCACTAATTGTTGGTTCAGATCCAGTACCAGAAATT---GAGAAACCAATATTTGAGATGGTTTGGACTGCACAAACAATTGCTCCAGATAGTGAAGGAGCCATT---GATGGTCACCTTCGTGAAGCTGGACTA------ACATTTCACCTTCTT------AAAGATGTTCCTGGGATTGTTTCAAAGAACATCAATAAAGCTTTGGTTGAGGCTTTCGAACCA---TTAGGA------ATTTCT---------GATTACAATTCAATCTTTTGGATTGCACACCCTGGTGGACCTGCAATTCTAGATCAAGTTGAGCAAAAGTTAGCCTTAAAACCTGAAAAGATGAAAGCC---------------ACCAGAGAAGTGCTTAGTGAATATGGAAATATGTCAAGTGCTTGTGTTTTGTTTATCTTAGATGAAATGAGAAAGAAGTCAGCTCAAGATGGACTGAAGACCACGGGAGAAGGA---CTTGAGTGGGGTGTTTTATTTGGCTTTGGACCAGGTCTTACTATTGAAACTGTTGTT---------------------TTGCGCAGTGTCGCTATATGA---------------------------------------------------------------------------------------------------------------------------------------------------------------------------------------
>Metru_XM_003595597.2.p1
---------------------------------------------------------------------------------------------------------------------------------------------------------------ATGATGAAGGTGTCTGAAATT---------CGTAAGGCTCAAAGGGCA------GAAGGCCCTGCAACT------------------------ATCTTGGCCATTGGCACTGCAAATCCACCAAACTGTGTTGAACAA------------------------------------------------------------------------------------------------------------------------AGCACATATCCTGATTTCTACTTTAGAGTCACAAACAGC------GAGCACAAGATCAAACTCAAAGAAAAA------------------TTTCAA---------------------------------CGCATTTGTGATAAAACTATGATCAAGAGGAGATACATGTACCTAACCGAAGAGATTTTGAAAGAGAATCCTAACTTGTGCACTTATATGGCA---CCTTCTTTGGATACTAGGCAAGACATGGTGGTAGTAGAGGCACCAAGACTAGGAAAGGAGGCAGCCGTGAAGGCTATAAAAGAATGGGGCCAACCAAAGTCAAAGATCACACACTTAATATTTTGCACTATA---AGTGGTGTAGATATGCCTGGTGCC---GATTACCAACTCACAAAACTCTTAGGTCTTCGCCCATGTGTAAAAAGGTATATGATGTACCAACAAGGGTGTTTTGCAGGTGGCACGGTACTTCGCTTGGCCAAGGACTTGGCTGAGAACAACAAAGGTTCTCGTGTGTTGGTTGTTTGTTCTGAA---GTTACCGCAATCACATTTTGTGGACCAAGCGATACT---------CACTTAGACAACCTTGTTGGACAAGCTCTATTTGGAGATGGAGCTGCTGCAGTCATTGTTGGCTCTGACCCAATACAGGAAATT---GAGAAACCTCTATTTGAGTTAGTTTGGACAGCACAAACAATCGCTCCAAATAGTGAAGGAGCTATT---TGTGGCCAACTTCGTGAATTTGGGCTA------TCATTTCATCTTTGT------AAGGATGTTCCAGACATTGTCTCAAAGAATATTGATAAAGCATTGTTTGAGGCATTCCAACCA---TTAGGT------ATCTCT---------GATTACAACTCAATCTTTTGGATTGCTCACTCTGGTGGACCCGCAATTCTAGACAAAATTGAGGAAAAGTTAGCCTTGAAACCTGAAAAGATGAGTGCC---------------ACTAGAAAAATGCTTAGTGAATATGGTAACATGTCAAGTGCATGTGTATTATTCATCTTAGATGAGATGAGAAACAAATCGGCTCAAGATGGACTAAAGACCACAGGAGAAGGG---CTTGAATGGGGTGTGTTGTTAAGCTTTGGGCCAGGACTTACCATTGAAACGATTGTT---------------------CTCCACAGTGTGGCTATATGA---------------------------------------------------------------------------------------------------------------------------------------------------------------------------------------
>Metru_XM_003601599.2.p1
---------------------------------------------------------------------------------------------------------------------------------------------------------------ATGGTGACATTTGATGAGATC---------CGCCAGGCACAGAGGGCT------GATGGCCCTGCCACC------------------------GTGTTGGCAATCGGCACTGCAACTCCTCAAAACTGCGTGGACCAG------------------------------------------------------------------------------------------------------------------------AGCACATACCCTGACTACTATTTCCGCATCACAAACAGT------GAACATAAGACTGAGCTCAAAGAAAAA------------------TTTCAG---------------------------------CGCATGTGTGATAAGTCAATGATCAAGAAGAGATACATGTACTTGACAGAAGAGATCCTGAAAGAGAATCCAAGTGTATGCGAGTACATGGCA---CCTTCATTGGATGCAAGACAAGACATGGTGGTTGTGGAGGTACCAAGACTAGGAAAAGAGGCAGCAACAAAGGCCATCAAGGAATGGGGTCAACCTAAGTCCAAGATTACCCACCTCATCTTTTGCACCACC---AGTGGCGTGGACATGCCCGGTGCC---GACTATCAGCTGACAAAGCTCTTGGGCCTTCGTCCATATGTGAAGCGTTACATGATGTACCAACAAGGTTGTTTTGCTGGTGGCACGGTGCTTCGTTTGGCTAAAGACTTGGCTGAAAACAACAAAGGTGCTCGTGTGTTGGTAGTTTGTTCAGAG---ATAACTGCAGTTACTTTCCGTGGACCCAGTGACACT---------CATCTTGATAGCCTTGTGGGGCAAGCATTGTTTGGAGATGGTGCAGCAGCTGTGATCGTAGGTTCAGACCCATTACCACAAGTT---GAGAAACCCTTGTTTGAATTGGTATGGACTGCACAAACGATCCTTCCAGATAGTGAAGGAGCAATT---GACGGTCACCTTCGTGAAGTCGGGCTT------ACATTCCATCTCCTC------AAGGATGTTCCTGGTCTTATCTCAAAGAACATTGAGAAAGCTCTTGCTGAGGCCTTTCAACCT---TTAGGT------ATCTCT---------GATTACAATTCCATCTTTTGGATCGCACACCCTGGTGGACCAGCAATTCTGGACCAAGTGGAAGCCAAATTAAGCTTAAAGCCAGAGAAAATGCAAGCC---------------ACTCGACATGTGCTTAGCGAGTATGGTAACATGTCAAGTGCATGTGTGTTATTCATCTTGGATGAGATGAGGAGGAAGTCAAAAGAAGACGGACTTGCCACAACAGGCGAGGGG---CTGGAATGGGGTGTCCTATTTGGTTTCGGGCCCGGACTCACTGTTGAGACTGTAGTG---------------------CTCCACAGTGTTGCCACTTAA---------------------------------------------------------------------------------------------------------------------------------------------------------------------------------------
>Metru_XM_003601600.2.p1
---------------------------------------------------------------------------------------------------------------------------------------------------------------ATGGTGACAGTGAATGAGATA---------CGGCAGGCACAGAGAGCC------GAAGGCCCTGCCACT------------------------GTCTTCGCAATAGGCACTGCAAATCCTCAAAACTGTGTTGATCAG------------------------------------------------------------------------------------------------------------------------AGTACATATCCTGACTTTTACTTCCGTATCACAAACAGT------GAACACAAAACTGAACTCAGAGAAAAA------------------TTCCAG---------------------------------CGCATGTGTGATAAATCTATGATTAAGAAGAGATACATGCATTTGACTGAAGAGATTTTGAAGGAGAATCCTAGTTTATGTGAGTATATGGCA---CCTTCGTTGGATGCAAGACAGGATATGGTGGTTGTGGAAGTACCAAAGCTAGGAAAAGAGGCTGCAACAAAGGCTATCAAGGAATGGGGTCAACCTAAGTCAAAGATTACTCATCTAATTTTTTGCACCACA---AGTGGTGTGGATATGCCTGGTGCT---GACTATCAGCTCACAAAGCTCTTGGGTCTTCGCCCGTATGTGAAGCGTTATATGATGTATCAACAAGGTTGTTTTGCTGGTGGGACGGTGCTTCGTTTGGCTAAAGATTTGGCTGAAAACAACAAAGGCGCTCGTGTTTTGGTGGTTTGTTCGGAG---ATCACTGCAGTTACTTTCCGTGGACCTAGTGATACT---------CATCTTGATAGTCTTGTGGGGCAGGCATTGTTTGGAGATGGTGCAGCAGCTGTGATTGTTGGTTCAGATCCGTTGCCAGAAGTT---GAGAAGCCTTTGTTTGAATTGGTTTGGACTGCACAAACAATCGTTCCAGATAGTGAAGGAGCTATT---GATGGTCACCTTCGAGAAGCAGGACTG------ACATTCCATCTCCTC------AAGGATGTTCCTGGCCTTGTCTCAAAGAACATTGAGAAAGCTCTTGTTGAGGCATTTCAGCCT---TTGAAT------ATCTCG---------GATTACAATTCCATCTTTTGGATCGCGCACCCAGGTGGACCAGCAATTCTTGACCAAGTTGAACTCAAATTAGGCTTAAAGCCAGAGAAAATGCAAGCC---------------ACTCGACATGTACTTAGCGAATATGGTAACATGTCAAGTGCGTGTGTGCTATTCATCTTGGATGAGATGAGGATGAAATCAAAAGAAGACGGACTTGCCACAACCGGCGAGGGA---CTCGAATGGGGTGTGCTTTTCGGTTTTGGTCCCGGACTCACAATCGAGACTGTTGTG---------------------CTCCGTAGTGTGTCCACCTAA---------------------------------------------------------------------------------------------------------------------------------------------------------------------------------------
>Metru_XM_003601819.2.p1
---------------------------------------------------------------------------------------------------------------------------------------------------------------ATGGTGACGGTTAATGAGATC---------CGCCAGGCACAGAGAGCT------GAAGGCCCTGCCACA------------------------GTGTTAGCGATCGGCACTGCAAATCCTCTAAACTGCGTGGATCAG------------------------------------------------------------------------------------------------------------------------AGTACATATCCAGACTTCTACTTCCGCATCACAAATAGT------GAGCACAAGACAGAGCTGAAAGAAAAA------------------TTTCAG---------------------------------CGCATGTGTGACAAATCTATGATTAAGAAGAGATACATGCATTTGACAGAACAAATATTGAAGGAGAATCCAAGTTTTTGTGAGTTTATGGCA---CCTTCTTTGGATGCAAGACAGGACATTGTGGTTGAGGAAGTACCAAAGCTCGGAAAAGAAGCAGCAATAAAGGCTATCAATGAATGGGGTCAACCTAAGTCAATGGTTACTCATCTCATATTTTGCACTTCA---AGTGGTGTCGATATGCCTGGAGCT---GACTATCAGCTCACAAAGCTCTTAGGCCTTTGTCCATATGTAAAGCGTTATATGATGTACCAACAAGGTTGTTTTGCTGGTGCGATGGCTCTTCGCTTGGCTAAAGATTTGGCTGAGAACAACAAAGGTGCCCGTGTGTTGATGGTTAGTTCAGAG---ATTAGGGTATTTAATTTTCGTGGACCTAGTGATACT---------GATCTTGATAGTCTTATGGGACGGGCATTGTTTGGAGATGGTGCGGCAGCTGTGATTGTTGGTTCAGACCCGTTGCCAGAAGTT---GAGAAGCCTTTGTTTGAATTGGTATGGACTGCACAAACCATCATTCCAGATAGTGAAGGAGCTATT---AAAGCTCACACTAGAGAAGCAGGACTA------ACATTACATATCATC------AAAGATGTTCCTGACCTCATCTCAAAGAACATTGAGAAAACTCTTGTTGAGGCCTTTCAACCT---TTGAAT------ATCTCC---------GATTACAATTCAATTTTTTGGATTGCACACCCAGGCGGACGAGCAATTCTTGACCAAGTTGAAGCCAAATTAGGCTTAAAGCCAGAGAAAATGCAAGCC---------------ACTCGGCATGTACTTAGTGAGTATGGTAACATGTCAAGTCCATCCGTGTTATTCATTTTGGATGAGATGAGGAGGAAGTCAAAAGAAGAAGGACTTGGCACAACAGGAGAAGGA---CTTGAATGGGGCGTGCTTTTAAGTTTTGGACCTGGACTCACTGTCGAGACTGTTGTG---------------------CTCCATAGTGTGGCCACCTAA---------------------------------------------------------------------------------------------------------------------------------------------------------------------------------------
>Metru_XM_003610804.2.p1
---------------------------------------------------------------------------------------------------------------------------------------------------------------ATGGTGAGTGTATCTGAAATT---------CGCAAGGCTCAAAGGGCA------GAAGGTCCTGCAACC------------------------ATATTGGCCATTGGCACTGCAAATCCAGCAAACTGTGTTGAACAA------------------------------------------------------------------------------------------------------------------------AGCACATATCCTGATTTTTACTTTAAAATCACAAATAGC------GAACACAAAACTGAGCTCAAAGAAAAA------------------TTTCAA---------------------------------CGCATGTGTGACAAATCCATGATCAAAAGAAGATACATGTATCTAACAGAGGAGATTTTAAAAGAGAATCCTAATGTTTGTGAATACATGGCA---CCTTCATTGGATGCTAGACAAGACATGGTGGTGGTAGAAGTACCTAGACTAGGGAAGGAGGCTGCAGTGAAGGCTATAAAAGAATGGGGTCAACCAAAGTCAAAGATTACTCACTTAATCGTTTGCACCACA---AGCGGTGTAGACATGCCTGGGGCC---GATTATCAACTCACTAAACTCTTAGGTCTTCGTCCATATGTAAAAAGATACATGATGTACCAGCAAGGTTGTTTTGCAGGTGGCACGGTACTTCGTTTGGCTAAGGATTTGGCTGAGAACAACAAAGGTGCTCGTGTGTTAGTTGTTTGTTCTGAA---GTCACTGCAGTCACATTTCGTGGTCCCAGTGATACA---------CACTTGGACAGTCTTGTTGGACAAGCACTATTTGGAGATGGAGCAGCTGCACTTATTGTTGGGTCTGATCCGGTACCAGAAATT---GAAAAACCTATATTTGAGATGATTTGGACAGCACAAACAATTGCTCCTGATAGTGAAGGTGCCATT---GATGGTCATCTTCGTGAAGCTGGGTTA------ACATTTCACCTTCTT------AAAGATGTTCCTGGGATTGTGTCAAAAAATATAAATAAAGCATTAGTTGAGGCTTTCCAACCA---TTGGGA------ATCTCT---------GATTACAACTCAATCTTTTGGATTGCACACCCTGGTGGACCTGCAATTTTAGACCAAGTAGAGCAAAAGTTAGCCTTAAAGCCCGAAAAGATGAGAGCC---------------ACACGGGAGGTGCTAAGTGAATATGGAAATATGTCAAGTGCATGTGTATTGTTTATCTTGGATGAAATGAGAAAGAAATCAACTCAAAATGGTTTGAAGACAACCGGAGAAGGG---CATGAATGGGGTGTGCTATTCGGCTTTGGACCAGGACTTACCATTGAGACTGTTGTC---------------------TTGCGCAGTGTAGCTATATAA---------------------------------------------------------------------------------------------------------------------------------------------------------------------------------------
>Metru_XM_003610805.2.p1
------------------------------------------------------------------------------------------------------------------------------------------------------------------------------------------------------------------------------------------------------------------------------------------------------------------------------------------------------------------------------------------------------------------------------------------------------------------------------------------------------------------------------------------------------------------------------------ATGATTAGGAAGAGACATGTGTACTTAACAGAAGAGATTTTGAAAGATAATCCAAATTTTTGCTTCGATAAGACA---CCTTCTTTGGATGCTAGGCAAGACATGATGGCGGTAGAGATACCTAGACTAGGGAAGGAGGCTGCAGTGAAGGCTATCGAAGAATGGGGTCAACCGAAGTCAAATATTACACATTTAATTTTTTGCACCTAT---AGTGGTGTAGACATGCCTGGTGCG---GATTACCAACTAACAAAACTCTTAGGTCTTAACCCATATGTGAAAAGGTACATGATGTACCAACTAGGGTGTTATGCAGGTGGAACAGTACTTCGTTTGGCGAAGGACTTAGCTGAGAATAACAAAGGTGCTCGTGTGTTGGTTGTTTGTTCTGAA---ATCACTGCAATCTCATTTTGTGGACCTAGTAATACT---------CACCTACACAAACTTGTTGGACAAGCAATATTTGGAGATGGAGCTGCGGCAGTCATTGTTGGCTCTGACCTAGTACCTGAAATT---GAGAAACCTTTATTTGAGTTAGTTTGGACTGCACAAACAATTGCTTCTGATAGTGAAGGAGCTATT---TGTGGTCAACTTCGTGAAGTTGGGCTA------ACATATAATATTCGT------AAGGATGTCTCTGAGATTGTCTCAAAGAATATTGATAAAGTACTAGTTGAGGCATTTCAACCA---TTAGGA------ATCTCT---------GATTATAACTCAATCTTTTGGATTGCTCATCCGGGTGGTCCTGCAATTCTAGATCAAATTGAGCAAAAGTTAGGCTTGAAAGCTGAAAAGTTGAGGGTC---------------GTTAGGGAAGTGCTTAGTGAATATGGTAATATGTCTAGTGCATCTGTATTGTTCATCTTGAATGAGATGAGAAGGAAATCGACTCAAGATCGACTTAAGACCACAGGTGAAGGA---CAAGAATGGGGTGTATTGTTAAGCTTTGGACCTGGACTTACCATTGAAACTGTTGTT---------------------TTGCATAGTATAGTTATATAA---------------------------------------------------------------------------------------------------------------------------------------------------------------------------------------
>Metru_XM_003610807.2.p1
---------------------------------------------------------------------------------------------------------------------------------------------------------------ATGGTGAGTGTATCTGAAATT---------CGCAAGGCTCAGAGAGCA------GAAGGTCCTGCAACC------------------------ATTTTGGCCATTGGCACTGCAAATCCACCAAATTGTGTTGAACAA------------------------------------------------------------------------------------------------------------------------AGCACATATCCTGATTTCTACTTTAGAATCACAAACAGT------GAACACAAAACTGAACTCAAAGAGAAA------------------TTTCAA---------------------------------CGCATGTGTGATAAATCTATGATTAAGAGAAGATACATGTACCTAACAGAGGAGATTTTAAAAGAGAATCCCAGTGTTTGTGAATACATGGCA---CCTTCATTGGATGCTAGGCAAGACATGGTGGTGGTAGAGGTACCTAGACTAGGAAAGGAGGCTGCCGTAAAAGCTATAAAAGAATGGGGTCAGCCAAAGTCAAAGATTACTCACTTAATTGTTTGCACCACA---AGTGGTGTAGACATGCCTGGAGCT---GATTACCAACTCACCAAACTCTTAGGTCTTCGCCCATATGTGAAGAGGTACATGATGTACCAGCAAGGATGTTTTGCAGGTGGGACGGTGCTTCGTTTGGCCAAGGACTTGGCTGAGAACAACAAAGGTGCCCGTGTGTTGGTTGTCTGTTCCGAA---GTCACTGCAGTCACATTTCGCGGCCCTAGTGATACT---------CACTTGGACAGCCTTGTTGGACAAGCTCTATTTGGAGATGGAGCTGCTGCACTAATTGTTGGTTCAGATCCAATACCAGAAATT---GAGAAACCTATATTTGAAATGGTTTGGACTGCACAAACAATCGCGCCTGATAGCGAAGGAGCCATT---GACGGTCACCTTCGTGAAGCTGGACTA------ACATTTCACCTTCTT------AAAGATGTTCCTGAAATTGTTTCAAAGAACATCAATAAAGCATTGGTTGATGCTTTCCAACCA---TTAGGA------GTTTCT---------GACTACAACTCAATCTTCTGGATTGCACACCCTGGTGGCCCTGCAATTTTAGATCAAGTAGAGCAAAAGTTAGCCTTAAAGCCTGAAAAGATGAAAGCC---------------ACTAGAGAAGTGCTTAGTGAATATGGAAATATGTCAAGTGCATGTGTTTTGTTTATCTTAGATGAAATGAGAAAGAAATCAGCTCAAGATGGATTGAAGACTACCGGAGAAGGA---CATGAATGGGGTGTGTTATTTGGCTTTGGACCGGGACTTACTATTGAAACTGTTGTT---------------------TTGCGTAGTGTTGCTATATGA---------------------------------------------------------------------------------------------------------------------------------------------------------------------------------------
>Metru_XM_003610808.1.p1
------------------------------------------------------------------------------------------------------------------------------------------------------------------------------------------------------------------------------------------------------------------------------------------------------------------------------------------------------------------------------------------------------------------------------------------------------------------------------------------------------------------------------------------------------------------------------------------------------ATGTATATTACAGAAGAGATTTTGAAAGAGAATCCCAATGTTTGTGCTTATACGGCA---CCATCATTGGATGCTAGGCAAGACATGGTGGTTGTAAAGGTACCTAGGCTAGGAAAAGAGGTTGCAGTGAAGGCTATAAAAGAATGGGGCCAGCCAAAATCAAAGATTACACATTTAATCTTTTGCACCACA---AGTGGTGTTGATATGTCTGGAGCT---CATTATCAACTTACCAAACTTTTAGGTCTTCACCCATATGTAAAAAGGTACATGATGTACCAACAAAGGTGTTTTGCAGGTGGCACTGTGCTTCATTTGGCAAAGGATTTGGCTGAAAATAACCAAGATGCTCGTGTGTTGGTTGTTTGTTCTAAA---GTCATTGCAGTCACATTTTGTGGCCCTGGTGATACT---------CATTTGGACAGTCTTGTTGGACAAGCATTATTTGGAGATGGAGCTGCTGCACTCATTGTTGGTACTGACCCTGTACCAGAAATT---GAGAAATCTATATTTGAGATGGTTTGGACTGCACAAACAATTGCTCCAAATAGTGAAGGTGCCATT---GACGGTCACCTTCGTGAAGTTGGACTA------ACATTTCGTCTTCTT---------------------------------------------------AAAGATGCATTTCAACCA---TTAAAC------ATCTCT---------GATTACAACTCAATATTTTGGATTGCTCACCCAGATGGAGCCGCAATTATTGACCAAGTTGAT---------------------------------------------------------------------GAATATGGTAATATGTCAAGTGCATGTGTATTGTTCATCTTAGACGAGATGAGAAAGAAATCAGCTCAAGAGGGAATTAAGACCATTGGTGAAGGA---CTTGAATGGGGGCTTTGGACCTAG------------------------------------------------------------------------------------------------------------------------------------------------------------------------------------------------------------------------------------------------------------------
>Metru_XM_003621482.2.p1
---------------------------------------------------------------------------------------------------------------------------------------------------------------ATGGTGAGTGTGTCTGAAATT---------CGTAAAGCTCAAAGGGCA------GAAGGCCCTGCAACC------------------------ATCTTGGCCATTGGGACTGCAAATCCAGCAAATTGTGTTGAACAA------------------------------------------------------------------------------------------------------------------------AGCACGTATCCTGATTTTTACTTTAAAATCACAAACAGT------GAACACAAAACTGAACTTAAAGAGAAA------------------TTTCAG---------------------------------CGCATGTGTGATAAATCTATGATCAAGAGGAGATACATGTATCTAACAGAAGAAATTTTGAAAAAAAATCCTAGTGTTTGTGAATACATGGCC---CCTTCATTGGATGCAAGGCAAGACATGGTGGTGGTAGAGGTACCTAGACTAGGAAAGGAGGCTGCAGTGAAGGCTATAAAAGAATGGGGCCAACCAAAGTCAAAGATTACTCACTTAATCGTTTGCACCACA---AGTGGTGTAGACATGCCTGGAGCC---GATTATCAACTCACCAAACTCTTGGGTCTTCGCCCATATGTGAAAAGGTACATGATGTACCAACAAGGGTGTTTTGCAGGTGGTACGGTACTTCGTTTGGCCAAAGATTTAGCTGAGAACAACAAAGGTGCTCGTGTGTTGGTTGTTTGTTCTGAA---GTCACCGCTGTCACATTTCGTGGCCCTAGCGATACT---------CACTTAGACAGTCTTGTTGGACAAGCACTATTTGGAGATGGAGCTGCTGCTCTTATTGTTGGCTCTGACCCAATACCAGAAATT---GAGAGACCTATATTTGAGATGGTTTGGACTGCACAAACAATTGCTCCTGATAGTGAAGGAGCCATT---GATGGTCACCTTCGTGAAGCTGGACTA------ACATTTCACCTTCTT------AAAGATGTTCCTGGGATTGTTTCAAAGAACATTACTAAAGCATTGGTTGAGGCTTTTGAGCCA---TTGGGA------ATTTCT---------GATTACAACTCAATCTTTTGGATTGCACATCCCGGTGGACCTGCAATTCTAGATCAAGTAGAGCAAAAGTTAGCCTTGAAGCCTGAAAAGATGAATGCA---------------ACCAGAGAAGTGCTCAGTGAATATGGAAATATGTCAAGTGCATGTGTTTTGTTTATCTTGGATGAAATGAGAAAGAAATCAACTCAAAACGGATTGAAGACAACGGGAGAAGGA---CTTGAATGGGGTGTATTATTTGGTTTTGGACCAGGACTTACCATTGAAACCGTTGTT---------------------TTGCGCAGTGTTGCCATATGA---------------------------------------------------------------------------------------------------------------------------------------------------------------------------------------
>Metru_XM_003621484.2.p1
---------------------------------------------------------------------------------------------------------------------------------------------------------------ATGGTGAGTGTGTCTGAAATT---------CGTAAAGCTCAAAGGGCA------GAAGGTCCTGCAACT------------------------ATCTTAGCCATTGGCACTGCAAATCCAGCAAATTGTGTTGAACAA------------------------------------------------------------------------------------------------------------------------AGCACTTATCCTGATTTTTACTTTAAAATTACAAATAGT------GAACACAAAACTGAACTCAAAGAGAAA------------------TTTCAG---------------------------------CGCATGTGTGATAAATCCATGATCAAGAGGAGATACATGTATCTAACAGAAGAAATTTTGAAAGAAAATCCAAGTGTTTGTGAATACATGGCC---CCTTCATTGGATGCTAGGCAAGACATGGTGGTGGTAGAGGTACCTAGACTAGGAAAGGAGGCTGCAGTGAAGGCTATAAAAGAATGGGGTCAACCAAAGTCAAAGATTACTCACTTAATCGTTTGCACCACA---AGTGGTGTAGACATGCCTGGAGCC---GATTATCAACTCACAAAACTCTTGGGTCTTCGTCCATATGTGAAAAGGTATATGATGTACCAACAAGGGTGTTTTGCAGGTGGCACGGTGCTTCGTTTGGCCAAAGATTTGGCTGAGAACAACAAAGGTGCTCGTGTGTTGGTTGTTTGTTCTGAA---GTCACCGCTGTCACATTCCGTGGCCCCAGTGATACT---------CACTTGGACAGCCTTGTTGGGCAAGCACTGTTTGGAGATGGAGCTGCTGCTCTTATTGTTGGTTCTGACCCAGTACCAGAAATT---GAGAAACCTATATTTGAGATGGTTTGGACTGCACAAACAATTGCTCCGGATAGTGAAGGAGCCATT---GATGGCCACCTTCGTGAAGCTGGACTA------ACATTTCACCTTCTT------AAAGATGTTCCTGGGATTGTTTCAAAGAACATCACTAAAGCATTGGTTGAGGCTTTCGAGCCA---TTGGGA------ATTTCT---------GATTACAACTCAATCTTTTGGATTGCACATCCCGGTGGACCTGCAATTCTAGATCAAGTGGAGCAAAAGTTAGCCTTAAAGCCTGAAAAGATGAATGCA---------------ACTAGAGAAGTGCTCAGTGAATATGGAAATATGTCAAGTGCATGTGTTTTGTTTATCTTAGATGAAATGAGAAAGAAATCAACCATAGACGGATTGAAGACAACTGGAGAAGGA---CTTGAATGGGGTGTCTTATTTGGTTTTGGACCAGGACTTACCATTGAAACTGTTGTT---------------------TTACGTAGTGTGGCCATATGA---------------------------------------------------------------------------------------------------------------------------------------------------------------------------------------
>Metru_XM_003621486.1.p1
---------------------------------------------------------------------------------------------------------------------------------------------------------------ATGGTGAGTGTGTCTGAAATT---------CGTAAAGCTCAAAGGGCA------GAAGGTCCTGCAACT------------------------ATCTTAGCCATTGGCACTGCAAATCCAGCAAATTGTGTTGAACAA------------------------------------------------------------------------------------------------------------------------AGCACTTATCCTGATTTTTACTTTAAAATTACAAATAGT------GAACACAAAACTGAACTCAAAGAGAAA------------------TTTCAG---------------------------------CGCATGTGTGATAAATCCATGATCAAGAGGAGATACATGTATCTAACAGAAGAAATTTTGAAAGAAAATCCTAGTGTTTGTGAATACATGGCC---CCTTCATTGGATGCTAGGCAAGACATGGTGGTGGTAGAGGTACCTAGACTAGGAAAGGAGGCTGCAGTGAAGGCTATAAAAGAATGGGGTCAACCAAAGTCAAAGATTACTCACTTAATCGTTTGCACCACA---AGTGGTGTAGACATGCCCGAAGCT---GATTATCAACTCACCAAACTCTTGGGTCTTCGCCCATATGTGAAAAGGTACATGATGTACCAACAAGGGTGTTTTGCAGGTGGCACGGTGCTTCGTTTGGCCAAAGATCTAGCTGAGAACAACAAAGGTGCTCGTGTGTTGGTTGTATGTTCAGAG---GTCACCGCTGTCACATTTCGTGGCCCTAGTGATACT---------CACTTGGACAGTCTTGTTGGACAAGCACTATTTGGAGATGGAGCTGCTGCTCTTATTGTTGGCTCTGACCCCGTACCAGAAATT---GAGAAACCTATATTTGAGATGGTTTGGACTGCACAAACAATTGCTCCTGATAGTGAAGGAGCCATT---GATGGTCACCTTCGTGAAGCTGGACTA------ACATTTCACCTTCTT------AAAGATGTTCCTGGGATTGTTTCAAAGAACATTACTAAAGCATTGGTTGACGCTTTTGAGCCA---CTGGGA------ATTTCT---------GATTACAACTCAATCTTTTGGATTGCACATCCCGGTGGACCTGCAATTCTAGATCAAGTAGAGCAAAAGTTATCATTGAAGCCTGAAAAGATGAATGCA---------------ACTAGAGAAGTGCTCAGTGAATATGGAAATATGTCAAGTGCATGTGTTTTGTTTATCTTAGATGAAATGAGAAAGAAATCAACTAAAGATGGGTTGAAGACAACTGGAGAAGGA---CTTGAATGGGGTGTGTTATTTGGTTTTGGACCAGGACTTACAATTGAAACGGTTGTT---------------------TTGCGCAGTGTCGCTATATGA---------------------------------------------------------------------------------------------------------------------------------------------------------------------------------------
>Metru_XM_003621488.1.p1
---------------------------------------------------------------------------------------------------------------------------------------------------------------ATGGTGAGTGTGTCTGAAATT---------CGTAATGCTCAAAGAGCA------GAAGGTCCTGCAACT------------------------ATTTTGGCCATTGGTACTGCAAATCCAGCAAATTGTGTTGAACAA------------------------------------------------------------------------------------------------------------------------AGCACATATCCTGATTTTTACTTTAAAATCACAAATAGT------GAACACAAAACTGAACTTAAGGAGAAA------------------TTTCAG---------------------------------CGCATGTGTGATAAATCTATGATCAAGAGGAGATACATGTATCTAACAGAGGAGATTTTGAAAGAAAATCCTAGTGTTTGTGAATACATGGCA---CCTTCATTGGATGCAAGGCAAGACATGGTGGTGGTAGAGGTACCTAGACTAGGAAAGGAGGCTGCAGTGAAGGCTATAAAAGAATGGGGTCAACCAAAGTCAAAGATTACTCACTTAATCGTTTGCACCACA---AGTGGTGTAGACATGCCTGGAGCT---GATTATCAACTCACAAAACTCTTGGGCCTTCGTCCATATGTGAAAAGGTATATGATGTACCAACAAGGGTGTTTTGCAGGTGGCACGGTGCTTCGTTTGGCCAAAGATTTGGCTGAGAACAACAAAGGTGCTCGTGTGTTGGTTGTTTGTTCTGAA---GTCACCGCTGTCACATTTCGTGGCCCCAGTGATACT---------CACTTGGACAGCCTTGTTGGGCAAGCATTGTTTGGAGATGGAGCTGCTGCTCTTATTGTTGGTTCTGACCCAGTACCAGAAATT---GAGAAACCTATATTTGAGATGGTTTGGACTGCACAAACAATTGCTCCTGATAGTGAAGGAGCCATT---GATGGTCACCTTCGTGAAGCTGGACTA------ACATTTCACCTTCTT------AAAGATGTTCCTGGGATTGTCTCAAAGAACATTACTAAAGCATTGGTTGAGGCTTTCGAGCCA---TTGGGA------ATTTCT---------GATTACAACTCAATCTTTTGGATTGCACATCCCGGTGGACCTGCAATTCTAGATCAAGTAGAGCAAAAGTTAGCCTTAAAGCCTGAAAAGATGAATGCA---------------ACTAGAGAAGTGCTCAGTGAATATGGAAATATGTCAAGTGCATGTGTTTTGTTTATCTTAGATGAAATGAGAAAGAAATCAACTCAAAACGGATTGAAGACAACGGGAGAAGGA---CTTGAGTGGGGTGTATTATTTGGTTTTGGACCAGGACTTACCATTGAAACAGTTGTT---------------------TTGCGTAGTGTGACCATATGA---------------------------------------------------------------------------------------------------------------------------------------------------------------------------------------
>Metru_XM_003621490.2.p1
---------------------------------------------------------------------------------------------------------------------------------------------------------------ATGGTGAGTGTGTCTGAAATT---------CGTAAGGCTCAAAGAGCA------GAAGGTCCTGCAACC------------------------ATTTTGGCCATTGGTACTGCAAATCCAGCAAATTGTGTTGAACAA------------------------------------------------------------------------------------------------------------------------AGCACATATCCTGATTTTTACTTTAAAATTACAAATAGT------GAACACAAAGTTGAACTCAAAGAGAAA------------------TTTCAG---------------------------------CGCATGTGTGATAAATCTATGATCAAGAGGAGATACATGTATCTAACAGAAGAAATTTTGAAAGAAAATCCTAGTGTTTGTGAATACATGGCC---CCTTCATTGGATGCTAGGCAAGACATGGTGGTGGTAGAGGTACCTAGACTAGGGAAGGAGGCTGCAGTGAAGGCTATAAAAGAATGGGGTCAACCAAAGTCAAAGATTACTCACTTAATCGTTTGCACCACA---AGTGGTGTTGACATGCCTGGAGCA---GATTATCAACTCACCAAACTATTAGGTCTTCGCCCATATGTGAAAAGATACATGATGTACCAACAAGGGTGCTTTGCAGGTGGCACGGTGCTCCGTTTGGCTAAAGATTTGGCTGAGAACAACAAAGGTGCTCGTGTGTTGGTTGTTTGTTCTGAA---GTCACCGCTGTCACATTTCGTGGTCCTAGTGATACT---------CACTTAGACAGCCTTGTTGGACAAGCACTATTTGGAGATGGAGCGGCTGCTCTTATTGTTGGCTCTGACCCAGTACCAGAAATA---GAGAAACCTATATTTGAGATGGTTTGGACTGCACAAACAATTGCTCCTGATAGTGAAGGAGCCATT---GATGGTCACCTTCGTGAAGCTGGACTA------ACATTTCACCTTCTT------AAAGATGTTCCTGGGATTGTTTCAAAGAACATTACTAAAGCATTGGTTGAGGCTTTCGAGCCA---TTGGGA------ATTTCT---------GATTACAACTCAATCTTTTGGATTGCACATCCCGGTGGACCTGCAATTCTAGATCAAGTGGAGCAAAAGTTAGCCTTAAAGCCTGAAAAGATGAATGCA---------------ACTAGAGAAGTGCTCAGTGAATATGGAAATATGTCAAGTGCGTGTGTTTTGTTTATCTTAGATGAAATGAGAAAGAAATCAACTAAAGACGGATTGAAGACAACGGGAGAAGGA---CTTGAATGGGGTGTATTATTTGGTTTTGGACCAGGACTTACCATTGAAACGGTTGTT---------------------TTGCGCAGCGTGGCTATATGA---------------------------------------------------------------------------------------------------------------------------------------------------------------------------------------
>Metru_XM_003624476.2.p1
---------------------------------------------------------------------------------------------------------------------------------------------------------------ATGGTGACTGTGGAGGAGATT---------CGTAAGGCTCAACGTTCC------AATGGCCCTGCCACT------------------------ATCTTGGCTTTTGGCACTGCCACTCCTTCTCACTGTGTCACTCAA------------------------------------------------------------------------------------------------------------------------GCTGAATATCCTGATTACTACTTTCGTATCACCAACAGT------GAGCACATGACTGACCTTAAGGAAAAA------------------TTCAAG---------------------------------CGCATGTGTGAAAAATCGATGATAAAGAAACGTTACATGCACATAACAGAAGAATTTCTGAAAGAGAATCCAAACATGTGTGCATACATGGCA---CCATCACTAGACGCAAGACAAGATTTAGTGGTAGTGGAAGTACCAAAGCTAGGTAAAGATGCTGCAAAAAAAGCCATAGCTGAATGGGGTCAACCAAAATCCAAAATCACCCACGTAGTTTTCTGCACAACT---TCTGGTGTAGACATGCCGGGTGCC---GATTACCAACTCACTAAACTCTTAGGCCTAAAACCATCTGTCAAACGTCTCATGATGTATCAACAAGGTTGTTTCGCAGGCGGCACAGTTCTCCGCTTAGCGAAAGATCTTGCTGAGAATAACAAAAATGCAAGAGTTCTTGTTGTTTGTTCTGAA---ATCACTGCAGTTACTTTCCGTGGTCCATCAGATACT---------CATTTAGATTCACTTGTAGGACAGGCGCTCTTCGGTGATGGAGCCGCAGCAATGATTATTGGTGCGGATCCAGATTTAACCGTG---GAGCGTCCGATTTTTGAGATTGTCTCGGCTGCTCAGACTATTCTTCCTGATTCTGATGGCGCGATT---GACGGACATCTCCGTGAAGTTGGGCTC------ACTTTTCATCTTCTC------AAAGATGTTCCTGGAATTATCTCAAAGAATATTGAAAAGAGTTTGGTTGAGGCTTTTGCACCA---ATTGGA------ATAAGT---------GATTGGAATTCGATCTTTTGGGTTGCACATCCAGGTGGACCGGCTATTTTAGACCAGGTTGAAGAAAAACTCCGTCTTAAGGAGGAGAAACTCCGGTCC---------------ACCCGGCACGTGCTTAGTGAATATGGAAATATGTCGAGTGCTTGTGTTTTGTTTATTTTGGATGAAATGAGAAAGAGGTCTAAGGAGGAAGGAAAGATTACAACCGGTGAAGGG---TTGGAATGGGGTGTTTTGTTTGGGTTTGGACCGGGTTTAACCGTTGAGACAGTTGTG---------------------CTTCATAGTGTTCCGGTTCAGGGTTAA---------------------------------------------------------------------------------------------------------------------------------------------------------------------------------
>Metru_XM_013595036.1.p1
---------------------------------------------------------------------------------------------------------------------------------------------------------------------------------------------------------------------------------------------------------------------------------------------------------------------------------------------------------------------------------------------------------------------------------------------------------------------------------------------------------------------------------------------------------------------------------------------------------------------------------------------------------ATGGCA---CCTTCATTGGATGCCAGGCAAGACATGGTGGTGGTAGAGGTACCTAGACTAGGGAAGGAGGCTGCAGTGAAGGCTATAAAAGAATGGGGTCAACCAAAGTCAAAGATTACCCACTTAATCGTTTGCACTACT---AGTGGTGTAGACATGCCTGGAGCT---GATTACCAACTCACAAAACTCTTCGGTCTTCGCCCATATGTGAAAAGGTATATGATGTACCAACAAGGTTGCTTTGCAGGAGGCACGGGGCTTCGTTTGGCTAACGATTTGGCTGAGAACAACAAAGGTGCCCGTGTATTGGTTGTTTGTTCTGAA---GTCACTGCAGTCACATTCCGCGGCCCTAGTGATACT---------CACTTGGACAGCCTTGTTGGGCAAGCACTGTTTGGAGTCAGAGCTGCTGCACTTATTGTTGGTTCTGATCCAGTACCAGAAATT---GAGAAACCTATATTTGAGATGGTTTGGACTTCACAAACAATTGCTCCAGATAGTGAAGGAGCCATT---GATGGTCACCTTCGTGAAGCTGGACTA------ACATTCCACCTTCTA------AAAGATGTTCCTGGGATTGTTTCAAAGAACATTGATAAAGCATTAGTTGAGGCTTTCCAACCA---TTGGGA------ATTTCT---------GATTACAACTCAATCTTTTGGATTGCACACCCTGGTGGCCCTGCAATTTTAGATCAAGTAGAGCAAAAGTTAGCCTTGAAGCCTGAAAAGATGAGAGCC---------------ACTAGAGAAGTGCTTAGTGAATATGGAAATATGTCAAGTGCATGTGTTTTGTTTATCTTAGATGAAATGAGAAAGAAATCAACTCAAGATGGTCTGAAGACAACAGGAGAAGGA---CTTGAATGGGGTGTGTTATTTGGCTTTGGACCAGGACTTACCATAGAAACTGTTGTT---------------------TTGCACAGTGTCGCTATATGA---------------------------------------------------------------------------------------------------------------------------------------------------------------------------------------
>Metru_XM_013597892.1.p1
---------------------------------------------------------------------------------------TTCCACCACAACAAACACTCTTCACTTCAGCCTTTTCCTTTTATACAACAAAGTACTGTGAACCATATCAAGATGGTGAGTGTATCTGAAATT---------CGCAAGGCTCAGAGGGCA------GAAGGCCCTGCCACC------------------------ATCATGGCCATTGGCACTGCAAATCCAGCCAACTGTGTTGAACAA------------------------------------------------------------------------------------------------------------------------AGCACATATCCTGATTTTTACTTCAAAATCACAAACAGT------GAGCACAAAGTTGAACTTAAAGAAAAA------------------TTTCAA---------------------------------CGCATGTGTGATAAATCCATGATCAAGAGGAGATACATGTATCTTACCGAAGAAATTTTGAAAGAAAATCCAAGTGTATGTGAATACATGGCA---CCGTCATTGGATGCTAGGCAGGACATGGTGGTGGTAGAAGTACCTAGACTAGGAAAGGAGGCTGCAGTGAAAGCTATAAAAGAATGGGGCCAACCAAAATCAAAGATTACACACTTGATCTTTTGCACCACA---AGTGGTGTAGACATGCCTGGCGCT---GATTACCAACTCACCAAACTCTTAGGTCTTCGTCCATATGTGAAGAGGTATATGATGTACCAACAAGGATGTTTTGCAGGTGGGACGGTGCTTCGTTTGGCCAAGGACTTGGCTGAGAACAATAAAGGTGCTCGTGTGTTGGTTGTTTGTTCTGAA---GTTACTGCAGTGACATTCCGTGGTCCTAGTGATACT---------CATTTGGACAGTCTTGTTGGACAAGCACTATTTGGAGATGGTGCTGCTGCACTCATTGTTGGTTCTGACCCAATACCAGAAATT---GAGAAACCTATATTTGAGATGGTTTGGACTGCACAAACAATTGCTCCAGACAGTGAGGGAGCCATT---GATGGTCACCTTCGTGAAGCTGGTCTA------ACATTTCACCTTCTT------AAAGATGTTCCTGGGATTGTTTCAAAGAACATTGATAAAGCATTGGTCGAGGCTTTCCAACCA---TTAAAC------ATCTCT---------GATTATAATTCAATCTTCTGGATTGCTCACCCAGGTGGACCCGCAATTCTAGACCAAGTTGAAGAAAAGTTAGGCTTAAAACCTGAAAAAATGAAGGCC---------------ACTAGGGAAGTACTTAGTGAATATGGTAACATGTCAAGCGCATGTGTATTGTTCATCTTGGATGAGATGAGAAAGAAATCGGCTCAAGAGGGACTTAAAACCACAGGTGAAGGC---CTTGACTGGGGTGTGTTGTTTGGCTTTGGACCTGGACTCACCATTGAAACAGTTGTT---------------------CTCCATAGCGTGGCTATATAA---------------------------------------------------------------------------------------------------------------------------------------------------------------------------------------
>Metru_XM_013597893.1.p1
---------------------------------------------------------------------------------------------------------------------------------------------------------------ATGGTGAGTGTATCTGAAATT---------CGCAAGGCTCAAAGGGCA------GAAGGTCCTGCAACC------------------------ATATTGGCCATTGGCACTGCAAATCCAGCAAACTGTGTTGAACAA------------------------------------------------------------------------------------------------------------------------AGCACATATCCTGATTTTTACTTTAAAATCACAAACAGT------GAGCATAAAGTCGAACTCAAAGAAAAA------------------TTTCAA---------------------------------CGCATGTGTGATAAATCTATGATCAAGAGGAGATACATGTATCTTACTGAAGAGATTTTGAAAGAAAATCCTAGTGTATGCGAATACATGGCA---CCTTCATTGGATGCTAGGCAAGACATGGTGGTGGTAGAGGTGCCTAGACTAGGAAAGGAGGCTGCAGTGAAGGCTATAAAAGAATGGGGCCAACCAAAATCAAAGATTACACACTTAATATTTTGTACCACA---AGTGGTGTAGACATGCCTGGTGCC---GATTACCAACTCACAAAACTCTTAGGTCTTCGTCCATATGTGAAGAGATACATGATGTACCAACAAGGATGCTTTGCAGGTGGGACGGTGCTTCGTTTGGCCAAGGACTTGGCTGAGAATAATAAAGGTGCTCGTGTGTTGGTTGTTTGTTCTGAA---GTTACTGCAGTGACATTCCGTGGTCCTAGTGATACT---------CATTTGGACAGTCTTGTTGGACAAGCACTCTTTGGAGATGGAGCTGCTGCACTCATTGTTGGTTCTGACCCAATACCAGAAATT---GAGAAACCTATATTTGAGATGGTTTGGACTGCACAAACAATTGCTCCAGACAGTGAGGGGGCCATT---GACGGTCATCTTCGTGAAGCTGGTCTA------ACATTTCACCTTCTT------AAAGATGTTCCTGGGATTGTTTCAAAGAACATTGATAAAGCATTGATCGATGCTTTCCAACCA---TTAAAC------ATTTCT---------GATTACAACTCAATCTTTTGGATTGCTCATCCAGGTGGACCCGCAATTCTTGATCAAGTTGAACAAAAGTTAGGCTTAAAACCTGAAAAGATGAAAGCC---------------ACTAGAGAAGTACTTAGTGAATATGGTAACATGTCAAGTGCATGTGTATTGTTTATCTTAGATGAGATGCGAAAGAAATCTTCTCAAGAGGGGCTTAAGACCACAGGAGAAGGG---CTTGATTGGGGTGTGTTGTTCGGCTTTGGACCTGGACTTACCATTGAAACCGTTGTT---------------------TTGCACAGTGTGGCTATATGA---------------------------------------------------------------------------------------------------------------------------------------------------------------------------------------
>Metru_XM_013597894.1.p1
---------------------------------------------------------------------------------------------------ATGGTGAGTGAAGGAGCGTTAAAGTTCTTGAGGAAGAACTTTATTTTCTATCATGGTTCTATCCGTCTTTATGGACTAGTT---------TCTACGATTGGCAGGGCA------GAAGGCCCTGCAATC------------------------ATCTTGGCCATAGGAACTGCAAATCCACCAAATTGTGTTGAACAA------------------------------------------------------------------------------------------------------------------------AGCACATATCCTGATTTCTATACTTCAGAATCGCAAATA------GCGAGCACAAGACGCAACTCAGAGAGAAATTTCAGCGCATTTATTTTTAGGCCATCTTCTCATGAAAACGGGAGGGTTAAGACAAAAAGATGTGAAAAATCAATGATCAAGAGAAGATACATGTACCAAACAGAAGCTATTTTGAAAGAGAATCCTAATTTTTGCACTTATATGACA---CCTTCTTTGGATGCTAGGCAAGACATGGTGGTGCGAGACGTGCCTAGGCTAGGAAATGAGGCT------------------------------------------ATTACACACTTAATATTTTGCACCATG---AGTGGTATAGGCATGCCTGGTGCC---GATTACCAACTCACAAAACTCTTAGGTCTTTGCCCGGATGTGAAACGGTATATGATATACCAACAAGGATGCTTT------------------------------------------AACAATAAAGATGCTCTTGTGTTGGTAATATGTTCTGAA---GTCACTACATCACTATTTTGTGGCCCTAATGAAACT---------GACATGAGCAACCTTGTTGGACAAGCATTATTTGGTGATGGAGCTGTTGTAGTCATTGTTGGCTCCGATCCGATATCAAAAATT---GAGAAACCTCTCTTTGAGCTTGTTTGGACTGCACAAACAATAGCTCTAGATAGTGAAGAAGCAATT---AGCGGCCAACTTCGTGAAGTTGGACTA------ACATTTAATCTTCGT------AAAGATGTCCCTGAAATTATCTCAAAGAACATCGATAAAGAACTAGTTAAGGCATTCCAACCA---TTAGGC------ATCTCT---------GATTACAATGCAATTTTTTGGATTGTCCACCCAGGCGGACCTGCAATTTTGGACCATGTTGAACAAAAGTTAGCTTTGAAACCGGAAAAGATGAAGGCC---------------ACTAGGGAAGTACTTAGTGAATATGGTAACATGTCAAGTGCTTGTGTATTGTTTATATTGGATGAAATGAGAAAGAGATCAGCTCAAGAGGGACTTGAGACCACAGGAGAAGGA---CTTAAATGGGGAGTGTTGTTCGGCTTTGGACCTGGACTTACCATTGAAACTGTTGTT---------------------CTCCATAGTATGGTTATATGA---------------------------------------------------------------------------------------------------------------------------------------------------------------------------------------
>Metru_XM_013605871.1.p1
---------------------------------------------------------------------------------------------------------------------------------------------ATTGGATTTGGACTCGAAGTAAAATTCTTCAACGAGAATATTAGCATCCAAATGGCACCAAGAGGC------AAAGGTGTGGCCACA------------------------ATTCTAGCCATTGGCACAGCAAATCCACCCAATGTCATCCTTCAG------------------------------------------------------------------------------------------------------------------------CCAGATTATCCTGACTTATATTTCAAGGAAGTCAATAATGATGATGAGCATCTACAACGCTTGAAGCTAAAG------------------TTCAAA---------------------------------AGCATATGTGAGAATTCAAAGATAGAGGAACGACATGTTGCCCTGACAGAAGAATTTCTGAAACAAAACACAGAAGATGGCAAGTATGAATCTCTTCCCTTA------------GAAAATCTACCAACTGAACAGGTAGTAAACCTAGCCAAAGAAGCATCATTGAAAGCTTTACAAGAATGGGGACAATCCATATCAGAAATCACACACCTCATCTTATGCACAACTTCTTGCTTCGGCAGCGTTCCCGGTCCA---GATACTCACCTCGCCAGACTTCTTAATCTCAAACCAACCGTTAACAGACTCATGATTTTTGGTCACGGTTGCCACGCCGGTGGCACCATCCTCCGTATCGCCAAAGACATGGCTGAGAATAATGTCGGTTCACGTGTTCTTGCTGTTTGTTCAGAA---ACCATGTTAGCTTCGTTTCAAAGACCAACCGATGATTTTGCTCCTGCTACCGATGTTCTTATAGGACATGCTCTTTTCGCAGATGGTGCTGCCGCTATGATCATTGCTGCTGATCCTAATCCTTCTATT---GAACATCCACTATTTGAAATTGTTTCAGCTTCACAAACAACTGTTCCTGATACCCAAAACTCAATC---AGAGCGCAAATACCTGTTGAAAATGGTAGACTTGTTTATCATTTTGTC------AAAGAGATTCCAAATATTGTGTCTAATAATGTTAAGAAGTGTGTGATTGATGCACTTTGTTCA---ATTGGT------TTTGATGAAGATATTGAATGGAACAAGTTGTTTTATGTGGTTCATCCAGGTGGACCACTTGTGTTGAGTAAGGTTGAAGAGAAACTTGGATTGAGTGAAGGGAAGTTGAAGGAA---------------AGTTGGAATGTGTTGAGGCAGTATGGAAACATGTGGAGCTCAACAGTGATTTTTATATTGAATGAGATGAGGAAGAGGTCTAAGATTGAAGGGAAGGGGACCACTGGTGAAGGG---TTGGAGTGGGGTGTTTTCTTAGGGTTTGGTCCTGGTGTGGTTACTGAGACTGTGTTG---------------------TTGCGCAGTGTAGCATGTGTTGAAAAGTGA------------------------------------------------------------------------------------------------------------------------------------------------------------------------------
>Metru_XM_013605872.1.p1
---------------------------------------------------------------------------------------------------------------------------------------------------------------ATGGCATACTTAGAGGGAATA---------AGAGAGTCACAAAGAGCT------CGTGGTCCAGCCACA------------------------ATACTAGCCATTGGTACTGCAACTCCAGTCAATTGCATTTACCAA------------------------------------------------------------------------------------------------------------------------TCTGATTTTACTGATTATTACTTTCGAGTTACCAAAAGC------GAACACATGACTCAACTCAAGGCCAAA------------------TTGAAG---------------------------------CGTATATGTGAGAAGTCAATGATAAAGAAACGTTACATACACCTAACTGAAGAAATTCTAAAAGAACACCCCAACATATCCACTTACGAAGAA---CCATCCCTCAACGTACGCCAAGACATATTAGTTGAAGAAGTACCAAAGCTAGGCGAAAAAGCAGCATTAAAAGCCATAAAAGAATGGGGAAGACCAAAATCAGAGATAACCCATCTCATATTTTGTTCAACT---TCTGGTGTTGACATGCCTGGTGCT---GATTATCAACTCATCAAACTCTTGAATCTAAATCCATCCACTAAAAGGTTCATGTTATACCACCAAGGTTGTTATGCTGGTGGAACCGTTCTTCGTCTTGCCAAAGATCTAGCTGAGAATAACATTGGTGCACGTGTCCTCGTTGTGTGTTCTGAA---ATAACTGTTGTTACTTTTCGTGGGCCCAATGAAACA---------CACTTGGATTCTTTAGTTGGACAAGCACTTTTTGGTGATGGTGCTTCGTCTGTGATCGTTGGATCAAATCCCAACACAACACTT---GAACGTCCATTATTTCATCTTGTTTCTGCTTCTGAAACGATTCTACCAAACTCTGAAGGTGCTATT---GAAGGACACTTGCGTGAAGTGGGACTC------ACTTTTCATTTGAAA------GATAATGTTCCAAGTTTGATTGGTGAGAATATTGAGAAGAGTCTAGAAGAAACTTTTCATCCA---TTGGGA------ATTACT---------GATTGGAATTCTTTGTTTTGGGTAACACACCCCGGCGGTCCTGCAATAATCAAGAGGATTGAAGAAACGGTTGGGTTGAATTCAGATAAACTAAATGCA---------------ACTAAACATGTTTTGAGTGAGTATGGAAACATGTCAAGTGCTTGTGTGATATTTATATTGGATGAGATGAGAAGAAGGTCTATGGAAGAGGGGAAAACAACAACTGGTGAAGGA---CTTAAATGGGGTGTTTTGTTTGGATTTGGTCCTGGCTTGACCATGGAAACCATTGCT---------------------TTGCATAGCGCCAACATAGACCATGGTTACTAA---------------------------------------------------------------------------------------------------------------------------------------------------------------------------
>Metru_XM_013614150.1.p1
---------------------------------------------------------TCCACCACAACACTCTTCCTTCACCCTTTCTCTTTCTTTAATTACAACAAGTACTACAAACAAAACCAACTGAGACTTTCATTTGCTACCAAAGATATCAATATGGTTAGTGTGTCTGAAATT---------CGCAATGCTCAAAGGGCA------GAAGGCCCTGCAACC------------------------ATTTTAGCCATTGGCACTGCAAACCCAGCCAATTGTGTTGAACAA------------------------------------------------------------------------------------------------------------------------AGCACATATCCTGATTTCTACTTCAAAATCACAAATAGT------GAACACAAGACTGAACTCAAAGAGAAA------------------TTCCAA---------------------------------CGCATGTGTGATAAATCTATGATCAAGAGGAGATATATGTACCTAACAGAGGAGATTTTGAAAGAGAATCCTAGTGTTTGTGAATACATGGCA---CCTTCATTGGATGCTAGGCAAGACATGGTGGTGGTAGAGGTACCTAGACTAGGGAAGGAGGCTGCAGTGAAGGCCATAAAAGAATGGGGTCAACCAAAGTCAAAGATTACTCACTTGATCGTTTGCACCACA---AGTGGTGTAGACATGCCTGGAGCT---GATTACCAACTCACAAAACTCTTAGGTCTTCGCCCATATGTGAAAAGGTATATGATGTACCAACAAGGTTGCTTTGCAGGAGGCACGGTCCTTCGTTTGGCTAAAGATTTAGCTGAAAACAACAAAGGTGCTCGTGTGTTGGTTGTCTGTTCTGAA---GTCACTGCAGTCACATTTCGCGGCCCTAGTGATACT---------CACTTGGACAGCCTTGTTGGACAAGCACTATTTGGAGATGGAGCTGCTGCACTAATTGTTGGTTCAGATCCAGTACCAGAAATT---GAGAAACCAATATTTGAGATGGTTTGGACTGCACAAACAATTGCTCCAGATAGTGAAGGGGCCATT---GACGGTCACCTTCGTGAAGCTGGACTA------ACATTTCACCTTCTT------AAAGATGTTCCTGGGATTGTTTCAAAGAACATCAATAAAGCATTGGTTGAGGCTTTCGAACCA---TTAGGA------ATTTCT---------GATTACAATTCAATCTTTTGGATTGCACACCCTGGTGGACCTGCAATTCTAGATCAAGTTGAGCAAAAGTTAGCCTTAAAACCTGAAAAGATGAAAGCC---------------ACCAGAGAAGTGCTTAGTGAATATGGAAATATGTCAAGTGCCTGTGTTTTGTTTATCTTAGATGAAATGAGAAAGAAGTCAGCTCAAGATGGATTGAAGACCACGGGAGAAGGA---CTTGAGTTTGGTGTTTTATTTGGCTTTGGACCGGGTCTTACCATTGAAACTGTTGTT---------------------TTACGCAGTGTCGCTATATGA---------------------------------------------------------------------------------------------------------------------------------------------------------------------------------------
>Migut_XM_012973820.1.p1
---------------------------------------------------------------------------------------------------------------------------------------------------------ATGGCCGCCGCTAGCATTGAGGATATC---------CGCCGGGCTCAACGGGCG------GAGGGCCCCGCCACC------------------------ATCCTCGCCATCGGGACCGCTACTCCCGCGAACTGCGTCGAACAG------------------------------------------------------------------------------------------------------------------------ACCGAGTACCCTGATTTCTATTTTCGCATCACTAATAGC------GAACATATGACCGATCTTAAGGAAAAA------------------TTTCAG---------------------------------CGCATGTGCGAGAAATCGCAGATAAAGAAGCGGTACATGCACTTGACGGAAGAAATACTGAAGGAGAATCCGAACATGTGCGCGTACATGGCA---CCTTCTCTTGACGCGCGTCAGGACATAGTTGTGGTGGAGGTCCCGAAGCTCGGGAAAGAAGCTGCACAGAAGGCCATAAAAGAATGGGGTCAGCCGAAATCAAAGATCACCCACCTCGTTTTCTGCACCACC---AGCGGCGTCGATATGCCCGGCTGC---GACTACCAGCTGACCAAACTCCTCGGCCTCCGCCCCTCCGTCAAACGTTTCATGATGTACCAGCAGGGCTGCTTCGCCGGCGGCACTGTTCTCCGCATGGCCAAGGATCTCGCCGAGAACAACGCCGGCGCTAGGGTTTTGGTTGTTTGCTCTGAA---ATCACCGCCGTCACTTTCCGGGGACCCAACGGCAGC---------CACCTCGACAGCCTCGTCGGACAGGCTTTGTTCGGTGACGGCGCCGCCGCCGTCATTGTCGGCTCCGACCCGGTGGTCGGAGTT---GAGAGGCCGCTGTTCCAGCTCGTCTCGGCGGCGCAGACGCTTCTGCCGGACAGCCACGGCGCCATC---GACGGGCACCTCCGGGAAGTGGGTTTA------ACTTTCCACCTACTG------AAAGATGTTCCAGGCCTGATTTCGAAGCACATCGGAAAAAGCTTGAAGGAGGCGTTTGATCCA---CTGGGA------ATCTCC---------GACTGGAACTCCATTTTCTGGATAGCTCACCCCGGCGGTCCGGCGATTCTTGACCAGGTGGAGTCAACTCTAGCACTCAAGCCGGAGAAACTCCGGTCG---------------ACAAGGCACGTGCTGAGCGAGTACGGGAACATGTCGAGCGCGTGCGTGCTATTCATACTGGACGAAATGAGGAAGTCATCCGCCAAGGAGGGGATGAGCACCACCGGAGAAGGG---CTGAACTGGGGTGTGCTTTTCGGGTTCGGGCCGGGCCTGACGGTGGAGACGGTGGTT---------------------CTGCACAGCGTCGCTATCAACTGA------------------------------------------------------------------------------------------------------------------------------------------------------------------------------------
>Migut_XM_012973831.1.p1
---------------------------------------------------------------------------------------------------------------------------------------------------------------ATGGCCAGCATTGAGGATATT---------CGTCGGGCTCAACGGGCG------GAGGGCCCTGCCACC------------------------ATCTTGGCCATCGGAACCGCTACTCCGGCGAACTGTGTCAAACAG------------------------------------------------------------------------------------------------------------------------AGCGAGTACCCTGATTTCTATTTTCGCATCACTGATAGC------GAACATATGACTGAGCTTAAAGAAAAA------------------TTTAAG---------------------------------CGCATGTGCGAGAAATCGCAGATAAAGAAGCGGTACATGCACCTGACGGAAGAAATACTGAAGGAGAACCCAAACATGTGCGCGTACATGGCA---CCTTCTCTAGACGCGCGTCAGGATATAGTTGTGGTGGAGGTCCCGAAGTTGGGGAAAGAAGCTGCCGAGAAGGCCATACAAGAATGGGGGCAGCCGAAATCAAAGATCACCCACCTCGTTTTCTGCACCACC---AGCGGCGTCGATATGCCTGGCTGC---GACTACCAGTTGACCAAACTCCTCGGCCTCCGCCCCTCCGTCAAACGCATCATGATGTACCAGCTGGGCTGCTTCGCCGGCGGAACCGTCCTCCGCATGGCCAAGGATCTCGCCGAGAACAACGCCGGCGCTAGGGTTTTGGTCGTCTGTTCCGAA---ATCACCGCCATCATGTTCCGGGGACCCAACGGCAGC---------CCCATCGACAGCCTCATCGGGCAGTTTTTGTTCGGCGACGGGGCCGCCGCCGTCATCGTGGGCTCCGACCCGGTGGTCGGGGTT---GAACGGCCGCTGTTCCAGCTAGTCTCGGCGGCGCAGACGCTACTGCCGGACAGCCACGGCGGCATC---GACTGTCACCTCCGGGAAGCGGGGCTG------ACTTTCCACCTACGG------AAAGATGTTCCCGCCCTGATTTCGAAGCACATCGGAGAAAGCTTGAAGGAGGCGTTTGATCCT---TTGGGA------ATCTCC---------GATTGGAACTCCATTTTCTGGATAGCCCATCCCGGCGGTCCGGCGATTCTTGACCAGGTTGAGTCAACTCTAGCACTCAAGCCCGAAAAACTCCGGTCC---------------ACCAGGCACGTGCTGAGCGAGTACGGGAACTTGTCGAGCGCGTGCGTGCTTTTTATATTGGATGAGATGAGGAAGTCATCCGCAAAGGAAGGGATGAGCACCACCGGAGAAGGG---CTGAACTGGGGTGTTCTTTTCGGGTTCGGGCCGGGCCTGACGGTGGAGACGGTGGTG---------------------CTTCATAGCGTCGCCATCAACTGA------------------------------------------------------------------------------------------------------------------------------------------------------------------------------------
>Migut_XM_012982223.1.p1
---------------------------------------------------------------------------------------------------------------------------------------------------------------------------------------------------------------------------------------------------------------------------------------------------------------------------------------------------------------------------------------------------------------------------------------------------------------------------------------------------------------------------ATGGCA---------------------------------------------------------------------------------------------------------------------------------CCTTCTCTAGACGCGTGTCAGGACATAGTTGTGGTTGAGGTCCCGAAGTTAGGGAAAGAAGCTGCACAGAAGGCCATAAAAAAATGGCGTCAACCCAAGTCAAAGATCACCCACCTCGTTTTCTGCACCACC---AGCGGCGTCGATATGCCC------------------------AAGCTCCTCGGCCTCCGCCCCTCCGTCAAAGGTTTCATGATGTACCAGCAGGGCTGCTTCGCCGGAGGAACCGTCCTCCGCATGGCTAAAGATCTCGCCGAGAACAACGCCGGCGCTAGGGATTTGGTCGTCTGCGCTGAA---ATCACCAACATCATGTTCTGGGGACCCAACGGCAGC---------CCCCTCGACAGCCTCATCGAGCGGCTTTTGTTCGGCGACGGGGCCGCCGCCTTCATCGTGGGCTCCGACCCGGTGGTCGGAGTT---GAACGGCCGCTGTTCCAGCTCGTCTCGGCGGCG------------------------------------------------------------------------------------------------------------------------------------------------------------GTAGCG------GTGGAC------------------------------------------------------------------------------------------------------------------------------------------------------------------------------------------------------------------------------------GGTGGGGGA------------------------------------------GAGGTAGAGGCGGTGGTG------------------------------AAAGGCAGGTGA---------------------------------------------------------------------------------------------------------------------------------------------------------------------------------------
>Migut_XM_012988049.1.p1
---------------------------------------------------------------------------------------------------------------------------------------------------------------------------------------------------------------------------------------------------------------------------------------------------------------------------------------------------------------------------------------------------------------------------------------------------------------------------------------------------------------------------ATGGCA---------------------------------------------------------------------------------------------------------------------------------CCTTCTCTAGACGCGTGTCAGGACATAGTTGTGGTTGAGGTCCCGAAGTTAGGGAAAGAAGCTGCACAGAAGGCCATAAAAAAATGGCGTCAACCCAAGTCAAAGATCACCCACCTCGTTTTCTGCACCACC---AGCGGCGTCGATATGCCC------------------------AAGCTCCTCGGCCTCCGCCCCTCCGTCAAAGGTTTCATGATGTACCAGCAGGGCTGCTTCGCCGGAGGAACCGTCCTCCGCATGGCTAAAGATCTCGCCGAGAACAACGCCGGCGCTAGGGATTTGGTCGTCTGCGCTGAA---ATCACCAACATCATGTTCTGGGGACCCAACGGCAGC---------CCCCTCGACAGCCTCATCGAGCGGCTTTTGTTCGGCGACGGGGCCGCCGCCGTCATCGTGGGCTCCGACCCGGTGGTCGGAGTT---GAACGGCCGCTGTTCCAGCTCGTCTCGGCGGCG------------------------------------------------------------------------------------------------------------------------------------------------------------GTAGCG------GTGGAC------------------------------------------------------------------------------------------------------------------------------------------------------------------------------------------------------------------------------------GGTGGGGGA------------------------------------------GAGGTAGAGGCGGTGGTG------------------------------AAAGGCAGGTGA---------------------------------------------------------------------------------------------------------------------------------------------------------------------------------------
>Migut_XM_012988726.1.p1
------------------------------------------------------------------------------------------------------------------------------------------------------------ATGGCCGCCAGCATTGAGGATATT---------CGCCGGGCTCAACGGGCG------GAGGGCCCCGCCACC------------------------ATCCTCGCCATCGGAACCGCTACTCCGGCGAACTGCGTCGAACAG------------------------------------------------------------------------------------------------------------------------AGCGAGTACCCTGATTTCTATTTTCGCATCACTAATAGC------GAACATATGACCGATCTTAAGGAAAAA------------------TTTAAG---------------------------------CGCATGTGT---AAGTTTTATTGTTCCATCAGATTTATTTTATTTAATTCT---------AGAGAGAGAAAGATAATTTGTCTATTTATGGCA---CCTTCTCTAGACGCGCGTCAGGACATTGTTGTGGTTGAGGTCCCGAAGCTTGGGAAAGAAGCTGCACAGAAGGCCATAAAAGAATGGGGTCAGCCGAAATCAAAGATCACCCACCTCGTTTTCTGCACCACC---AGCGGCGTCGATATGCCCGGCTGC---GACTACCAGTTGACCAAGCTCCTCGGCCTCCGCCCCTCCGTCAAGCGTTTCATGATGTACCAGCAGGGCTGCTTCGCCGGCGGCACTGTACTCCGCATGGCCAAGGATCTGGCAGAGAACAACGCCGGCGCTAGGGTTTTGGTTGTTTGCTCTGAA---ATCACCGCCGTCACTTTCCGGGGACCCAACGGCAGC---------CACCTCGACAGCCTCGTCGGGCAGGCTCTATTCGGAGACGGCGCAGCAGCCGTCATCGTCGGCTCCGACCCGGTGGTCGGAGTT---GAACGGCCGCTGTTCCAGCTCGTCTCGGCGGCGCAGACGCTATTGCCGGACAGCCACGGCGCCATC---GACGGTCACCTCCGGGAAGTGGGTTTA------ACTTTCCACCTACTG------AAAGATGTCCCCGGCCTGATTTCGAAGCACATCGGAAAAAGCTTGAAGGAGGCGTTTGATCCT---TTGGGA------ATCTCC---------GACTGGAACTCCATTTTCTGGATAGCTCACCCCGGCGGTCCGGCGATTCTTGACCAGGTGGAGTCAACTCTAGCACTCAAGCCGGAGAAACTCCGGTCG---------------ACAAGGCACGTGCTGAGCGAGTACGGGAACATGTCGAGCGCGTGCGTGCTATTCATACTGGACGAAATGAGGAAGTCATCCGCCAAGGAGGGGATGAGCACCACCGGAGAAGGG---CTGAACTGGGGTGTGCTTTTCGGGTTCGGGCCGGGCCTGACGGTGGAGACGGTGGTT---------------------CTGCACAGCGTCGCTATCAACTGA------------------------------------------------------------------------------------------------------------------------------------------------------------------------------------
>Migut_XM_012988738.1.p1
---------------------------------------------------------------------------------------------------------------------------------------------------------------------------------------------------------------------------------------------------------------------ATGGCAGCAGAAGACCCACCCGATATAGAGCCGAAG---------------------------------------------------------------------------------------------------------------------------------------------------------------------------------------------------------------------------------------------------------------------------------------------------------------------------GAACCTGGTATTGGGTTCCACAAGGGCCAGCGAGAAATCAACGATCAAGAAACGGTACACGCACTTGACCGAAGAAATCTTGAAAGAGAATCC------------------------------------------------------------------------AAACATGTGCGCCTTCACGGCGCC------------------------GTCGCTGGCCGCCCGGCA---------------------------GGAAATTACGGCGGCGGAGGTGCC---------------GAGGCTCGGCAGAACAACTCCGGCGCAAGAGTCCTGGTCGTCTGCTCCGAA---ATGACGGCCATGTCGTTCCGCGGCCCGAGCGGGACC---------CACATGGCCACCCTAGTGGAGCAGTCCCTGTTCGCCGACGGCGCCGCCGCCGTTGTGGTGGGCTCCGACGCGGCGGCTGGAGTG---GAGCGGCCGCTTTTCCAGATTATCTCGATCGCACAGACACTATTGCCGGAGAGCGAGGGTTGCATC---CAGGGCCACCTCACCGATTGCGGGATG------ATGGTCGAGCTCGAG------AAAGATGTACCGAAACTAATATCGAAATACATCGGCGCGAGTTTGAGTGAGGCGTTTGATCCT---TTGGGT------ATTTCG---------GATTGGAACTCTATTTTCTGGATAGTGCATCCGGGCGGCCGGGCGATTCTTGATGACGTGGAGGCTGAGCTGGCGCTGAGGCCCGAAAAACTGCGAAAG---------------TCGAGGCGTGTGTTGAGCGAGTACGGGAATATGTCGAGTGCTTGCGTACTGTTTATAATGGATGAGATGAGGAAGTCCTCCGCCGAGGAGGGGCTGAGCTCCACCGGAGAAGGG---TTGGATTGGGGGGTCATGTTTGGGTTCGGGCCGGGCATCACCGTGGAGACGGTGGTG---------------------CTCCGTAGTGTGGCAATTAGTTGA------------------------------------------------------------------------------------------------------------------------------------------------------------------------------------
>Nenuc_NM_001318155.1.p1
---------------------------------------------------------------------------------------------------------------------------------------------------------------ATGGTGACAGTGGAAGACATC---------CGCAAGGCACAGAGGGCT------GAAGGCCCGGCCACG------------------------GTGATGGCCATTGGAACAGCCAATCCGCCCAACTGTGTCGACCAG------------------------------------------------------------------------------------------------------------------------AGCACATACCCCGACTACTACTTCCGGATCACCAACAGC------GAGCACAAGACAGAGCTCAAAGAGAAG------------------TTTAAG---------------------------------CGCATGTGCGAGAAATCAATGATCAAGAAGCGCTACATGCACTTGACCGAGGAGATCTTGAAGGAGAACCCAAACATCTGTGAGTACATGGCT---TCCTCGCTGGATGCTAGACAGGACATGGTGGTGGTTGAGGTGCCAAAACTGGGCAAGGAGGCTGCCACGAAGGCCATTAAGGAATGGGGACAGCCCAAGTCCAAGATCACCCACCTTGTCTTCTGCACCACC---AGTGGCGTCGACATGCCCGGGGCT---GACTACCAGCTCACCAAGCTCCTCGGCCTTCGCCCCTCCGTCAAGAGACTCATGATGTACCAACAAGGATGCTTCGCCGGAGGCACAGTCCTTCGCCTGGCCAAGGACCTTGCAGAGAACAACAGAGGCGCCCGTGTCCTTGTCGTCTGCTCAGAG---CTCACTGCTGTTACCTTCCGTGGCCCAAGTGATACT---------CACCTCGACAGTCTTGTAGGCCAGGCACTCTTCGGGGATGGAGCAGCCGCAGTTATTGTGGGTGCAGACCCGGTGCCCGGTGTA---GAAAAGCCTTTGTTTGAGTTGGTGTCGGCAGCCCAGACAATTCTCCCAGACAGCCATGGCGCCATT---GACGGGCACCTGAGAGAGGTTGGACTT------ACCTTCCACCTGCTC------AAGGATGTGCCCGGGCTCATCTCAAAGAACATCGAGAAGAGCCTGGTGGAGGCATTCCAGCCT---CTGGGC------ATCTCC---------GACTGGAACTCAATTTTCTGGATCGCCCACCCTGGTGGTCCAGCCATCCTAGACCAAGTGGAAGAAAAGCTGGCCCTTAAGCCCGAGAAGCTAAGCGCC---------------ACACGACACATCCTGAGCGAGTATGGAAACATGTCAAGTGCTTGTGTGCTGTTCATATTGGATGAGATGCGGAAGAAGTCGATTGAGGATGGCCTCAAGACCACTGGAGAAGGG---CTCGAGTGGGGTGTGCTGTTTGGGTTTGGACCAGGGCTCACCGTTGAGACTGTGGTG---------------------CTTCACAGTATCGCTGCCTAG---------------------------------------------------------------------------------------------------------------------------------------------------------------------------------------
>Nenuc_XM_010251015.1.p1
---------------------------------------------------------------------------------------------------------------------------------------------------------------ATGGTGTCCGTCGAGGAAATT---------CGCAACGCCCAGCGCGCT------CAGGGTCCGGCCACC------------------------GTTCTTGCCATTGGCACTGCAACTCCAGCCAATTGTGTCTACCAG------------------------------------------------------------------------------------------------------------------------GCTGACTACCCGGACTACTATTTCCGAATCACTAACAGC------GAGCACAAAACCGAACTGAAGGAGAAG------------------TTCAAG---------------------------------AGAATGTGCGAGAAATCTATGATAAAGAAACGTTACATGCACCTAACGGAGGAAATTCTTAAGGAGAACCCCAACATCTGCGCCTACATGGCT---CCATCCCTTGATGCACGTCAAGACATGGTGGTGGTTGAAGTGCCCAAGCTCGGAAAAGAAGCTGCGTCAAAGGCCATAAAGGAATGGGGTCAGCCCAAATCGAAAATCACGCACCTGGTCTTCTGTACCACC---TCTGGTGTAGACATGCCGGGTGCT---GACTACCAACTCACCAAGCTCCTCGGCCTCCGCCCCTCCGTCAAACGCTTCATGATGTACCAACAGGGCTGCTTCGCTGGTGGCACCGTGCTTCGCCTCGCCAAGGACCTCGCCGAGAACAACGCCGGCGCGCGTGTCCTCGTCGTCTGCTCTGAA---ATCACGGCCGTCACTTTCCGTGGACCCTCTGACACC---------CACTTGGATTCTCTTGTGGGTCAGGCTCTTTTCGGTGATGGAGCAGCAGCCGTGATCGTCGGAGCTGATCCCGACACGTCCATC---GAACGTCCTCTGTTCCAGCTTGTGTCGGCGGCGCAGACCATTCTTCCCGATTCTCATGGAGCCATC---GATGGTCACTTGCGCGAAGTTGGCCTA------ACATTCCACCTGTTG------AAAGACGTACCCGGGTTGATCTCTAAGAACATCGAGAAGAGCCTGGTTGAAGCCTTCACCCCG---ATTGGT------GTCAGT---------GATTGGAACTCGTTGTTCTGGATCGCTCACCCGGGTGGCCCGGCCATTCTGGACCAGGTCGAAGAAAAACTGGGCCTGAAAGAGGAGAAGCTCAGAGCA---------------ACGAGGAACGTCTTGAGCGAATACGGTAACATGTCCAGTGCGTGTGTGTTGTTTATTCTGGATGAGATGAGGAAGAAGTCTGTAGAGGAAGGGAGGGCCACAACGGGTGAAGGA---TTGGAGTGGGGTGTTCTGTTCGGGTTCGGACCCGGTCTGACTGTTGAGACGGTTGTG---------------------TTGCACAGTCTCCCCGCTGTTCCTGCTCACTGA---------------------------------------------------------------------------------------------------------------------------------------------------------------------------
>Nenuc_XM_010265835.2.p1
---------------------------------------------------------------------------------------------------------------------------------------------------------------ATGGTGACCGTGGAAGACATC---------CGCAAGGCACAGAGGGCT------GAAGGACCGGCCACT------------------------GTGATGGCCATTGGAACAGCCAATCCGCCCAACTGTGTCGACCAG------------------------------------------------------------------------------------------------------------------------AGCACATACCCTGACTACTACTTCCGGATCACCAACAGC------GAGCACAAGACAGAGCTCAAAGAGAAG------------------TTTAAG---------------------------------CGCATGTGCGAGAAATCAATGATCAAGAAGCGCTACATGCACTTGACCGAGGAGATCTTGAAGGAGAACCCAAACATCTGTGAGTACATGGCT---TCCTCGCTGGATGCTAGACAGGACATGGTGGTGGTTGAGGTGCCAAAACTGGGCAAGGAGGCTGCSACGAAGGCCATTAAGGAATGGGGACAGCCCAAGTCCAAGATCACCCACCTTGTCTTCTGCACCACC---AGTGGCGTCGACATGCCCGGGGCT---GACTACCAGCTCACCAAGCTC------------------------------------------------------------------------------------------------------------------------------------------------------------------------------------------------------------------------------------------------------------------------------------------------------------------------------CACAGCCATGGCGCCATT---GACGGGCACCTGAGAGAGGTTGGACTT------ACCTTCCACCTGCTC------AAGGATGTGCCCGGGCTCATCTCAAAGAACATCGAGAAGAGCCTGGTGGAGGCATTCCAGCCT---CTGGGC------ATCTCC---------GACTGGAACTCAATTTTCTGGATCGCCCACCCTGGTGGTCCAGCCATCCTAGACCAAGTGGAAGAAAAGCTGGCCCTTAAGCCCGAGAAGCTAAGCGCC---------------ACACGACACATCCTGAGCGAGTATGGAAACATGTCAAGTGCTTGTGTGCTGTTCATATTGGATGAGATGCGGAAGAAGTCGATTGAGGATGGCCTCAAGACCACTGGAGAAGGG---CTCGAGTGGGGTGTGCTGTTTGGGTTTGGACCAGGGCTCACCGTTGAGACTGTGGTG---------------------CTTCACAGTATCGCTGCCTAG---------------------------------------------------------------------------------------------------------------------------------------------------------------------------------------
>Nenuc_XM_010265836.2.p1
---------------------------------------------------------------------------------------------------------------------------------------------------------------ATGGTGACCGTGGAAGACATC---------CGCAAGGCACAGAGGGCT------GAAGGCCCGGCCACG------------------------GTGATGGCCATTGGAACAGCCACTCCGCCCAACTGTGTCGACCAG------------------------------------------------------------------------------------------------------------------------AGCACATACCCTGACTACTACTTCCGGATCACCAACAGC------GAGCACAAGACAGAGCTTAAAGAGAAA------------------TTCAAG---------------------------------CGCATGTGCGAGAAATCGATGATCAAGAAGCGCTACATGCACTTGACGGAGGAAATCTTGAAGGAGAACCCGAACGTCTGTGCGTACATGGCG---CCCTCGCTGGATGCTAGACAGGACATGGTGGTGGTTGAGGTGCCAAAACTGGGCAAGGAGGCTGCGACGAAGGCCATTAAGGAATGGGGACAGCCCAAGTCCAAGATCACCCACCTTGTCTTCTGCACCACC---AGTGGCGTCGACATGCCCGGGGCT---GACTACCAGCTCACCAAGCTCCTCGGCCTTCGCCCCTCCGTCAAGAGACTCATGATGTACCAACAAGGATGCTTCGCCGGAGGCACGGTCCTTCGCCTG------------------------------------------------------------------------------------------------------------------------------------------------------------------------------------------------------------------------------------------------------------------------------------------------------------------------------------------------------------------------------------------------------------------------------------------------------------------------------------------------------------------CTGCGCGCC---------------ACACGACACATCCTGAGTGAGTATGGAAACATGTCAAGTGCTTGTGTTCTGTTCATATTGGATGAGATGCGGAAGAAGTCGATTGAGGACGGGCTCAAGACCACTGGAGAAGGG---CTCGAATGGGGTGTGCTGTTTGGGTTCGGACCAGGGCTAACAGTTGAGACTGTGGTG---------------------CTTCACAGTATCGCTGCCTAG---------------------------------------------------------------------------------------------------------------------------------------------------------------------------------------
>Nenuc_XM_010265840.1.p1
ATGGTTCTTCAAGGGATCTGCTGGAGAGATTTGAATCATCCACTGGGCCTCCTAATGCAGGGATCTGTTAAAGAGATTGTTGGTTCTCAAGTCAACAACGCCTTTGTGAGTTGTATCCTTCCCTTTATGCAATTGCTTCAAACAAGGAAGGAGATATCTTTGAGCTCAATCCAGGGGCTG---------GAGAAATCTGAACAATTT------GGAGGTTCCCCAATT------------------------ATTGATCTATTGGGAAGGTTGCATGAGGCAGAGCTCAATCCAAGGGTTAAAGATGTTTGGTGGTATGCAGGGGAGAAGAATGGGATTTTTTTCAACCAAATCCTGATTTCATGCTTTGGTGGGTCCTTTTCTAAAAGGAAGATGGGGCTTCGTGCTGGACAATGGAGCACATACCCTGAATACTACTTCCGGATCACCAACAGC------GAGCACAAGACAGAGCTTAAAGAGAAA------------------TTCAAG---------------------------------CGCATGTGCGAGAAATCGAGGATCAAGAAGAGCTACATGCACTTGACGGAGGAGATCTCGAAGGAGAACCCGAACGTCTGTGCGTACATGGCG---CCCTCGCTGGATGCTAGACAGGACATGGTGGTGGTTGAAGTGCCAAAGCTGGGCGAAGAGGCAGCCGTGAAGGCCATCAAGGAATGGGGACAGCCCAAGTCCAAGATCACCCACCTTGTCTTCTGCACCACC---AGTGGCGTCGACATGCCTGGGGCT---GACTACCAGCTCACCAAGCTCCTTGGCCTTCGCCCCTCCGTCAAGAGGCTCATGATGTACCAACAAGGATGCTATGGCGGAGGCATGGTGCTTCGCCTGGCTAAGGACCTTGCAGAGAACAACAGAGGCGCCCGTGTCCTTGTCGTCTGCTCAGAG---ATCACTGCTGTTACCTTCCGTGGCCCAAGTGACACT---------CACCTCGACAATCTTCTTGGCCAGGCACTCTTTGGGGATGGAGCAGCCGCAGTTATTGTGGGTGCAGACCCGGTGCCCGGTGTA---GAAAAGCCTTTGTTTGAGTTGGTGTCGGCAGCCCAGACAATTCTCCCAGACAGCCATGGCGCCATT---GACGGGCACCTGAGAGAGGTTGGACAA------------------------------------------------------------------------------------------------------------------------------------------------------------------------------------------AAGCTGGCCCTTAAGTCCGAGAAGCTGCGCGCC---------------ACACGACACATCCTGAGTGAGTATGGAAACATGTCAAGTGCTTGTGTTCTGTTCATATTGGATGAGATGCGGAAGAAGTCGATTGAGGACGGGCTCAAGACCACTGGAGAAGGG---CTCGAATGGGGTGTGCTGTTTGGGTTTGGACCAGGGCTAACAGTTGAGACTGTGATC---TCTCTGAGATGGGTATACCAGCAAGGGGTGGGTTTGTTGGTGAAAAGTTGCAACAAGGGGAGGTTGAAGAAGAACCTTGATATATTCAATTGGGCATTGAGGGAGGAGGAATCTAAGAAGATTAGTCAGATCCCGCAGCATAGATTATGCACTGCAGATGTTTTTGTCTCGGAGGATGGGCTATTCAAGTCTGTGGAGGAGCTCTGGGATGGCGAGATGTAA
>Nisyl_XM_009766636.1.p1
---------------------------------------------------------------------------------------------------------------------------------------------------------------ATGGTGACGGTCGAGGAGTTT---------CGTAGGGCACAACGTGCC------GAGGGTCCGGCCACG------------------------GTCATGGCCATCGGAACAGCCACACCTTCCAACTGTGTTGATCAA------------------------------------------------------------------------------------------------------------------------AGCACTTACCCCGATTACTATTTTCGTATCACTAATAGC------GAGCATAAGACTGAGCTTAAGGAGAAA------------------TTTAAG---------------------------------CGCATGTGTGAAAAATCAATGATTAAGAAAAGGTACATGCACTTAACAGAGGAAATCTTGAAAGAGAATCCTAATATTTGTGCATACATGGCA---CCTTCCCTTGATGCTAGACAAGACATAGTGGTAGTTGAAGTGCCAAAACTTGGCAAAGAGGCAGCCCAAAAGGCCATCAAAGAATGGGGCCAGCCCAAGTCCAAAATTAGTCATTTGGTCTTTTGTACAACT---AGTGGTGTAGACATGCCCGGGTGT---GACTACCAACTCACTAAGCTACTCGGGCTCCGTCCTTCGGTCAAGCGGTTCATGATGTACCAACAAGGTTGCTTTGCCGGTGGGACGGTACTCCGGATGGCTAAGGACTTGGCCGAAAACAACAAGGGCGCTCGAGTCCTTGTTGTTTGCTCAGAG---ATCACCGCTGTCACGTTCCGTGGGCCCAATGACACC---------CACTTGGATAGTTTGGTTGGGCAAGCCCTTTTTGGTGATGGGGCAGCCGCGGTCATTGTAGGTTCTGATCCAATTCCAGATGTC---GAGAGGCCTTTGTTCGAGCTTGTTTCCGCAGCCCAAACCCTACTCCCCGATAGCGAAGGCGCTATC---GACGGTCATCTCCGTGAAGTTGGGCTT------ACATTCCACTTACTC------AAAGATGTTCCTGGGCTTATCTCGAAAAACATTGAGAAAAGCCTTGTGGAAGCATTCCAACCT---TTGGGA------ATTTCT---------GATTGGAACTCTTTATTTTGGATTGCTCACCCTGGTGGGCCTGCCATTTTGGACCAAGTTGAACTAAAATTGGGCCTAAAGCAAGAGAAACTTAAGGCT---------------ACAAGAAATGTATTAAGTAACTATGGCAATATGTCAAGTGCTTGTGTGTTGTTTATTTTGGATGAAATGAGGAAAGCCTCTGCAAAAGAAGGTTTAGGAACTACTGGTGAAGGG---CTTGAATGGGGTGTGCTTTTTGGATTTGGGCCTGGGCTTACAGTTGAGACTGTTGTC---------------------CTTCACAGTGTTGCTACTTAG---------------------------------------------------------------------------------------------------------------------------------------------------------------------------------------
>Nisyl_XM_009768850.1.p1
---------------------------------ATGGCAAGCCTTTGCCATATCCCCTTCCAAAAACAAATGTCGAATTGTCGAACTGTCCATCCTATATTTGGACAAAAGTCTCGACTCTTGATAAAAAACCTAGCAAAATCATTTGTTCCGGCAAAAACGGCCACTGTTGAGGAAATT---------CGTAGGGCACAACGGGCG------GAGGGGCCGGCCACC------------------------GTGTTGGCCATCGGAACAGCCACTCCTTCCAATTGTTTTTATCAA------------------------------------------------------------------------------------------------------------------------TGTACCTATCCTGACTATTTTTTCCGTGTCACTAACAGC------GAGCATAAAACCAAGCTTAAGGAGAAG------------------TTTAAG---------------------------------CGCATGTGTGATGGATCAATGATTAAAAAGAGGTATTTACACTTAACAGAGGAAATCTTAAAAAAGAATCCTAATATTTGTGAATACAAAGCA---TCTTCCTTTGATGCTAGGCAAGAAATTGCGATTGTTGAAGTACCAAAACTTGGGCAGGAAGCCGCCGAAAAGGCCATTAAAGAATGGGGGCAGTCTAAGTCCAAGATTACTCATTTGGTGTTTTGCACCACT---ACTAGTGTGGAGATTCCTGGCGCT---GACTATCAACTTACTAAGCTTCTTGGACTTGATCCATCAGTCAAGCGACTCATGATGTATCAACAAGGTTGTTTTGGTGGTGGCTCTTCTCTACGATTAGCCAAGGATTTGGCCGAGAATAACAAGGGTGCTCGCGTCCTTGTTGTTTGCTCAGAA---ATCACTGTGCTCAGCTTTCATGCCCCAAGTGACACC---------GAGTTAGATGTTTTGGTTGGGCAAGCTCTCTTCAGTGATGGTGCATCAGCTGTCATTGTTGGTTCAGATCCAATCCTAACTGTG---GAAAGGCCTTTGTTTGAGATTGTATTCGCAACTCAAACTCTTCTCCCAGATAGTGGACATGCAATC---TATGGTAACCTCTGTGAGTCTGGGCTA------GTAGCCCATATGCAT------AAGGATGTTCCAATACTAGTCTCAAAAGACATTGAGAAGATCATAGAGGAAGTATTCCGGCCT---TTGGGC------ATTTCA---------GATTGGAACTCAATCTTTTGGGTAGCTCATGCGGGTGGACGTGCAATTTTGGATCAAATTGAAGTAAAGTTGGGCCTAAAGCCTGAAAAACTCAGGGCT---------------GCAAGGCATGTCATGAGTGAATATGGGAACATGGGCAGTGCTTGTGTTCTGTTTGTTTTGGATGAGATGAGGAAAGCCTCTATCAAGGAAGGGTTAGGTACCACTGGTGAAGGG---CTGGAGTGGGGCGCGCTTTGTGGTTTTGGACCTGGACTAACAATTGAGACAATTGTC---------------------CTTCACAGTATCTCTATTTAA---------------------------------------------------------------------------------------------------------------------------------------------------------------------------------------
>Nisyl_XM_009776625.1.p1
---------------------------------------------------------------------------------------------------------------------------------------------------------------ATGGTCACCGTCGAGGAAGTT---------CGAAGGGCACAGCGTGCT------AAGGGGCCGGCCACC------------------------ATCATGGCCATCGGCACGGCCACTCCTTCGAACTGTGTTGATCAA------------------------------------------------------------------------------------------------------------------------AGCACTTATCCTGATTATTATTTTCGAGTAACTAATAGC------GAGCATATGATTGAACTTAAGGAGAAA------------------TTTAAG---------------------------------CGCATGTGTGACAAATCAATGATTAAGAAAAGGTACATGCACTTAACAGAGGAAATTCTAAAAGAGAATCCCAATATTTGTGAATATATGGCT---CCTTCTCTTGATGCTCGGCAAGATATAGTGGTGGTTGAAATACCAAAATTGGGCAAAGAAGCAGCCCAAAAAGCCATCAAAGAATGGGGCCAGCCCAAGTCCAAAATTACCCATTTGGTCTTTTGCACCACT---AGTGGAGTGGACATGCCGGGGGCC---GACTACCAGCTGACTAAGCTTCTCGGTCTTCGGCCCTCGGTCAAGCGACTCATGATGTACCAACAAGGTTGCTTTGCTGGTGGCACTGTTCTCCGATTGGCCAAGGACTTGGCTGAAAACAACAAGGGCGCTCGAGTCCTTGTTGTTTGCTCGGAG---ATCACTGCGGTCACATTTCGTGGCCCAAGTGACACT---------CATGTGGATAGTATGGTTGGACAAGCCCTTTTTGGTGATGGAGCAGCCGCGATCATTATAGGTTCTGATCTAGTTCCAGGGGTC---GAGAGGCCTTTGTTCGAGCTTGTCTCTTCAGCCCAAACCCTACTCCCGGATAGCGATGGTGCTATC---GACGGTCACCTACGTGAAGTCGGGCTA------ACATTTCACTTGCTC------AAAGATGTTCCTGGATTGATCTCCAAGAACATTGAGAAAAGTCTAATGGAAGCATTCCAACCA---TTGGGC------CTTTCG---------GATTGGAATTCGATTTTTTGGATTGCTCACCCAGGTGGGCCTGCTATTTTGGACCAAGTTGAACTAAAATTGGGCCTAAAGCCCGAAAAACTCCGGGCT---------------ACAAGACAAGTGTTGAGTGACTATGGAAATATGTCTAGCGCTTGTGTTTTGTTTATTTTGGATGAAATGAGAAAGGCCTCAGCAAAAGAAGGGCTTGGTACAACTGGTGAAGGC---CTTGATTGGGGTGTACTTTTTGGTTTTGGGCCTGGGCTAACAGTTGAGACTGTTGTG---------------------CTCCATAGTGTCTCTACTTAA---------------------------------------------------------------------------------------------------------------------------------------------------------------------------------------
>Nisyl_XM_009789215.1.p1
---------------------------------------------------------------------------------------------------------------------------------------------------------------ATGGCCACTGTTGAGGAAATT---------CGTAGGGCACAACGGGCC------GAGGGGCCGGCCACC------------------------GTGTTGGCCATTGGAACAGCCAATCCTCCCAACTGTTTTGATCAA------------------------------------------------------------------------------------------------------------------------AGCACTTGTCCTGACTATTTTTTTCGGGTCACTAACAGT------GAGCACAAAACCGAGCTTAAGGAGAAG------------------TTTAAG---------------------------------CGCATGTGTGACGGAACAATGATAAAAAGGAGGTACTTTCACTTAACAGAGGAAATCTTGGCAAAAAATCCTAATTTTTGTGAATACAAAGCA---CCTTCTTTTAATGCTAGGCAAGAGATAGCAATTGTTGAAGTGCCAAAACTTGGCCAAAAAGCCGCAGAAAAAGCCATCAAAGAATGGGGTCAGTCCAAATCCAAGATTACTCATTTAATCTTTTGCACCACT---AGTGGTGTGGATACTCCTGGGGCC---GACTACCAACTCACTAAACTTCTTGAACTTGACCCTTTAGTCAAGCGATACATGATGTACCAACAAGGCTGTTTTGGTGGTGGCGCTGCTCTACGATTAGCCAAAGACTTAGCCGAGAATAACAAAGGTGCTCGAGTCCTTGTTGTTTGCTCAGAATTAATCAGTTTGCTCGGCTTCCATGCCCCATGTGAAACC---------GAGTTCGAAGTTTTGGTTGGGCAAACTCTCTTTGGTGATGGGGCATCAGCTGTCATTGTCGGTTCAGATCCAATTGTAACTATG---GAAACGCCTTTGTTTGAGCTTGTATTCGCGACTCAAACTCTTCTCCCGGATAGTGGACATGCAATT---ACTGGTAATCTCAATGAGGCTGGGTTG------ATAGCTGAAATACAT------AAGGATACTCCAACGCTAATATCAAAAAACATTGAGAAGATTCTAGTGGGAGTATTCCAGCCT---TTGGGT------ATTTCA---------GATTGGAACTCCATTTTTTGGGTATCTCATGCAGGTGGACGCGCAATTTTGGATCAAATTGAATTAAAATTGGGTCTAAAGCCTGAAAAACTCAAGGCC---------------ACAAGGCATGTGCTAAGCGAATACGGGAACATGAGCAGTGCCTATGTTTTGTTTGTTTTGGACGAGATGAGGAAAGCCTCTATTAAGGAAGGAATGAGTACCACCGGTGAAGGA---CTTGAGTGGGGCGTCCTTTTGGGTTTTGGGCCTGGGCTAACCATTGAGGCGGTCGTC---------------------CTCCGCAGTGTTTCTGTTTAG---------------------------------------------------------------------------------------------------------------------------------------------------------------------------------------
>Nitab_XM_016624553.1.p1
---------------------------------ATGGCAAGCCTTTGCCATATCCCCTTCCAAAAACAAATGTCGAATTGTCGAACTGTCCATCCAATATTTGGACAAAAGTCTCGACTCTTGATAAAAAACCTAGCAAAATCATTTGTTCCGGCAAAAACGGCCACTGTTGAGGAAATT---------CGTAGGGCACAACGGGCG------GAGGGGCCGGCCACC------------------------GTGTTGGCCATCGGAACAGCCACTCCTTCCAATTGTTTTTATCAA------------------------------------------------------------------------------------------------------------------------TGTACCTATCCTGACTATTTTTTCCGTGTCACTAACAGC------GAGCATAAAACCAAGCTTAAGGAGAAG------------------TTTAAG---------------------------------CGCATGTGTGATGGATCAATGATTAAAAAGAGGTATTTACACTTAACAGAGGAAATCTTAAAAAAGAATCCTAATATTTGTGAATACAAAGCA---TCTTCCTTTGATGCTAGGCAAGAAATTGCGATTGTTGAAGTACCAAAACTTGGGCAGGAAGCCGCCGAAAAGGCCATTAAAGAATGGGGGCAGTCTAAGTCCAAGATTACTCATTTGGTGTTTTGCACCACT---ACTAGTGTGGAGATTCCTGGCGCT---GACTATCAACTTACTAAGCTTCTTGGACTTGATCCATCAGTCAAGCGACTCATGATGTATCAACAAGGTTGTTTTGGTGGTGGCTCTTCTCTACGATTAGCCAAGGATTTGGCCGAGAATAACAAGGGTGCTCGCGTCCTTGTTGTTTGCTCAGAA---ATCACTGTGCTCAGCTTTCATGCCCCAAGTGACACC---------GAGTTAGATGTTTTGGTTGGGCAAGCTCTCTTCAGTGATGGTGCATCAGCTGTCATTGTTGGTTCAGATCCAATCCTAACTGTG---GAAAGGCCTTTGTTTGAGATTGTATTCGCAACTCAAACTCTTCTCCCAGATAGTGGACATGCAATC---TATGGTAACCTCTGTGAGTCTGGGCTA------GTAGCCCATATGCAT------AAGGATGTTCCAATACTAGTCTCAAAAGACATTGAGAAGATCATAGAGGAAGTATTCCGGCCT---TTGGGC------ATTTCA---------GATTGGAACTCAATCTTTTGGGTAGCTCATGCGGGTGGACGTGCAATTTTGGATCAAATTGAAGTAAAGTTGGGCCTAAAGCCTGAAAAACTCAGGGCT---------------GCAAGGCATGTCATGAGTGAATATGGGAACATGGGCAGTGCTTGTGTTCTGTTTGTTTTGGATGAGATGAGGAAAGCCTCTATCAAGGAAGGGTTAGGTACCACTGGTGAAGGG---CTGGAGTGGGGCGCGCTTTGTGGTTTTGGACCTGGACTAACAATTGAGACAATTGTC---------------------CTTCACAGTATCTCTATTTAA---------------------------------------------------------------------------------------------------------------------------------------------------------------------------------------
>Nitab_XM_016625162.1.p1
---------------------------------------------------------------------------------------------------------------------------------------------------------------ATGGTGACCGTCGAGGAATTT---------CGTAGGGCGCAATGTGCC------GAGGGTCCGGCCACG------------------------GTCATGGCTATCGGAACAGCCACACCTTCCAACTGTGTTGATCAA------------------------------------------------------------------------------------------------------------------------AGCACTTATCCTGATTATTATTTTCGTATCACTAATAGC------GAGCATAAGGTTGAGCTTAAGGAGAAA------------------TTTAAG---------------------------------CGCATGTGTGAAAAATCAATGATTAAGAAAAGGTACATGCACTTAACAGAGGAAATCTTGAAAGAGAATCCTAATATTTGTGCATACATGGCA---CCTTCCCTTGATGCTAGACAAGACATAGTGGTGGTTGAAGTGCCAAAACTTGGCAAAGAGGCAGCCCAAAAAGCCATCAAAGAATGGGGCCAGCCCAAGTCCAAAATTACTCATTTGGTCTTTTGTACAACT---AGTGGTGTAGACATGCCCGGGTGT---GACTACCAACTCACTAAGCTACTCGGGCTCCGTCCATCGGTCAAGCGGTTCATGATGTACCAACAAGGTTGCTTTGCCGGTGGCACGGTACTCCGGATGGCTAAGGACTTGGCCGAAAACAACAAGGGCGCTCGAGTCCTTGTTGTTTGTTCAGAG---ATCACCGCTGTCACGTTTCGTGGACCCAATGACACC---------CACTTGGATAGTTTAGTTGGGCAAGCCCTTTTTGGTGATGGGGCAGCCGCGGTCATTATAGGTTCTGATCCAATTCCAGAGGTC---GAGAGGCCTTTGTTCGAGCTTGTCTCTGCAGCCCAAACTCTTCTCCCCGATAGCGAAGGCGCTATC---GACGGTCACCTTCGTGAAGTTGGGCTT------ACATTCCACTTACTC------AAAGATGTTCCTGGGCTAATCTCAAAAAACATTGAGAAAAGCCTTGTGGAAGCATTCCAACCT---TTGGGA------ATTTCT---------GATTGGAACTCTTTATTTTGGATTGCTCATCCTGGTGGGCCTGCAATTTTGGACCAAGTTGAACTAAAATTGGGCCTAAAGCAAGAGAAACTAAAGGCT---------------ACAAGAAAAGTATTAAGTAACTATGGCAACATGTCTAGTGCTTGTGTGTTGTTTATTTTGGATGAAATGAGGAAAGCCTCTGCAAAAGAAGGTTTGGGAACTACTGGTGAAGGG---CTTGAATGGGGTGTGCTTTTTGGATTTGGGCCTGGGCTTACAGTTGAGACTGTTGTT---------------------CTCCACAGTGTTGCTACTTAG---------------------------------------------------------------------------------------------------------------------------------------------------------------------------------------
>Nitab_XM_016634418.1.p1
---------------------------------------------------------------------------------------------------------------------------------------------------------------ATGGTCACCGTCGAGGAGGTT---------CGAAGGGCACAGCGTGCT------AAGGGGCCGGCCACC------------------------ATCATGGCCATTGGCACGGCCACTCCTTCGAACTGTGTTGATCAA------------------------------------------------------------------------------------------------------------------------AGCACCTATCCTGATTATTATTTTCGAGTCACTAATAGC------GAACATATGACTGAGCTTAAGGAGAAA------------------TTTAAG---------------------------------CGCATGTGTGACAAATCAATGATTAAGAAAAGGTACATGCACTTAACAGAGGAAATTCTAAAAGAGAATCCCAATATTTGTGAATACATGGCT---CCATCTCTTGATGCTAGGCAAGATATAGTTGTGGTTGAAATACCAAAATTGGGCAAAGAAGCAGCCCAAAAGGCCATCAAAGAATGGGGCCAGCCCAAATCCAAGATTACCCATTTAGTCTTTTGCACCACT---AGTGGAGTAGACATGCCGGGGGCC---GACTACCAGCTCACTAAGCTTCTCGGGCTTCGGCCCTCGGTCAAGCGACTCATGATGTACCAACAAGGTTGCTTTGCTGGCGGCACTGTTCTCCGATTGGCTAAGGACTTAGCCGAAAACAACAAGGGCGCTCGAGTCCTTGTTGTTTGCTCAGAG---ATCACTGCAGTCACGTTTCGTGGCCCAAGTGACACT---------CATTTGGATAGTATGGTCGGGCAAGCCCTTTTCGGTGATGGGGCAGCCGCAATCATTATAGGTTCTGATCCAGTTCCAGGGGTC---GAGAGGCCCTTGTTCGAGCTTGTCTCTGCAGCCCAAACCCTACTCCCGGATAGCGATGGTGCTATC---GACGGTCACCTACGTGAAGTTGGGCTA------ACATTTCACTTACTC------AAAGATGTTCCTGGATTGATCTCCAAGAACATTGAGAAAAGCCTAATGGAAGCATTCCAACCA---TTGGGC------CTTTCG---------GATTGGAACTCGATTTTTTGGATTGCTCACCCAGGTGGGCCTGCTATTTTGGACCAAGTTGAACTAACATTGGGCCTAAAGCCCGAAAAACTTCGGGCT---------------ACAAGACAAGTATTGAGTGACTATGGAAATATGTCTAGTGCTTGTGTTTTGTTTATTTTGGATGAAATGAGAAAGACCTCAGCAAAAGAAGGGTTTGGTACAACTGGAGAAGGC---CTTGATTGGGGTGTACTCTTTGGATTTGGGCCTGGGCTAACAGTTGAGACTGTTGTG---------------------CTTCATAGTGTCTCTGCTTAA---------------------------------------------------------------------------------------------------------------------------------------------------------------------------------------
>Nitab_XM_016638700.1.p1
---------------------------------------------------------------------------------------------------------------------------------------------------------------ATGGCCACTGTTGAGGAAATT---------CGTAGGGCACAACGGGCC------GAGGGGCCGGCCACC------------------------GTGTTGGCCATTGGAACGGCCAATCCTCCCAACTGTTTTGATCAA------------------------------------------------------------------------------------------------------------------------AGCACTAGTCCTGACTATTTTTTTCGTGTCACTAACAGT------GAGCATAAAACTGAGCTTAAGGAGAAG------------------TTTAAG---------------------------------CGCATGTGTGACAGATCAATGATAAAAAGAAGGTACTTTCACTTAACAGAGGAAATCTTGGCAAAAAATCCTAATTTTTGTGAATACAAAGCA---CCTTCCTTTAATGCTAGGCAAGACATAGCGATTGTTGAAGTACCAAAACTTGGCCAAAAAGCCGCCGAAAAGGCCATCAAAGAATGGGGTCAGTCCAAATCCAAGATTACTCATTTGGTCTTTTGCACCACT---AGTGGTGTGGATATTCCTGGTGCT---GACTATCAACTCACTAAACTTCTTGAACTTAGCCTATTAGTCAAGCGATACATGATGTACCAACAAGGTTGTTTTGGTGGTGGTGCTGCTGTCCGATTAGCCAAGGACTTAGCTGAGAATAATAAAGATGCTCGGGTTCTTGTTGTTTGCTCAGAATTAATCAGTTTGCTCGGCTTCCATGCCCCAAATGAAACC---------GAGTCCGAAGTTTTGGTTGGGCAAACTCTCTTTGGTGATGGGGCATCAGCTGTCATTATTGGTTCCGATCCAATTATAACTATA---GAAACGCCTTTGTTTGAGCTTATATTCGCGACCCAAACTCTTCTCCCGGACAGTGGACATGCAATT---ACTGGTAACCTCAATGAGGCCGGGTTG------ATAGCTGAAATACAT------AAGGATACTCCAATGCTAATATCAAAAAACATTGAGAAGATTCTAGTGGGAGCATTCCAGCCT---TTGGGT------ATTTCA---------GATTGGAACTCTATCTTTTGGGTATCCCATGCAGGTGGACGTGCAATTTTGGATCAAATTGAACTAAAATTGGGTCTAAAGCCTGAAAAACTCAAGGCT---------------ACAAGGCATGTCTTGAGTGAATACGGGAACATGAGCAGTGCCTATGTTTTGTTTGTTTTGGACGAGATGAGGAAAGCCTCTACCAGGGAAGGATTGGGTACCACCGGTGAAGGA---CTTGAGTGGGGCGTCCTTTTGGGTTTTGGGCCTGGTCTAACCATTGAGGCGGTCGTC---------------------CTCCGCAGTGTTTCTGTTTAG---------------------------------------------------------------------------------------------------------------------------------------------------------------------------------------
>Nitab_XM_016638898.1.p1
---------------------------------------------------------------------------------------------------------------------------------------------------------------ATGGTGACGGTCGAGGAGTTT---------CGTAGGGCACAACGTGCC------GAGGGTCCGGCCACG------------------------GTCATGGCCATCGGAACAGCCACACCTTCCAACTGTGTTGATCAA------------------------------------------------------------------------------------------------------------------------AGCACTTACCCCGATTACTATTTTCGTATCACTAATAGC------GAGCATAAGACTGAGCTTAAGGAGAAA------------------TTTAAG---------------------------------CGCATGTGTGAAAAATCAATGATTAAGAAAAGGTACATGCACTTAACAGAGGAAATCTTGAAAGAGAATCCTAATATTTGTGCATACATGGCA---CCTTCCCTTGATGCTAGACAAGACATAGTGGTGGTTGAAGTGCCAAAACTTGGCAAAGAGGCAGCCCAAAAGGCCATCAAAGAATGGGGCCAGCCCAAGTCCAAAATTAGTCATTTGGTCTTTTGTACAACT---AGTGGTGTAGACATGCCCGGGTGT---GACTACCAACTCACTAAGCTACTCGGGCTCCGTCCTTCGGTCAAGCGGTTCATGATGTACCAACAAGGTTGCTTTGCCGGTGGGACGGTACTCCGGATGGCTAAGGACTTGGCCGAAAACAACAAGGGCGCTCGAGTCCTTGTTGTTTGCTCAGAG---ATCACCGCTGTCACGTTCCGTGGGCCCAATGACACC---------CACTTGGATAGTTTGGTTGGGCAAGCCCTTTTTGGTGATGGGGCAGCCGCGGTCATTGTAGGTTCTGATCCAATTCCAGATGTC---GAGAGGCCTTTGTTCGAGCTTGTTTCCGCAGCCCAAACCCTACTCCCCGATAGCGAAGGCGCTATC---GACGGTCATCTCCGTGAAGTTGGGCTT------ACATTCCACTTACTC------AAAGATGTTCCTGGGCTTATCTCGAAAAACATTGAGAAAAGCCTTGTGGAAGCATTCCAACCT---TTGGGA------ATTTCT---------GATTGGAACTCTTTATTTTGGATTGCTCACCCTGGTGGGCCTGCCATTTTGGACCAAGTTGAACTAAAATTGGGCCTAAAGCAAGAGAAACTTAAGGCT---------------ACAAGAAATGTATTAAGTAACTATGGCAATATGTCAAGTGCTTGTGTGTTGTTTATTTTGGATGAAATGAGGAAAGCCTCTGCAAAAGAAGGTTTAGGAACTACTGGTGAAGGG---CTTGAATGGGGTGTGCTTTTTGGATTTGGGCCTGGGCTTACAGTTGAGACTGTTGTC---------------------CTTCACAGTGTTGCTACTTAG---------------------------------------------------------------------------------------------------------------------------------------------------------------------------------------
>Nitab_XM_016653399.1.p1
---------------------------------------------------------------------------------------------------------------------------------------------------------------ATGGTCACCGTCGAGGAAGTT---------CGAAGGGCACAGCGTGCT------AAGGGGCCGGCCACC------------------------ATCATGGCCATCGGCACGGCCACTCCTTCGAACTGTGTTGATCAA------------------------------------------------------------------------------------------------------------------------AGCACTTATCCTGATTATTATTTTCGAGTAACTAATAGC------GAGCATATGATTGAACTTAAGGAGAAA------------------TTTAAG---------------------------------CGCATGTGTGACAAATCAATGATTAAGAAAAGGTACATGCACTTAACAGAGGAAATTCTAAAAGAGAATCCCAATATTTGTGAATATATGGCT---CCTTCTCTTGATGCTCGGCAAGATATAGTGGTGGTTGAAATACCAAAATTGGGCAAAGAAGCAGCCCAAAAAGCCATCAAAGAATGGGGCCAGCCCAAGTCCAAAATTACCCATTTGGTCTTTTGCACCACT---AGTGGAGTGGACATGCCGGGGGCC---GACTACCAGCTGACTAAGCTTCTCGGTCTTCGGCCCTCGGTCAAGCGACTCATGATGTACCAACAAGGTTGCTTTGCTGGTGGCACTGTTCTCCGATTGGCCAAGGACTTGGCTGAAAACAACAAGGGCGCTCGAGTCCTTGTTGTTTGCTCGGAG---ATCACTGCGGTCACATTTCGTGGCCCAAGTGACACT---------CATGTGGATAGTATGGTTGGACAAGCCCTTTTTGGTGATGGAGCAGCCGCGATCATTATAGGTTCTGATCTAGTTCCAGGGGTC---GAGAGGCCTTTGTTCGAGCTTGTCTCTTCAGCCCAAACCCTACTCCCGGATAGCGATGGTGCTATC---GACGGTCACCTACGTGAAGTCGGGCTA------ACATTTCACTTGCTC------AAAGATGTTCCTGGATTGATCTCCAAGAACATTGAGAAAAGTCTAATGGAAGCATTCCAACCA---TTGGGC------CTTTCG---------GATTGGAATTCGATTTTTTGGATTGCTCACCCAGGTGGGCCTGCTATTTTGGACCAAGTTGAACTAAAATTGGGCCTAAAGCCCGAAAAACTCCGGGCT---------------ACAAGACAAGTGTTGAGTGACTATGGAAATATGTCTAGCGCTTGTGTTTTGTTTATTTTGGATGAAATGAGAAAGGCCTCAGCAAAAGAAGGGCTTGGTACAACTGGTGAAGGC---CTTGATTGGGGTGTACTTTTTGGTTTTGGGCCTGGGCTAACAGTTGAGACTGTTGTG---------------------CTCCATAGTGTCTCTACTTAA---------------------------------------------------------------------------------------------------------------------------------------------------------------------------------------
>Nitab_XM_016660053.1.p1
---------------------------------------------------------------------------------------------------------------------------------------------------------------ATGGCCACTGTTGAGGAAATT---------CGTAGGGCACAACGGGCC------GAGGGGCCGGCCACC------------------------GTGTTGGCCATTGGAACAGCCAATCCTCCCAACTGTTTTGATCAA------------------------------------------------------------------------------------------------------------------------AGCACTTGTCCTGACTATTTTTTTCGGGTCACTAACAGT------GAGCACAAAACCGAGCTTAAGGAGAAG------------------TTTAAG---------------------------------CGCATGTGTGACGGAACAATGATAAAAAGGAGGTACTTTCACTTAACAGAGGAAATCTTGGCAAAAAATCCTAATTTTTGTGAATACAAAGCA---CCTTCTTTTAATGCTAGGCAAGAGATAGCAATTGTTGAAGTGCCAAAACTTGGCCAAAAAGCCGCAGAAAAAGCCATCAAAGAATGGGGTCAGTCCAAATCCAAGATTACTCATTTAATCTTTTGCACCACT---AGTGGTGTGGATACTCCTGGGGCC---GACTACCAACTCACTAAACTTCTTGAACTTGACCCTTTAGTCAAGCGATACATGATGTACCAACAAGGCTGTTTTGGTGGTGGCGCTGCTCTACGATTAGCCAAAGACTTAGCCGAGAATAACAAAGGTGCTCGAGTCCTTGTTGTTTGCTCAGAATTAATCAGTTTGCTCGGCTTCCATGCCCCATGTGAAACC---------GAGTTCGAAGTTTTGGTTGGGCAAACTCTCTTTGGTGATGGGGCATCAGCTGTCATTGTCGGTTCAGATCCAATTGTAACTATG---GAAACGCCTTTGTTTGAGCTTGTATTCGCGACTCAAACTCTTCTCCCGGATAGTGGACATGCAATT---ACTGGTAATCTCAATGAGGCTGGGTTG------ATAGCTGAAATACAT------AAGGATACTCCAACGCTAATATCAAAAAACATTGAGAAGATTCTAGTGGGAGTATTCCAGCCT---TTGGGT------ATTTCA---------GATTGGAACTCCATTTTTTGGGTATCTCATGCAGGTGGACGCGCAATTTTGGATCAAATTGAATTAAAATTGGGTCTAAAGCCTGAAAAACTCAAGGCC---------------ACAAGGCATGTGCTAAGCGAATACGGGAACATGAGCAGTGCCTATGTTTTGTTTGTTTTGGACGAGATGAGGAAAGCCTCTATTAAGGAAGGAATGAGTACCACCGGTGAAGGA---CTTGAGTGGGGCGTCCTTTTGGGTTTTGGGCCTGGGCTAACCATTGAGGCGGTCGTC---------------------CTCCGCAGTGTTTCTGTTTAG---------------------------------------------------------------------------------------------------------------------------------------------------------------------------------------
>Nitom_NM_001319862.1.p1
---------------------------------------------------------------------------------------------------------------------------------------------------------------ATGGTGACCGTCGAGGAATTT---------CGTAGGGCGCAATGTGCC------GAGGGTCCGGCCACG------------------------GTCATGGCTATCGGAACAGCCACACCTTCCAACTGTGTTGATCAA------------------------------------------------------------------------------------------------------------------------AGCACTTATCCTGATTATTATTTTCGTATCACTAATAGC------GAGCATAAGGTTGAGCTTAAGGAGAAA------------------TTTAAG---------------------------------CGCATGTGTGAAAAATCAATGATTAAGAAAAGGTACATGCACTTAACAGAGGAAATCTTGAAAGATAATCCTAATATTTGTGCATACATGGCA---CCTTCCCTTGATGCTAGACAAGACATAGTGGTGGTTGAAGTGCCAAAACTTGGCAAAGAGGCAGCCCAAAAAGCCATCAAAGAATGGGGCCAGCCCAAGTCCAAAATTACTCATTTGGTCTTTTGTACAACT---AGTGGTGTAGACATGCCCGGGTGT---GACTACCAACTCACTAAGCTACTCGGGCTCCGTCCATCGGTCAAGCGGTTCATGATGTACCAACAAGGTTGCTTTGCCGGTGGCACGGTACTCCGGATGGCTAAGGACTTGGCCGAAAACAACAAGGGCGCTCGAGTCCTTGTTGTTTGTTCAGAG---ATCACCGCTGTCACGTTTCGTGGACCCAATGACACC---------CACTTGGATAGTTTAGTTGGGCAAGCCCTTTTTGGTGATGGGGCAGCCGCGGTCATTATAGGTTCTGATCCAATTCCAGAGGTC---GAGAGGCCTTTGTTCGAGCTTGTCTCTGCAGCCCAAACTCTTCTCCCCGATAGCGAAGGCGCTATC---GACGGTCACCTTCGTGAAGTTGGGCTT------ACATTCCACTTACTC------AAAGATGTTCCTGGGCTAATCTCAAAAAACATTGAGAAAAGCCTTGTGGAAGCATTCCAACCT---TTGGGA------ATTTCT---------GATTGGAACTCTTTATTTTGGATTGCTCACCCTGGTGGGCCTGCAATTTTGGACCAAGTTGAACTAAAATTGGGCCTAAAGCAAGAGAAACTAAAGGCT---------------ACAAGAAAAGTATTAAGTAACTATGGCAACATGTCTAGTGCTTGTGTGTTGTTTATTTTGGATGAAATGAGGAAAGCCTCTGCAAAAGAAGGTTTGGGAACTACTGGTGAAGGG---CTTGAATGGGGTGTGCTTTTTGGATTTGGGCCTGGGCTTACAGTTGAGACTGTTGTT---------------------CTCCACAGTGTTGCTACTTAG---------------------------------------------------------------------------------------------------------------------------------------------------------------------------------------
>Nitom_XM_009610476.2.p1
---------------------------------------------------------------------------------------------------------------------------------------------------------------ATGGCCACTGTTGAGGAAATT---------CGTAGGGCACAACGGGCC------GAGGGGCCGGCCACC------------------------GTGTTGGCCATTGGAACGGCCAATCCTCCCAACTGTTTTGATCAA------------------------------------------------------------------------------------------------------------------------AGCACTAGTCCTGACTATTTTTTTCGTGTCACTAACAGT------GAGCATAAAACTGAGCTTAAGGAGAAG------------------TTTAAG---------------------------------CGCATGTGTGACGGGTCAATGATAAAAAGAAGGTACTTTCACTTAACAGAGGAAATCTTGGCAAAAAATCCTAATTTTTGTGAATACAAAGCA---CCTTCCTTTAATGCTAGGCAAGACATAGCGATTGTTGAAGTACCAAAACTTGGCCAAAAAGCCGCCGAAAAGGCCATCAAAGAATGGGGTCAGTCCAAATCCAAGATTACTCATTTGGTCTTTTGCACCACT---AGTGGTGTGGATATTCCTGGTGCT---GACTATCAACTCACTAAACTTCTTGAACTTAGCCTAGTAGTCAAGCGATACATGATGTACCAACAAGGTTGTTTTGGTGGTGGTGCTGCTGTCCGATTAGCCAAGGACTTAGCTGAGAATAATAAAGATGCTCGGGTTCTTGTTGTTTGCTCAGAATTAATCAGTTTGCTCGGCTTCCATGCCCCAAATGAAACC---------GAGTCCGAAGTTTTGGTTGGGCAAACTCTCTTTGGTGATGGGGCATCAGCTGTCATTATTGGTTCCGATCCAATTATAACTATA---GAAACGCCTTTGTTTGAGCTTATATTCGCGACCCAAACTCTTCTCCCGGACAGTGGACATGCAATT---ACTGGTAACCTCAATGAGGCTGGGTTG------ATAGCTGAAATACAT------AAGGATACTCCAATGCTAATATCAAAAAACATTGAGAAGATTCTAGTGGGAGCATTCCAGCCT---TTGGGT------ATTTCA---------GATTGGAACTCTATCTTTTGGGTATCCCATGCAGGTGGACGTGCAATTTTGGATCAAATTGAACTAAAATTGGGTCTAAAGCCTGAAAAACTCAAGGCT---------------ACAAGGCATGTCTTGAGTGAATACGGGAACATGAGCAGTGCCTATGTTTTGTTTGTTTTGGACGAGATGAGGAAAGCCTCTACCAGGGAAGGATTGGGTACCACCGGTGAAGGA---CTTGAGTGGGGCGTCCTTTTGGGTTTTGGGCCTGGTCTAACCATTGAGGCGGTCGTC---------------------CTCCGCAGTGTTTCTGTTTAG---------------------------------------------------------------------------------------------------------------------------------------------------------------------------------------
>Nitom_XM_009610477.2.p1
---------------------------------------------------------------------------------------------------------------------------------------------------------------ATGGCCACTGTTATGGAATTT---------CGTAGGGCACAACGGGCC------GAGGGGCCGGCCACT------------------------GTGTTGGCCATTGGAACAGCCAATCCTTCCAATTGTTTCGATCAA------------------------------------------------------------------------------------------------------------------------AACACCTATCCTGACTATTTTTTTCGTGTCACTAACAGT------GAGCATAAAACTGAGCTTATGGAGAAG------------------TTTAAG---------------------------------CGCATGTGTGAGGGATCAATGATTAAAAAGAGGTATTTGCACTTAACAGAGGAAATCTTGAAAAAGAATCCTAATATTTGTGAATACAAAGCA---CCTTCCTTTGATGCTAGGCAAGAAATTGCGATTGTTGAAGTACCAAAACTTGGCCAGAAAGCTGCAGAAAATGCCATCAAAGAATGGTGCCAGTTCAAGTCCAAGATTACTCATTTGGTCGTTTGCACCACT---ACTAGTGTGGAGATTCCGGGGGCT---GACTACCAACTCACTAAACTTCTTGCACTTAGTCCATCAGTCAAGCGACTCATGTTGTACCAACAAGGTTGTTTTGGTGGTGGCGCTGCTCTACGATTAGCCAAAGACTTGGCCGAGAATAACAAGGGCGCTCGGGTCCTTATTGTTTGCTCAGAA---ATCACTGTGCTCAGCTTTCATGCCCCAAGTGACACC---------GAGTTAGATGTTTTGGTTGGACAAGCCCTCTTTGGTGATGGGGCATCAGCTGCCATTGTTGGTTCAGATCCAATTATAACGGTA---GAAACGCCTTTGTTTGAGATTATATTCGCGACCCAAACTCTTCTACCAGACACTGGACATGCAATC---TATGGTAACCTCAGTGAGGCTGGGCTA------GTAGCCCATATACAT------AAGGATGTTCCACTACTAATCTCAAAAGATATAGAGAGAATCCTAGAGGAAGTATTCCGGCCT---TTCGGA------ATTTCT---------GATTGGAACTCCATATTTTGGGTAGTTCATGCTGGTGGACGTACAATTTTAGATCAAATTGAAGTAAAGTTGGGCCTAAAGCCTGAAAAACTCAAGGCA---------------ACAAGGCATGTCATGAGTGAATATAGGAACATGGGCAGTGCTTGTGTTTTGTTTGTTTTGGATGAGATGAGGAAAGCCTCTATCAAAAAAGGGTTAGGCACCACTGGTGAAGGG---CTAGAGTGGGGCGTGCTTTGTGGTTTTGGACCTGGGCTAACTATTGAGACAATTGTC---------------------CTTCACAGTATCTCTATTTAG---------------------------------------------------------------------------------------------------------------------------------------------------------------------------------------
>Nitom_XM_009618342.2.p1
---------------------------------------------------------------------------------------------------------------------------------------------------------------ATGGTCACCGTCGAGGAGGTT---------CGAAGGGCACAGCGTGCT------AAGGGGCCGGCCACC------------------------ATCATGGCCATTGGCACGGCCACTCCTTCGAACTGTGTTGATCAA------------------------------------------------------------------------------------------------------------------------AGCACCTATCCTGATTATTATTTTCGAGTCACTAATAGC------GAACATATGACTGAGCTTAAGGAGAAA------------------TTTAAG---------------------------------CGCATGTGTGACAAATCAATGATTAAGAAAAGGTACATGCACTTAACAGAGGAAATTCTAAAAGAGAATCCCAATATTTGTGAATACATGGCT---CCTTCTCTTGATGCTAGGCAAGATATAGTTGTGGTTGAAATACCAAAATTGGGCAAAGAAGCAGCCCAAAAGGCCATCAAAGAATGGGGCCAACCCAAATCCAAGATTACCCATTTAGTCTTTTGCACCACT---AGTGGAGTAGACATGCCGGGGGCC---GACTACCAGCTTACTAAGCTTCTCGGGCTTCGGCCCTCGGTTAAGCGACTCATGATGTACCAACAAGGTTGCTTTGCTGGCGGCACTGTTCTTCGATTGGCTAAGGACTTAGCCGAAAACAACAAGGGCGCTCGAGTCCTTGTTGTTTGCTCAGAG---ATCACTGCAGTCACGTTTCGTGGCCCAAGTGACACT---------CATTTGGATAGTATGGTCGGGCAAGCCCTTTTCGGTGATGGGGCAGCCGCAATCATTATAGGTTCTGATCCAGTTCCAGGGGTC---GAGAGGCCCTTGTTCGAGCTTGTCTCTGCAGCCCAAACCCTACTCCCGGATAGCGATGGTGCTATC---GACGGTCACCTACGTGAAGTTGGGCTA------ACATTTCACTTACTC------AAAGATGTTCCTGGATTGATCTCCAAGAACATTGAGAAAAGCCTAATGGAAGCATTCCAACCA---TTGGGC------CTTTCG---------GATTGGAACTCGATTTTTTGGATTGCTCACCCAGGTGGGCCTGCTATTTTGGACCAAGTTGAACTAACATTGGGCCTAAAGCCCGAAAAACTTCGGGCT---------------ACAAGACAAGTATTGAGTGACTATGGAAATATGTCTAGTGCTTGTGTTTTGTTTATTTTGGATGAAATGAGAAAGACCTCAGCAAAAGAAGGGTTTGGTACAACTGGAGAAGGC---CTTGATTGGGGTGTACTCTTTGGATTTGGGCCTGGGCTAACAGTTGAGACTGTTGTG---------------------CTTCATAGTGTCTCTGCTTAA---------------------------------------------------------------------------------------------------------------------------------------------------------------------------------------
>Oleur_XM_022997057.1.p1
---------------------------------------------------------------------------------------------------------------------------------------------------------------ATGTTCACCGTTGAGGAGGTT---------CGCCGCGCTCAAAGGGCT------GAAGGTCCCGCCACC------------------------ATCATGGCTATCGGGACAGCAACGCCTTCGAATTGTGTCTACCAG------------------------------------------------------------------------------------------------------------------------AGCACTTATCCAGATTACTATTTCCGCATCACAAATAGT------GAACACAAAACAGAGCTTAAAGAAAAA------------------TTTAAA---------------------------------CGCATGTGTGATAAATCGATGATCAGAAAACGTTACATGCACTTGACAGAAGAAATCCTGAAAGAGAACCGGCACATATGTGAATACAAGGCA---CCTTCACTAGATGCAAGGCAAGATATTGTGGTTGTGGAAGTGCCAAAACTAGGCAAAGAAGCTGCCCAAAAAGCAATCAAAGAATGGGGCCAGCCTAAATCAAAAATCACCCATTTAATCTTCTGCACCACC---AGTGGGGTGGACATGCCCGGCGCG---GACTACCAACTCACCAAACTCCTCGGTCTTCGCCCCTCGGTGAAACGCTTCATGATGTACCAACAGGGCTGCTTCGCCGGCGGCACAGTCTTGCGCATGGCCAAGGACTTGGCGGAGAACAATAAAGGGGCACGGGTTTTGGTAGTATGCTCGGAA---ATTACAGCGGTTACTTTCCGGGGACCGGATGACACT---------CATTTGGATAGTCTAGTTGGGCAGGCACTGTTTGGCGACGGCGCCGCCGCCGTGATTGTGGGTTCAGACCCGGTGATTGGGGTG---GAGCGGCCACTTTTTCAGTTGGTTTCAGCCGCACAAACTATACTACCAGATAGTGAAGGTGCCATT---GATGGCCATTTACGTGAGGTTGGATTA------ACATTTCATCTTCTC------AAGGATGTTCCGGGATTGATATCAAAGAACATTGAAAAAAGCCTGACTGAAGCATTCCAGCCT---CTAGGT------ATATCT---------GATTGGAACTCGATTTTCTGGATTGCTCATCCTGGTGGTCCAGCAATTTTGGACCAAGTGGAAGAAAAATTAGCCCTAAACCCCGAAAAATTACGTTCA---------------ACTAGACACGTGTTAAGCGAGTATGGAAACATGTCAAGTGCATGCGTTCTGTTTATCCTGGATGAGATGAGAAAGTCCGCCACCAAGGAGGGAATGACCACCACCGGGGAGGGT---CTAGACTGGGGTGTTTTGTTTGGGTTTGGACCGGGGCTAACAGTGGAGACGGTGGTG---------------------CTGCACAGTGAGCCACTTAATTAA------------------------------------------------------------------------------------------------------------------------------------------------------------------------------------
>Oleur_XM_022997058.1.p1
---------------------------------------------------------------------------------------------------------------------------------------------------------------ATGTTCACCGTTGAGGAGGTT---------CGCCGCGCTCAAAGGGCT------GAAGGTCCCGCCACC------------------------ATCATGGCTATCGGGACAGCAACGCCTTCGAATTGTGTCTACCAG------------------------------------------------------------------------------------------------------------------------AGCACTTATCCAGATTACTATTTCCGCATCACAAATAGT------GAACACAAAACAGAGCTTAAAGAAAAA------------------TTTAAA---------------------------------CGCATGTGTGATAAATCGATGATCAGAAAACGTTACATGCACTTGACAGAAGAAATTCTGAAAGAGAATCCTCACATGTGTGAATACATGGCA---CCATCACTCGATGCAAGGCAAGATATTGTGGTGGTGGAAGTGCCAAAACTAGGCAAGGAAGCTGCACAAAAAGCAATCAAGGAATGGGGCCAGTCTAAGTCAAAAATCACCCATTTAGTCTTCTGCACCACC---AGTGGGGTGGACATGCCCGGCGCG---GACTACCAACTCACCAAACTCCTCGGTCTTCGCCCCTCGGTGAAACGCTTCATGATGTACCAACAGGGCTGCTTCGCCGGCGGCACAGTCTTGCGCATGGCCAAGGACTTGGCGGAGAACAATAAAGGGGCACGGGTTTTGGTAGTATGCTCGGAA---ATTACAGCGGTTACTTTCCGGGGACCGGATGACACT---------CATTTGGATAGTCTAGTTGGGCAGGCACTGTTTGGCGACGGCGCCGCCGCCGTGATTGTGGGTTCAGACCCGGTGATTGGGGTG---GAGCGGCCACTTTTTCAGTTGGTTTCAGCCGCACAAACTATACTACCAGATAGTGAAGGTGCCATT---GATGGCCATTTACGTGAGGTTGGATTA------ACATTTCATCTTCTC------AAGGATGTTCCGGGATTGATATCAAAGAACATTGAAAAAAGCCTGACTGAAGCATTCCAGCCT---CTAGGT------ATATCT---------GATTGGAACTCGATTTTCTGGATTGCTCATCCTGGTGGTCCAGCAATTTTGGACCAAGTGGAAGAAAAATTAGCCCTAAACCCCGAAAAATTACGTTCA---------------ACTAGACACGTGTTAAGCGAGTATGGAAACATGTCAAGTGCATGCGTTCTGTTTATCCTGGATGAGATGAGAAAGTCCGCCACCAAGGAGGGAATGAGCACCACCGGGGAGGGT---CTAGACTGGGGTGTTTTGTTTGGGTTTGGACCGGGGCTAACAGTGGAGACAGTGGTG---------------------CTGCACAGTGAGCCACTTAATTAA------------------------------------------------------------------------------------------------------------------------------------------------------------------------------------
>Oleur_XM_023002817.1.p1
---------------------------------------------------------------------------------------------------------------------------------------------------------------ATGGTAACTGTCGAGGAGTTT---------CGCCAAGCTCAAAGGGCT------GAAGGGCCCGCCACC------------------------ATCATGGCTATCGGGACAGCAACGCCGTTGAATTGCGTCGACCAG------------------------------------------------------------------------------------------------------------------------AGCACTTATCCGGATTACTATTTCCGCATCACAGATAGT------GAACACAAAACTGAGCTTAAAGAAAAA------------------TTTAAG---------------------------------CGCATGTGTGATAAATCGATGATAAAAAAACGTTACATGCACTTGACAGAAGAAATTCTGAAAGAGAATCCTCACATGTGTGAATACATGGCA---CCATCACTCGATGCAAGGCAAGATATTGTGGTGGTGGAAGTGCCAAAACTAGGCAAGGAAGCTGCACAAAAAGCAATCAAGGAATGGGGCCAGTCTAAGTCAAAAATCACCCATTTAGTCTTCTGCACCACC---AGTGGGGTGGACATGCCCGGCGCC---GACTACCAACTCACCAAGCTCCTCGGCCTTCGCCCCTCCGTGAAACGCTTCATGATGTACCAACAGGGTTGCTTCGCCGGTGGCACCGTCCTGCGCATGGCTAAGGACTTGGCAGAGAACAACAAAGGGGCACGGGTTCTTGTAGTGTGCTCGGAA---ATTACTGCAGTTACATTCCGGGGACCGAATGACACT---------CATTTGGACAGTCTAGTTGGGCAGGCACTGTTTGGCGACGGCGCAGCCGCCGTGATTGTGGGTTCTGACCCGGTGATCGGGGTG---GAAAGGCCACTTTTTCAGCTCGTTTCAGCCGCACAAACTATATTACCAGATAGTGAAGGTGCCATT---GATGGCCATTTACGTGAAGTTGGATTA------ACATTTCACCTTCTC------AAGGATGTTCCGGGATTGATATCGAAGAACGTTGAAAAAAGCCTGACTGAAGCATTCCAGCCT---TTAGGT------ATTTCT---------GATTGGAATTCAATTTTTTGGATTGCTCATCCTGGCGGTCCAGCAATTTTGGACCAAGTTGAAGCAACATTAGCCCTAAAACCCGAAAAATTGCGATCA---------------ACTAGACATGTGTTAAGCGAGTATGGGAACATGTCAAGCGCTTGTGTGCTTTTTATCTTGGATGAGATGAGGAGGTCCGCCACCAAAGGGGGGATGAGTACCACCGGAGAGGGG---CTGGACTGGGGTGTTTTGTTTGGGTTTGGACCGGGGCTAACGGTCGAAACCGTGGTG---------------------CTGCATAGTGTGCCAATTTACTAG------------------------------------------------------------------------------------------------------------------------------------------------------------------------------------
>Oleur_XM_023018865.1.p1
---------------------------------------------------------------------------------------------------------------------------------------------------------------ATGGTTACGGTCGAGGATATT---------CGTCGTGCTCAACGGGCT------GAAGGGCCAGCCACG------------------------ATAATGGCCATCGGCACTGCAACACCAACAAATTGCGTCGACCAG------------------------------------------------------------------------------------------------------------------------AGCTCGTATCCAGATTTCTATTTTCGGATCACTAATAGT------GAACACATGACCGATCTTAAAGAAAAA------------------TTCAAG---------------------------------CGCATGTGTGATAAATCCATTATCAAGAAACGTTACATGTACTTAAATGAAGAAATCTTGAAGGAGAATCCAAATATGTGTGCATATATGGCT---CCATCCCTTGATGCTAGGCAGGATATTGTGGTAGTGGAAGTCCCTAAACTAGGCAAAGAAGCTGCCCAGAGGGCAATCAAGGAATGGGGTCAGCCCAAATCGAAAATCACTCACCTCGTCTTCTGCACCACG---AGTGGGGTCGACATGCCTGGCGCG---GACTACCAGCTGACCAAACTCCTCGGGCTCCGTTCTTCTGTCAAACGCTTCATGATGTACCAACAAGGTTGCTTTGCTGGAGGCACTGTCTTGCGCATGGCCAAGGACCTAGCGGAGAACAACAAAGGAGCCCGTGTACTCGTGGTTTGCTCAGAG---ATCACTGCTGTCACGTTTCGTGGCCCAAGTGAGATA---------CACTTGGACAGCCTTGTGGGTCAGGCCCTGTTTGGGGATGGCGCGGCTGCTGTTATAGTCGGTTCCGACCCGGTGGTCGGGGTT---GAGCAACCACTTTTTCAGTTGGTTTCAGCTGCTCAAACTATTCTTCCAGATAGCGAGGGTGCAATT---GATGGACATTTACGTGAAGTGGGACTA------ACATTTCATCTCCTA------AAAGATGTTCCTGGCCTGATATCGAAGAACATTGAGAAAAGTCTAAAAGAGGCATTTGATCCT---CTAAAC------ATATCT---------GATTGGAACTCAATTTTCTGGATTGCACATCCTGGTGGGCCTGCAATTTTAGATCAGGTGGAGTCAAAATTGGGCCTGAAGCCCGAAAAACTTCGGTCG---------------ACCAGGCACGTCTTAAGTGAGTATGGGAACATGTCGAGCGCCTGTGTGTTGTTTATTATGGATGAAATGAGGAAGTCCTCTACCAAGGAGGGGCTGTGCACAAGTGGTGAAGGG---TTTGAGTGGGGAGTACTATTCGGGTTCGGGCCGGGCCTGACAGTTGAGACCGTGGTG---------------------CTGCATAGTGTGTCAGTTTGA---------------------------------------------------------------------------------------------------------------------------------------------------------------------------------------
>Potri_XM_002299161.3.p1
---------------------------------------------------------------------------------------------------------------------------------------------------------------------------------------------------------------------------ATGGCATCC------------------------ATTCTAGCTATTGGCACTGCAAATCCACCCAACTGTTTCGACCAG------------------------------------------------------------------------------------------------------------------------GCTGACTATCCAGACTTCTACTTCCGAGTCACTAAAAGC------GAGCACATGACACAGTTAAAGGACAAG------------------TTCAAG---------------------------------AGAATATGTGAAAAATCCAAAATAAGGAAACGTTACATGTATATCACCGAAGATACTATCAAGAAGAACCCAAGCTTAAGCACCTACGATGCC---GCGTCCCTCGATGCGCGTCAAGAAATTCTGGTCACTGAGGTACCCAAGCTCGGCAAGGAAGCAGCATTGAAGGCCATTGAAGAATGGGGCCAGCCCAAATCAAAGATCACCCACCTTATATTTTGCACTTCT---TCAGGTACCCATATGCCAGGTGCA---GATCATGAGCTTACTAAGCTCCTTGGCCTTGAACGTTCTGTCAAGAGATTCATGATGTATCAACAAGGCTGCTTCACAGCAGCCCTAGCCCTCCGCCTTTCCAAAGACCTTGCTGAGAATAATCCCGGGGCACGTGTTCTCATCGTGTGTTCTGAG---AACATGACTGTTTGTTTCCGAGCACCATCTGAGACT---------CACTTGGATATTCTTGTAGGCTCTGCGATTTTCTCTGACGGTGCTGCTGCTATCATTGTTGGGGCTGATCCTGACACAGCTACC---GAGCGCCCATTATTTCAACTTGTGTCAGCCGAGCAGTGTATTGTTCCTGACTCGGATGATGGAATA---GTTGGTCACATACGTGAAATGGGGATT------TCCTATTACTTGCAT------AAAATGGTGCCCAAAATCGTTGCGGAAGGCGCTGCGCAATGCTTGGTGGAGACATTCAATGCTCGATATGGG------ATCAAG---------GACTGGAATTCTCTGTTTTACGTTGTCCATCCTGGAGGTACAGGCGTTTTGAACAAGTTTGAAGAGCACATTGGCTTGACGAAAGATAAATTGAGAGCA---------------TCTCGGCATGTGCTATCTGAGTATGGAAACATGTGGGGTCCAAGTATGTTCTTCGTTCTTGATGAGATGAGGAGAAGATCAGCCAAGGAAGGGAAAGCCACCACTGGAGAAGGA---TTGGATCTAGGTGTGCTGTTCGGGTTCGGCCCTGGCGTAACTATCGAGACCATAGTG---------------------CTCCGTAGTTTCGCTACGGATTGA------------------------------------------------------------------------------------------------------------------------------------------------------------------------------------
>Potri_XM_002299245.3.p1
---------------------------------------------------------------------------------------------------------------------------------------------------------------ATGGTGACCGTTGATGAAATT---------CGGAAGGCGCAGAGGGCA------GAGGGCCCTGCCACC------------------------ATCTTGGCCATTGGAACATCAACCCCTCCGAATTGTGTTGATCAA------------------------------------------------------------------------------------------------------------------------AGCACCTATCCTGACTATTATTTTCGTATCACCAACAGC------GAGCATAAGGTGGAGCTTAAAGAAAAG------------------TTCAAG---------------------------------CGAATGTGCGAGAAATCCATGATCAAGAAGAGGTACATGCACTTGACTGAGGAGATCTTGAAAGAAAATCCTAGTGTGTGCGAATACATGGCA---CCTTCATTGGATGCTAGGCAGGACATGGTGGTGGTCGAGGTACCAAAGTTGGGCAAAGAAGCAGCTGCCAAGGCCATCAAGGAATGGGGCCAGCCCAAGTCCAAAATAACCCATTTGGTCTTTTGCACAACC---AGTGGTGTTGACATGCCCGGGGCT---GACTATCAACTCACTAAGCTCTTGGGTCTTCGCTCATCAGTAAAACGTTTCATGATGTACCAGCAAGGTTGTTTTGCTGGTGGGACGGTGCTCCGCCTAGCTAAAGACCTTGCTGAAAACAACAAAGGTGCTCGCGTGCTAGTCGTGTGCTCAGAA---ATAACAGCAGTGACATTTCGTGGCCCTAGTGACACC---------CACCTCGATAGTCTTGTGGGTCAAGCGTTGTTTGGTGACGGCGCAGCTGCTATCATAATAGGCTCGGATCCTGTGCTGGGGGTC---GAGAAGCCTTTGTTTGAGCTGGTGTCTGCCGCCCAGACTATTCTACCCGATAGTGAGGGGGCTATA---GATGGACATCTTCGCGAAGTTGGGCTT------ACATTTCACCTTCTC------AAGGATGTGCCCGGGCTTATTTCAAAAAATATTGAAAAGAGTCTAACCGAGGCTTTCAAGCCC---TTGGGC------ATCTCG---------GATTGGAACTCCCTTTTCTGGATTGCGCACCCTGGTGGGCCCGCAATTCTGGACCAGGTGGAGGCTAAGTTGGAGCTTAAACCTGAAAAACTGCGAGCC---------------ACTCGACAAGTACTGGCTGACTATGGTAACATGTCCAGTGCATGTGTGCTATTTATTTTGGACGAGATGAGGAAGAAATCTGCCAAGGACGGGCTTAAATCTACTGGAGAAGGG---TTGGAATGGGGCGTCCTTTTCGGGTTCGGGCCTGGGCTTACTGTTGAGACAGTGGTG---------------------CTCCACAGTCTGCCTGCCACAATTTAG---------------------------------------------------------------------------------------------------------------------------------------------------------------------------------
>Potri_XM_002299246.3.p1
---------------------------------------------------------------------------------------------------------------------------------------------------------------ATGGTGACCGTCGACGAAGTT---------CGGAAGGCTCAACGGGCA------GAGGGCCCTGCCGTG------------------------ATCCTGGCTATCGGAACATCAACCCCTCCAAACTGTGTTGATCAA------------------------------------------------------------------------------------------------------------------------AGCACGTACCCTGACTACTACTTTCGCATCACAAACAGT------GAGCATAAGGTCGAGCTTAAAGAAAAG------------------TTCAAG---------------------------------CGAATGTGCGAGAAATCCATGATCAAGAAGAGGTACATGCACTTGACTGAGGAGATCTTGAAAGAAAATCCTAGTGTGTGCGAATACATGGCA---CCTTCATTGGATGCTAGGCAGGACATGGTGGTGGTCGAGGTACCAAAGTTGGGCAAAGAAGCAGCTGCCAAGGCCATCAAGGAATGGGGCCAGCCCAAGTCCAAAATAACCCATTTGGTCTTTTGCACAACC---AGTGGTGTTGACATGCCCGGGGCT---GACTATCAACTCACTAAGCTCTTGGGTCTCCGCTCATCGGTAAAACGTTTCATGATGTACCAGCAAGGTTGTTTTGCTGGTGGGACGGTGCTCCGCCTAGCTAAAGACCTTGCCGAGAACAACAAAGGTGCTCGTGTGCTAGTCGTGTGCTCAGAA---ATAACAGCAGTGACATTTCGTGGTCCTAGTGACACT---------CACCTTGATAGCCTTGTGGGTCAAGCGTTGTTTGGCGACGGCGCAGCTGCTATCATAATAGGCTCGGACCCTGTGCTGGGGGTC---GAGAAGCCTTTGTTTGAGCTGGTGTCTGCCGCCCAGACTATTCTACCCGATAGTGATGGGGCTATA---GATGGACATCTTCGTGAAGTTGGGCTT------ACATTTCACCTTCTC------AAGGATGTGCCCGGGCTTATTTCAAAAAATATTGAAAAGAGTCTAACCGAGGCTTTCAAGCCC---TTGGGC------ATCTCG---------GATTGGAACTCCCTTTTCTGGATTGCGCACCCTGGTGGGCCCGCAATTCTGGACCAGGTGGAGGCTAAGTTGGAGCTTAAACCTGAAAAACTGCGAGCC---------------ACTCGACAAGTACTGGCTGACTATGGTAACATGTCCAGTGCATGTGTGCTATTTATTTTGGACGAGATGAGGAAGAAATCTGCCAAGGACGGGCTTAAATCTACTGGAGAAGGG---TTGGAATGGGGCGTCCTTTTCGGGTTCGGGCCTGGGCTTACTGTTGAGACTGTCGTG---------------------CTCCATAGTGTGGCTTCTATCTAG------------------------------------------------------------------------------------------------------------------------------------------------------------------------------------
>Potri_XM_002303783.3.p1
---------------------------------------------------------------------------------------------------------------------------------------------------------------ATGGTGACCGTCGATGAGGTT---------CGGAAGGGGCAACGGGCA------GAGGGTCCTGCCACG------------------------ATCATGGCCATTGGAACATCAAACCCTCCGAACTGTGTTGATCAA------------------------------------------------------------------------------------------------------------------------AGCACCTACCCTGACTACTACTTTCGCGTCACAAACAGT------GAGCATAGGGCGGAACTTAAAGAAAAA------------------TTCAAG---------------------------------CGAATGTGCGAGAAGTCCATGATCAAGAAGCGGTACATCTACTTGACCGAGGACATGTTGAAGGAAAATCCTGATATGCGCGCCTACATGGCA---CCTTCATTGGATGCCAGGCAAGATATGGTGGTGGTGGAGGTACCAAAGTTAGGCAAAGAAGCAGCTACCAAGGCCATCAAGGAATGGGGACAGTCCAAGTCCAAAATAACTCATCTAGTGTTTTGCACAACC---AGTGGTGTGGACATGCCCGGGGCT---GACTATCAGCTCACTAAACTTTTAGGCCTTCGTCCATCAGTCAAACGTTTGATGATGTATCAACAAGGTTGTTTTGCTGGTGGCACGGTGCTCCGCCTAGCTAAGGACCTCGCCGAAAACAACAAAGGTGCTCGTGTGTTAGTCGTGTGCTCTGAA---ATAACAGCCATTATATTTCGAGGCCCTAACGATACC---------CATCTTGATAGCCTTATTGGTCAAGCATTGTTCGGTGATGGCGCGGCTGCTATCATAATAGGCTCTGACCCAGTGGTAGGAGTC---GAGAAGCCTTTATTTGAGATAGTCTCTGCAGCCCAAACTATTCTACCCAACAGCGATGGGGCTATA---GATGGACATCTCCGTGAAGCCGGGCTT------ACATTTCATCTTCTC------AAGGATGTTCCCGGGCTTATTTCAAATAATGTTGAGAAGAGCCTGACGGAGGCGTTCAAGCCT---CTAGGC------ATCTCG---------GACTGGAACTCTCTTTTCTGGATAGCGCACCCTGGTGGACCAGCAATTCTAGACCAGGTGGAGGCTAAGTTGGGGCTGAAACCAGAGAAACTGCGAGCC---------------ACTAGACATGTGCTGAGTGAGTATGGAAATATGTCGAGCGCATGTGTGCTGTTTATTCTGGATGAGATGAGAAAGAAATCTGCTGAGGATGGGCTGCAATCTACTGGAGAAGGG---CTGGAATGGGGTGTGCTTTTTGGGTTTGGGCCTGGGCTCACTGTTGAGACTGTGGTG---------------------CTCCACAGTGTGGCTACTAGAGTGTAG---------------------------------------------------------------------------------------------------------------------------------------------------------------------------------
>Potri_XM_002303784.3.p1
---------------------------------------------------------------------------------------------------------------------------------------------------------------ATGGTGACCGTTGATGAAATT---------AGGAAGACGCAACGGGCG------GAGGGTCCTGCCACC------------------------ATCATGGCCATAGGAACATCGACCCCTCCAAACTGTGTTGATCAA------------------------------------------------------------------------------------------------------------------------AGCACGTACCCTGACTATTATTTTCGCATCACAAACAGT------GAGCATAAGGCGGAGCTTAAAGAAAAA------------------TTCAAG---------------------------------CGAATGTGTGAGAAATCCATGATCAAGAAGCGGTACATGTACTTGACTGAGGAGATCTTGAAAGAAAATCCTAGTGTGTGTGAATACATGGCG---CCTTCATTGGATGCTAGACAGGACATGGTGGTGGTCGAGGTACCAAGGTTGGGTAAAGAAGCAGCTACCAAGGCCATCAAGGAATGGGGTCAACCCAAGTCCAAAATAACCCATCTAGTGTTTTGCACAACT---AGTGGCGTGGACATGCCCGGGGCT---GACTATCAACTTACTAAACTTTTAGGCCTCCGCTCATCGGTCAAACGTTTTATGATGTATCAACAAGGTTGTTTCGCTGGTGGCACGGTGCTCCGTCTTGCTAAGGACCTCGCCGAGAACAACAAAGGTGCTCGTGTGCTAGTCGTGTGCTCTGAA---ATAACAGCCGTGACATTTCGAGGCCCTAGCGATACT---------CATCTTGATAGCCTTGTTGGTCAAGCATTGTTTGGCGATGGCGCAGCTGCTCTTATAATAGGCTCTGACCCAGTGATAGGAGTC---GAGAAGCCTTTATTTGAGCTAGTCTCAGCAGCCCAAACTATTCTACCCGACAGCGATGGGGCTATA---GATGGACATCTCCGTGAAGTTGGGCTT------ACATTTCACCTCCTC------AAGGATGTTCCTGGGCTTATTTCAAAGAATGTTGAGAAGAGCCTGACTGAGGCGTTCAAGCCT---CTAGGC------ATCTCG---------GACTGGAACTCCCTTTTCTGGATAGCGCACCCTGGTGGACCGGCAATTCTAGACCAGGTGGAGGCTAAGTTGGCGCTGAAACCAGAGAAACTGCGAGCC---------------ACTCGACATGTGCTGAGTGAGTATGGAAATATGTCCAGCGCATGTGTGCTGTTTATTTTGGATGAGATGAGAAAGAAATCTGCTGAGGATGGGCTGCAATCTACTGGAGAAGGG---CTGGAATGGGGTGTGCTTTTTGGGTTTGGGCCTGGGCTCACTGTTGAGACTGTGGTG---------------------CTCCACAGTGTGGCTCCAACAATCTAG---------------------------------------------------------------------------------------------------------------------------------------------------------------------------------
>Potri_XM_002303785.3.p1
---------------------------------------------------------------------------------------------------------------------------------------------------------------ATGGTGACCGTTGATGAAATT---------CGGAAGTCGCAACGGGCG------GAGGGTCCTGCCACC------------------------ATCATGGCCATAGGAACATCAACCCCTCCAAACTGTGTTGATCAG------------------------------------------------------------------------------------------------------------------------AGCACGTATCCTGAATATTATTTTCGCATCACAAACAGT------GAGCATAAGGCGGAGCTTAAAGAAAAA------------------TTCAAG---------------------------------CGAATGTGTGAGAAATCCATGATCAAGAAGCGGTACATGTACTTGACTGAGGAGATCTTGAAAGAAAATCCTAGTGTGTGTGAATACATGGCA---CCTTCATTGGATGCTAGACAGGACATGGTGGTGGTGGAGGTACCAAAGTTAGGGAAAGAAGCAGCTACCAAGGCCATCAAGGAATGGGGTCAGCCCAAGTCCAAAATAACTCATTTGGTGTTTTGCACAACC---AGTGGTGTGGACATGCCCGGGGCT---GACTATCAGCTCACTAAGCTTTTGGGTCTCCGCTCATCGGTCAAACGTTTTATGATGTATCAACAAGGTTGTTTTGCTGGTGGCACGGTGCTCCGCCTTGCTAAGGACCTCGCCGAGAACAACAAAGGCGCTCGTGTGCTAGTCGTGTGCTCTGAA---ATAACAGCCGTGACATTTCGAGGCCCTAGCGATACT---------CATCTTGATAGCCTTGTTGGTCAAGCATTGTTTGGCGATGGCGCAGCTGCTCTTGTAATAGGCTCTGATCCAGTGATAGGAGTC---GAGAAGCCTTTATTTGAGCTAGTCTCAGCAGCCCAAACTATTCTACCCGACAGCGATGGGGCTATA---GATGGACATCTCCGTGAAGTTGGGCTT------ACATTTCACCTCCTC------AAGGATGTTCCTGGGCTTATTTCAAAGAATGTTGAGAAGAGCCTGACTGAGGCGTTCAAGCCT---CTGGGC------ATCTCG---------GACTGGAACTCCCTTTTCTGGATAGCGCACCCTGGTGGACCAGCAATTCTAGACCAGGTGGAGGCTAAGTTGGCGCTGAAACCAGAGAAACTGCGAGCC---------------ACTAGACATGTGCTGAGTGAGTATGGAAATATGTCGAGTGCCTGTGTTCTGTTTATTTTGGATGAGATGAGAAAGAAATCTGCTGAGGATGGGCTTCAATCTACTGGAGAAGGG---CTGGAATGGGGTGTGCTTTTTGGGTTTGGGCCTGGGCTCACTGTTGAGACTGTGGTG---------------------CTCCACAGCGTGGCTCCAACAATCTAG---------------------------------------------------------------------------------------------------------------------------------------------------------------------------------
>Potri_XM_002321045.3.p1
------------------------------------------------------------------------------------------------------------------------------------------------------------ATGGCACCGTCGATTGAGGAGATC---------AGAAAGGCCCAGCGAGCC------AGTGGTCCAGCCACC------------------------ATCCTGGCCATTGGCAAGGCCACCCCGGCCAACTGTGTCTCCCAG------------------------------------------------------------------------------------------------------------------------GCTGACTATCCTGACTACTACTTCCGGATCACCAACAGT------GAACACATGACTGAGTTGAAGGAGAAA------------------TTCAAA---------------------------------CGCATGTGTGACAAATCTATGATCAAGAAACGGTACATGCACCTAACGGAGGAGATACTGAAAGAGAACTCTAGCATGTGTGAATACATGGCT---CCGTCTCTTGATGCACGCCAAGACATGGTGGTTGTGGAGGTGCCAAAGCTAGGAAAAGAAGCAGCAGCTAAGGCTATAAAAGAGTGGGGTCAGCCAAAATCCAAGATCACCCACCTTGTATTCTGTACAACC---TCAGGTGTAGACATGCCAGGTGCT---GACTACCAGCTCACCAAGCTCCTCGGCCTGCGTTCCTCCGTAAAGAGATTCATGATGTATCAGCAGGGCTGCTTCGCCGGCGGGACCGTCCTTCGCTTAGCTAAGGACTTGGCTGAGAACAACAAGGGCTCACGCGTTCTTGTTGTCTGCTCTGAG---ATCACTGCTGTCACTTTTCGTGGACCATCTGATACT---------CACTTGGATTCAATGGTAGGTCAAGCGCTTTTTGGCGATGGTGCTGCAGCAGTTATTGTAGGTGCTGATCCTGACACTTCCATT---GAGCGTCCATTATTCCAGATTGTTTCAGCCGCACAAACCATCCTTCCTGACTCTGATGGGGCCATC---GATGGACACTTACGTGAGGTTGGTTTA------ACCTTTCATCTGCTA------AAGGATGTTCCTGGGCTAATCTCAAAGAACATAGAGAAAAGCCTGGTTGAAGCATTCGCTCCA---ATTGGT------ATCAAC---------GATTGGAACTCCATATTTTGGATTGCACACCCTGGTGGCCCCGCGATTCTTGACCAGGTTGAGATTAAGCTAGATCTAAAGGAAGAGAAACTGAGAGCT---------------ACAAGAAACGTCCTGAGTGATTATGGCAACATGTCAAGTGCTTGTGTTTTGTTTATCTTGGACGAGATGAGAAACAAGTCTCTCGAGGAAGGGAAAAGCACCACCGGTGAAGGG---CTTGAGTGGGGTGTTTTGTTTGGATTCGGACCAGGACTCACCGTTGAGACAGTGGTG---------------------TTACACAGCGTTCCAGTAGAACAAACAATTTACTCATGA---------------------------------------------------------------------------------------------------------------------------------------------------------------------
>Potri_XM_006377012.2.p1
---------------------------------------------------------------------------------------------------------------------------------------------------------------ATGGCACTGGTAGACGAGATT---------CGGAAAGCGCAGCGCGCT------CGAGGTCCAGCAATG------------------------GTCCTAGCAATTGGCACTGCAGTGCCTGTAAATTGTTTCTACCAG------------------------------------------------------------------------------------------------------------------------GCTGACTATCCTGATTACTTCTTTCGAGTCACCAAAACT------GAGAACTTAACTGAGCTAAAAGCCAAG------------------TTCGAG---------------------------------CGTATATGTCAAAAATCAATGATCAACAAACGCTACATGCACCTCACGGAAGAAATGATCAAAGAAAACCCTGAAATTGGTAACTTTATGACT---CCTTCTCTCAATGTACGTCAGGATATAGTACTTGCAGAGGTGCCCAAGCTTGGAAAGGAAGCAGCTCTGAAAGCTATCCAAGAATGGGGGCACCCCATGTCAAAGATCACACACCTGGTATTCTGCACAACT---TCAGGTGTACACATGCCTGGTGCA---GACTATCAACTAGCCAACCTGCTCGGTCTCTCATCATCGATCAAAAGGCTGATGCTGTATCAACAAGGCTGCTATGGGGGTGGGACTGCCCTCCGAGTTGCTAAGGATCTTGCCGAAAACAATGCCGGTGCTCGAGTTCTTGTCGTGTGCTCTGAA---ATTACAGCAATTACTTTTCACGCTCCAAATGAAGAT---------CAGTTAGGTTGCCTCGTTGGGCAAGCTCTTTTCGGTGATGGAGCAGGAGCAGCAATCATCGGCTCAGATCCTGACACGCTGGTT---GAAAAGCCGATATTTCAACTTGTTTCGGCAGCACAGATTATGATTCCTGACTCGGAACATGCAATC---GAAGGGCATGTACGCGAAATGGGGCTA------CTGATCCATTTATCA------GAGGATGTGCCTAAACTGATATCCGACAACGTTGAAGCGGCTCTACGTGAAGTTGTTACCCCA---ATTGGTGGTGTTTTAAGT---------GATTGGAACTCATTATTTTGGGCTGTGCATGCGGGTGGGCGGGCAATCCTTGACGGAGTAGAAGCAAAACTTAAGTTGAAAAAAGAGAAACTTGGTGTT---------------ACCAGGCACATCCTGAGGGAGTATGGTAATGTAGCGAGTGCTTGTGTATTATTTGTACTTGACGAGATGAGGGAGAGATCTGTCAGGGAAGGCAAGGCCACTACAGGAGAAGGA---TTGGAGTGGGGAGTCGTGATCGGGTTGGGACCTGGTCTAACCATGGAGACGCTTGTA---------------------TTGCACAGTGTCCCTGTTGCCATCACAAAGTAA---------------------------------------------------------------------------------------------------------------------------------------------------------------------------
>Potri_XM_006383408.2.p1
---------------------------------------------------------------------------------------------------------------------------------------------------------------ATGGCTTCAGATCAGACATCT---------CAAGGTGCTCAAGCAGCA------CAAAGTCCAGCCACA------------------------ATTCTAGCCATTGGCACTGCAAATCCAGCTAATTTTATCTACCAG------------------------------------------------------------------------------------------------------------------------GCTGACTACCCAGATTATTATTTCCGAGTCACCAGGAGC------GAGCACATGACTGACTTGAAGGGCAAG------------------TTCAAG---------------------------------CGCTTATGTGAGAAATCAGAAGTAAGGAAACGTCACTTCCACCTCACTGAAGAAATCCTCAACAAGAACCCAACCATGTGTACCTATGATGGT---CCATCTCTCGATGTGCGCCAAGACGTGCTAGTGACAGAGGTACCCAAACTTGGAATGGAAGCAGCACTAAAAGCTATTGAAGAGTGGGGGCGACCTAAATCCAACATCACACACCTCATATTCTCAGCACTT---GCTGGCATAGATATGCCAGGAGCA---GATTATCAACTTACCAGGCTCCTTGGACTCGAACCATCCATCAAGAGAATCATGCTGTATCACCAGGGCTGTAATATTGGTGCAGCCACCCTTCGCATTGCCAAGGATTTTGCAGAAAACAATGCTGGTGCTCGTGTTCTTGTTGTGTCTTCGGAT---CTCACTGTCGGTACTTTCCGGGGGCCTTCTAATGAC---------AACATATCTTGTCTGGTAGCCCAAGCAATTACTGGTGAAGGTGCAGCTGCTTTGATCATTGGTGCTGATCCTGATATGTCAGTT---GAACGACCATTGTTCCAGATTCTGTCTGCATCACAGACAATCATCCCTGATTCAAATGATGGAATC---AATGGACACCTGCGTGAAGTGGGTCTA------ACTGTTCACTTTTCA------AGGAATGTGCCCGAGTTGATCTCTCGAAATATTGGAAAGTGCTTGGTTGAAGCATTTGGTCCA---ATTGGT------GTTAGT---------GACTGGAACTCACTGTTTTGGATTGTACAACCGAGTGGTGCAGCAATTCTGAATTTGATTGAAGCCGAAGTTGGTCTGGCACAAGAAAAATTGTCAGCA---------------ACTAGACATGTGCTAAGCGAGTTTGGAAACATGGGTGGCCCAACTGTGCTCTTCATTCTAGATGAGATCAGGAGAAGGTCGTTAGAGAAAAGAAAGACCACGACCGGAGAGGGG---ATGGAGTGGGGTGTGCTGATTGGATTAGGGGCAGGCATCACCGTGGACACAGTTGTA---------------------CTGCACAGCGTTCCTATAGCAGAAGGCCGCTGA---------------------------------------------------------------------------------------------------------------------------------------------------------------------------
>Seind_XM_011073310.2.p1
---------------------------------------------------------------------------------------------------------------------------------------------------------------ATGGTTAAGGTGGAGGAGGTT------------------CGACGAGCA------GAAGGAACTGCAACA------------------------ATATTGGCAATCGGGACAGCAACTCCAGCAAATCGGGTGGATCAG------------------------------------------------------------------------------------------------------------------------AGCACGTACCCGGACTACTATTTTCGGGTCACCCGTACC------CAACACATGACCCGACTCAAAGAGAAA------------------TTCAAG---------------------------------CGCTTGTGTGAAAAATCGAATGTTAGAAACCGGCATATGTACTTGACGGAAGACATTCTGCAAAGAAATCCAAACATCACTGCCCACGGAGGG---GCTTCACTGGATGCTAGGCAAAAAATTGGTGTGGCCCAAGTACCACTACTCGGCCAAGAAGCTGCCCTCAAAGCTATCCAGGAGTGGGGCCAGCCCAAGTCCAACATCACTCACCTAATATTCTGCACCTCT---AGCTGTGTTGAAATGCCTGGGCCC---GATTACCGGCTTGTCAAGCTCCTTGGCCTCCCTGACTCGACCCGACGTGTGATGATATACCAACAAGGTTGTTTTGGGGGAAGCGCGTCTCTCCGACTCGCCAAGGATTTGGCTGAGAATAATAGACGCGCACGTGTTTTACTCGTGTGCTCGGAG---ATCAAGGTGCAGACATTCCGTGGCCCTTGTGAGACG---------GATTTGGATAGCCTTGTGGTCCAAGCGTTGTTTGGGGATGGAGCGGCTGCAGTTATTGTTGGGTCAGACCCGGACCAAGGGCTG---GAGACGTCTTTATTTGAAGTGATCTTGGCCAACCAAACCATTCTCCCAGATAGTGATGGTGCAGCT---GTTGGACAGTTAGGTGACGTTGGGCTG------GTAATCCAACTTAGC------AAGGCCATCCCTCGGCTCATTGCGGACAACATCGAGAAGAGCTTAATAGAGGCATTTGAGCCT---TGGGGT------GTCTCC---------GATTGGAACTCAATTTTCTGGGCCGTGCACCCAGGTGGACCCAAAATTATAGATCTAATAGAAAAGAAGTTGGGATTGGAGCCCGAGAAACTAAGGTTT---------------ACAAGGCATGTCTTGAGCGAGTATGGAAACATGTCAAGCTCGAGCGTGTTTTTTGTACTGGATGAGATGAGGAAGTCATCTGCTAGAGATGGGCTGAGCACCGCTGGCCAGGGC---TTAGAATGGGGTGTGCTATTCGGGTTTGGACCTGGCTTGACATTGGAGACTGCAGTG---------------------CTCCGAGCCTCAGGTCATTAG---------------------------------------------------------------------------------------------------------------------------------------------------------------------------------------
>Seind_XM_011093097.2.p1
------------------------------------------------------------------------------------------------------------------------------------------------------------ATGGCGAGAACTGTTGAGGAGATC---------CGCAGGGCTCAACGTGCG------GAGGGGCCGGCCACC------------------------GTCTTGGCCATCGGGACTGCCAATCCTCCGATTTGCGTCGAGCAA------------------------------------------------------------------------------------------------------------------------TCCTCTTTTCCTGATTACTATTTTCGAATCACTAATAGC------GAACACAAAACTCAGCTCAAACAAAAA------------------TTTAAG---------------------------------CGCATATGCGAGAAATCGAAGATCAAGAAACGTTACACACACTTATCTGAAGAAATGCTAAAAGAGAATCCAAACATATGTGCTTTCATGGCG---CCGTCACTGGACGCCAGGCAAGACATCATTGTGACTGAGGTGCCCAAACTCGGCAAAGAAGCTGCGAAGAAGGCGATTGCTGAATGGGGGCAACCAAAATCAAAGATCACCCACCTAATATTCTGCACTACT---AGCGGTATTGACATGCCCGGCGCT---GACTACCAACTCACAAAGCTCCTCGGCCTCCGCCCCTCCGTCAAGCGTTTCATGATTTACATGCAGGGTTGCTTTGCAGGTGGCGCCGTCCTCCGCATGGCCAAAGATTTGGCGGAGAACAATGCGGGTGCTAGGGTTCTAGTTATTTGCTCTGAA---ACTACAACCATGGGTTTTCGTGGCCCAAGTGAAGGT---------CACTTGGATAATCTTGTGGGGAATGTGTTGTTTAGTGATGGCGCGGCCGCAGTTATCGTGGGTTCTGACCCGATTGTGGGGGTA---GAGCGGCCGCTTTTCCAACTTGTCTCCGCAGCTCAAACTATTGTGCCCGACAGTGGTGGTGATCTT---TCTGGAGTTGTACGTGAAGCCGGGCTG------ATTGTCAACCTTTCA------CCAGATGTTCCCTGCAAGATATCTGAAAATGCTGAGAAGAGTCTGGAGGAAGCGTTTGAACCT---TTGGGT------ATTTCT---------GATTGGAACTCAATATTCTGGATTGCACACCCCGGTGGACCAGCAATTCTGGATCAAATTGAGGCCAAGTTAGGCTTAAAGCCCGAAAAACTCTGGTCA---------------AGTAGGCACGTGTTAAGTGAGTATGGGAACATGGCGAGCGCGTCCGTGTTCTTTGCACTTGATGAAATGCGGAAGATCTCGGCCAAGCAAGGGTTGAAGTCCACCGGGGAAGGG---TTGGATTGGGGAGTGTTGCTTGCGTTTGGGGCGGGCATCACCATTGAGACCCTAGTG---------------------CTGCACAGTGTACCAATCAATTGA------------------------------------------------------------------------------------------------------------------------------------------------------------------------------------
>Seind_XM_011093098.2.p1
------------------------------------------------------------------------------------------------------------------------------------------------------------ATGTCGAGAACTGTTGAGGAGATC---------CGCAGGGCTCAACGAGCG------GAAGGGCCGGCCACC------------------------GTCTTGGCCATCGGGACTGCCAATCCTCCAAATTGCGTCGAGCAA------------------------------------------------------------------------------------------------------------------------TCCACTTTTCCTGACTACTATTTTCGCATCACTAACAGC------GAACACAATCCTCAGCTCAAACAAAAA------------------TTTGAG---------------------------------CGCATATGTAAGAAATCCATGATCGAGAGACGTTACATGTACTTGACAGAAGAAATATTGAAAGAGAATTCAGAGATCTGCAGCTTTATGGGG---CCGTCGCTCAACGCCAGGCAAGACATCGTCGTGACTGAGGTGCCCAAACTCGGCATGGAAGCTGCACAAAAGGCAATCACTGAATGGGGGCAGCCAAAATCCAAGATCACCCACCTCGTATTCTGCACCACC---AGTGGTGTTGATATGCCCGGCGCT---GACTACCAACTGACCAAGCTCCTCGGCCTCTCCTCATCTGTCAAGCGCTACATGATGTACGAGCAAGGTTGCTTTGCAGGTGGCACTGTTCTTCGCGTGGCCAAAGATTTGGCGGAGAACAACGCAGGTGCCAGGGTTCTAGTCGTTTGCGCTGAA---ATTACGGCCATAACTTTCCGTGGCCCGAGTGGAAGT---------CACTTGGATAATCTCGTGGGGCATGCGTTGTTCGGAGATGGTGCCGGCGCGGTTATTTTGGGTTCTGACCCGAAGGTGGGGGTA---GAGCGGCCAGTTTTCCAGCTTCTCTCAGCGTCACAGACTATTCTGTCCGACAGCACTGGTGCTCTT---GTTGGGCATTTACGCGAAGCTGGACTG------TTTGTCAACCTTTCG------CCAGATATTCCATACCATATATCCGAAAATATTGAAAATAGTCTGATTGAAGCGTTTGAGCCT---CTGGGT------ATTTCT---------GATTGGAACTCTATTTTCTGGGTTGCACATCCCGGTGGACGTGCGATTTTGGACCAGATAGAGATAAAGTTAGCCCTAAAGCCTGAAAAACTCCGGTCG---------------AGTCGGCATGTGTTGAGTGAGTATGGGAACATGTCGAGTGCATGCGTGCTCTTTGTACTTGATGAGATGAGGAAGACTTCAATCAAGCAGGGGCTAAGCTCCACCGGGGAAGGG---TTGGAGTGGGGCGTGCTGTTCGGATTTGGGCCAGGCATCACCGTCGAGACCGTAGTG---------------------CTGCATAGCATGCCAATCAATTAA------------------------------------------------------------------------------------------------------------------------------------------------------------------------------------
>Seind_XM_011093100.2.p1
---------------------------------------------------------------------------------------------------------------------------------------------------------------ATGGTGACCGTTGAGGAGATT---------CGTAGGGCTCAACGGGCT------GAAGGGCCGGCCACC------------------------GTCTTGGCAATTGGGACCGCGACTCCAACCAACTGCGTGGATCAG------------------------------------------------------------------------------------------------------------------------AGCACGTACCCTGATTACTATTTCCGCATCACTGATAGC------GAACACAAGACTGAGCTCAAAGAGAAA------------------TTTAAG---------------------------------CGCATGTGCGAGAAGTCCATGATCAAGAAACGTTACATGTACTTGACAGAAGAAATCCTGAAAGAGAATCCAAACATATGCGCATACATGGCG---CCGTCGCTGGACGCCCGTCAAGACATCGTGGTGGTGGAGGTGCCCAAGCTCGGCAAAGAAGCTGCCCAAAAGGCGATCAAGGAATGGGGGCAGCCAAAATCCAAGATCACCCACCTCGTGTTTTGCACCACC---AGCGGTGTGGACATGCCCGGCGCC---GACTACCAGCTGACCAAGCTCCTCGGCCTCCGCCCCTCCGTCAAGCGCTTCATGATGTACCAACAGGGCTGCTTTGCCGGCGGCACCGTGCTCCGTATGGCCAAAGACCTGGCGGAGAACAACGCAGGTGCCAGGGTTTTGGTTGTTTGCTCGGAG---ATCACGGCCGTGACGTTCCGTGGCCCGAGTGACAGT---------CACTTGGATAGTCTTGTTGGGCAGGCGTTGTTCGGTGACGGTGCAGCCGCGGTCATCGTGGGTTCGGACCCGGTGGTGGGGGTC---GAGCGGCCACTTTTCCAGATTGTCTCGGCGGCGCAAACACTTCTGCCTGACAGCCATGGTGCCATT---GATGGGCATTTGCGTGAGGTTGGACTG------ACTTTCCACCTCCTG------AAAGATGTTCCGGGCCTGATATCTAAGAACATAGAGAAGAGTTTGAAGGAAGCGTTTGAGCCT---TTGGGT------ATTTCT---------GATTGGAACTCTATTTTCTGGATCGCGCATCCAGGCGGGCCCGCGATTCTTGATCAGGTCGAGGAAAAGCTAGCCCTCAAGCCCGAAAAACTCCGATCA---------------ACCAGACACGTGCTGAGCGAGTATGGGAACATGTCGAGCGCATGCGTACTCTTTATACTGGACGAGATGAGGAAGTCCTCGGCCAAGGAGGGAATGAACTCCACCGGGGAAGGC---CTAGATTGGGGAGTGCTATTTGGGTTCGGGCCGGGCCTCACCGTTGAGACCGTGGTG---------------------CTACACAGTGTGCCAATCAATTGA------------------------------------------------------------------------------------------------------------------------------------------------------------------------------------
>Solyc_NM_001247104.2.p1
---------------------------------------------------------------------------------------------------------------------------------------------------------------ATGGTCACCGTGGAGGAGTAT---------CGTAAGGCGCAACGTGCA------GAGGGTCCAGCTACG------------------------ATCTTAGCCATTGGAACATCTACGCCTTCTAACTGTGTTGATCAG------------------------------------------------------------------------------------------------------------------------AGTACTTATCCTGATTATTATTTTCGTATCACTAACAGT------GAGCACAAGACTGAGCTCAAAGAGAAA------------------TTTAAG---------------------------------CGCATGTGTGATAAATCAATGATTAAGAAGAGATATATGCACTTAACCGAAGAAATCTTGAAAGAGAACCCTAACATGTGTGCATACATGGCA---CCTTCCCTTGATGCAAGGCAAGACATAGTTGTTGTTGAAGTGCCTAAACTTGGAAAAGAGGCAGCCCAAAAGGCCATCAAAGAATGGGGCCAGCCCAAATCCAAGATTACCCATTTGGTCTTTTGTACCACT---AGTGGTGTGGACATGCCCGGGTGT---GACTACCAACTCGCTAAGCTCCTAGGGCTTCGCCCATCAGTCAAGCGACTCATGATGTACCAACAAGGTTGCTTTGCCGGGGGAACAGTACTTCGGCTAGCCAAGGACTTGGCTGAGAACAACAAGGGTGCTAGAGTCCTTGTTGTTTGCTCTGAG---ATCACTGCAGTTACGTTCCGTGGACCCAGTGAATCT---------CACTTAGATAGCTTGGTAGGCCAAGCCCTTTTTGGTGATGGGGCGGCCGCAATTATTATAGGTTCGGACCCAATTATAGGGGTC---GAAAGACCTTTATTTGAACTCGTCTCAGCAGCCCAAACTCTTGTCCCCGATAGCGAAGGCGCTATT---GACGGACACCTACGTGAGGTTGGGCTT------ACATTCCACTTACTC------AAGGATGTTCCTGGGCTTATCTCGAAAAACATCGAAAAGAGCCTTCTAGAAGCATTTCAACCT---CTAGGT------ATATCT---------GACTGGAACTCTCTATTTTGGATCGCTCACCCTGGCGGGCCTGCGATTTTGGACCAAGTTGAATTGAAGTTGGGCCTAAAGCCTGAGAAACTTAGGGCT---------------ACAAGAGAAGTACTAAGTAACTATGGCAATATGTCAAGTGCTTGTGTGTTGTTTATTTTGGATGAAATGAGAAAGGCCTCTACAAAAGAAGGCCTAGGAACTACTGGTGAAGGG---CTTGAATGGGGTGTCCTTTTTGGATTTGGGCCTGGGCTTACAGTTGAGACTGTTGTC---------------------CTTCACAGTGTTGCTGCTTAG---------------------------------------------------------------------------------------------------------------------------------------------------------------------------------------
>Solyc_NM_001247107.2.p1
---------------------------------------------------------------------------------------------------------------------------------------------------------------ATGGTCACCGTTGAGGAGGTT---------CGAAGGGCGCAACGTGCA------AAGGGACCAGCTACT------------------------ATCATGGCCATAGGCACGGCGACTCCTTCGAACTGTGTTGATCAA------------------------------------------------------------------------------------------------------------------------AGCACTTATCCTGATTATTATTTTCGAATCACTAATAGT------GAACATATGACTGAGCTTAAGGAGAAA------------------TTTAAG---------------------------------CGCATGTGTGATAAATCGATGATTAATAAGAGATATATGCATTTAACTGAAGAAATTTTAAAAGAAAACCCAAATATTTGTGAATACATGGCT---CCTTCTTTGGATGCTAGACAAGATATAGTGGTGGTTGAAGTGCCAAAACTTGGCAAAGAAGCAGCCCAAAAGGCCATTAAAGAATGGGGTCAGCCCAAGTCCAAGATCACCCATGTGGTCTTTTGCACCACT---AGTGGGGTGGACATGCCTGGGGCC---GACTACCAACTCACCAAGCTTCTTGGGCTTCGACCTTCGGTTAAGCGGCTCATGATGTATCAACAAGGTTGCTTTGCTGGTGGGACCGTTATCCGACTGGCAAAGGACTTAGCTGAGAACAACAAGGGTGCTCGAGTTCTTGTTGTTTGCTCAGAG---ATCACTGCAGTTACTTTTCGTGGTCCAAGTGATACT---------CATTTGGATAGTATGGTTGGACAAGCCCTTTTTGGTGATGGGGCAGCCGCAATGATTATAGGTTCAGATCCATTACCAGAAGTT---GAAAGGCCTTTGTTTGAACTCGTCTCTGCAGCCCAAACTCTACTCCCTGATAGCGAAGGTGCTATT---GATGGTCACCTTCGCGAAGTTGGGCTA------ACATTTCACTTGCTC------AAAGATGTTCCTGGATTGATCTCGAAAAACATTGAAAAGAGTTTAATTGAAGCATTCCAACCG---TTAGGC------ATTTCT---------GATTGGAATTCCATCTTTTGGATCGCGCACCCTGGTGGGCCGGCGATTCTAGATCAAGTTGAACTAAAACTGAGCCTAAAGCCCGAAAAACTTCGGGCT---------------ACTAGGCAAGTTTTAAGTGACTATGGAAATATGTCTAGTGCTTGTGTTCTATTTATTTTAGATGAAATGAGAAAGGCCTCATCCAAAGAAGGGCTTAGTACCACAGGTGAAGGC---CTTGATTGGGGTGTACTTTTTGGATTTGGGCCTGGGCTTACTGTTGAGACTGTTGTG---------------------CTCCATAGTGTGTCTACTTAG---------------------------------------------------------------------------------------------------------------------------------------------------------------------------------------
>Solyc_XM_004239850.1.p1
---------------------------------------------------------------------------------------------------------------------------------------------------------ATGAAATTAGAAAATGGTCAAAAAATT------GGGAGGGTTCATGAGAGAGCT------GAGGGTCCAGCGAAA------------------------ATTTTAGCCATTGGGACAGCAACTCCTTTTCATTGGGTTGATCAA------------------------------------------------------------------------------------------------------------------------ACCTCGTATCCTGATTATTATTTCAAAGTTACAAATAAT------GAGCATTTGGTGGACCTCAAAGAAAAA------------------TTTAGA---------------------------------CGTATTTGCAGCAGAACAATGATTAGGAAAAGGCATATGCTTTTAACAGAAGAAATATTAAAGAAAAATCCTAATTTGTGTTCTTATAATGGG---CCTTCCCTTGATATTAGGCAAGACATTTTGGTCTCAGAAATACCCAAACTTGGTAAAGAGGCTGCCCTTAGGGCCATTGATGAATGGGCTCAGCCCAAATCAAATATTACCCATTTAGTCTTTTGTACTAGA---AGTGGTGTGGACATGCCTGGTGCG---GATTACCAATTAATTAACTTATTGGGCCTAAGCCCATCGGTTCAACGATTCATGATGTATCAACAAGGTTGTTTTGCCGGTGGCACGATGCTCCGGTTAGCCAAGGACTTAGCTGAGAACAACAAGGGTGCTAGGGTGCTTGTTGTGTGTGCTGAG---AGCTCAGCGATAGGGTTTCGCGGGCCGAGTGAAGCT---------TATCCCGATAACCTTATCGCGCAAGCATTGTTCGGAGACGGTGCGGTCGCGGTTATAATTGGGTCGGACCCTAAAATGGGCCTG---GAGAGGCCCGTTTTCGAGATTGTCTCGGCGGGCCAGACGTTTGTACCTAACGGGGATTGCCACCTC---GCGTTACACTTACGCGAGATGGGCCTT------ACGTTTCATTGTACC------AGAGACGTACCACCGGCCATCGCGAAAAATGTGGAGAGTTGCTTAATAAAGGCGTTTGAACCG---TTAGGC------ATTTCA---------GATTGGAACTCGGTGTTTTGGATTCTTCATCCAGGAGGTAATGCGATTGTGGACCAAGTCGAAAACATATTGGGCCTCGAGCCCGATAGGTTACGGGCC---------------ACGAGAAATATCCTTCGAGAATACGGTAACTTGTCGAGTGCATGTGTTTTATTCATATTGGATGAGATAAGAAAAAAATCTGCTAGAGATGGGCTGAAGACTACTGGAGATGGG---CTGGACTTGGGAGTCCTTTTATCATTTGGGCCTGGCCTTACAATTGAGACCGTTGTG---------------------CTTCGTAGTATGCCCATTTAA---------------------------------------------------------------------------------------------------------------------------------------------------------------------------------------
>Solyc_XM_010316555.2.p1
---------------------------------------------------------------------------------------------------------TCTTTTATAAAGATGATAAAATGTTTGTGTTCCAATTTACCGCCATCGGCGAAAATAGTCACTATCGAAGAGTTT---------CATAAGGCACAACGAGCC------GAGGGACTTGCTAAT------------------------GTGTTGGCCATCGGAACAGCCAATCCTTCCAATTGTATCGATCAA------------------------------------------------------------------------------------------------------------------------AGCACCTATCCTGACTATTTTTTTCGTATCACTAATAGT------GAACATAAGAGTGAACTTAAACGAAAG------------------TTTAAG---------------------------------CAAATGTGTGCTAAAACAATGATTAAGAAAAGATATTTGCATTTAACCGAGGAAATCTTGAAGAAGAATCCTAATATTTGTGATTACAATACA---CCTTCTTTTGATGCTAAACAAAAAATAACAATTATCGAGGTTCCAAAACTAGGCCAAGAGGCAGCCCAAAAGGCTATCAAAGAATGGGGCCAGCCCATATCTAAGATTACACATTTGGTCTTTTGCACCACT---AGTGGTGTGGACATGCCAGGGGCC---GACTCCCAGCTCACCAAACTTCTTGGGCTAGATCCATCAGTTAAGCGATTCATGTTGTACCAACAAGGTTGCTCTGGTGGTGCAGCTGTTCTTAGATTGGCTAAGGATTTGGCTGAAAACAACAAGAAAGCTCGTGTCCTTGTTGTTTGCTCAGAATTAATAAATTTGATGAGCTTTCAAGGCCCAAGGGACACT---------GACTTAGATGTTTTGGTTGGGCAAGCTTTTAGTAGCGATGGGGCATCAGCTGTCATTATTGGTTCAGATCCTATCATACCAATA---GAAAGGCCTTTGTTTGAACTTGTATTCACAACTCAAACTCTTCTCCCAAATAGCGAAAGTGCTATT---TATTCTAACCTAAGTGAGGCTGGGTTA------ATAATCCATATACAT------AAGGAAGTTCCGATGCTAATTTCAACAAATATTGAGAAAATCTTACTGGAAGGATTTCAGCCT---CTTGGC------ATTTCT---------GATTGGAACTCCATCTTTTGGGTAGCTCATCCAGGCGGACGTGCAATTTCAGATCAAATTGAATTAAAATTGGGCCTAAAGCCCGAAAAACTCAAAGCT---------------ACAAGAAATGTCTTGAGTGGCTATGGGAATATGGGTTGTGCCACCATACTGTTTGTTTTGGATGAGATGAGGAAAGCTTCTATCAGTGAAGGATTGATTAGCACAGGCGAAGGG---CTTGAGTGGGGCGTGCTTTGTTGTTTTGGGCCTGGCCTAACTATGGAGGCAGTCGTC---------------------CTTCGCAGTATTTCTATTTAG---------------------------------------------------------------------------------------------------------------------------------------------------------------------------------------
>Solyc_XM_026031338.1.p1
---------------------------------------------------------------------------------------------------------------------------------------------------------------ATGGTCACCATTGACGAGATT---------CGACGGGCAAAACGGGCC------ATGGGACCCGCCACC------------------------GTATTGGCCATCGGAACAGCCAATCCTTCCAATTGTTACGATCAA------------------------------------------------------------------------------------------------------------------------AGTACCGATTCCGATTATTTTTTTCGTGTCACTAATAAT------GAACATAAAATTAAACTTGTGAACAAA------------------CTTAAA---------------------------------CGCATGGATCAGAAATCA---------AAAAGAGATTTTTATTTAACAGAAGAAATCTTGAAAAGAAATCCTAATATTTGTGAATACAATGCT---CCATCCTTGAATATTAGGCAAGAAATCATGACTGTTGAAGTGCCAAAACTTGGGAAGGAGGCAGCCGAAAAGGCCATCAACGAATGGGGTCAGTCAAAGTCCAAAATTACCCATTTGGTGTTTTGTACCACT---AGTGGTGTGGATATTCCTAGGGCC---GACTACCAACTCACTAAGCTTCTTGGACTTGAATCATCAGTGAAACGATTCATGATGTACCAACAAGGTTGTTTTGGTGGTGGCACTGCTCTTCAATTAGATAAGGATATAGCTGAGAATAACAAAAGTGCTCGAGTTCTTGTTGTATGTTCAGAATTAGCTAATTTGGTTTGCTTCCGTAGTCCATATGGAACT---------GAGCTTGATGTTTTGTTGGGCAAGCCCTATTCAAGAGATGGGGCATCAACTGTTATTATTGGTTCAGATCCAATCATGAATGTG---GAAAAGCCTTTGTTTAAGCTTGTATTCGCAACTCAAACTCTCCTCCTAAATAGCAAAAATACAATT---ACTGGTGAACTAAGTGAGGCTGGGCTG------ATAGTCCATATACAT------AAGGATAATTCGTTACTCATCTCAAAAAATATTGAGAAGATCCTAGTGGAAGCATTCCAAACT---CTTAAC------ATTTCT---------GACTGGAACTCCATCTTTTGGGTGTCTCATCCAGGTGGACCTGCCATTTTGGATCAAATTGAATTAAAGTTGGGCCTAAAGCTTGAAAAACTCAAGGCT---------------TCACGAAATCTCTTGAGTGATTATGGGAACATGGCTAGTGCTTGTGTTTTTTTTGTTTTGGATGAGATGAGGAAAACTTCTATCAGGGAAGGATTAGGTACTACAGGTGAAGGC---CTTGAATGGGGCGTGCTTTTTGGGTTTGGGTCTGCCCTAACTATTGAGGCAATTGTC---------------------CTCCGTAGTGTTTGTATTTAA---------------------------------------------------------------------------------------------------------------------------------------------------------------------------------------
>Sopen_XM_015205152.1.p1
---------------------------------------------------------------------------------------------------------------------------------------------CTATATTTTCCGGCGAAAATGGTCACCATCAACGAGATC---------CGCCATGCGCAACGAGCT------GTGGGGCCGCCCACC------------------------GTGTTGGCCATCGGAACAGCCAACCCTCCCAATTGTTTTGATCAA------------------------------------------------------------------------------------------------------------------------AGCACTTATCCTGATTATTTTTTTCGTGTCACCAATAGT------GAAGATAAAATTAAGTTAAAGCAAAAG------------------TTTGAG---------------------------------CGCATGTGTGAGAAATCAATGATTAAAAAGAGATATTTTCATTTAACAGAAGAAATCTTGAAAAAAAATCCTAATATTTGTGAATACAACTCT---CCGTCGTTGAATATACGGCAAGAAATCATGATCGTTGAGGTTCCAAAACTTGGGAAGGAGGCAGCGGAAAAGGCCATCAATGAATGGGGTCAGTCAAAGTCCAAAATTACACATTTGGTATTTTGCACCACT---AGTGGTGTGGATGTTCCTGGGGCT---GACTTTCAACTCACTAAGCTTCTTGGACTTGAACCATCAGTGAAACGATTCATGATGTGTCAACAAGGGTGCTTTGGTGGTGGCACTGCACTTCGATTAGCTAAGGACTTAGCTGAGAATAACAAAGGTGCTCGAGTCCTTGTTGTTTGCTCAGAGTTAGCCAATTTTCTTTGCCTCCGTAGCCCAAATGAAATG---------GAGCTTGATGTTTTGGTTGGGCAATCCCTCTTCAGTGATGGGGCATCTTCTGTTATTATTGGCTCAGATCCAATCACAAATGTG---GAAAAACCTTTGTTTGAGCTTGTATTCGCAACTCAAACTCTTGTCCCAAATAGCCAACATGCAATT---ACGGGTTACCTAAGTGAGGCTGGGCTG------AAAGCCCAGATACAT------ATGGATAATCCCATGCTCATCTCAAGAAATATTGAGAGGATCCTAGTGGAAGCATTCAAACCT---CTTGAC------ATTTCT---------GACTGGAACTCCATTTTTTGGGTATCTCATCCAGGTGGACGTGCCATTTTGGATCAAATTGAATTCAAGTTAGGTCTAAAGCCTGAAAAACTCAAGGCT---------------TCACGGAATGTCTTGAGTGATTATGGGAACATGGCTAGTGCTTGTGTTTTGTTTGTTTTGGACGAGATGAGGAAAACCTCTATCACCGCAGGATTGGGTACCACAGGTGAAGGC---CTTCAATGGGGCGTACTTTTTGGCTTTGGTCCTGGCCTAACTGTTGAGGCAATCGTC---------------------CTCCGTAGTGTTTCTGTTTAG---------------------------------------------------------------------------------------------------------------------------------------------------------------------------------------
>Sopen_XM_015221148.1.p1
---------------------------------------------------------------------------------------------------------------------------------------------------------------ATGGTCACCGTAGAGGAGGTT---------CGAAGGGCGCAACGTGCA------AAGGGACCAGCTACT------------------------ATCATGGCCATAGGCACGGCGACTCCTTCGAACTGTGTTGATCAA------------------------------------------------------------------------------------------------------------------------AGCACTTATCCTGATTATTATTTTCGAATCACTAATAGT------GAACATATGACTGAGCTTAAGGAGAAA------------------TTTAAG---------------------------------CGCATGTGTGATAAATCAATGATTAATAAGAGATATATGCATTTAACCGAAGAAATTTTAAAAGAAAACCCAAATATTTGTGAATACATGGCT---CCTTCTTTGGATGCTAGGCAAGATATAGTGGTGGTTGAAGTGCCAAAACTTGGCAAAGAAGCAGCCCAAAAGGCCATTAAAGAATGGGGTCAGCCCAAGTCCAAGATCACCCATGTGGTCTTTTGCACCACT---AGTGGGGTGGACATGCCTGGGGCT---GACTACCAACTCACTAAGCTACTTGGACTTCGACCTTCGGTTAAGCGACTCATGATGTATCAACAAGGTTGCTTTGCTGGTGGGACCGTTATACGATTGGCAAAGGATTTAGCTGAAAACAACAAGGGTGCTCGAGTTCTTGTTGTTTGTTCAGAG---ATCACTGCAGTTACTTTTCGTGGTCCAAGTGATACT---------CACTTGGATAGTATGGTTGGACAAGCCCTTTTTGGTGATGGGGCAGCCGCAATGATTATAGGTTCAGATCCATTACCACAAGTT---GAAAGGCCTTTATTTGAGCTCGTCTCTGCAGCCCAAACTCTACTCCCTGATAGCGAAGGTGCTATT---GATGGTCACCTTCGCGAAGTTGGGCTA------ACATTTCACTTACTC------AAGGATGTTCCTGGATTGATCTCGAAAAACATTGAAAAGAGTTTGATAGAAGCATTCCAACCA---TTAGGC------ATTTCT---------GATTGGAATTCTATCTTTTGGATCGCGCACCCTGGTGGGCCGGCGATTCTAGATCAAGTTGAACTAAAACTGAGCCTAAAGCCCGAAAAACTTCGGGCT---------------ACTAGGCAAGTTTTAAGTGACTATGGAAATATGTCTAGTGCTTGTGTTCTATTTATTTTAGATGAAATGAGAAAGGCCTCATCCAAAGAAGGGCTTAGTACCACAGGTGAAGGC---CTTGATTGGGGTGTACTTTTTGGATTTGGGCCTGGGCTTACAGTTGAGACTGTTGTG---------------------CTCCATAGTGTGTCTACTTAG---------------------------------------------------------------------------------------------------------------------------------------------------------------------------------------
>Sopen_XM_015221406.1.p1
------------------------------------CCCCAAACCAAAACATTTCCATTTATCTTTTGCCTTTGCAATTTCTTATTTCAAACTAATATTCGAATTTCTTTTGTTTCATCGATTTTATCTAGATCCCACCTTTTTTTCGAAAAAATGAAATTAGAAAATGGTCAAAAAATT------GGGAGGGTTCATGAGAGAGCT------GAGGGTCCAGCAAAA------------------------ATTTTAGCCATTGGAACAGCAACTCCTTTTCATTGGGTTGATCAA------------------------------------------------------------------------------------------------------------------------ACCTCTTATCCTGATTATTATTTCAAGGTTACAAATAAT------GAGCATTTGGTGGACCTCAAAGAAAAA------------------TTTAGA---------------------------------CGTATTTGCAGCAGAACAATGATTAGGAAAAGGCATATGCTTTTAACAGAAGAAATATTAAAGAAAAATCCTAATTTGTGTTCTTATAATGGG---CCTTCCCTTGATATTAGGCAAGACATTTTGGTCTCAGAAATACCCAAACTTGGTAAAGAGGCTGCCCTTAGGGCCATTGATGAATGGGCTCAGCCCAAATCAAATATTACCCATTTAGTCTTTTGTACAAGA---AGTGGTGTGGACATGCCTGGTGCG---GATTACCAATTAATTAACTTATTGGGCCTAAGCCCATCGGTTCAACGATTAATGATGTATCAACAAGGTTGTTTCGCCGGTGGCACGATGCTCCGGTTAGCCAAGGACTTAGCTGAGAACAACAAGGGTGCTAGGGTACTTGTTGTGTGTGCTGAG---AGCTCAGCGATAGGGTTTCGCGGGCCGAGCGAAGCT---------TATCCCGATAACCTTATCGCGCAAGCATTGTTCGGAGACGGTGCGGTCGCGGTTATAATCGGGTCGGACCCTAAAATGGGCCTG---GAGAGGCCCGTTTTCGAGATTGTCTCGGCGGCCCAGACGTTTGTACCTAACGGGGATTGCCACCTT---GCGTTACACTTACGCGAGATGGGCCTT------ACGTTTCACTGTACC------AGAGACGTACCACCGACCATCGCGAAAAATGTGGAGAGTTGCTTAATAAAGGCGTTTGAACCG---TTAGGT------ATTTCA---------GATTGGAACTCGGTGTTTTGGATTCTTCATCCAGGAGGTAATGCAATTGTGGACCAAGTCGAAAACATATTGGGCCTCGAGCCCGATAGGTTACGGGCC---------------ACGAGAAATATCCTTCGAGAATACGGTAACTTGTCTAGTGCATGTGTTTTATTCATATTGGATGAGATAAGAAAAAAATCTGCTAGAGATGGGCTGAAAACTACTGGAGATGGG---CTGGACTTGGGAGTCCTTTTATCATTTGGGCCTGGGCTTACAATTGAGACAGTTGTG---------------------CTTCGTAGTGTGCCCATTTAA---------------------------------------------------------------------------------------------------------------------------------------------------------------------------------------
>Sopen_XM_015232996.1.p1
---------------------------------------------------------------------------------------------------------------------------------------------------------------ATGGTCACCGTGGAGGAGTAT---------CGTAAGGCGCAACGTGCA------GAGGGTCCAGCTACG------------------------ATCTTAGCCATTGGAACATCTACGCCTTCTAACTGTGTTGATCAG------------------------------------------------------------------------------------------------------------------------AGTACTTATCCTGAATATTATTTTCGTATCACTAACAGT------GAGCACAAGACTGAGCTCAAGGAGAAA------------------TTTAAG---------------------------------CGCATGTGTGATAAATCAATGATTAAGAAGCGATATATGCACTTAACCGAGGAAATATTGAAAGAGAACCCTAACATGTGTGCATACATGGCA---CCTTCCCTTGATGCAAGGCAAGACATAGTTGTTGTTGAAGTGCCTAAACTTGGCAAAGAGGCAGCCCAAAAGGCCATCAAAGAATGGGGCCAGCCCAAATCCAAGATTACCCATTTGGTCTTTTGTACCACT---AGTGGTGTGGACATGCCCGGGTGC---GACTACCAACTCGCGAAGCTCCTGGGGCTTCGCCCATCAGTCAAGCGACTCATGATGTACCAACAAGGTTGCTTTGCCGGGGGAACAGTTCTTCGGCTAGCCAAGGACTTGGCTGAGAACAACAAGGGCGCTAGAGTCCTTGTTGTTTGCTCTGAG---ATCACTGCAGTCACATTCCGTGGACCCAGTGAATCT---------CACTTGGATAGCCTGGTAGGCCAAGCCCTTTTTGGTGATGGGGCGGCCGCAATCGTTATAGGTTCGGACCCAATTGTAGGGGTC---GAAAGGCCTTTATTTGAACTCGTCTCAGCAGCCCAAACTCTTGTCCCCGATAGCGAAGGCGCTATC---GACGGACACCTCCGTGAGGTTGGGCTT------ACATTCCACTTACTC------AAGGATGTTCCTGGGCTTATCTCGAAAAACATCGAAAAGAGCCTTCTAGAAGCATTTCAACCT---CTAGGT------ATATCT---------GACTGGAACTCTCTATTTTGGATCGCTCACCCTGGCGGGCCTGCGATTTTGGACCAAGTTGAATTAAAGTTGGGCCTAAAGCCTGAGAAACTTAGGGCT---------------ACAAGAGAAGTACTAAGTAACTATGGCAATATGTCAAGTGCTTGTGTGTTGTTTATTTTGGATGAAATGAGAAAGACCTCTACAAAAGAAGGCCTAGGAACTACTGGTGAAGGC---CTTGAATGGGGTGTCCTTTTTGGATTTGGGCCTGGGCTTACAGTTGAGACTGTTGTC---------------------CTTCACAGTGTTGCTGCTTAG---------------------------------------------------------------------------------------------------------------------------------------------------------------------------------------
>Sotub_NM_001288367.1.p1
---------------------------------------------------------------------------------------------------------------------------------------------------------------ATGGTCACCGTAGAGGAGGTT---------CGAAAGGCGCAACGTGCA------AAGGGGCCGGCTACT------------------------ATCATGGCCATAGGCACGGCGACTCCTTCGAACTGTGTTGATCAA------------------------------------------------------------------------------------------------------------------------AGCACTTATCCTGATTATTATTTTCGAATTACTAATAGC------GAGCATATGACTGAGCTTAAAGAGAAA------------------TTTAAG---------------------------------CGCATGTGTGATAAATCAATGATTAATAAGAGATATATGCACTTAACAGAGGAAATTCTGAAAGAGAACCCAAATATTTGTGAATACATGGCT---CCTTCGCTTGATGCTAGGCAAGATATAGTGGTGGTTGAAGTGCCAAAACTTGGCAAAGAAGCAGCCCAAAAGGCCATTAAAGAATGGGGCCAGCCCAAGTCCAAGATTACCCATGTGGTCTTTTGCACCACT---AGTGGGGTGGACATGCCTGGGGCT---GACTACCAACTCACTAAGCTTCTTGGTCTTCGACCTTCGGTCAAGCGACTCATGATGTACCAACAAGGTTGCTTTGCTGGTGGGACTGTTATCCGACTGGCAAAGGACTTAGCTGAAAACAACAAGGGTGCTCGAGTCCTTGTTGTTTGCTCAGAG---ATCACTGCAGTTACTTTTAGTGGCCCAAGTGATACT---------CACTTGGATAGTATGGTTGGACAAGCCCTTTTTGGTGATGGGGCAGCTGCGATGATTATAGGTTCAGATCCATTACCAGAAGTT---GAAAGGCCTTTGTTTGAACTCGTCTCTGCAGCCCAAACTCTCCTCCCTGATAGCGAAGGTGCTATT---GATGGTCACCTTCGCGAAGTTGGGCTA------ACATTTCATTTACTC------AAAGATGTTCCTGGATTGATCTCAAAAAACATCGAAAAGAGTTTGATTGAAGCATTCCAACCG---TTAGGC------ATTTCT---------GATTGGAACTCTATCTTTTGGATCGCTCACCCTGGTGGGCCGGCAATTCTTGACCAAGTTGAACTAAAATTGGGCCTAAAGCCCGAAAAACTTCAGGCT---------------ACTAGGCAAGTTTTAAGTGACTATGGAAATATGTCTAGTGCTTGTGTTCTATTTATTTTAGATGAAATGAGAAAGGCCTCATCCAAAGAAGGGCTTAGTACCACTGGTGAAGGC---CTTGATTGGGGTGTACTTTTTGGATTTGGGCCTGGGCTTACAGTTGAGACTGTTGTG---------------------CTCCATAGTGTGTCTACTTAG---------------------------------------------------------------------------------------------------------------------------------------------------------------------------------------
>Sotub_NM_001288423.1.p1
---------------------------------------------------------------------------------------------------------------------------------------------------------------ATGGTCACCGTGGAGGAGTAT---------CGTAAGGCACAACGTGCC------GAGGGTCCAGCTACG------------------------ATCCTGGCCATTGGAACATCTACGCCTTCCAACTGTGTTGATCAG------------------------------------------------------------------------------------------------------------------------AGTACTTATCCTGATTATTATTTTCGTATCACTAATAGT------GAGCACAAGACTGAGCTCAAGGAAAAA------------------TTTAAG---------------------------------CGCATGTGTGATAAATCAATGATTAAGAAGAGATATATGCACTTAACCGAGGAAATCTTGAAAGAGAACCCTAACATGTGTGCATACATGGCG---CCTTCCCTCGATGCAAGGCAAGACATAGTTGTTGTTGAAGTGCCTAAACTTGGCAAAGAGGCGGCCCAAAAGGCCATAAAAGAATGGGGCCAGCCCAAATCCAAGATTACTCATTTGGTCTTTTGTACAACT---AGTGGTGTGGACATGCCCGGGTGC---GACTACCAACTCGCTAAGCTCCTCGGGCTTCGCCCATCAGTCAAGCGACTCATGATGTACCAACAAGGTTGCTTTGTCGGGGGAACAGTTCTCCGGCTAGCCAAGGACTTGGCTGAGAACAACAAGGGCGCTAGAGTCCTTGTTGTTTGCTCTGAG---ATCACTGCAGTCACGTTCCGTGGACCCAGTGAATCT---------CACTTAGATAGCCTGGTAGGCCAAGCCCTTTTTGGTGATGGGGCGGCCGCTATCATTATGGGTTCGGACCCAATTATAGGGGTT---GAAAGGCCTTTATTCGAACTCGTCTCAGCAGCTCAAACTCTTGTCCCCGATAGCGAAGGTGCTATC---GATGGACATCTCCGTGAGGTTGGGCTT------ACGTTCCACTTACTC------AAGGATGTTCCTGGGCTAATCTCAAAAAACATCGAAAAGAGCCTTCTAGAAGCATTTCAACCT---CTAGGT------ATATCT---------GACTGGAACTCTCTATTTTGGATCGCTCACCCAGGCGGGCCTGCGATTTTGGACCAAGTTGAATTAAAGTTGGGCCTAAAGCAAGAGAAACTTAGGGCT---------------ACAAGAGAAGTACTGAGTAACTATGGCAATATGTCAAGTGCTTGTGTGTTGTTTATTTTGGATGAAATGAGAAAGGCCTCTACAAACGAAGGCCTAGGAACTACAGGTGAAGGG---CTTGAATGGGGTGTCCTTTTTGGATTTGGGCCTGGGCTTACAGTTGAGACTGTTGTT---------------------CTTCACAGTGTTGCTACTTAG---------------------------------------------------------------------------------------------------------------------------------------------------------------------------------------
>Sotub_XM_006349878.2.p1
---------------------------------------------------------------------------------------------------------------------------------------------------------------ATGGTCACCGTTGACGAGATC---------CGACGGACACAACGGGCC------ATGGGGCCCGCCACC------------------------GTGTTGGCCATCGGAACAGCCAATCCTTCCAATTGTTACGATCAA------------------------------------------------------------------------------------------------------------------------AGTATCTATCCTGATTATTTTTTTCGTGTCACAGGCAGT------GAACATAAAATTGAACTTAAGAACAAG------------------TTTAAG---------------------------------CGCATGTGTGACAAATCAATGATTAAAAAGAGATATTTTTATTTAACTAAGGAAATCTTGAAAAAAAATCCTAATATTTGTGAACACAACGCT---CCATCGTTGAATATTAGGCAAGAAATCATGATTGTTGAGGTGCCAAAACTTGGGAAGGAGGCAGCTGAAAAGGCCATCAATGAATGGGGTCAGTCAAATTCCAAAATTACACATTTGGTATTTTGCACCACT---AGTGGTGTGGATTTGCCTGGGGCC---GACTATCAACTCACTAAGCTTCTTGGACTTGAACCATCAGTGAAACGATTCATGATGTACCAACAAGGCTGTTATGGTGGTGGCACTGCTCTTCGATTAGCTAAGGATTTAGCTGAGAATAATAAAGGTGCTCGAGTTCTTGTTGTATGCTCAGAATTAGCCAATTTGGTTTGCTTCCGTAACCCTAATGAAACT---------GAGCTTGAAGTTTTGGTTGCGCAAGCTCTCTTTAGTGATGGGGCATCAGCTGTTATTATTGGTTCAGATCCAATTATGAATGTG---GAAAAACCTTTGTTTGAGCTTGTATTCGCAACTCAAACTCTTCTCCCAGATAGCGAACACGCAATT---ATTGGTTACCTAACTGAGGCTGGGCTG------AAAGTCCAGTTACAT------AAGGATACTCCGATGCTAATCTCAAAAAATATTGAGAGGATTTTAGTGGAAGCATTCAAACCT---CTTGAC------ATTTAT---------GATTGGAACTCTATTTTTTGGGTATCTCATCCAGGTGGACGTGCAATTTTGGATCAAATTGAATTAAAGTTGGGCCTAAAGCCTGAAAAACTCAAGGCT---------------ACACGAAATGTATTGAGTGATTATGGGAACATGGCTAGTGCTTGTGTTTTGTTTGTTTTGGATGAGATGAGGAAAACCTCTATCAAGGCAGGATTGGGTACTACAGGTGAAGGC---CTTGAATGGGGTGTGCTTTTGGGGTGTGGGCCTGGCCTAACTATTGAGGCACTTGTC---------------------CTCCGTAGTGTTTCTATTTAG---------------------------------------------------------------------------------------------------------------------------------------------------------------------------------------
>Sotub_XM_006349914.1.p1
---------------------------------------------------------------------------------------------------------------------ATGATAAAAAGTTTGTGTTCCAATTTGCCGCCATCGGCGAAAATAGTCACTATCGAGGAGCTT---------AGTAGGGCACAACGGGCC------GAGGGACCTGCTAAT------------------------GTGTTGGCCATCGGAACAGCCAATCCTTCTAATTGTATCGATCAA------------------------------------------------------------------------------------------------------------------------AGCACCTATCCTGACTATTTTTTTCGTATCACTAATAGT------GAACATAAGAGTGAACTTAAGCGAAAG------------------TTTAAG---------------------------------CAAATGTGTGCTAAATCAATGATTAAGAAGAGATACTCACACTTAACCGAGGAAATCTTGAAAAAGAATCCTAACATTTGTAAATATAATGCA---CCTTCTCTTGATGCTAGACAAGAAATAACAATTATTGAGGTTCCAAAACTTGGCCAAGAGGCAGCCCAAAAGGCTATCAATGAATGGGGCCAGCCCATATCTAAGATTACCCATTTGATCTTTTGCACCACT---AGTGATGTGAACATGCCAGGAGCT---GACTACCAACTCACTAAACTTCTTGGGCTTGATTCATCAGTTAAGCGATTCATGTTGTACCAACAAGGTTGTTCTGGTGGTGGAACTGCTCTTCGATTGGCTAAGGACTTAGCTGAGAATAATAAAGGTGCTCGAGTTCTTGTTGTTTGCTCTGAATTAATCAACTTGATGGGCTTTCAGGGCCCAAGTGACACT---------AAATTAAGTGTTTTGGTTGGACAAGCTCTTTTTAGTGATGGGGCATCCGCTGTTATTATTGGATCAAATCCAATTATATCAATA---GAAAGACCTTTATTTGAACTTGTATCCACAATTCAAACTCTTATTCCTGATAGTGGATATGCAGGT---TATTCTAATCTAAGTGAGGCAGGATTG------ATAACCTATATACAT------AAGGATATTCCAATGCTAGTAGCAAAAAATATTGAGAAGATCTTAGTGGAAGTATTTCAGCCT---CTTGGA------ATTTCT---------AATTGGGATTCCATTTTTTGGGTAGCTCATCCAGGTGGACGCGCGATTTTGGATCAAATTGAACTAAAATTGGGCCTAAAATCTAAAAAACTCGAAACT---------------ACAAGGCATGTGTTGAGCGACTATGGGAACATGAGCAGTGCTACTGTATTATTTGTTTTGGATGAGATGAGGAAAACTTCTATCAAGGAAGGATTGTGTAGCACGGGTGAAGGC---CTTGAGTGGGGTGTGCTTTGTTGTTTTGGGCCTGGCTTAACTATTGAGACGATTGTC---------------------CTTCGTAGCATTTCTATTTAA---------------------------------------------------------------------------------------------------------------------------------------------------------------------------------------
>Sotub_XM_006355644.2.p1
---------------------------------------------------------------------------------------------------------------------------------------------------------ATGAAGTTGGAAAATGGTCAAAAGATT------GGGAGGGTTCATGAGAGAGCT------GAGGGTCCTGCAAAA------------------------ATTTTAGCCATTGGGACAGCAACTCCTTTTCATTGGGTTGATCAA------------------------------------------------------------------------------------------------------------------------ACCTCCTATCCTGATTATTATTTCAAGGTAACAAATAGT------GAGCATTTGGTGGACCTCAAAGAAAAA------------------TTTAGA---------------------------------CGTATTTGCAGCAGAACAATGATTAGGAAAAGGCATATGCTTTTAACAGAAGAAATATTAAAGAAAAATCCAAATTTGTGTTCTTATAATGGG---CCTTCCCTTGATATCAGACAAGACATTTTGGTCTCAGAAATACCCAAACTTGGTAAAGAGGCTGCCCTTATGGCCATTGATGAATGGGCTCAGCCCAAATCAAAAATTACCCATTTAGTCTTTTGTACAAGA---AGTGGTGTGGACATGCCTGGTGCG---GATTATCAATTAATAAAGTTATTGGGCCTAAGCCCATCAGTTCAACGATTAATGATGTACCAACAAGGTTGTTTTGCCGGTGGCACGATGCTCCGGTTAGCCAAGGACTTAGCTGAGAACAACAAGGGTGCTAGGGTACTCGTTGTGTGTGCTGAG---AGCTCAGCGATAGGGTTTCGCGGGCCGAGCGAAGCT---------CATCCCGATAACCTTATCGCACAAGCATTATTTGGGGACGGTGCGGTCGCGGTTATAATCGGGTCGGACCCTAAAATGGGCCTG---GAGAGGCCCATTTTCGAAATTGTCTCGGCGGCCCAGACGTTTGTACCTAACGGGGATTGCCACCTC---GCGTTACACTTACGCGAGATGGGCCTT------ACATTTCATTGTACC------AGGGACGTACCACCGACCATCGCGAAAAATGTGGAGAGTTGCTTAATAAAGGCGTTTGAACCG---TTAGGC------ATTTCA---------GATTGGAACTCGGTGTTTTGGATTCTTCATCCAGGAGGTAATGCAATTGTGGACCAAGTCGAAAGCACATTGGGCCTAGAGCCCGATAAGTTACGGGCC---------------ACGAGAAATATCCTTCGAGAATATGGTAACTTGTCTAGTGCATGTGTGTTATTCATATTGGATGAGATAAGAAAAAAATCTGCTAGATATGGGCTGAAGACTACTGGAGATGGG---CTGGACTTGGGAGTCCTTTTATCATTTGGGCCTGGGCTTACAATTGAGACAGTTGTG---------------------CTTCGTAGTGTGCCCATTTAG---------------------------------------------------------------------------------------------------------------------------------------------------------------------------------------
>Sotub_XM_006367256.2.p1
---------------------------------------------------------------------------------------------------------------------------------------------------------------ATGGTCACCGTTGACGAGATC---------CGACGGACACAACGGGCC------ATGGGGCCCGCCACC------------------------GTGTTGGCCATCGGAACAGCCAATCCTTCCAATTGTTACGATCAA------------------------------------------------------------------------------------------------------------------------AGTATCTATCCTGATTATTTTTTCCGTGTCACAGGCAGT------GAACATAAAATTGAACTTAAGAACAAG------------------TTTAAG---------------------------------CGCATGTGTGACAAATCAATGATTAAAAAGAGATATTTTTATTTGACTGAAGAAATCTTGAAAAAAAATCCTAATATTTGTGAATACAACGCT---CCATCCTTCAATATTAGGCAAGAAATCACGATTGCTGAGGTGCCAAAACTTGGGAAGGAGGCAGCTGAAAAGGCCATCAATGAATGGGGTCAGTCAAAGTCCAAAATTACACATTTGGTATTTTGCACCACT---AGTGGTGTGGATTTGCCTGGGGCC---GACTATCAACTCACTAAGTTTCTTGGACTTGAACCATCAGTAAAACGATTCATGATGTACCAACAAGGTTGTTATGGTGGTGGCACTGCTCTTCGATTAGCCAAGGATTTAGCTGAGAATAATAAAGTTGCTCGAGTTCTTGTTGTATGCTCAGAATTAGCCAATTTGGTTTCCTTCCGTAACCCAAATGAAACC---------GAGCTTGAAGTTTTGGTTGGGCAAGCCCTCTTTAGTGATGGGGCATCAGCTGCCATTATTGGTTCAGATCCAATCATGAATGTG---GAAAAACCTTTGTTTGAGCTTGTATTCGCAACTCAAACTCTTCTCCCAGATAGCGAATACGCAATT---ACTGCTTACCTAACTGAGGCTGGGCTG------AAAGTCCAGATACAT------AAGGATACTCCGATGCTAATCTCAAAAAATATTGAGAGGATTTTAGTGGAAGCATTCCAACCT---CTTGAT------ATTTCT---------GATTGGAACTCTATTTTTTGGGTATCTCATCCAGGTGGACCTGCAATTTTGGATCAAATTGAATTAAAGTTAGGCCTAAAGCCTGAAAAACTCAAGGCA---------------ACACGAAATGTATTGAGTGATTATGGGAACATGGTTAGTGCTTGTGTTTTGTTTGTTTTGGATGAGATGAGGAAATCCTCTATCAAGGCAGGATTGGGTACTACAGGTGAAGGC---CTTGAATGGGGTGTGCTTTTGGGGTTTGGGCCTGGCCTAACTATTGAGGCACTTGTC---------------------CTCCGTAGTATTTCTATTTAG---------------------------------------------------------------------------------------------------------------------------------------------------------------------------------------
>Sotub_XM_006367257.2.p1
---------------------------------------------------------------------------------------------------------------------------------------------------------------ATGGCCACCGTTAACGAGATC---------CGCCAGGCACAACGAACT------GTGGGGCCCGCCACC------------------------GTGTTGGCCATTGGAACGGCCAACCCTCTCAATTGTTTCGATCAA------------------------------------------------------------------------------------------------------------------------AGCACCTATCCTGATTATTATTTTCGTGTCACTAATAGT------GATGATAAAATTGAGTTAAAGCAAAAG------------------TTTAAG---------------------------------CGCATGTGTGACGGATCAATGATTAAAAAGAGATATTCATACTTAACAGAGGAAATCTTGAAAAAAAATCCTAATTTTTGTGAGTACAAAGCA---CCTTCATTTGATGCTAGGCAAGAAATTGCGATTGTTGAAGTTCCAAAACTTGGGAAGGAAGCCGCTGAAAAGGCGATCAATGAGTGGGGTCAGTCCAAGTCCATGATTACACATTTGGTCTTTTGCACCACT---ACTGGTGTGGATATTCCTGGGGCG---GATTACCAACTCACTCAGCTTCTTGGACTTGACCTAACAGTCAAGCGATTCATGATGTACCAACAAGGTTGTTCTGGTGGTGCCACTACTCTACGATTAGCTAAAGACTTAGCTGAGAACAACAAGGGTGCTCGAGTCCTTGTTGTTTGCTCAGAATTAATCAATTTTTTGGACTTTCATGCCCCAAGTGAAACT---------GAGACTGAAGTTTTGGTTGGGCAAGCCCTGTTTAGTGATGGGGCATCAGCTGTCATTATTGGTTCAGATCCAATACCGACGGTG---GAAAGACCTTTGTTTGAGCTTGTATTTACAACTCAAACTCTTCTCCCAGACAGTGAATATGAAATT---ACTGCTAAACTCGGTGAAGCTGGATTG------ATCGCTAAAATACAT------AAAAATACTCCAATGTTGATCTCGAAAAACATTGAGAGAATTTTAGGGGAAGCATTCCAGCCT---CTTGGA------ATTTCT---------AACTGGAACTCCATTTTTTGGGTGGCTCATCCAGGTGGCCGTGCAATTTTAGATCAAATTGAGTTAAACTTGAGCCTAACACCTGAAAAACTCAAGGCT---------------TCAAGGAATGTGCTGAGCAATTATGGGAACATGGCCAGTGCCTCTGTTCTGTTTGTTTTGGATGAGATGAGGAAAATCTCTATCGAGATGGGATTGGGTACCACCGGTGGAGGT---CTTGATTGGGGTGTGCTTTGTGGTTTTGGGCCTGGATTAACTATTGAGGCAGTTGTC---------------------CTCCGAAGTATACCTATCTCAACATGA---------------------------------------------------------------------------------------------------------------------------------------------------------------------------------
>Sotub_XM_015314781.1.p1
------------------------------------------------------------------------------------------------------------------------------------------------TTTTTTCTGGCGAAAATGGTCACCGTTGAGGAGTAT---------CGTAAGGCGCAACGTGCC------AAGGGTCCGGCTACG------------------------GTCATGGCCATTGGAACATCTACGCCTTTCAATTGTGTTGATCAG------------------------------------------------------------------------------------------------------------------------AGTACTTACCCTGATTATTATTTTCGTATTACTAATAGT------GAGCACAAGACTGAGCTCAAGGAAAAA------------------TTTAAG---------------------------------CGCATGTGTGATAAATCAATGATTAAAAAAAGATACATGCACTTAACCGAGGAAATCTTGAAAAAGAACCCTAATATGTGTGCATATATGTCA---CCTTCCCTTGATGCTAGGCAAGACATAGCTATTGTTGAAGTGCCTAAACTTGGCAAAGAGGCAGCCCAAAAGGCCATCAAGGAATGGGGCCAGCCCAAATCCAAGATTACCCATTTGGTCTTTTGTACATCT---AGTGGTGTGGACATGCCCGGGTGC---GACTACCAGCTCGCTAAGCTACTCGGGCTTTGCCCATCGGTCAAGCGACTCATGATATACCAACAAGATTGCTATGCCGGGGGAACATTACTCCGGCTAGCCAAAGACATGGCTGAGAACAACAAAGGTGCTAGAGTCCTTGTTGTTAGCTCTGAG---ATCACTGTGGTCAAGTTTCGTGGACCTAGTGAATCT---------CACATAGATAACTTGTTAGGCCAAGCCCTTTTTGGTGATGGGGTGGCCGCAGTTATTATAGGTTCAGACCCAAATCTAGGGGTC---GAAAGGCCTTTATTCAAACTCGTCTCAGCAGCTCAAACTCTAGTCCCTGATAGCGAAGGGGCTATC---TATGGACACCTCCGTGAGGTTGGGCAT------ATATTCCATTTACTC------AAGGATGTTCCTGGGCTAATCTCGAAAAACATCGAGAAGAGCCTTCTGGATGCATTTCAACCT---CTAGGT------ATATCT---------GATTGGAACTCTCTATTTTGGATTACTCACCCAGGTGGACCTGCGATGTTGGACCAAGTTGAATTAAAATTGGGCCTAAAGCCTGAGAAACTTAGGGTT---------------TCAAGAGAAGTATTGAGTAACTATGGCAATATGTCAAGTGCTTGTGTGTTGTTTATTTTGGATGAAATGAGAAAGGCCTCTACAAAAGAAGGCCTAGGAACTACTGGTGAAGGG---CTTGAATGGGGTGTCCTTTTTGGATTTGGGCCTGGGCTTACAATTTAG------------------------------------------------------------------------------------------------------------------------------------------------------------------------------------------------------------------------------------------
>Spole_XM_021979439.1.p1
------------------------------------------------------------------------------------------------------------------------------------------------------------ATGACGAGTTCACTAGAAGAAATT---------CGCAAGGCTCAAAGAGCA------AATGGGCCGGCAACA------------------------ATCTTGGCAATTGGTACCGCAACTCCACCTAATTGTGTTTATCAA------------------------------------------------------------------------------------------------------------------------TCGGATTATCCGGATTACTATTTCCGGGTTACCAAGAGT------GAGCATATGACTGAGTTGAAGGAGAAG------------------TTTCAA---------------------------------CGCATGTGTGATAAGTCTATGATTAAGAAACGTTACATGTATCTGACGGAAGAATTTCTCAAGGAGAATCCCAATATGTGTACTTACATGGGT---GCATCACTAGATACTCGTCAAGACATTGTGGTGGCTGAGGTTCCAAGGCTTGGTAAAGAGGCAGCAGTTAAGGCAATAAAGGAGTGGGGTCAACCTAAGTCTAAGATAACCCATGTTATCATGTGTACCACC---TCCGGTGTAGACATGCCAGGGGCA---GACTATCAGCTCACCAAGCTTCTTGGCCTACGCCCTTCCGTCCGCCGTTTCATGCTCTACCAACAAGGTTGCTTTGCCGGTGGAACCGTCCTTCGCCTTGCCAAAGATTTAGCTGAGAACAACCGTGGTGCACGTGTCTTGGTGGTTTGTTCTGAG---ATTACAGCCATTTGTTTCCGTGGGCCTACTGAGACA---------TACTTGGACTCTATGGTTGGCCAAGCCCTTTTTGGAGATGGAGCTGGAGCTTTAATTGTTGGTGCTGATCCGGATGAGTCCATT---GAACGGCCTTTATTTAAGATGGTATGGGCAGCCCAAACTTTACTCCCGGACTCTGAGGGTGCTATC---GACGGACATTTGCGTGAAGTGGGCTTA------ACTTTTCATCTACTA------AAGGATGTTCCTGGGCTTATTTCTAAAAACATAAACAAGGCCCTTGAGGATGCCTTCACCCCT---CTTGGG------ATTAGT---------GATTGGAATTCCATCTTCTGGGTAGCTCATCCAGGTGGGCCTGCAATCTTGGACCAGGTTGAGGCTAAATTGGGCCTTAAGGAAGAGAAACTCAAGGCA---------------ACCCGCAACGTGCTAAGTGAATATGGTAATATGTCTAGTGCATGTGTACTCTTCATCTTGGACGAGATGAGGAAGAAGTCGATGAAGGAAGGGAAGTCAACTACCGGAGAAGGG---CTCGACTGGGGTGTTTTATTCGGGTTTGGGCCTGGACTTACTGTCGAGACGGTTGTG---------------------CTCCACAGTGTTCCTTTGAACTGTTAA---------------------------------------------------------------------------------------------------------------------------------------------------------------------------------
>Spole_XM_021979440.1.p1
---------------------------------------------------------------------------------------------------------------------------------------------------------------ATGGCTTCCCTCGACGAGATT---------CGACAAGCTCAGCGAGCC------GATGGGCCGGCCGCT------------------------ATCTTGGCTATTGGTACCGCCACTCCGCCTAATTGTGTTTATCAG------------------------------------------------------------------------------------------------------------------------GCTGATTATCCGGACTACTATTTCCGTGTTACTAAGAGT------GAACACATGACTGATTTAAAGGAGAAG------------------TTTAAG---------------------------------CGCATGTGTGACAAATCAATGATCAAGAAACGTTACATGTACTTGACGGAAGAAATACTCAAGGAGAAGCCAAATTTGTGCGAATATATGGGT---TCATCACTAGACACTAGACAAGACATGGTAGTCGGTGAAGTTCCTAGGCTTGGCAAAGAAGCCGCGATGAAGGCTATTAAGGAGTGGGGGCAGCCAAAGTCTAAGATCACTCATGTTATCATGTGTACCACA---TCAGGCATTGACATGCCCGGTGCT---GACTACCAACTCACCAAGCTCCTTGGCCTACGTCCTTGTGTACGCCGTTTCATGCTTTACCAACAAGGTTGTTTTGCTGGTGGGACGGTCCTACGTCTTGCCAAGGACCTTGCCGAGAACAATCGTGGTGCTCGTGTCCTAGTTGTTTGTTCCGAA---ATCACAGCTATTTGCTTCCGTGGGCCGACTGAAACA---------CATTTGGACTCAATGGTGGGCCAGGCCCTTTTTGGTGATGGAGCCGGGGCATTAATTGTCGGTGCAGATCCAGATGAATCCATT---GAGCGGCCCTTATTTAAGATGGTATGGACAGCCCAAACTTTACTTCCGGACTCTGAAGGTGCAATT---GATGGACACGTTCGTGAAGTGGGCCTA------ACTTTTCATTTGTTG------AAAGATGTCCCTGGCCTAATTTCAAAAAATATTAACAAGGCTCTTGAGGATGCCTTTACTCCA---CTTGGT------ATTAGT---------GATTGGAACTCTGTCTTTTGGATTGCTCATCCAGGTGGGCCCGCAATTCTTGATCAAGTGGAGGCCAAACTCGGTCTTGGGGAAGAGAAACTTACGGCC---------------ACCCGTAATGTATTACGTGACTTTGGTAATATGTCTAGTGCTTGTGTTCTTTTTATCCTAGACGAGATGAGGAACAAGTCATCAAAGGAAGGGAAATCAACAACTGGAGAAGGG---CTGGATTGGGGTGTTTTGTTCGGCTTTGGACCTGGTCTCACAGTCGAGACTGTTGTC---------------------CTCCATAGTGTGCCGTTAAGCTACTAA---------------------------------------------------------------------------------------------------------------------------------------------------------------------------------
>Spole_XM_021981504.1.p1
------------------------------------------------------------------------------------------------------------------------------------------------------ATGGCTAGTACCCCATCTGTTCAAGAAATC---------CGAAACGCACAAAGATCC------GATGGTCCGGCCACC------------------------ATACTAGCCATTGGGACCGCCAACCCGGTTAATGAAATGTACCAA------------------------------------------------------------------------------------------------------------------------GCCGAGTATCCGGATTTCTACTTCCGTGTTACCAAGAGC------GAGCATATGACTCAACTCAAGCAAAAG------------------TTTAAG---------------------------------CGCATGTGTGAAAGGTCGATGATTAAGAAGAGGTACATGCACGTAACAGAAGAGTTGTTGAAAGAGAACCCACACATGTGCGACTACAATGCG---TCGTCCCTAGACACTCGCCAAGACATTCTGGCAACTGAAGTGCCCAAACTTGGCAAAGAGGCAGCTGTTAAGGCCATCAAAGAGTGGGGCCAACCGCGGTCCAAGATCACCCACGTCATTTTCTGCACCACT---TCTGGTGTCGACATGCCCGGGGCT---GATTACCAGCTCACCAAACTCCTTGGTCTCCGACCATCGGTGAAGCGGTTCATGCTTTACCAGCAGGGTTGCTACGCCGGGGGTACAGTCCTCCGTCTAGCCAAGGACATCGCTGAGAACAACCGTGGAGCTCGTGTCTTGGTGGTGTGTTCTGAG---ATCACCGTCATCTGCTTCCGTGGGCCCACTGAGACC---------CATTTGGACTCTATGATTGGCCAAGCTTTATTTGGAGACGGAGCTGGTGCTGTTATTGTAGGTGCTGATCCAGTAGAGTATATT---GAGCGACCCATCTTTCAGCTTGTATGGGCCGCTCAAACTATTCTCCCTGACTCAGAGGGAGCCATC---GATGGCCACCTCCGAGAAGTCGGGCTA------GCCTTCCACTTACTG------AAGGACGTCCCGGGCCTTATCTCAAAAAATATTGAGAAGGCTTTGGTTGAAGCATTCAACCCT---ATAGGG------ATCATT---------GATTGGAACTCCATCTTTTGGGTAGCTCACCCTGGTGGCCCGGCTATCTTAGACCAGGTGGAAGCCAAGCTCGGGCTCAACCAAGATAAACTCAGCCCG---------------ACTCGGCACGTACTCAGTGAGTATGGAAACATGTCTAGTGCTTGTGTTTTGTTCATCTTGGATGAGATGAGGAAGAGGTCAATGAAGGGAGAAATGAGTACCACAGGAGAAGGG---TTGGATTGGGGTGTCTTGTTCGGGTTCGGGCCGGGCCTTACAGTCGAGACTGTTGTT---------------------CTCCACAGTGTACCCCTAGCCAACTAA---------------------------------------------------------------------------------------------------------------------------------------------------------------------------------
>Spole_XM_021988955.1.p1
---------------------------------------------------------------------------------------------------------------------------------------------------------------ATGGCATCCATTCGAGACAAC---------CGGAACGCCCAAAGAGCA------GATGGTCCAGCCACT------------------------ATCCTAGCCATTGGCACAGCAAACCCTCCCAACGAGATGAGCCAA------------------------------------------------------------------------------------------------------------------------GATGACTTTCCTGATTTCTACTTCCGTGTCACCAAGAGT------CAGCATATGGTTGATCTTAAGGACAAA------------------TTCAAC---------------------------------AACATGTGCAAGAAATCAACAGTGAAGAAGCGTTACATGTACATAACAGAAGAATTACTAAAACAGAACCAAAACATGTGCGACTACAATAGC---TCATCCTTGGACGTCCGGCAAGACATCCTCGCAACTGAGGTACCAAAACTCGGCAAAGAGGCGGCCGTAAAGGCCATAAAAGAGTGGGGACAACCGCGGTCCAACATCACCCACCTCATTTTCTGCACCGTA---TCAGGTGTTTCCATGCCAGGGGCC---GACTACCACCTTACAAAACTCCTCGGCCTAAGCCCTTCTGTTAACCGATTTATGCTCTACCAGCAGGGTTGCTATGGCGGTGGCACAGTCCTCCGCCTAGCCAAGGACATTGCAGAGAACAACCGCGGTGCACGTGTGTTGGTTGTTTGTGCTGAG---ATGACTGTAGTCGGTTTTCGTGGACCTACTGAGACT---------CACTTGGACTCCATGATAGGGCAAGCCCTTTTCACAGATGGTGCAGGGGCTGTGATCGTGGGTGCTGACCCGGATGAGTCCATTAATGAACGACCCATCTTCGAGCTTGTTTGGGCCTCCCAAACCTTCTTGCCGGGCTGTGAAAGGGCCATT---GCTGGGCAATTACGGCAAGTAGGATTA------ACCATTCATTTATCG------AAGGACGTACCAAAGTTGATATCTAACAATCTTGAAAAGGTGTTAGTTGAGGCCTTTGAACCT---ATTGGG------ATTAAT---------GATTGGAACTCCATATTTTGGGTTGCTCACCCAGGAGGGCCTGCCATTCTGGACGAGGTCGAGGTGAAACTCGGACTCGAGGAGGACAAACTCAGTGCA---------------ACTAGGCATGTACTCAGTGAGTTTGGTAACATGTCTAGTGCTTCTGTGTTGTTTATTTTGGATGAGACAAGAAAGAGGTCGTTCAATGAAGGCAAGGCTACGACGGGTGGCGGG---TTGGATTGGGGAGTGTTGTTCGGGTTCGGGCCGGGGATTACTATTGAAACCGTTGTG---------------------CTCCATAGTGTCCCAACAAAATTGGCTTGA------------------------------------------------------------------------------------------------------------------------------------------------------------------------------
>Spole_XM_021988956.1.p1
---------------------------------------------------------------------------------------------------------------------------------------------------------------ATGGCATCCGTTCAAGAAATC---------CGTAACGCCCAACGAGCC------CACGGACCAGCAACG------------------------ATCCTAGCTATCGGAACCGCCAATCCCCAGAATGAAATGATCCAA------------------------------------------------------------------------------------------------------------------------GCGGAGTATCCTGATTTCTACTTCCGTGTTACCGATACT------GAGCATATGACTGGTCTCAAGAAGAAG------------------TTCGAG---------------------------------CGCATGTGTGAAAAGTCAATGATTAAGAAGCGATACATGCACGTAACTGAAGAGCTATTGAAACAGAACCCTCACATGTGTGACTACAATGCT---TCATCCTTAGACACCCGCCAAGACATCCTCGCAACGGAAGTCCCAAAACTCGGGAAAGAGGCGGCCATAAAGGCCATCAAAGAGTGGGGACAACCTCGGTCCAAAATCACCCACGTCATTTTCTGCACAACC---TCAGGTGTAGACATGCCTGGTGCA---GACTACCAGCTTACTAAACTCCTCGGCCTCCGACCCTCAGTAAAACGCTTCATGCTTTACCAGCAGGGTTGCTACGCCGGCGGTACAGTCCTCCGCCTCGCCAAGGACATCGCCGAGAACAACCGTGGTTCCCGTGTGTTGGTGGTTTGTTCTGAG---ATTACTGTCATTTGTTTCCGTGGGCCTACTGAGACA---------CATTTGGACTCTATGATTGGACAAGCCCTGTTTGGTGATGGAGCCGGGTCTGTCATTGTCGGTGCGGACCCTATTGAGTCCGTT---GAGCGACCCATTTTCCAGCTTGTTTCGGCTGCTCAGACCATACTCCCTGACTCTGAGGGTGCTATC---GATGGACACTTGAGAGAAGTCGGGTTA------GCCTTCCATTTGTTA------AAAGATGTACCTGGTTTGATCTCAAAGAATATTGAAAAATCCCTCGTTGAGGCTTTTAAACCG---ATTGGG------ATTGAT---------GATTGGAACTCCCTTTTCTGGGTGGCTCACCCTGGTGGTCCAGCAATCTTAGACCAAGTTGAGGCTAAACTCGAGCTCAATCAGGATAAATTGGGTATA---------------ACTAGGCATGTTCTAAGTGAGTTTGGTAACATGTCTAGTGCTTGTGTTTTGTTTATATTGGATGAAATGAGGAAGAGGTCGTTGAAAGAAGGTAAGACCACTACCGGATACGGG---CTAGATTGGGGTGTCTTGTTCGGGTTTGGACCCGGTCTTACAGTGGAAACTGTTGTG---------------------CTTCACAGTGTTCCTCTCACGGATTAA---------------------------------------------------------------------------------------------------------------------------------------------------------------------------------
>Spole_XM_021989500.1.p1
---------------------------------------------------------------------------------------------------------------------------------------------------ATGATTGGGACGATGGCATCCATCCAAGAAATT---------CGAGAGGCTCAAAGAGCA------AACGGCCCTGCTACA------------------------ATCCTCGCCATCGGCACCGCCAACCCACCAAATGTGATGTACCAG------------------------------------------------------------------------------------------------------------------------TCCAATTATCCAGATTTCTATTTTCGTATCACAAACACC------GATCACTTAACTCATCTTAAGGCCAAG------------------TTCAAC---------------------------------CGCATCTGCGAAAAATCAATGATGAAGAAACGTCATTTGCACGTAACTGAAGAGCTGTTGATAGAAAACCCAGAAATGAGTGATGATAATGCA---AGTTCCCTAAAAAGCCGGCAAGTTATATTGGCTAAAGAGGTTCCGAAACTTGGTAAAGAGGCAGCTGAGATTGCAATCAAAGAGTGGGGGCAACCCAAGTCCAAGATCACCCACCTTGTCTTTGGTACTAAC---TGCGACGTTGATCTACCCGGGTCA---GATCACGAGCTCGTTAAGCTTCTAGGCCTCCACCCCTCAGTAAAGCGATTTATGCTGCGCCAAGGTGGCTGCCATGGAGGAGGTACATTGCTTCGTATAGCCAAGGACATTGCAGAAAACAACCGTGGTGCACGTGTGTTGGTTATATGTTCGGAA---AGTACTGTCATTTGTTTCCATGCCCCAACAGATATG------------------AACCTTGTACCACACGCCATATTCGGGGATGGTGCTGGAGCAATTATCATGGGTGCTGACTTTGATGAGCCTACC---GAGAGACCCATATTTCAGCTGGTTTCTACGGGGCAGACCACATTGCCGGACTCACAAGGGGATATC---CAAGCCCGTTTAAGTGAGATAGGGATG------ACCGTACAATTAAGT------CAGCAAGTCCCAAAAATCATAGCTAAAAATATAGAAAATTGCTTAGATGTATCCTTTAAGTAT---GTTGGA------ATAAAT---------GACTGGAATTCCATATTTTGGATAGCTCACCCTGGAGGGCCGGCGATATTGGATCAAGTAGAGGCTAAGCTCGGACTTGAGAAGAACAAACTTAGCACT---------------AGCCGCCACGTGTTAAGTGAATACGGGAATATGTGGGGTGCAACTGTGATATTCATATTGGATCAAATGAGGAAGAGATCGTTGAATGAGGGTAAATCAACAACTGGGGAAGGA---TTCGATTGGGGGGTGCTATTCGCCTTTGGTCCTGGCATTACTGTTGAAACTATTCTT---------------------CTACATAGTGTTCCAATTAATTAG------------------------------------------------------------------------------------------------------------------------------------------------------------------------------------
>Spole_XM_022004738.1.p1
---------------------------------------------------------------------------------------------------------------------------------------------------------------ATGGAAAAGGTTAACGAAATT---------AGGAATGCTCAAAGAGCC------GAGGGTGCGGCTTGT------------------------GTCCTAGCCATTGGGAGGGCTAACCCACCAAATTTTATACTCCAA------------------------------------------------------------------------------------------------------------------------TCCGAGTATCCCGATTATTATTTTAGGGTCACTAAAAGT------GAACATATGGTTGATGTCAAGGAGAAG------------------TTCAAG---------------------------------CGCATTTGTGACAAAACCATGATCAGGAAGCGCCACTTGTTTGTGACTGAGGAAATTTTGAAGGCTAATCCAAGCATGATAACTTATGGAGAA---GTGTCACATGATGCCCGTCGTCAAATGACCGTAGATTACCTACCGAAGCTTGGTAAGGAAGCTGCTCTTAAGGCCCTGAAAGAATGGGGACAACCCAAGTCCCGGATCACTCACCTTATCGTGTACAACACC---TTGGCCTTATCCATGCCTGGAGCT---GACTATGAGCTAGCAAAGGCTCTTGAACTTGACACCACAGTTCATAGAACTGTAATGTATCTTGTAGGTTGTCATGCGGGCCCTCATATTCTCCGCCATGCCAAAGATATAGCGGAGAATAACAAAGGGGCTCGTATCTTGATAGTATGTGCTGAG---ATCACAGCTGTTAATTTCCATGGTCCTTCTGAAACA---------CAAATTGATTCCTTAATAGGGCAAGCACTATTTGGTGATGGTGCTGCTGCCATCATTGTAGGAGCTGAGCCTGATTACTCTATT---GAGAGACCATGTTTTCAACTCATTTCAGGAACACAAAGGACTATACCTAACACTGATGGTGCAGCC---TTTTCTGAGATCATTAACATGGGACAA------ACATTTCATCTTCGT------AAGGATCTCCCTTGTTTGATTTCTGATTATATAGAGGAGAGTCTAGTAAATATATTCAAGCCC---ATTGGT------ATTACT---------GACTGGAATTCCATATTTTGGATCGCACATAATGGTGGTCCTGCTGTTCTGAATGGTATTGAATCTGAGCTTAAACTAGACAAGGAAAAGCTGAATGTG---------------ACTAGGCATGTGCTTAGTGAGTATGGTAATATGTCTAGTATTGGGGTGTTGTTTATGATGGATGAGATGAGAAAGAGATCATTCGAACAAGGTAAGACGACTACTGGGTTAGGT---TGTGAATGGGGTGTTATGTTTGGATTTGGTCCTGGACTCACCATTGAAGCCCTTGCC---------------------CTTCGCAGTGTTCCTCTCCTTGATTAA---------------------------------------------------------------------------------------------------------------------------------------------------------------------------------
>Spole_XM_022005028.1.p1
---------------------------------------------------------------------------------------------------------------------------------------------------------------ATGGAAAAGGTTAATGAAATT---------AGGAACGCTCAAAGAGCA------GAGGGTGCGGCTAGT------------------------GTCCTAGCCATTGGCAGGGCTAATCCACCCAATTTTATACTCCAA------------------------------------------------------------------------------------------------------------------------TCTGAATATCCTGATTACTATTTTAGGGTCACCGAAAGT------GAACACATGGTTGATGTCAAAGAAAAG------------------TTCAAG---------------------------------CGCATTTGTGACAAAACAATGATAAGGAAGCGGCACTTTTTCTTGACTGATGAAATTTTGAAGGCTAATCCCAGCATGTTAACTTATGGAGAT---GTATCACATGATGCTCGTCGTGAAATGACAATCGAGTACCTACCAAAGCTTGGTAAGGAAGCCGGTCTTAAAGCAATCAAAGAATGGGGTCAACCCAAGTCCCAGATCACCCACCTAATCGTGTACAACACC---TTGGCTTTATCCATGCCTGGTGCT---GACTACGAGCTAGCTAAAGCTCTTGAACTTGAACCTACAGTTCATAGGACTGTAATGTACCTTGTAGGTTGTCATGCTGGACCCCACATTCTCCGACATGCTAAGGACATAGCTGAGAATAACAAAGGTTCCCGTATCCTTATAGTATGTGCTGAA---ACCACTACTGTTAATTTTCATGGTCCTTCTGAAACT---------CATATTGATTCATTAGTAGGACAAGCACTATTTGGTGATGGTGCTGCTGCTGTCATTGTTGGAGCTGAACCAGATTACTCAATT---GAGAGGCCATGTTTTCATATTATTATGGGAACACAAAACACTATACCTAACACTGGTAGTGCAGCT---GGTTCTGAGATCATTAACATGGGACAA------ACTTTCTGTCTTAAT------AGAAACCTACCATGTTTAATTTCTAAGCACGTTCAGGAAAGTCTTTCTAATTTATTTAAACCC---ATTGGA------ATTACT---------GACTGGAATTCCATATTTTGGATCGCACACAATGGTGGTCCTGCAGTTCTTAATGGTGTTGAGTCTGAACTCAAACTTGATAAGGAAAAACTTAAAGTC---------------TCAAGACATGTGCTAAGTGAATATGGAAATATGTCAAGTGTTGGGGTGTTGTTTATGATGGATGAGATGAGAAAGAGGTCACTTGTACAAGGATATAAAACAACTGGTTTAGGG---TATGAATGGGGTATTATGTTTGGTTTTGGTCCTGGCCTTACCATTGAGGCCCTTGCT---------------------CTACGTAGTGTTCCTTTACTCGAATAA---------------------------------------------------------------------------------------------------------------------------------------------------------------------------------
>Spole_XM_022005699.1.p1
---------------------------------------------------------------------------------------------------------------------------------------------------------ATGGCAAGCGTAGATATAAGTGAAATT---------CATAACGTTGAAAGAGCC------AAAGGGCAAGCTAAT------------------------GTCCTAGCTATTGGCACGGCAAACCCACCAAATGTAATGTACCAG------------------------------------------------------------------------------------------------------------------------GCGGACTATCCTGATTTCTATTTTCGCCTTACCAACAGT------GAGCATATGACCGATCTCAAGGCCAAG------------------TTTAAG---------------------------------CGCATATGTGAGAAAACAACGATAAAGAAGCGATACATGCACATAAGTGAAGACATCTTAAAAGAGAAGCCAGATTTGTGTGATTACAATGCG---TCTTCCTTAGACATACGTCAAGTGATACTCGCTAAAGAGGTTCCTAAAGTTGGAAAAGACGCAGCCATGAAGGCGATTGAAGAGTGGGGGCAAGCCATGTCCAAGATAACCCATCTTATCTTTTGCACCACT---TCAGGTGTTGACATACCCGGTGCT---GACTACCAGCTCACAATGCTTCTAGGGCTTAATCCTTCAGTAAAGCGTTATATGCTTTGCCAACAAGGTTGCCATGCAGGTGGAACTGTCCTTCGATTAGCAAAGGACCTTGCAGAGAACAACTATGGATCTCGAGTATTGGTTGTGTGTTCTGAA---AATACAACCGTTTGTTTCCGTGGTCCAACTGAAACA---------CACCCAGACTCTATGGTTGCACAAGCTCTATTTGCAGATGGTGCTGGGGCTGTCATCGTGGGTGCCTATCCAGATGAGTCTTTAAATGAACGACCCATCTTTCAGATTGTATCCACAGCACAAACTATATTACCTAACTCTCAAGGGGCTATC---GAAGGTCATCTTCGACAAATTGGTCTA------GCTATTCAACTACTT------CCCAATGTTCCTGACCTTATATCTAATAATATTGACAAGTGCCTTGTTGAAGCCTTTAACCCA---ATTGGT------ATTAAC---------GACTGGAATTCTATATTTTGGATTGCTCATCCTGGAGGACCCGCGATTTTAGGACAAGTCGAATCAAAACTTGGCCTACAAGAAAGCAAACTAACAACT---------------ACTTGGCATGTTTTGAGGGAGTTTGGAAACATGTCTAGTGCATGTGTGTTTTTTATAATGGATGAGACTCGAAAAAGGTCATTGAAAGAGGGTAAGACTACTACTGGTGATGGA---TTTGATTGGGGTGTGTTGTTCGGATTTGGCCCTGGTCTTACTGTTGAGACCGTTGTG---------------------CTCCGCAGTTTCCCACTTAATCAGTAG---------------------------------------------------------------------------------------------------------------------------------------------------------------------------------
>Vivin_NM_001280950.1.p1
---------------------------------------------------------------------------------------------------------------------------------------------------------------ATGGTGTCAGTTGCGGAAATT---------AGAAAGGCCCAGAGAGCT------GAGGGTCCCGCCACG------------------------GTTCTGGCTATTGGCACGGCCACTCCGGCCAACTGCGTCTACCAG------------------------------------------------------------------------------------------------------------------------GCAGACTACCCGGATTACTACTTCCGGATCACCAACAGT------GAGCACATGACCGAGTTGAAGGAGAAG------------------TTCAAG---------------------------------CGCATGTGTGAAAAATCCATGATAAACAAACGCTACATGCACCTCACTGAAGAAATTCTCAAGGAGAACCCCAACGTCTGTGCCTACATGGCC---CCATCTCTTGATGCCCGTCAAGACATGGTGGTGGTTGAAGTACCAAAGCTTGGCAAGGAAGCTGCTGCCAAGGCCATCAAAGAATGGGGCCAGCCCAAATCCAAGATCACCCACCTTGTCTTCTGCACCACC---TCCGGTGTTGACATGCCCGGTGCT---GACTATCAACTCACCAAGCTGCTAGGCCTCAAACCCTCCGTCAAGAGGCTGATGATGTACCAACAGGGCTGCTTTGCCGGTGGCACCGTCCTCCGCCTTGCCAAGGATCTCGCCGAGAACAACGCCGGCTCTCGTGTTCTGGTCGTCTGCTCTGAA---ATCACAGCTGTCACTTTCCGAGGCCCGTCTGACACC---------CACTTGGACTCCCTCGTGGGTCAGGCACTTTTCGGTGATGGTGCAGCTGCCGTTATCATTGGCGCAGACCCGGATACCAAAATT---GAACGCCCACTGTTCGAGCTCGTCTCCGCGGCTCAGACCATCCTCCCTGACTCCGAAGGAGCAATC---GACGGACACTTGCGTGAAGTGGGCCTC------ACCTTTCATTTACTG------AAAGACGTCCCAGGGTTGATTTCCAAGAACATAGAAAAGAGCTTGGTGGAAGCCTTCACTCCG---ATAGGC------ATCAGC---------GACTGGAACTCCTTGTTCTGGATAGCTCACCCCGGCGGCCCAGCAATTTTAGACCAGGTTGAGTTAAAGCTGGGTCTGAAGGAAGAGAAACTGAGAGCA---------------ACTCGGCACGTTCTGAGCGAGTATGGGAACATGTCGAGTGCATGCGTGTTGTTTATCCTGGACGAAATGAGGAAAAAGTCAATTGAAGAAGGGAAAGGCAGCACAGGTGAAGGG---TTGGAATGGGGGGTACTGTTTGGATTCGGACCAGGTCTCACGGTTGAGACTGTTGTC---------------------TTGCACAGTGTGTCTGCACCAGCGGCTCACTGA---------------------------------------------------------------------------------------------------------------------------------------------------------------------------
>Vivin_NM_001281005.1.p1
---------------------------------------------------------------------------------------------------------------------------------------------------------------ATGGCTTCAGTTGAGGAATTT---------AGAAACGCTCAACGTGCC------AAGGGTCCGGCCACT------------------------ATCCTAGCCATTGGCACAGCTACTCCTGACCACTGTGTCTACCAG------------------------------------------------------------------------------------------------------------------------TCTGATTATGCTGATTACTATTTCAGGGTCACTAAGAGC------GAGCACATGACTGAGTTGAAGAAGAAG------------------TTCAAT---------------------------------CGCATATGTGACAAATCAATGATCAAGAAGCGTTACATTCACTTGACCGAAGAAATGCTTGAGGAGCACCCAAACATTGGTGCTTATATGGCT---CCATCTCTTAACATACGCCAAGAGATTATCACTGCTGAGGTACCTAGACTTGGTAGGGATGCAGCATTGAAGGCTCTTAAAGAGTGGGGCCAACCAAAGTCCAAGATCACCCATCTTGTATTTTGTACAACC---TCCGGTGTAGAAATGCCCGGTGCG---GATTACAAACTCGCTAATCTCTTAGGTCTTGAGACATCGGTTAGAAGGGTGATGTTGTACCATCAAGGGTGCTATGCAGGTGGAACTGTCCTTCGAACTGCTAAGGATCTTGCAGAAAATAATGCAGGAGCACGAGTTCTTGTGGTGTGCTCTGAG---ATCACTGTTGTTACATTCCGTGGGCCTTCCGAAGAT---------GCTTTGGACTCTTTAGTTGGCCAAGCCCTTTTTGGTGATGGGTCTTCAGCTGTGATTGTTGGATCAGATCCAGATGTCTCGATT---GAACGACCACTCTTCCAACTTGTTTCAGCAGCCCAAACATTTATTCCTAATTCAGCAGGAGCCATT---GCCGGAAACTTACGTGAGGTGGGGCTC------ACCTTTCATTTGTGG------CCCAATGTGCCTACTTTGATTTCTGAGAACATAGAGAAATGCTTGACCCAGGCTTTTGACCCA---CTTGGT------ATTAGC---------GATTGGAACTCGTTATTTTGGATTGCTCACCCAGGTGGCCCTGCAATTCTCGATGCAGTTGAAGCAAAACTCAATTTAGAGAAAAAGAAATTGGAAGCA---------------ACTAGGCATGTGTTAAGTGAGTACGGTAACATGTCAAGTGCATGTGTGTTGTTTATTTTGGATGAGATGAGAAAGAAATCCTTGAAGGGGGAAAATGCTACCACAGGTGAAGGA---TTGGATTGGGGAGTATTATTCGGTTTTGGGCCGGGCTTGACCATCGAAACTGTTGTG---------------------CTGCATAGCATTCCTACAGTTACAAATTAA------------------------------------------------------------------------------------------------------------------------------------------------------------------------------
>Vivin_NM_001281010.1.p1
---------------------------------------------------------------------------------------------------------------------------------------------------------------ATGGCTTCAGTTGAGGAATTT---------AGAAACGCTCAACGTGCC------AAGGGTCCGGCCACC------------------------ATCCTAGCCATTGGCACAGCTACCCCCGACCACTGTGTCTACCAG------------------------------------------------------------------------------------------------------------------------TCTGATTATGCTGATTACTATTTCAGGGTCACTAAGAGC------GAGCACATGACTGAGTTGAAGAAGAAG------------------TTCAAT---------------------------------CGCATATGTGACAAATCAATGATCAAGAAGCGTTACATTCACTTGACCGAAGAAATGCTTGAGGAGCACCCAAACATTGGTGCTTATATGGCT---CCATCTCTTAACATACGCCAAGAGATTATTACTGCTGAGGTACCTAGACTTGGTAGGGATGCAGCATTGAAGGCTCTTAAAGAGTGGGGCCAACCAAAGTCCAAGATCACCCATCTTGTATTTTGTACAACC---TCCGGTGTAGAAATGCCCGGTGCG---GATTACAAACTTGCTAATCTCTTAGGTCTTGAAACATCGGTTAGAAGGGTGATGTTGTACCATCAAGGGTGCTATGCAGGTGGAACTGTCCTTCGAACTGCTAAGGATCTTGCAGAAAATAATGCAGGAGCACGAGTTCTTGTGGTGTGCTCTGAG---ATCACTGTTGTTACATTCCGTGGGCCTTCCGAAGAT---------GCTTTGGACTCTTTAGTTGGCCAAGCCCTTTTTGGTGATGGGTCTTCAGCTGTGATTGTTGGATCAGATCCAGATGTCTCGATT---GAACGACCACTCTTCCAACTTGTTTCAGCAGCCCAAACATTTATTCCTAATTCAGCAGGAGCCATT---GCCGGAAACTTACGTGAGGTGGGGCTC------ACCTTTCATTTGTGG------CCCAATGTGCCTACTTTGATTTCTGAGAACATAGAGAAATGCTTGACCCAGGCTTTTGACCCA---CTTGGT------ATTAGC---------GATTGGAACTCATTATTTTGGATTGCTCACCCAGGTGGCCCTGCAATTCTCGATGCAGTTGAAGCAAAACTCAATTTAGAGAAAAAGAAACTTGAAGCA---------------ACAAGGCACGTGTTAAGTGAGTACGGTAACATGTCAAGTGCATGTGTGTTGTTTATTTTGGATGAGATGAGAAAGAAATCCCTAAAGGGGGAAAAAGCCACCACTGGTGAAGGA---TTGGATTGGGGAGTACTATTCGGTTTTGGGCCAGGCTTGACCATTGAGACCGTTGTG---------------------CTGCATAGCGTTCCTACGGTTACAAATTAA------------------------------------------------------------------------------------------------------------------------------------------------------------------------------
>Vivin_NM_001281117.1.p1
---------------------------------------------------------------------------------------------------------------------------------------------------------------ATGGCTTCAGTCGAGGAATTC---------AGAAATGCTCAACGTGCC------AAGGGTCCGGCCACC------------------------ATCCTAGCCATTGGCACAGCTACCCCCGACCACTGTGTCTACCAG------------------------------------------------------------------------------------------------------------------------TCTGATTATGCTGATTACTATTTCAGGGTCACTAAGAGC------GAGCACATGACTGAGTTGAAGAAGAAG------------------TTCAAT---------------------------------CGCATATGTGACAAATCAATGATCAAGAAGCGTTACATTCACTTGACCGAAGAAATGCTTGAGGAGCACCCAAACATTGGTGCTTATATGGCT---CCATCTCTTAACATACGCCAAGAGATTATCACTGCTGAGGTACCCAAACTTGGGAAGGAAGCAGCATTGAAGGCTCTTAAGGAGTGGGGTCAACCCAAATCAAAGATCACCCATCTTGTATTTTGTACCACC---TCGGGTGTAGAAATGCCTGGTGCA---GATTATAAACTCGCTAATCTCTTAGGCCTCGAAACATCGGTTAGAAGAGTGATGTTGTACCATCAAGGGTGCTATGCAGGTGGAACTGTCCTTAGAACAGCTAAGGATCTTGCAGAGAATAATGCAGGAGCAAGAGTTCTTGTGGTGTGCTCTGAG---ATCACAGTTGTTACATTTCGTGGCCCTTCCGAAGAT---------GCTTTGGACTCTTTAGTTGGCCAAGCCCTTTTTGGTGATGGGTCTGCAGCTGTAATTGTAGGATCAGATCCAGATGTCTCAATT---GAACGACCACTCTTCCAGCTTGTCTCAGCAGCCCAAACATTTATTCCTAATTCTGCAGGTGCAATT---GCAGGAAACTTACGTGAGGTGGGACTC------ACCTTTCATTTGTGG------CCCAATGTGCCCACTTTAATTTCTGAGAACGTAGAGAAATGTTTGACTCAGGCTTTTGACCCA---CTTGGT------ATTAGC---------GATTGGAACTCCTTATTTTGGATTGCTCACCCAGGTGGCCCTGCAATTCTTGATGCAGTTGAAGCAAAACTCAATTTAGATAAAAAGAAACTTGAAGCA---------------ACGAGGCATGTGCTAAGTGAGTATGGAAACATGTCGAGTGCATGTGTGTTGTTTATTTTGGATGAGATGAGAAAGAAATCCCATAAGGGGGAGAAGGCCACCACAGGTGAAGGA---TTGGATTGGGGAGTATTATTCGGTTTTGGACCAGGCTTGACTATTGAAACTGTTGTG---------------------TTGCATAGCATTCCTATGGTTACAAATTAA------------------------------------------------------------------------------------------------------------------------------------------------------------------------------
>Vivin_NM_001281135.1.p1
---------------------------------------------------------------------------------------------------------------------------------------------------------------ATGGTGTCAGTGGGGGAAATC---------AGAAAGTCCCAAAGAGCT------GAGGGTCCAGCCACG------------------------GTTCTGGCCATCGGCACGGCCACTCCAGCCAACTGTGTCTACCAG------------------------------------------------------------------------------------------------------------------------GCTGACTATCCTGATTACTACTTCCGCATCACCAACAGC------GAGCATATGACTGAATTGAAAGAGAAG------------------TTCAAG---------------------------------CGCATGTGTGATAAATCCATGATAAACAAACGCTACATGCACCTCAATGAAGAAATTCTCAAGGAGAACCCCAACGTCTGTGCCTACATGGCC---CCATCTCTTGATGCCCGTCAAGACATGGTGGTGGTTGAAGTACCAAAGCTCGGCAAGGAAGCTGCTGTCAAGGCCATCAAAGAATGGGGCCAGCCCAAATCCAAGATCACCCACCTTGTTTTCTGCACCACT---TCCGGTTGTGACATGCCCGGTGCT---GACTATCAACTCACCAAGCTGCTCGGCCTCAAACCTTCCGTCAAGAGGCTGATGATGTACCAACAGGGCTGCTTTGCTGGAGGCACCGTCCTCCGCCTTGCCAAGGATCTTGCCGAGAACAACGCCGGCGCCCGTGTTTTGGTCGTCTGCTCTGAA---ATCACCGCCGTCACTTTCCGAGGCCCCTCTGACACC---------CACCTGGATTCTCTCGTGGGTCAGGCGCTTTTCGGTGATGGTGCAGCTGCCATTATCATTGGTGCAGACCCAGATACCAAAATC---GAACGCCCACTCTTCGAACTCGTCTCTGCGGCTCAGACTATTCTCCCCGACTCCGAGGGTGCAATC---GATGGACACCTGCGCGAAGTGGGTCTC------ACGTTCCATTTACTG------AAAGACGTCCCAGGGTTGATTTCCAAGAACATAGAGAAGAGCTTGGTGGAAGCCTTTAAGCCG---ATCGGC------ATCAGC---------GACTGGAACTCCTTGTTCTGGATCGCTCACCCCGGTGGCCCAGCAATTTTAGATCAGGTTGAGTTAAAACTGGGTCTGAAGGAAGAGAAACTGAGAGCA---------------ACTCGACACGTTCTGAGCGAGTATGGGAACATGTCTAGTGCATGCGTGCTGTTTATCCTGGACGAAATGAGGAAAAAGTCGATCGAAGAAGGAAAGGGCACCACAGGGGAAGGC---CTGGAATGGGGCGTTCTGTTTGGATTTGGACCAGGTCTCACCGTTGAAACCGTTGTTGTTGCACAGCCTTGCTACACAATCGACTCACTGAGTCACTCGTCAACCTATAATACTGAAGGGAAGATGGGAATGGCTGCTGCGCTGGGGACTGGTGAGGACTGCATGTCATCATGTGCCAACCTACGCAGCTACCCTTCCTTCCTTTGTTATGTTTTGCTTTATTTTTATGTTCTTTTGTGTCCCTGTGCCTTCTCTCCTTTCACACTTAAGTAA---------
>Vivin_XM_002263686.4.p1
---------------------------------------------------------------------------------------------------------------------------------------------------------------ATGGCTTCAGTAGAGGACATT---------AGAAACGCTCAACGTGCC------AAGGGTCCGGCCACC------------------------ATCCTAGCCATTGGCACAGCTACTCCCGACCACTGTGTCTACCAG------------------------------------------------------------------------------------------------------------------------TCTGACTATGCTGATTACTATTTCAGGGTCACTAAGAGC------GAGCACATGACTGAGTTGAAGAAGAAA------------------TTCAAT---------------------------------CGCATATGTGACAAATCAATGATCAAGAAGCGTTACATTCACTTGACCGAAGAAATGCTTGAGGAGCACCCAAACATTGGTGCTTATATGGCT---CCATCTCTTAACATACGACAAGAGATTATCACTGCTGAGGTACCCAAACTTGGTAAAGAAGCAGCATTGAAGGCTCTTAAAGAGTGGGGCCAACCAAAGTCCAAGATCACCCATCTTGTATTTTGTACAACC---TCCGGTGTTGAAATGCCCGGTGCG---GATTACAAACTCGCTAATCTCTTAGGTCTCGAAACATCAGTTAGAAGAGTGATGTTGTACCATCAAGGGTGCTATGCAGGTGGAACTGTCCTCCGAACCGCTAAGGATCTTGCAGAGAATAATGCAGGAGCACGAGTTCTTGTGGTGTGCTCTGAG---ATCACTGTTGTTACATTTCGTGGGCCTTCCGAAGAT---------GCTTTGGACTCTTTAGTTGGCCAAGCCCTTTTTGGTGATGGGTCTGCAGCTGTGATCGTTGGATCGGATCCAGATATCTCAATT---GAACGACCACTTTTCCAGCTCGTCTCAGCAGCCCAAACGTTTATTCCTAATTCAGCAGGTGCCATT---GCCGGAAACTTGCGTGAGGTGGGACTC------ACCTTTCATTTGTGG------CCCAATGTGCCTACTTTAATTTCTGAGAACATAGAGAAATGCTTGACTAAGGCTTTTGACCCA---CTTGGC------ATTAGC---------GATTGGAACTCGTTATTTTGGATTGCTCACCCAGGTGGCCCTGCAATTCTCGATGCAGTTGAAGCAAAACTCAATTTAGAGAAAAAGAAACTCGAAGCA---------------ACTAGGCATGTTTTAAGTGAGTACGGTAACATGTCAAGTGCATGTGTATTGTTTATTTTGGATGAGATGAGAAAGAAATCCTCAAAAGGGGAAAAGGCTACCACAGGTGAAGGA---TTGGATTGGGGAGTATTATTTGGTTTTGGGCCGGGCTTGACCATCGAAACTGTTGTG---------------------TTGCATAGCATTCCTACGGTTACAAATTAA------------------------------------------------------------------------------------------------------------------------------------------------------------------------------
>Vivin_XM_002263771.3.p1
---------------------------------------------------------------------------------------------------------------------------------------------------------------ATGGCTTCAGTTGAGGAAATC---------AGAAACGCTCAACGTGCC------AAGGGTCCGGCGACC------------------------ATCCTAGCCATTGGCACAGCTACTCCCGAGCACTGTGTCTACCAG------------------------------------------------------------------------------------------------------------------------TCTGATTATGCTGATTACTATTTCAGGGTCACCAAGAGC------GAGCACATGACCGAGTTGAAGAAGAAG------------------TTCAAT---------------------------------CGCATATGTGACAAATCAATGATCAAGAAGCGTTACATTCATTTGACTGAAGAAATGCTTGAGGAGCACCCAAACATTGGTGCTTATATGGCT---CCATCTCTTAACATACGCCAAGAGATTATCACTGCTGAGGTACCCAAACTCGGTAAGGAAGCAGCATTGAAGGCTCTTAAAGAGTGGGGTCAGCCCAAGTCCAAGATCACCCATCTTGTATTTTGTACAACC---TCCGGTGTAGAAATGCCCGGTGCG---GATTACAAACTCGCTAATCTCTTAGGCCTTGAAACATCGGTTAGAAGGGTCATGTTGTACCATCAAGGGTGCTATGCAGGTGGAACTGTCCTTCGAACTGCTAAAGATCTTGCAGAAAATAATGCAGGAGCACGAGTTCTTGTGGTGTGCTCTGAG---ATCACCGTTGTTACATTTCGTGGGCCTTCTGAGGAT---------GCTTTAGACTCTTTGGTAGGTCAAGCCCTTTTTGGTGATGGGTCTGCAGCTGTGATTGTTGGATCTGATCCAGATGTCTCGATT---GAACGACCCCTCTTTCAACTTGTTTCAGCAGCCCAAACATTTATTCCTAATTCAGCAGGTGCTATT---GCGGGTAACTTACGTGAGGTGGGACTC------ACCTTTCACTTGTGG------CCTAATGTGCCTACTTTGATTTCCGAGAACATAGAGAAATGCTTGAGTCAAGCTTTCGAGCCA---CTTGGT------ATCAGG---------GATTGGAACTCGTTATTTTGGATTGCTCACCCGGGTGGCCCTGCAATTCTTGATGCAGTTGAAGCAAAACTCAATTTAGAGAAAAAGAAACTTGAAGCA---------------ACAAGGCATGTGTTAAGTGAGTATGGTAACATGTCTAGTGCATGTGTGTTGTTTATTTTGGATGAGATGAGAAAGAAATCCCTAAAGGGGGAAAATGCCACCACAGGTGAAGGA---TTGGATTGGGGAGTACTATTCGGTTTTGGGCCCGGCTTGACTATCGAAACTGTTGTG---------------------CTACATAGCATTCCTACGGTTTCAAATTAA------------------------------------------------------------------------------------------------------------------------------------------------------------------------------
>Vivin_XM_002263845.4.p1
---------------------------------------------------------------------------------------------------------------------------------------------------------------ATGGCTTCAGTAGAGGAAATT---------AGAAACGCTCAACGTGCC------AAGGGTCCGGCCACC------------------------ATCCTAGCCATTGGCACAGCTACTCCCGACCACTGTGTCTACCAG------------------------------------------------------------------------------------------------------------------------TCTGACTATGCTGATTACTATTTCAGGGTCACTAAGAGC------GAGCACATGACTGAGTTGAAGAAGAAA------------------TTCAAT---------------------------------CGCATATGTGACAAATCAATGATCAAGAAGCGTTACATTCACTTGACCGAAGAAATGCTTGAGGAGCACCCAAACATTGGTGCTTATATGGCT---CCATCTCTTAACATACGACAAGAGATTATCACTGCTGAGGTACCCAAACTGGGTAAAGAAGCAGCATTGAAGGCTCTTAAAGAGTGGGGCCAACCAAAGTCCAAGATCACCCATCTTGTATTTTGTACAACC---TCCGGTGTTGAAATGCCCGGTGCG---GATTACAAACTCGCTAATCTCTTAGGTCTCGAAACATCAGTTAGAAGAGTGATGTTGTACCATCAAGGGTGCTATGCAGGTGGAACTGTCCTCCGAACCGCTAAGGATCTTGCAGAGAATAATGCAGGAGCACGAGTTCTTGTGGTGTGCTCTGAG---ATCACTGTTGTTACATTTCGTGGGCCTTCCGAAGAT---------GCTTTGGACTCTTTAGTTGGCCAAGCCCTTTTTGGTGATGGGTCTGCAGCTGTGATCGTTGGATCGGATCCAGATATCTCAATT---GAACGACCACTTTTCCAGCTCGTCTCAGCAGCCCAAACGTTTATTCCTAATTCAGCAGGTGCCATT---GCCGGAAACTTGCGTGAGGTGGGACTC------ACCTTTCATTTATGG------CCCAATGTGCCTACTTTAATTTCTGAGAACATAGAGAAATGCTTGACTAAGGCTTTTGACCCA---CTTGGC------ATTAGC---------GATTGGAACTCGTTATTTTGGATCGCTCACCCAGGTGGCCCTGCAATTCTCGATGCAGTTGAAGCAAAACTCAATTTAGAGAAAAAGAAACTCGAAGCA---------------ACTAGGCATGTTTTAAGTGAGTACGGTAACATGTCAAGTGCATGTGTATTGTTTATTTTGGATGAGATGAGAAAGAAATCCTTGAAAGGGGAAAAGGCTACCACAGGTGAAGGA---TTGGATTGGGGAGTATTATTTGGTTTTGGGCCGGGCTTGACCATCGAAACTGTTGTG---------------------TTGCATAGCATTCCCACTGTTACAAATTAA------------------------------------------------------------------------------------------------------------------------------------------------------------------------------
>Vivin_XM_002263983.3.p1
---------------------------------------------------------------------------------------------------------------------------------------------------------------ATGGTGACCGTCAACGAAGTT---------CGCAATGCCCAGCGCGCC------GAAGGCCCAGCCACC------------------------GTGATGGCCATCGGCACTGCCACTCCCCCAAATTGTGTGGATCAA------------------------------------------------------------------------------------------------------------------------AGCACCTATCCTGACTACTACTTTCGCATCACAAATAGC------GAACACAAGACTGAGCTCAAAGAGAAG------------------TTCAAG---------------------------------CGAATGTGTGACAAGTCTATGATCAAGAAACGTTACATGCACTTGACAGAGGAGATCCTGAAAGAGAACCCCAATGTTTGTGAATACATGGCA---GCTTCCCTGGATGCTAGGCAGGACATGGTGGTGGTGGAGGTACCAAAGCTAGGCAAAGAGGCAGCCGCAAAGGCCATCAAGGAGTGGGGTCAGCCCAAATCCAAGATCACTCACCTAGTCTTCTGCACCACC---AGCGGTGTTGACATGCCCGGTGCT---GACTACCAACTCACCAAGCTGCTAGGCCTCCGCCCATCGGTGAAGCGCTTCATGATGTACCAACAGGGCTGCTTTGCTGGTGGCACCGTTCTGCGCCTTGCCAAGGACCTTGCCGAGAACAACAAGGGCGCCCGTGTCCTTGTTGTCTGCTCTGAG---ATCACTGCTGTTACTTTCAGGGGACCTAGTGACACT---------CACTTGGACAGCCTTGTTGGGCAGGCACTTTTTGGCGATGGGGCGGCCGCTGTTATAGTTGGTTCCGACCCGATCCCAGGGGTG---GAGAAGCCCATGTTCGAATTGGTTTCAGCAGCCCAGACAATCCTCCCCGACAGCGATGGCGCCATC---GATGGGCATCTCCGGGAAGTGGGGCTG------ACCTTCCACTTACTT------AAGGATGTGCCCGGCCTCATTTCCAAGAACATTGAAAAAAGCCTGAATGAGGCCTTCCAGCCT---TTGGGC------ATCAAG---------GACTGGAACTCCATTTTCTGGATTGCACACCCTGGTGGGCCTGCAATCTTGGATCAAGTTGAGGAAAAATTAGCCCTAAAGCCCGAGAAGTTACGCTCC---------------ACACGACACGTCTTGAGCGAGTATGGTAACATGTCAAGTGCTTGCGTGTTGTTTATTTTGGACGAGATGAGGAGGAAGTCGGCTGAGGAAGGGCTGAAGACCACGGGTGAGGGG---CTGGAATGGGGCGTGCTCTTCGGTTTCGGACCAGGGCTCACTGTTGAGACCGTGGTG---------------------CTCCACAGTGTGTCTACTTGA---------------------------------------------------------------------------------------------------------------------------------------------------------------------------------------
>Vivin_XM_002264419.4.p1
---------------------------------------------------------------------------------------------------------------------------------------------------------------ATGGCTTCAGTTGAGGAAATC---------AGAAACGCTCAACGTGCC------AAAGGTCCGGCTACC------------------------ATCCTGGCCATTGGCACAGCTACTCCTGACAACTGTATCTACCAG------------------------------------------------------------------------------------------------------------------------TCTGATTATGCTGATTACTACTTCAGGGTCACTAAGAGC------GAGCACATGACTGAGTTGAAGAAGAAG------------------TTCAAT---------------------------------CGCATATGTGAAAAATCAATGATCAAGAAGCGTTACATTCATTTGACTGAAAAGATGCTTGAAGAGCACCCAAATATTGGTGCCTACATGGCC---CCATCTCTTAATATACGCCAGGAGATAATCACTGCTGAGATACCTAAGCTTGGTAAGGAAGCAGCACTGAAGGCACTTAAAGAGTGGGGTCAGCCAAAGTCCAAGATCACCCACCTTGTATTTTGTACAACG---TCAGGTGTAGAAATGCCTGGTGCT---GATTACAAACTTGCTAATCTCTTGGGGCTTGATAACTCAGTTAGAAGAGTTATGTTGTACCATCAAGGTTGCCATGCAGGTGGGACTGTTCTTCGAACGGCTAAGGATCTTGCAGAGAATAATGCAGGAGCAAGAGTTCTTGTGGTGTGTTCTGAG---ATCACTGTTGTTACATTCCGTGGGCCTTCCGAGGAG---------GCTTTGGACTCTTTAGTTGGCCAAGTCCTTTTTGGTGATGGGTCTGCAGCTGTGATTGTTGGATCAGATCCAGATCTCTCAATT---GAACGACCACACTTCCAGCTCATCTCAGCAGCTCAAACATTTATTCCTAATTCACAAGGTGCTATT---GCAGGCAACTTACGTGAGGTGGGACTC------ACCTTTCATTTGTGG------CCTAGTGTGCCTACTTTGATTTCTGAGAACATAGAGAAATGCTTGACTCAGGCTTTTGACCCA---CTTGGT------ATTAGC---------GATTGGAACTCGTTATTTTGGATTGCCCATCCAGGTGGCCCTGCAATTCTTGATGCAGTTGAAGCAAAACTCAATTTAGAGAAAAAGAAACTTGAAGCA---------------ACAAGGCACGTGTTAAGTGAGTATGGTAACATGTCTAGTGCATGTGTGTTGTTTATTTTGGATGAGATGAGAAAGAAATCTCTAAAGAGGGAAAAGGCCACCACAGGTGATGGA---TTGGATTGGGGAGTATTATTTGGTTTTGGACCAGGCTTAACCATCGAAACTGTTGTG---------------------CTGCGTAGCATTCCTACAGTTATAAATTAA------------------------------------------------------------------------------------------------------------------------------------------------------------------------------
>Vivin_XM_002264953.4.p1
---------------------------------------------------------------------------------------------------------------------------------------------------------------ATGGCGTCTGTGGACGAAATT---------AGAAATGCTCAGCGTGCC------AAGGGTCCGGCCACC------------------------GTTCTAGCCATTGGCACAGCTACACCGGACAACTGTCTGTATCAG------------------------------------------------------------------------------------------------------------------------TCTGATTTCGCTGATTACTATTTTCGGGTCACTAAGAGC------GAGCACATGACCGAGCTTAAGAAGAAG------------------TTCAAC---------------------------------CGCATTTGTGACAAATCAATGATCAAGAAGCGTTATATTCATTTGACGGAAGAAATGCTTGAGGAGCACCCAAACATTGGTGCTTATATGGCT---CCATCTCTTAACATACGCCAAGAGATTATCACTACTGAGGTACCCAAGCTTGGTAAGGAAGCAGCATTGAAGGCTCTAAAAGAGTGGGGTCAACCTATATCGAAGATCACCCACCTTGTATTTTGTACCACC---TCGGGTGTAGAAATGCCTGGTGCA---GATTATAAACTTGCTAATCTTTTAGGCCTCGAACCATCCGTCAGAAGAGTGATGTTGTACCATCAAGGGTGCTATGCAGGTGGAACTGTCCTTAGAACCGCTAAGGATCTTGCGGAGAATAATGCAGGAGCACGAGTTCTTGTGGTATGCTCTGAG---ATCACTGTTGTTACATTCCGTGGGCCTTCTGAATCC---------GCTTTGGACTCTTTAGTTGGCCAAGCCCTTTTTGGTGATGGGTCTGCAGCTATGATCATTGGATCAGATCCAGATATCTCAATT---GAACGACCACTCTTTCAACTTGTCTCAGCTGCCCAAACATTCATCCCCAATACCCAAGGTGCTATT---GCAGGCAACTTACGTGAAGTGGGTCTC------ACTTTTCATTTATGG------CCTAATGTGCCTACTTTAATTTCTGAGAACATAGAGAAATGTTTGACTCAAGCTTTTGACCCA---CTTGGT------ATTAGT---------GATTGGAACTCGTTATTTTGGATTGCTCACCCAGGTGGCCCTGCAATTCTTGACGCGGTTGAAGCAAAACTCAGTTTAGATAAGCAAAAACTCAATGCA---------------ACAAGGCATATTCTAAGTGAATATGGAAACATGTCAAGTGCATGTGTGTTGTTTATCTTGGATGAGATGAGAAAGAAATCGCTTAAGGAAGGAAAAACAACTACAGGCGAAGGA---TTGGATTGGGGTGTTTTGTTTGGCTTTGGACCAGGCCTAACCATCGAGACTGTTGTG---------------------CTGCATAGCATTTGTATGGATTCAAACTAA------------------------------------------------------------------------------------------------------------------------------------------------------------------------------
>Vivin_XM_002265955.3.p1
---------------------------------------------------------------------------------------------------------------------------------------------------------------ATGGCCTCAGTGGAGGAAATT------AGAAGACATGCCCAGCGGCCCGCGGCCCGCGGCCAGGCCACC------------------------ATTCTAGCCATTGGCACAGCACTCCCGGATAACTGCTTTCCCCAG------------------------------------------------------------------------------------------------------------------------GCTGAATTTCCTGATTTTTTCTTTCGGGCCACCAAGAGC------GAGCACTTGACTCAATTGAAAGAAAAG------------------TTCAAG---------------------------------CTGATTTGTGAGAGAACAATGATTAAGAAACGTTACATGCATCTGAATGAAAAAATGATTAAAGAGAATCCAAATATAGGC---------------GCCTCCTTGGATGCTCGTCAAGATATTGCCAACGTTGAGGTACCAAAACTGGGTAAAATTGCAGCAGTAAACGCCATCGGAGAGTGGGGACAGCCCAAATCTAGGATCACACATCTTGTATTCTGTACAACC---ACGAGCTTACACATGCCTGGTGCC---GACTATCAACTTGCTAAGATCCTAGGTCTCGAACCAAAGGTTAAACGGGTGATGTTGTACCTTCAAGGTTGCTTTGGTGGTGGGACTGCCCTCAGATTGGCTAAAGATCTAGCAGAGAACAACGTAGGTGCCCGTGTTCTTGTAGTATGTTCTGAA---ATCATAACATCGACTTTCCGTAAGCCTTCTGAGATC---------GAAGTAGAAAATTTAGTAGGCCAAGCTCTTTTTGGTGATGGAGCCGCAGCTCTAATTGTGGGATCAGATCCAGATACCTTAATT---GAACGACCATTATTCCAGCTCATCTCCGCAGATCAAATGTTTATCCCTGATTCAGTGAATGCAGTT---GAAGGGCATGTTTGTGAAATGGGCCTT------GTTGTTAATTTGGCA------AAAAATGTGCCAAACCTAATTTTTGAGTACATAGACAAATGCATGGTTGAAGCTTTTGGTCCC---CTTGGT------ATTAAT---------GATTGGAACTCATTATTTTTCATCGTTCACCCAGGTGGTCGGGCAATTCTTGATCAAATTGAAGCAAAACTCAGCTTAAAAAAGGAAAAACTTGAAGTT---------------AGTAGGCATGTGCTAAGGGAGTATGGAAATATTGTGAGTCCATGCGTGTTCTTTGTCATGGATGAGATGAGAAAAAAGTCTTTCAAAGAAGAAAAGGCTACTACAGGGGAGGGA---TTGGAGTGGGGTGTTTTGTTGGGGTTTGGACCAGGCTTGACAGTGGAGACGATTGTG---------------------CTACGCAGTCAGTGA---------------------------------------------------------------------------------------------------------------------------------------------------------------------------------------------
>Vivin_XM_002268720.4.p1
---------------------------------------------------------------------------------------------------------------------------------------------------------------ATGGCTTCAATTGAGGAAATT---------AGAAACGCTCAACGTGCC------AAGGGTCCGGCCACC------------------------ATCCTAGCCATTGGCACAGCTACTCCCGACCACTGTGTCTACCAG------------------------------------------------------------------------------------------------------------------------TCTGATTATGCTGATTACTATTTCAGAGTCACTAAGAGC------GAGCACATGACTGAGTTGAAGAAGAAG------------------TTCAAT---------------------------------CGCATATGTGACAAATCAATTATCAAGAAGCGTTACATTCATTTGACCGAAGAAATGCTTGAGGAGCACCCAAACATTGGTGCTTATATGGCT---CCATCTCTCAACATACGCCAAGAGATTATCACTGCTGAGGTACCTAAACTTGGTAAAGAAGCAGCATTGAAGGCTCTTAAAGAATGGGGTCAACCAAAGTCCAAGATCACCCATCTTGTATTTTGTACAACC---TCCGGTGTAGAAATGCCTGGTGCA---GATTACAAACTCGCTAATCTCTTAGGCCTTGAAACATCGGTTAGAAGGGTGATGTTGTACCATCAAGGTTGCTATGCAGGTGGAACCGTCCTTCGAACTGCTAAGGATCTTGCAGAAAATAACGCAGGAGCACGAGTTCTTGTGGTGTGCTCTGAG---ATCACTGTTGTTACATTTCGTGGGCCTTCCGAAGAT---------GCTTTGGACTCTTTAGTAGGTCAAGCCCTTTTTGGTGATGGGTCAGCAGCTGTGATTGTTGGATCAGATCCAGATGTCTCCATT---GAACGACCCCTCTTCCAACTTGTTTCAGCAGCCCAAACGTTTATTCCTAATTCAGCAGGTGCTATT---GCGGGTAACTTACGTGAGGTGGGACTC------ACCTTTCACTTGTGG------CCTAATGTGCCTACTTTGATTTCCGAGAACATAGAGAAATGCTTGAATCAGGCTTTTGACCCA---CTTGGT------ATTAGC---------GATTGGAACTCGTTATTTTGGATTGCTCACCCTGGTGGCCCTGCAATTCTTGATGCGGTTGAAGCAAAACTCAATTTAGAGAAAAAGAAACTTGAAGCA---------------ACAAGGCACGTGTTAAGTGAGTATGGTAACATGTCTAGTGCATGTGTCTTGTTTATTTTGGATGAGATGAGAAAGAAATCCCTAAAGGGGGAAAAAGCGACCACAGGTGACGGA---TTGGATTGGGGAGTACTATTCGGTTTTGGGCCAGGCTTGACCATTGAGACCGTTGTG---------------------CTGCATAGCGTTCCTATGGTTACAAATTGA------------------------------------------------------------------------------------------------------------------------------------------------------------------------------
>Vivin_XM_002269350.4.p1
---------------------------------------------------------------------------------------------------------------------------------------------------------------ATGGCTTCAATTGAGGAAATT---------AGAAACGCTCAACGTGCC------AAGGGTCCGGCCACC------------------------ATCCTAGCCATTGGCACAGCTACTCCCGACCACTGTGTCTACCAG------------------------------------------------------------------------------------------------------------------------TCTGATTATGCTGATTACTATTTCAGAGTCACTAAGAGC------GAGCACATGACTGAGTTGAAGAAGAAG------------------TTCAAT---------------------------------CGCATATGTGACAAATCAATGATCAAGAAGCGTTACATTCATTTGACCGAAGAAATGCTTGAGGAGCACCCAAACATTGGTGCTTATATGGCT---CCATCTCTCAACATACGCCAAGAGATTATCACTGCTGAGGTACCTAAACTTGGTAAAGAAGCAGCATTGAAGGCTCTTAAAGAATGGGGTCAACCAAAGTCCAAGATCACCCATCTTGTATTTTGTACAACC---TCCGGTGTAGAAATGCCCGGTGCA---GATTACAAACTCGCTAATCTCTTAGGCCTTGAAACATCGGTTAGAAGGGTGATGTTGTACCATCAAGGTTGCTATGCAGGTGGAACTGTCCTTCGAACTGCTAAGGATCTTGCAGAAAATAACGCAGGAGCACGAGTTCTTGTGGTGTGCTCTGAG---ATCACTGTTGTTACATTTCGTGGGCCTTCCGAAGAT---------GCTTTGGACTCTTTAGTAGGTCAAGCCCTTTTTGGTGATGGGTCAGCAGCTGTGATTGTTGGATCAGATCCAGATGTCTCCATT---GAACGACCCCTCTTCCAACTTGTTTCAGCAGCACAAACGTTTATTCCTAATTCAGCAGGTGCTATT---GCGGGTAACTTACGTGAGGTGGGACTC------ACCTTTCACTTGTGG------CCTAATGTGCCTACTTTGATTTCCGAGAACATAGAGAAATGCTTGAATCAGGCTTTTGACCCA---CTTGGT------ATTAGC---------GATTGGAACTCGTTATTTTGGATTGCTCACCCTGGTGGCCCTGCAATTCTTGATGCAGTTGAAGCAAAACTCAATTTAGAGAAAAAGAAACTTGAAGCA---------------ACAAGGCATGTGTTAAGTGAGTATGGTAACATGTCTAGTGCATGTGTCTTGTTTATTTTGGATGAGATGAGAAAGAAATCCCTAAAGGGGGAAAAAGCTACCACAGGTGACGGA---TTGGATTGGGGAGTACTATTCGGTTTTGGGCCAGGCTTGACCATTGAGACCGTTGTG---------------------CTGCATAGCGTTCCTATGGTTACAAATTGA------------------------------------------------------------------------------------------------------------------------------------------------------------------------------
>Vivin_XM_002269415.4.p1
---------------------------------------------------------------------------------------------------------------------------------------------------------------ATGGCCTCAGTGGAGGAAATT------AGAAGACATGCCCAGCGGCCCGCGGCCCGCGGCCCGGCCACC------------------------ATTCTAGCCATTGGCACAGCACTCCCGGATAACTGCTTTCCCCAG------------------------------------------------------------------------------------------------------------------------GCTGAGTTTCCTGATTTTTTCTTTCGGGCCACCAAGAGC------GAGCACTTGACTCAATTGAAAGAAAAG------------------TTCAAG---------------------------------CTGATTTGTGAGAGAACAATGATTAAGAAACGTTACATGCATCTGAATGAAAAAATGATTAAAGAGAATCCAAATATAGGC---------------GCCTCCTTGGATGCTCGTCAAGATATTGCCAACGTTGAGGTACCAAAACTGGGTAAAATTGCAGCAGTAAACGCCATCGGAGAGTGGGGACAGCCCAAATCTAGGATCACACATCTTGTATTCTGTACAACC---ACGAGCTTACAGATGCCTGGTGCC---GACTATCAACTTGCTAAGATCCTAGGTCTCGAACCAAAGGTTAAACGGGTGATGTTGTACCTTCAAGGTTGCTTTGGTGGTGGGACTGCCCTCAGATTGGCTAAAGATCTAGCAGAGAACAACGTAGGTGCCCGTGTTCTTGTAGTATGTTCTGAA---ATCATAACATCGACTTTCCGTAAGCCTTCTGAGATC---------GAAGTAGAAAATTTAGTAGGCCAAGCTCTTTTTGGTGATGGAGCCGCAGCTCTAATTGTGGGATCAGATCCAGATACCTTAATT---GAACGACCATTATTCCAGCTCATCTCCGCAGATCAAATGTTTATCCCTGATTCAGAGAATGCAGTT---GAAGGGCATGTTTGTGAAATGGGCCTT------GTTATTAATTTGGCA------AAAAATGTGCCAAACCTAATTTTTGAGTACATAGACAAATGCATGGTTGAAGCTTTCGGTCCC---CTTGGT------ATTACT---------GATTGGAACTCATTATTTTTCATCGTTCACCCAGGTGGTCGGGCAATTCTTGATCAAATTGAAGCAAAACTCAGCTTAAAAAAGGAAAAACTTGAAGTT---------------AGTAGGCATGTGCTAAGGGAGTATGGAAATATTGTGAGTCCATGCGTGTTCTTTGTCATGGATGAGATGAGAAAAAAGTCTTTCAATGAAGAAAAGGCTACTACAGGGGAGGGA---TTGGAGTGGGGTGTTTTGTTGGGGTTTGGACCAGGCTTGACAGTGGAGACGGTTGTG---------------------CTACGCAGTCAGTGA---------------------------------------------------------------------------------------------------------------------------------------------------------------------------------------------
>Vivin_XM_002271335.4.p1
---------------------------------------------------------------------------------------------------------------------------------------------------------------ATGGCATCTGTGGAGGACATT---------AGAAACGCTCAACGTGCC------AAGGGGCCGGCCACC------------------------ATTCTAGCCATTGGCACTGCTACTCCAGACAACTGTGTCTACCAG------------------------------------------------------------------------------------------------------------------------TCCGATTACGCTGATTACTATTTCCGGGTCACTAAAAGC------GAGCACATGACCGACTTGAAGAAGAAG------------------TTCAAC---------------------------------CGCATATGTGAGAAATCGATGATCAAAAAGCGATACATTCATTTGACCGAAGAAATGCTTGAAGAGCACCCAAATATGGGTGCTTACATGGCT---CCATCGCTCAACATACGCCAAGAAATTATCACTGCTGAGGTACCTAAGCTTGGTAAGGAGGCCGCATTGAAGGCTCTTAAAGAGTGGGGCCAGCCTAAGTCCAAGATCACTCACCTTGTATTTTGTACAACT---TCGGGAGTAGAAATGCCCGGTGCA---GACTATAAACTAGCCAATCTTCTAGGCCTCGAAACATCAGTTAGAAGAGTGATGTTGTATCATCAAGGCTGCTATGCAGGTGGGACTGTTCTCCGAACTGCTAAGGATCTCGCAGAGAATAATGCAGGAGCACGAGTTCTTGTGGTATGCTCTGAA---ATCACGGTTGTTACTTTTCGTGGGCCTTCTGAAACC---------CATTTAGACTCTTTAGTGGGTCAAGCCCTTTTTGGTGATGGGTCAGCAGCTGTAATTGTTGGATCAGATCCAGATACCTCCATT---GAACGACCACTCTTCCAACTTGTTTCAGCGGCCCAAACATTCATTCCTAATACACAAGGTGCTATT---GCTGGCAACTTACGTGAAGTGGGTCTA------ACCTTTCATTTGTGG------CCTAATGTGCCTACTCTGATTTCCGAGAATATAGAGAAGTGCTTGACTCAAGCTTTTGGCCCA---CTTGGT------ATTAGT---------GATTGGAACTCCTTGTTTTGGATCGCTCATCCAGGTGGCCCGGCCATTCTAGATGCAATCGAAGCAAAACTCAATTTGGAGAAGAAGAAACTTGAAGCA---------------ACAAGACACATCTTAAGTGAGTACGGTAATATGTCAAGTGCATGCGTGTTGTTTATTTTGGATGAGATGAGAAAGAAATCACTCAAGGAAGAAAGGACCACCACAGGTGAAGGA---TTAGATTGGGGCGTTTTATTTGGTTTTGGGCCAGGTTTGACCATTGAAACTGTTGTG---------------------CTGCATAGCGTTGCTGGGGCTACAAATTGA------------------------------------------------------------------------------------------------------------------------------------------------------------------------------
>Vivin_XM_002272093.4.p1
---------------------------------------------------------------------------------------------------------------------------------------------------------------ATGGCATCTGTGGAGGACATT---------AGAAACGCTCAACGTGCC------AAGGGGCCGGCCACC------------------------ATTCTAGCCATTGGCACTGCTACTCCAGACAACTGTGTCTACCAG------------------------------------------------------------------------------------------------------------------------TCCGATTACGCTGATTACTATTTCCGGGTCACTAAAAGC------GAGCACATGACCGACTTGAAGAAGAAG------------------TTCAAC---------------------------------CGCATATGTGAGAAATCAATGATCAAAAAGCGATACATTCATTTGACTGAAGAAATGCTTGAAGAGCACCCAAACATGGGTGCTTACATGGCT---CCATCGCTCAACATACGCCAAGAAATTATCACTGCTGAGGTACCTAAGCTTGGTAAGGAGGCCGCATTGAAGGCTCTTAAAGAGTGGGGCCAGCCTAAGTCCAAGATCACTCACCTTGTATTTTGTACAACT---TCGGGAGTAGAAATGCCCGGTGTA---GACTATAAACTAGCCAATCTTCTAGGCCTCGAAACATCAGTTAGAAGAGTGATGTTGTATCATCAAGGCTGCTATGCAGGTGGGACTGTTCTCCGAACTGCTAAGGATCTCGCAGAGAATAATGCAGGAGCACGAGTTCTTGTGGTATGCTCTGAA---ATCACGGTTGTTACTTTTCGTGGGCCTTCTGAAACC---------CATTTAGACTCTTTAGTGGGTCAAGCCCTTTTTGGTGATGGGTCAGCAGCTGTAATTGTTGGATCAGATCCAGATACCTCCATT---GAACGACCACTCTTCCAACTTGTTTCAGCGGCCCAAACATTCATTCCTAATACACAAGGTGCTATT---GCTGGCAACTTACGTGAAGTGGGTCTA------ACCTTTCATTTGTGG------CCTAATGTGCCTACTCTGATTTCCGAGAATATAGAGAAGTGCTTGACTCAAGCTTTTGACCCA---CTTGGT------ATTAGT---------GATTGGAACTCCTTGTTTTGGATCGCTCATCCAGGTGGCCCGGCCATTCTGGATGCAATCGAAGCAAAACTCAATTTGGAGAAGAAGAAACTTGAAGCA---------------ACAAGACACATCTTAAGTGAGTACGGTAATATGTCAAGTGCATGCGTGTTGTTTATTTTGGATGAGATGAGAAAGAAATCACTCAAGGAAGAAAGGACCACCACAGGTGAAGGA---TTAGATTGGGGCGTTTTATTTGGTTTTGGGCCAGGTCTGACCATTGAAACTGTTGTG---------------------CTGCACAGCGTTGTTGGGGCTACAAATTGA------------------------------------------------------------------------------------------------------------------------------------------------------------------------------
>Vivin_XM_002278318.4.p1
---------------------------------------------------------------------------------------------------------------------------------------------------------------ATGGCTTCAATTGAGGAAATT---------AGAAACGCTCAACGTGCC------AAGGGTCCGGCCACC------------------------ATCCTAGCCATTGGCACAGCTACTCCCGACCACTGTGTCTACCAG------------------------------------------------------------------------------------------------------------------------TCTGATTATGCTGATTACTATTTCAAGGTCACTAAGAGC------GAGCACATGACTGAGTTGAAGAAGAAG------------------TTCAAT---------------------------------CGCATATGTGACAAATCAATGATCAAGAAGCGGTACATTCATTTGACCGAAGAAATGCTTGAGGAGCACCCAAACATTGGTGCTTATATGGCT---CCGTCTCTCAACATACGCCAAGAGATTATCACTGCTGAGGTACCTAAACTTGGTAAGGAAGCAGCATTGAAGGCTCTTAAAGAATGGGGTCAACCAAAGTCTAAGATCACCCATCTTGTATTTTGTACAACT---TCCGGTGTAGAAATGCCCGGTGCG---GATTACAAGCTTGCTAATCTCTTAGGCCTTGAAACATCCGTTAGAAGGGTGATGTTGTACCATCAAGGGTGCTATGCAGGTGGAACTGTCCTTCGAACCGCTAAGGATCTTGCAGAAAATAACGCAGGAGCACGAGTTCTTGTGGTGTGCTCTGAG---ATCACTGTTGTTACATTTCGTGGGCCTTCCGAAGAT---------GCTTTGGACTCTTTAGTAGGTCAAGCCCTTTTTGGTGATGGGTCAGCAGCTGTGATTGTTGGATCAGATCCAAATGTCTCGATT---GAAAGACCCCTCTTCCAGCTTGTTTCAGCAGCCCAAACGTTTATTCCTAATTCAGCAGGTGCTATT---GCGGGTAACTTACGTGAGGTGGGACTC------ACCTTTCACTTGTGG------CCTAATGTGCCTACTTTGATTTCCGAGAACATAGAGAAATGCTTGAGTCAGGCTTTTGACCCA---CTTGGT------ATTAGC---------AATTGGAACTCGTTATTTTGGATTGCTCACCCTGGTGGCCCTGCAATTCTTGATGCAGTTGAAGCAAAACTCAATTTAGAGAAAAAGAAACTTGAAGCA---------------ACAAGGCATGTGTTAAGTGAGTATGGTAACATGTCTAGTGCATGTGTGTTGTTTATTTTGGATGAGATGAGAAAGAAATCCCTAAAGGGGGAAAAAGCCACCACAGGTGAAGGA---TTGGATTGGGGAGTACTATTCGGTTTTGGGCCAGGCTTGACCATTGAGACCGTTGTG---------------------CTGCATAGCGTTCCTATGGTTACAAATTGA------------------------------------------------------------------------------------------------------------------------------------------------------------------------------
>Vivin_XM_002278447.4.p1
---------------------------------------------------------------------------------------------------------------------------------------------------------------ATGGCTTCAGTTGAGGAAATT---------AGAAACGCTCAACGTGCC------AAGGGTCCGGCCACC------------------------ATCCTAGCCATTGGCACAGCTACTCCCGACCACTGTGTCTACCAG------------------------------------------------------------------------------------------------------------------------TCTGATTATGCTGATTACTATTTCAGGGTCACTAAGAGC------GAGCACATGACTGAGTTGAAGAAGAAG------------------TTCAAT---------------------------------CGCATATGTGACAAATCAATGATCAAAAAGCGTTACATTCATTTGACTGAAGAAATGCTTGAAGAACATCCAAACATGGGTGCTTATATGGCT---CCATCTCTTAACATACGCCAAGAGATTATCACAGCTGAGGTACCTAAGCTTGGTAAGGAAGCAGCATTGAAGGCACTTAAAGAGTGGGGCCAGCCAAAGTCCAAGATCACCCACCTTGTATTTTGTACAACC---TCTGGTGTAGAAATGCCTGGTGCT---GATTATAAACTTGCTAATCTCTTGGGTCTTGAAACTTCAGTTAGAAGAGTTATGTTGTACCATCAAGGGTGCTATGCAGGTGGAACCGTCCTTCGAACCGCTAAGGATCTTGCAGAGAATAATGCAGGAGCACGAGTTCTTGTGGTGTGCTCTGAG---ATCACTGTTGTTACATTTCGAGGACCTTCTGAAGAT---------GCTTTGGATTCTTTAGTTGGCCAAGCCCTTTTTGGCGATGGGTCTGCAGCTGTGATTGTTGGATCAGATCCAGATGTCTCGATT---GAACGACCCCTTTTCCAGTTAGTTTCAGCAACCCAAACGTTTATTCCTAATTCAGCAGGTGCCATT---GCGGGTAACTTACGTGAGGTGGGACTC------ACCTTTCACTTGTGG------CCTAATGTGCCTACTTTGATTTCCGAGAACATAGAGAAATGCTTGACTCAAGCTTTTGATCCA---CTTGGT------ATTAGC---------GATTGGAACTCGTTATTTTGGATCGCTCATCCAGGTGGCCCTGCAATTCTAGATGCAGTTGAAGCAAAACTCAATTTAGATAAAAAGAAACTTGAAGCA---------------ACAAGACATGTGTTGAGTGAGTATGGTAACATGTCAAGTGCATGTGTGTTGTTTATTTTGGATGAGATGAGAAGGAAATCATTGAAGGGGGAAAATGCCACCACAGGTGAAGGA---TTGGATTGGGGAGTATTGTTTGGTTTTGGACCAGGCTTGACCATCGAGACCGTTGTG---------------------CTGCATAGCATACCTATGATTACAAATTGA------------------------------------------------------------------------------------------------------------------------------------------------------------------------------
>Vivin_XM_003634009.3.p1
---------------------------------------------------------------------------------------------------------------------------------------------------------------ATGGCCTCAGTGGAGGAAATT------AGAAGAAATGCCCAGTGGCCC------CGCGGCCCCGCCACA------------------------ATTCTAGCCATTGGCACAGCACTCCCGGATAACTGCTTTCCCCAG------------------------------------------------------------------------------------------------------------------------GCTGAATTTCCTGATTTTTTCTTTCGGGTCACCAAGAGC------GAGCACTTGACTCAATTGAAAGAAAAG------------------TTCAAG---------------------------------CTGATTTGTGAGAAAACAATGATTAAGAAACGTTACATGCATCTGAATGAAAAAATGATTAAAGAGAATCCAAACATAGGC---------------GCCTCCTTGGATGCTCGTCAAGATATTGCCAACGTTGAGGTACCAAAACTGGGTAAAATTGCAGCAGTAAACGCCATCGGAGAGTGGGGACAGCCCAAATCTAGGATCACGCATCTTGTATTCTGTACAACC---ACGAGCTTACACATGCCTGGTGCC---GACTATCAACTTGCTAAGATCCTAGGTCTTGAACCAAAGGTTAAACGGGTGATGTTGTACCTTCAAGGTTGCTTTGGTGGTGGGACTGCCCTCAGAATGGCTAAAGATCTAGCAGAGAACAACGTAGGTGCTCGTGTTCTTGTAGTATGTTCTGAA---ATCATAACATCGACTTTCCGTAAGCCTTCTGAGATC---------GAAGTAGAAAATTTAGTAGGCCAAGCTCTTTTTGGGGATGGAGCCGCAGCTCTAATTGTGGGATCAGATCCAGATACCTTAATT---GAACGACCATTATTCCAGCTCATCTCCGCAGATCAAATGTTCATCCCTGATTCAGAGAATGCAATT---GAAGGGCATGTTTGTGAAATGGGCCTT------GTTGTTAATTTGGCA------AAAAATGTGCCAAACCTAATTTTTGAGTGCATAGACAAATGCATGGTTGAAGCTTTCGGTCCC---CTTGGT------ATTAAT---------GATTGGAACTCATTATTTTTTATCATTCACCCAGGTGGTCGGGCAATTCTTGATCAAATCGAAGCAAAACTCAGCTTAGAAAAGGAAAAACTCGAAGTT---------------AGTAGGCATGTGCTAAGGGAGTATGGAAATATTGTGAGTTCATGCGTGTTCTTTGTCATGGATGAGATGAGAAAAAAGTCTTTCAAAGAAGAAAAGGCCACTACAGGGGAGGGA---TTGGAGTGGGGTGTTTTGTTGGGGTTTGGACCAGGCTTGACAGTGGAGACGGTTGTG---------------------CTACGCAGTCAGTGA---------------------------------------------------------------------------------------------------------------------------------------------------------------------------------------------
>Vivin_XM_003634015.3.p1
------------------------------------------------------------------ACCCAGCTTTCTCAAGCCAACTCCAAGCACTTGAGTTCTCTTTCCTTCCTCAACTTAATCTTAAGCTTCAATTTCAGTACGTATCTGACATCCATGGCTTCAGTCGAGGAATTT---------AGAAACGCTCAACGTGCC------AAGGGTCCGGCCACC------------------------ATCCTAGCCATTGGCACAGCTACCCCCGACCACTGTGTCTACCAG------------------------------------------------------------------------------------------------------------------------TCTGATTATGCTGATTACTATTTCAGGGTCACTAAGAGC------GAGCACATGACTGAGTTGAAGAAGAAG------------------TTCAAT---------------------------------CGCATATGTGACAAATCAATGATCAAGAAGCGGTACATTCACTTGACCGAAGAAATGCTTGAGGAGCACCCAAACATTGGTGCTTATATGGCT---CCATCTCTTAACATACGCCAAGAGATTATCACTGCTGAGGTACCTAGACTTGGTAGGGATGCAGCATTGAAGGCTCTTAAAGAGTGGGGCCAACCAAAGTCCAAGATCACCCATCTTGTATTTTGTACAACC---TCCGGTGTAGAAATGCCCGGTGCG---GATTACAAACTCGCTAATCTCTTAGGTCTTGAAACATCCGTTAGAAGGGTGATGTTGTACCATCAAGGGTGCTATGCAGGTGGAACTGTCCTTCGAACTGCTAAGGATCTTGCAGAAAATAATGCAGGAGCACGAGTTCTTGTGGTATGCTCTGAG---ATCACTGTTGTTACATTCCGTGGGCCTTCCGAAGAT---------GCTTTGGACTCTTTAGTTGGCCAAGCCCTTTTTGGTGATGGGTCTTCAGCTGTGATTGTTGGATCAGATCCAGATGTCTCGATT---GAACGACCACTCTTCCAACTTGTTTCAGCGGCCCAAACATTTATTCCTAATTCAGCAGGAGCCATT---GCTGGAAACTTACGTGAGGTGGGGCTC------ACTTTTCATTTGTGG------CCCAATGTGCCTACTTTGATTTCTGAGAACATAGAGAAATGTTTGACCCAGGCTTTTGACCCA---CTTGGT------ATTAGC---------GATTGGAACTCGTTATTTTGGATTGCTCACCCAGGTGGCCCTGCAATTCTCGATGCAGTTGAAGCAAAACTCAATTTAGAGAAAAAGAAACTTGAAGCA---------------ACAAGGCACGTGTTAAGTGAGTATGGTAACATGTCTAGTGCATGTGTGTTGTTTATTTTGGATGAGATGAGAAAGAAATCCCTAAAAGGGGAAAAAGCCACCACAGGTGAAGGA---TTAGATTGGGGAGTACTATTTGGTTTTGGGCCTGGCTTGACCATCGAAACTGTTGTG---------------------CTGCATAGCGTTCCTATGGTTACAAATTAA------------------------------------------------------------------------------------------------------------------------------------------------------------------------------
>Vivin_XM_003634016.3.p1
---------------------------------------------------------------------------------------------------------------------------------------------------------------ATGGCTTCAGTTGAGGAAATC---------AGAAACGCTCAACGTGCC------AAGGGTCCGGCTACC------------------------ATCCTAGCCATTGGCACAGCTACTCCCGACCACTGTGTCTACCAG------------------------------------------------------------------------------------------------------------------------TCTGATTATGCTGATTACTATTTCAGGGTCACCAAGAGC------GAGCACATGACCGAGTTGAAAAAGAAG------------------TTCAAT---------------------------------CGCATATGTGAAAAATCAATGATCAAGAAGCGTTACATTCATTTGACTGAAAAGATGCTTGAAGAGCACCCAAATATTGGTGCCTACATGGCC---CCATCTCTTAATATACGCCAGGAGATCATCACTGCTGAGATACCCAAGCTTGGTAAGGAAGCAGCACTGAAGGCACTTAAAGAGTGGGGTCAGCCAAAGTCCAAGATCACCCACCTTGTATTTTGTACAACG---TCAGGTGTAGAAATGCCTGGTGCT---GATTACAAACTTGCTAATCTCTTGGGTCTTGATAACTCAGTTAGAAGAGTTATGTTGTACCATCAAGGTTGCCATGCAGGTGGGACTGTTCTTCGAACGGCTAAGGATCTTGCAGAGAATAATGCAGGAGCAAGAGTTCTTGTGGTGTGCTCTGAG---GTCACTGTTGTTACATTCCGTGGGCCTTCCGAGGAT---------GCTTTGGACTCTTTAGTTGGCCAAGTCCTTTTTGGTGATGGGTCTGCAGCTGTGATTGTTGGATCAGATCCGGATATCTCAATT---GAACGACCACTCTTCCAGCTCATCTCAGCAGCTCAAACATTTATTCCTAATTCACAGGGTGCTATT---GCAGGCAACTTACGTGAGGTGGGACTC------ACCTTTCATTTATGG------CCTAGTGTGCCTACTTTGATTTCCGAGAACATAGAGCAATGCTTGACTAAGGCTTTTGACCCA---CTTGGT------ATTAGC---------GACTGGAACTCGTTATTTTGGATTGCCCATCCAGGTGGCCCTGCAATTCTTGATGCAGTTGAAGCAAAACTCAATTTAGAGAAAAAGAAACTTGAAGCA---------------ACAAGGCATGTGTTAAGTGAGTATGGTAACATGTCTAGTGCATGTGTATTGTTTATTTTGGATGAGATGAGAAAGAAATCACTCAAGAAAGAAAATATCACCACAGGTGAAGGA---TTGGATTGGGGTGTTTTATTTGGCTTTGGACCAGGCCTAACCATTGAGACTGTCGTG---------------------TTGCATAGCGTTGCCACGGGTACAAATTGA------------------------------------------------------------------------------------------------------------------------------------------------------------------------------
>Vivin_XM_003634017.3.p1
---------------------------------------------------------------------CAAGCCAACTCCAAGCACTTGTGCACACTGAGTTCTCTTTCCTTCCTCAACTTAATCTTAAGCTTCAATTTCATTACGTATCTAGCATCCATGGCTTCAGTTGAGGAATTT---------AGAAACGCTCAACGTGCC------AAGGGTCCGGCCACC------------------------ATCCTAGCCATTGGCACAGCTACTCCCGACCACTGTGTCTACCAG------------------------------------------------------------------------------------------------------------------------TCTGATTATGCTGATTACTATTTCAGGGTCACTAAGAGC------GAGCACATGACTGAGTTGAAGAAGAAG------------------TTCAAT---------------------------------CGCATATGTGACAAATCAATGATCAAGAAGCATTACATTCATTTGACTGAAGAAATGCTTGAGGAGCACCCAAACATTGGTGCTTATATGGCT---CCATCTCTCAACATACGCCAAGAGATTATCACTGCTGAGGTACCTAAGCTTGGTAAGGAAGCAGCATTGAAGGCTCTTAAAGAGTGGGGCCAACCAAAGTCTAAGATCACCCATCTTGTATTTTGTACAACC---TCCGGTGTAGAAATGCCCGGTGCG---GATTACAAACTCGCTAATCTCTTAGGTCTTGAAACATCGGTTAGAAGGGTGATGTTGTACCATCAAGGGTGCTATGCAGGTGGAACTGTCCTTCGAACTGCTAAGGATCTTGCAGAAAATAACGCAGGAGCACGAGTTCTTGTGGTGTGCTCTGAG---ATCACTGTTGTTACATTCCGTGGGCCTTCCGAAGAT---------GCTTTGGACTCTTTAGTTGGCCAAGCCCTTTTTGGTGATGGGTCTTCAGCTGTAATTGTTGGATCAGATCCAGATGTCTCGATT---GAACGACCACTCTTCCAACTTGTTTTAGCAGCCCAAACATTTATTCCTAATTCAGCAGGTGCCATT---GCCGGAAACTTACGTGAAGTGGGGCTC------ACCTTTCATTTGTGG------CCTAATGTGCCTACTTTAATTTCCGAGAACATAGAGAAATGCTTGACCCAAGCTTTTGACCCA---CTTGGT------ATTAGC---------GATTGGAACTCGTTATTTTGGATTGCTCACCCAGGTGGCCCTGCAATTCTTGATGCAGTTGAAGCAAAACTCAATTTAGAGAAAAAGAAACTTGAAGCA---------------ACAAGGCATGTGTTAAGTGAGTACGGTAACATGTCAAGTGCATGTGTGTTGTTTATTTTGGATGAGATGAGAAAGAAATCCCTAAAGGGGGAAAAGGCCACCACTGGTGAAGGA---TTGGATTGGGGGGTATTATTTGGTTTTGGGCCAGGCTTGACTATTGAAACTGTTGTG---------------------CTACATAGCATTCCCACGGTTACAAATTAA------------------------------------------------------------------------------------------------------------------------------------------------------------------------------
>Vivin_XM_003634018.3.p1
---------------------------------------------------------------CACAACCAGCTTTCTCAAGCCAACTCTAAGCACTTGAGTTCTCTTTCCTTCCTCAACTTAATCTTAAGCTTCAATTTCATTACGTATCTAGCATCCATGGCTTCAGTTGAGGAATTT---------AGAAACGCTCAACGTGCC------AAGGGTCCGGCCACT------------------------ATCCTAGCCATTGGCACAGCTACTCCTGACCACTGTGTCTACCAG------------------------------------------------------------------------------------------------------------------------TCTGATTATGCTGATTACTATTTCAGGGTCACTAAGAGC------GAGCACATGACTGAGTTGAAGAAGAAG------------------TTCAAT---------------------------------CGCATATGTGACAAATCAATGATCAAGAAGCGTTACATTCACTTGACCGAAGAAATGCTTGAGGAGCACCCAAACATTGGTGCTTATATGGCT---CCATCTCTTAACATACGCCAAGAGATTATCACTGCTGAGGTACCTAGACTTGGTAGGGATGCAGCATTGAAGGCTCTTAAAGAGTGGGGCCAACCAAAGTCCAAGATCACCCATCTTGTATTTTGTACAACC---TCCGGTGTAGAAATGCCCGGTGCA---GATTACAAACTCGCTAATCTCTTAGGTCTTGAAACATCCGTTAGAAGGGTGATGTTGTACCATCAAGGGTGCTATGCAGGTGGAACTGTCCTTCGAACTGCTAAGGATCTTGCAGAAAATAATGCAGGAGCACGAGTTCTTGTGGTGTGCTCTGAG---ATCACTGTTGTTACATTCCGTGGCCCTTCCGAAGAT---------GCTTTGGACTCTTTAGTTGGCCAAGCCCTTTTTGGTGATGGGTCTTCTGCTGTGATTGTTGGATCAGATCCAGATGTCTCGATT---GAACGACCACTCTTCCAACTTGTTTCAGCAGCCCAAACATTTATTCCTAATTCAGCAGGAGCCATT---GCCGGAAACTTACGTGAGGTGGGGCTC------ACCTTTCATTTGTGG------CCCAATGTGCCTACTTTGATTTCTGAGAACATAGAGAAATGCTTGACCCAGGCTTTTGACCCA---CTTGGT------ATTAGT---------GATTGGAACTCGTTATTTTGGATTGCTCACCCAGGTGGCCCTGCAATTCTCGATGCAGTTGAAGCAAAACTCAATTTAGAGAAAAAGAAACTCGAAGCA---------------ACTAGGCATGTGTTAAGTGAGTACGGTAACATGTCAAGTGCATGTGTGTTGTTTATTCTGGATGAGATGAGAAAGAAATCCTTGAAGGGGGAAAAGGCTACCACAGGTGAAGGA---TTGGATTGGGGAGTATTATTTGGTTTTGGGCCGGGCTTGACCATCGAAACTGTTGTG---------------------CTGCATAGCGTTCCTCCAGTTACAAATTAA------------------------------------------------------------------------------------------------------------------------------------------------------------------------------
>Vivin_XM_003634019.3.p1
---------------------------------------------------------------------------------------------------------------------------------------------------------------ATGGCGTCTGTGGAGGAAATT---------AGAAATGCCCAGCGTGCC------AAGGGTCCGGCCACC------------------------GTTCTAGCCATTGGCACAGCTACCCCGGACAACTGTCTGTACCAG------------------------------------------------------------------------------------------------------------------------TCTGATTTCGCTGATTACTATTTTCGGGTCACTAAAAGC------GAGCACATGACCGAGCTCAAGAAGAAG------------------TTCAAC---------------------------------CGCATTTGTGACAAATCCATGATCAAGAAGCGTTACATTCATTTGACCGAAGAAATGCTTGAGGAGCACCCAAACATTGGTGCTTATATGGCT---CCATCTCTTAACATACGCCAAGAGATTATCACTACTGAGGTACCCAAGCTTGGTAAGGAAGCAGCATTGAAGGCTCTTAAAGAGTGGGGTCAACCTAAATCGAAGATCACCCACCTTGTATTTTGTACCACC---TCAGGTGTAGAAATGCCTGGTGTA---GATTATAAACTCGCTAATCTTTTAGGCCTCGAACCATCTGTTAGAAGAGTGATGTTGTACCATCAAGGGTGTTATGCAGGTGGAACTGTCCTTCGAACCGCTAAAGATCTTGCAGAGAATAATGCAGGAGCACGAGTTCTTGTGGTGTGCTCTGAG---ATCACTGTTGTTACATTTCGTGGTCCTTCCGAAGAT---------GCTTTGGACTCTTTGGTTGGCCAAGCCCTTTTCGGTGATGGGTCTGCAGCTGTAATCATTGGATCAGATCCAGATACCTCGATT---GAACGGCCACTCTTTCAACTTGTTTCAGCAGCCCAAACATTTATTCCTAATTCAGCAGGTGCTATT---GCAGGCAACTTACGTGAAGTGGGTCTC------ACCTTTCATTTGTGG------CCTAATGTGCCTACCTTGATATCTGAAAACATTGAGAATTGTTTGACTAAGGCTTTTGACCCA---ATTGGT------ATTAGT---------GATTGGAATTCCTTATTTTGGATTGCTCATCCAGGTGGCCCAGCTATTCTTGACGCAGTTGAAGCAAAACTCGGTTTAGATAAACAAAAACTCAAAGCA---------------ACAAGGCATATTCTAAGTGAATATGGGAACATGTCAAGTGCATGTGTCCTATTTATTTTGGACGAGATGAGAAAGAAATCGCTCAAGGAAGGCAAAATGACGACAGGTGAAGGA---TTGGATTGGGGTGTCTTGTTTGGCTTTGGGCCAGGCCTAACCATTGAGACCGTTGTG---------------------ATCCATAGCGTTGGTACAGATTCAAACTAG------------------------------------------------------------------------------------------------------------------------------------------------------------------------------
>Vivin_XM_003634020.3.p1
---------------------------------------------------------------------------------------------------------------------------------------------------------------ATGGCTTCAGTCGAGGAAATT---------AGAAACGCTCAACGTGCC------AAGGGTCCGGCCACC------------------------ATCCTAGCCATTGGCACAGCTACCCCTGACCACTGTGTCTACCAG------------------------------------------------------------------------------------------------------------------------TCTGATTATGCTGATTACTATTTCAGGGTCACTAAGAGC------GAGCACATGACTGCGTTGAAGAAGAAG------------------TTCAAT---------------------------------CGCATATGTGACAAATCCATGATCAAGAAGCGTTACATTCATTTGACCGAAGAAATGCTTGAGGAGCACCCAAACATTGGTGCTTATATGGCT---CCATCTCTTAACATACGCCAAGAGATTATCACTGCTGAGGTACCCAAGCTCGGTAAGGAAGCAGCATTGAAGGCTCTTAAAGAGTGGGGTCAGCCTAAATCGAAGATCACCCACCTTGTATTTTGTACCACC---TCAGGTGTAGAAATGCCTGGTGCA---GATTATAAACTCGCTAATCTCTTAGGCCTCGAACCATCTGTCAGAAGAGTGATGTTGTACCATCAAGGGTGCTATGCAGGTGGAACTGTCCTTCGAACCGCTAAGGATCTTGCAGAGAATAATGCAGGAGCACGAGTTCTTGTGGTGTGCTCTGAG---ATCACAGTTGTTACATTTCGCGGCCCTTCCGAAGAT---------GCTTTGGACTCTTTAGTTGGCCAAGCCCTTTTTGGTGATGGGTCTGCAGCTGTAATCGTAGGATCAGATCCGGATATCTCAATT---GAACGACCACTCTTCCAGCTTGTCTCAGCAGCCCAAACATTTATTCCTAATTCTGCAGGTGCCATT---GCAGGAAACTTACGTGAGGTGGGACTC------ACCTTTCATTTGTGG------CCCAATGTGCCCACTTTAATTTCTGAGAACATAGAGAAATGTTTGACTCAGGCTTTTGACCCA---CTTGGT------ATTAGC---------GATTGGAACTCCTTATTTTGGATTGCTCACCCAGGTGGCCCTGCAATTCTTGATGCAGTTGAAGCAAAACTCAATTTAGATAAAAAGAAACTCGAAGCA---------------ACGAGGCATGTGCTAAGTGAGTATGGAAACATGTCAAGTGCATGTGTGTTGTTTATTTTGGATGAGATGAGAAAGAAATCCCTTAAGGGGGAGAGGGCCACCACAGGTGAAGGA---TTGGATTGGGGAGTATTATTTGGTTTTGGACCAGGCTTGACTATTGAAACTGTTGTG---------------------TTGCATAGCATTCCTATGGTGACAAATTAA------------------------------------------------------------------------------------------------------------------------------------------------------------------------------
>Vivin_XM_003634021.3.p1
---------------------------------------------------------------------------------------------------------------------------------------------------------------ATGGCGTCTGTGGAGGAAATT---------AGAAATGCTCAGCGTGCC------AAGGGTCCGGCCACC------------------------GTTCTAGCCATTGGCACAGCTACCCCGGACAACTGTCTGTACCAG------------------------------------------------------------------------------------------------------------------------TCTGATTTCGCTGATTACTATTTCCGGGTCACTAAAAGC------GAGCACATGACCGAGCTCAAGAAGAAG------------------TTCAAC---------------------------------CGCATTTGTGACAAATCCATGATCAAGAAGCGTTACATTCATTTGACCGAAGAAATGCTTGAAGAGCACCCAAACATTGGTGCTTATATGGCT---CCATCTCTTAACATACGCCAAGAGATTATCACTGCTGAGGTACCCAAGCTTGGTAAGGAAGCAGCATTGAAGGCTCTTAAAGAGTGGGGTCAACCTAAATCGAAGATCACCCACCTTGTATTTTGTACAACC---TCAGGTGTAGAAATGCCTGGTGCA---GATTATAAACTCGCTAATCTTTTAGGGCTCGAACCATCTGTCAGAAGAGTGATGTTGTACCATCAAGGGTGCTATGCAGGTGGAACTGTCCTTCGAACCGCTAAGGATCTTGCAGAGAATAATGCAGGAGCACGAGTTCTTGTGGTGTGCTCAGAG---ATCACTGTTGTTACATTTCGTGGTCCTTCCGAAGAT---------GCTTTGGACTCTTTAGTTGGCCAAGCCCTTTTCGGTGATGGGTCTGCAGCTGTAATCATTGGATCCGATCCAGATAGCTCGATT---GAACGACCACTCTTTCAACTTGTTTCAGCAGCCCAAACATTTATTCCTAATTCAGCAGGTGCTATT---GCAGGCAACTTACGTGAAGTGGGTCTC------ACCTTTCATTTGTGG------CCTAATGTGCCTACCTTGATCTCTGAAAACATAGAGAATTGTTTGACTAAGGCTTTTGACCCA---ATTGGT------ATTAGT---------GATTGGAATTCCTTATTTTGGATTGCTCATCCAGGTGGCCCAGCTATTCTTGACGCAGTTGAAGCAAAACTCGGTTTAGATAAACAGAAACTCAAAGCA---------------ACAAGGCATATTCTAAGTGAATATGGGAACATGTCAAGTGCATGTGTCCTATTTATTTTGGATGAGATGAGAAAGAAATCGCTCAAGGAAGGCAAAATGACGACAGGTGAAGGA---TTGGATTGGGGTGTCTTGTTTGGCTTTGGGCCGGGCCTAACCATTGAGACCGTTGTG---------------------ATCCATAGCGTTGGTACGGATTCAAACTAG------------------------------------------------------------------------------------------------------------------------------------------------------------------------------
>Vivin_XM_003634022.3.p1
---------------------------------------------------------------------------------------------------------------------------------------------------------------ATGGCGTCTGTGGAGGAAATT---------AGAAATGCTCAGCGTGCC------AAGGGTCCGGCCACC------------------------GTTCTAGCCATTGGCACAGCTACCCCGGACAACTGTCTGTACCAG------------------------------------------------------------------------------------------------------------------------TCTGATTTCGCCGATTACTATTTTCGGGTCACTAAGAGC------GAGCACATGACCGAGCTCAAGAAGAAG------------------TTCAAC---------------------------------CGCATCTGTGATAAATCAATGATCAAGAAGCGTTACATTCATTTGACCGAAGAAATGCTTGAGGAGCACCCAAACATTGGTGCTTATATGGCT---CCATCTCTTAACATCCGCCAAGAGATTATCACTGCTGAGGTGCCCAAGCTTGGCAAGGAAGCAGCATTGAAGGCCCTTAAAGAGTGGGGTCAGCCTAAATCGAAGATCACCCACCTTGTATTTTGTACCACC---TCAGGTGTAGAAATGCCTGGTGCA---GATTATAAACTCGCTAATCTTTTAGGCCTCGAACCATCTGTCAGAAGAGTGATGTTGTACCATCAAGGGTGCTATGCAGGTGGAACTGTTCTTCGAATTGCCAAGGATCTTGCAGAGAATAATGCAGGAGCACGAGTTCTTGTAGTGTGCTCTGAG---ATCACTGTTGTTACATTTCGTGGGCCTTCAGAAACT---------GCTTTAGACTCTTTAGTTGGCCAAGCACTTTTTGGTGATGGGTCAGCAGCTGTAATCATTGGATCAGATCCTGATATCTCGATT---GAACGACCACTCTTCCAGCTTGTTTCAGCAGCACAAACATTTATTCCAAATTCAGCAGGTGCTATT---GCCGGCAACTTACGTGAAGTGGGTCTC------ACCTTTCAATTGTGG------CCTAATGTGCCTAGTTTGATATCTGAAAACATAGAGAAGTGTTTGACTAAGGCTTTTGACCCA---ATTGGT------ATTAGT---------GACTGGAATTCCTTATTCTGGATTGCTCATCCCGGTGGCCCAGCTATTCTTGACGCGGTTGAAGCAAAACTCAATTTAGATAAACAGAAACTCAAAGCA---------------ACAAGACATATTCTAAGTGAATATGGGAACATGTCGAGTGCATGTGTCTTGTTTATTTTGGACGAGATGAGAAAGAAATCGCTCAAGGAAGGAAAGATAACCACAGGTGAAGGA---TTGGATTGGGGTGTTTTGTTTGGCTTTGGGCCAGGCTTGACCATTGAGACCGTTGTG---------------------CTACATAGCGTTCAAATGGATTCAAACTAA------------------------------------------------------------------------------------------------------------------------------------------------------------------------------
>Vivin_XM_003634023.3.p1
---------------------------------------------------------------------------------------------------------------------------------------------------------------ATGGCGTCTGTGGAGGAAATT---------AGAAATGCTCAGCGTGCC------AAGGGTCCGGCCACC------------------------ATTCTAGCCATTGGCACAGCTACCCCGGACAACTGTCTGTACCAG------------------------------------------------------------------------------------------------------------------------TCTGATTTCGCCGCTTACTATTTTCGGGTCACTAAGAGC------GAGCACATGACCGAGCTCAAGAAGAAG------------------TTCAAC---------------------------------CGCATCTGTGACAAATCCATGATCAAGAAGCGTTACATTCATTTGACCGAAGAAATGCTTGAGGAGCACCCAAACATTGGTGCTTATATGGCT---CCATCTCTTAACATACGCCAAGAGATTATCACTGCTGAGGTACCCAAGCTTGGTAAGGAAGCAGCATTGAAGGCTCTTAAAGAGTGGGGTCAGCCTAAATCGAAGATCACCCACCTTGTATTTTGTACCACC---TCAGGTGTAGAAATGCCTGGTGCA---GATTATAAACTCGCTAATCTTTTAGGCCTCGAACCATCTGTCAGAAGAGTGATGTTGTACCATCAAGGGTGCTATGCAGGTGGAACTGTTCTTCGAACAGCTAAGGATCTTGCAGAGAATAATGCAGGAGCACGAGTTCTTGTGGTATGCTCTGAG---ATCACTGTTGTTACATTTCGTGGTCCTTCTGAAGAT---------GCTTTGGACTCTTTAGTTGGCCAAGCCCTTTTTGGTGATGGGTCTGCAGCTGTAATTGTTGGATCAGATCCAGATATCTCGATT---GAACAACCACTCTTCCAGCTTGTTTCAGCAGCACAAACATTTATTCCAAATTCAGCAGGTGCTATT---GCCGGCAACTTACGTGAAGTGGGTCTC------ACCTTTCAATTGTGG------CCTAATGTGCCTAGTTTGATATCTGAAAACATAGAGAAGTGTTTGACTAAGGCTTTTGACCCA---ATTGGT------ATTAGT---------GACTGGAATTCCTTATTCTGGATTGCTCATCCCGGTGGCCCAGCTATTCTTGACGCGGTTGAAGCAAAACTCAGTTTAGATAAACAGAAACTCAAAGCA---------------ACAAGACATATTCTAAGTGAATATGGGAACATGTCGAGTGCATGTGTCTTGTTTATTTTGGACGAGATGAGAAAGAAATCGCTCAAGGAAGGAAAGACAACCACAGGTGAAGGA---TTGGATTGGGGTGTTTTGTTTGGCTTTGGGCCAGGCTTGACCATTGAGACCGTTGTA---------------------CTACATAGCGTTCAAATGGATTCAAACTAA------------------------------------------------------------------------------------------------------------------------------------------------------------------------------
>Vivin_XM_003634024.3.p1
---------------------------------------------------------------------------------------------------------------------------------------------------------------ATGGCGTCTGTGGAGGAAATT---------AGAAATGCTCAGCGTGCC------AAGGGTCCGGCCACC------------------------GTTCTAGCCATTGGCACAGCTACCCCGGACAACTGTCTGTACCAG------------------------------------------------------------------------------------------------------------------------TCTGATTTCGCTGATTACTATTTTCGGGTTACTAAGAGC------GAGCACATGACCGAGCTCAAGAAGAAG------------------TTCAAC---------------------------------CGCATTTGTGATAAATCAATGATCAAGAAGCGTTATAGTCATTTGACCGAAGAAATGATTGAGGAGCACCCAAACATTGGTGCTTATATGGCT---CCATCTCTTAACATACGTCAAGAGATTATTACTGCTGAGGTACCCAAGCTTGGTAAGGAAGCGGCATTGAAGGCTCTTAAAGAGTGGGGTCAACCCAAATCCAAGATTACCCATCTTGTATTTTGTACAACT---TCGGGTGTAGAAATGCCTGGTGCT---GACTATAAACTCGCTAATCTCCTAGGCCTTGAAACATCAGTCAGAAGAGTAATGTTGTACCATCAAGGGTGCTATGCAGGTGGAACTGTCCTTCGAACCGCTAAGGATCTTGCTGAGAATAATGCAGGAGCACGGGTTCTCGTGGTGTGCTCTGAG---ATCACCGTTGTTACATTCCGTGGGCCTTCTGAAACT---------GCTTTGGACTCTTTAGTTGGCCAAGCCCTTTTTGGTGATGGTTCTGCAGCTGTAATTGTTGGATCAGATCCAGATCTCTCGATT---GAACGACCACTCTTCCAGCTAGTCTCGGCGGCCCAAACATTCATCCCCAATACCCAAGGTGCTATT---GCAGGCAACTTACGTGAAGTGGGTCTC------ACCTTTCATTTATGG------CCTAATGTGCCAACTTTGATCTCCGAAAATATAGAGAAATGTTTGACTCAGGCTTTTGACCCA---ATTGGA------ATCAAC---------GATTGGAATTCCTTATTTTGGATTGCTCATCCAGGTGGCCCAGCTATTCTTGATGCAGTTGAAGCAAAATTGAGTTTGGATAAACAAAAACTTAAAGCA---------------ACAAGACATGTTCTAAGTGAATATGGGAACATGTCAAGTGCTTGTGTCTTGTTTATTATGGACGAGATGAGAAAGAAATCGTTGAAGGAACAAAAAACGACAACAGGTGAAGGA---TTGGATTGGGGCGTCTTGTTTGGCTTTGGACCAGGCCTAACCATCGAGACTGTTGTC---------------------CTCCACAGTATTCCTAGGGATTCCAATTGA------------------------------------------------------------------------------------------------------------------------------------------------------------------------------
>Vivin_XM_003634025.3.p1
---------------------------------------------------------------------------------------------------------------------------------------------------------------ATGGCGTCTGTGGAGGAAATT---------AGAAATGCCCAGCGTGCC------AAGGGTCCGGCCACC------------------------GTTCTAGCCATTGGCACAGCTACCCCGGACAACTGTCTGTACCAG------------------------------------------------------------------------------------------------------------------------TCTGATTTCGCTGATTACTATTTTCGGGTCACTAAAAGC------GAGCACATGACCGAGCTCAAGAAGAAG------------------TTCAAC---------------------------------CGCATTTGTGACAAATCCATGATCAAGAAGCGTTACATTCATTTGACCGAAGAAATGCTTGAGGAGCACCCAAACATTGGTGCTTATATGGCT---CCATCTCTTAACATACGCCAAGAGATTATCACTGCTGAGGTACCCAAGCTTGGTAAGGAAGCAGCATTGAAGGCTCTTAAAGAGTGGGGTCAGCCTAAATCGAAGATCACCCACCTTGTATTTTGTACCACC---TCAGGTGTAGAAATGCCTGGTGCA---GATTATAAACTCGCTAATCTTTTAGGCCTCGAGCCATCTGTCAGAAGAGTGATGTTGTACCATCAAGGGTGCTATGCGGGTGGAACTGTCCTTCGAACCGCTAAGGATCTTGCAGAGAATAATGCAGGAGCACGAGTTCTTGTGGTGTGCTCTGAG---ATCACTGTTGTTACATTTCGTGGTCCTTCCGAAGAT---------GCTTTGGACTCTTTAGTTGGCCAAGCCCTTTTTGGTGATGGGTCTGCAGCTGTAATCGTTGGATCTGATCCAGATATCTCGATT---GAACGACCACTCTTTCAACTTGTTTCAGCAGCCCAAACATTTATTCCTAATTCAGCAGGTGCTATT---GCAGGCAACTTACGTGAAGTGGGTCTC------ACCTTTCATTTGTGG------CCTAATGTGCCTACCTTGATCTCTGAAAACATTGAGAATTGTTTGACTAAGGCTTTTGACCCA---ATTGGT------ATTAGT---------GATTGGAATTCCTTATTCTGGATTGCTCATCCAGGTGGCCCAGCTATTCTCGACGCAGTTGAAGCAAAAGTCGGTTTAGATAAACAGAAACTCAAAGCA---------------ACAAGGCATATTCTAAGTGAATATGGGAACATGTCAAGTGCATGTGTCTTATTTATTTTGGACGAGATGAGAAAGAAATCGCTCAAGGAAGGCAAAACGACGACAGGTGAAGGA---TTGGATTGGGGTGTCTTGTTTGGCTTTGGGCCAGGCCTAACCATTGAGACCGTTGTG---------------------CTCCATAGCGTGGGTACAGATTCAAACTAG------------------------------------------------------------------------------------------------------------------------------------------------------------------------------
>Vivin_XM_003634026.3.p1
---------------------------------------------------------------------------------------------------------------------------------------------------------------ATGGCGTCTGTGGAGGAAATT---------AGAAATGCTCAGCGTGCC------AAGGGTCCGGCCACC------------------------GTTCTAGCCATTGGCACAGCTACCCCGGACAACTGTCTGTACCAG------------------------------------------------------------------------------------------------------------------------TCTGATTTCGCTGATTACTATTTTCGGGTCACTAAAAGC------GAGCACATGACCGAGCTCAAGAAGAAG------------------TTCAAC---------------------------------CGCATTTGTGACAAATCCATGATCAAGAAGCGTTACATTCATTTGACCGAAGAAATGCTTGAGGAGCACCCAAACATTGGTGCTTATATGGCT---CCATCTCTTAACATACGCCAAGAGATTATCACTGCTGAGGTACCCAAGCTTGGTAAGGAAGCAGCATTGAAGGCTCTTAAAGAGTGGGGTCAGCCTAAATCGAAGATCACCCACCTTGTATTTTGTACCACC---TCAGGTGTAGAAATGCCTGGTGCA---GATTATAAACTCGCTAATCTTTTAGGCCTCGAACCATCTGTTAGAAGAGTGATGTTGTACCATCAAGGGTGCTATGCGGGTGGAACTGTCCTTCGAACCGCTAAGGATCTTGCAGAGAATAATGCAGGAGCACGAGTTCTTGTGGTGTGCTCTGAG---ATCACTGTTGTTACATTTCGTGGTCCTTCCGAAGAT---------GCTTTGGACTCTTTAGTTGGCCAAGCCCTTTTTGGTGATGGGTCTGCAGCAGTAATCATTGGATCTGATCCAGATATCTCGATT---GAACAACCACTCTTTCAACTTGTTTCAGCAGCCCAAACATTTATTCCTAATTCAGCAGGTGCTATT---GCAGGCAACTTACGTGAAGTGGGTCTC------ACCTTTCATTTGTGG------CCTAATGTGCCTACCTTGATCTCTGAAAACATAGAGAATTGTTTGACTAAGGCTTTTGACCCA---ATTGGT------ATTAGT---------GAATGGAATTCCTTATTCTGGATTGCTCATCCAAGTGGCCCAGCTATTCTCGACGCAGTTGAAGCAAAAGTCGGTTTAGATAAACAGAAACTCAAAGCA---------------ACAAGGCATATTCTAAGTGAATATGGGAACATGTCAAGTGCATGTGTCTTATTTATTTTGGACGAGATGAGAAAGAAATCACTCAAGGAAGGCAAAACGACGACAGGTGAAGGA---TTGGATTGGGGTGTCTTGTTTGGCTTTGGGCCAGGCCTAACCATTGAGACCGTTGTG---------------------CTCCATAGCGTTGGTACAGATTCCAACTAA------------------------------------------------------------------------------------------------------------------------------------------------------------------------------
>Vivin_XM_003634027.3.p1
---------------------------------------------------------------------------------------------------------------------------------------------------------------ATGGCGTCTGTGGAGGAAATT---------AGAAATGCTCAGCGTGCC------AAGGGTCCGGCCACC------------------------GTTCTAGCCATTGGCACAGCTACCCCGGACAACTGTCTGTACCAG------------------------------------------------------------------------------------------------------------------------TCTGATTTCGCCGATTACTATTTTCGGGTCACTAAGAGC------GAGCACATGACCGAGCTCAAGAAGAAG------------------TTCAAC---------------------------------CGCATCTGTGATAAATCCATGATCAAGAAGCGTTACATTCATTTGACCGAAGAAATGCTTGAGGAGCACCCAAACATTGGTGCTTATATGGCT---CCATCTCTTAACATACGCCAAGAGATTATCACTGCTGAGGTACCCAAGCTTGGTAAGGAAGCAGCATTGAAGGCTCTTAAAGAGTGGGGTCAGCCTAAATCGAAGATCACCCACCTTGTATTTTGTACCACC---TCAGGTGTAGAAATGCCTGGTGCA---GATTATAAACTCGCTAATCTTTTAGGCCTCGAACCATCTGTCAGAAGAGTGATGTTGTACCATCAAGGGTGCTATGCAGGTGGAACTGTTCTTCGAACAGCTAAGGATCTTGTAGAGAATAATGCAGGAGCACGAGTTCTTGTGGTATGCTCTGAG---ATCACTGTTGTTACATTTCGTGGTCCTTCCGAAGAT---------GCTTTGGACTCTTTAGTTGGCCAAGCCCTTTTTGGTGATGGGTCTGCAGCTGTAATTGTTGGATCAGATCCAGATATCTCGATT---GAACAACCACTCTTCCAGCTTGTTTCAGCAGCACAAACATTTATTCCAAATTCAGCAGGTGCTATT---GCCGGCAACTTACGTGAAGTGGGTCTC------ACCTTTCAATTGTGG------CCTAATGTGCCTAGTTTGATATCTGAAAACATAGAGAAGTGTTTGACTAAGGCTTTTGACCCA---ATTGGT------ATTAGT---------GACTGGAATTCCTTATTCTGGATTGCTCATCCCGGTGGCCCAGCTATTCTTGACGCAGTTGAAGCAAAACTCAGTTTAGATAAACAGAAACTCAAAGCA---------------ACAAGACATATTCTAAGTGAATATGGGAACATGTCGAGTGCATGTGTCTTGTTTATTTTGGACGAGATGAGAAAGAAATCGCTCAAGGAAGGAAAGACAACCACAGGTGAAGGA---TTGGATTGGGGTGTTTTGTTTGGCTTTGGGCCAGGCTTGACCATTGAGACCGTTGTA---------------------CTACATAGCGTTCAAATGGATTCAAACTAA------------------------------------------------------------------------------------------------------------------------------------------------------------------------------
>Vivin_XM_003634028.3.p1
---------------------------------------------------------------------------------------------------------------------------------------------------------------ATGGCGTCTGTGGAGGAAATT---------AGAAATGCTCAGCGTGCC------AAGGGTCCGGCCACC------------------------GTTCTAGCCATTGGCACAGCTACCCCGGACAACTGTCTGTACCAG------------------------------------------------------------------------------------------------------------------------TCTGATTTCGCTGATTACTATTTTCGGGTCACTAAGAGC------GAGCACATGACCGAGCTCAAGAAGAAG------------------TTCAAC---------------------------------CGCATTTGTGATAAATCAATGATCAAGAAGCGTTATAGTCATTTGACCGAAGAAATGCTTGAGGAGCACCCAAACATTGGTGCTTATATGGCT---CCATCTCTTAACATACGTCAAGAGATTATTACTGCTGAGGTACCCAAGCTTGGTAAGGAAGCGGCATTGAAGGCTCTTAAAGAGTGGGGTCAACCCAAATCCAAGATTACCCATCTTGTATTTTGTACAACT---TCAGGTGTAGAAATGCCCGGTGCT---GACTATAAACTCGCTAATCTCCTAGGCCTTGAAACATCAGTCAGAAGAGTAATGTTGTACCATCAAGGGTGCTATGCAGGTGGAACTGTCCTTCGAACCGCTAAGGATCTTGCTGAGAATAATGCAGGAGCACGGGTTCTCGTGGTGTGCTCTGAG---ATCACCGTTGTTACATTCCGTGGGCCTTCTGAAACT---------GCTTTGGACTCTTTAGTTGGCCAAGCCCTTTTTGGTGATGGTTCTGCAACTGTAATTGTTGGATCAGATCCAGATCTCTCGATT---GAACGACCACTCTTCCAGCTAGTCTCGGCGGCCCAAACATTCATCCCCAATACCCAAGGTGCTATT---GCAGGCAACTTACGTGAAGTGGGTCTC------ACCTTTCATTTATGG------CCTAATGTGCCAACTTTGATCTCCGAAAATATAGAGAAATGTTTGAATCAGGCTTTTGACCCA---ATTGGA------ATCAAC---------GATTGGAATTCCTTATTTTGGATTGCTCATCCAGGTGGCCCGGCTATTCTTAATGCAGTTGAAGCAAAATTGAGTTTGGATAAACAAAAACTTAAAGCA---------------ACAAGACATGTTCTAAGTGAATATGGGAACATGTCAAGTGCTTGTGTCTTATTTATTATGGACGAGATGAGAAAGAAATCGTTGAAGGAACAAAAAACAACAACAGGTGAAGGA---TTGGATTGGGGCGTCTTGTTTGGCTTTGGACCAGGCCTAACCATCGAGACTGTTGTC---------------------CTCCACAGTATTCCTAGGGATTCCAATTGA------------------------------------------------------------------------------------------------------------------------------------------------------------------------------
>Vivin_XM_010657617.2.p1
---------------------------------------------------------------------------------------------------------------------------------------------------------------ATGGCATCTGTGGAGGACATT---------AGAAACGCTCAACATGCC------AAGCGGCTGGCCACC------------------------ATTCTAGTCATTGGCACTGCTACTCCAGACAACTATGCGTACCAA------------------------------------------------------------------------------------------------------------------------TCCGATTACGCTGATTACTATTTTCGGGTCACTAAAAGC------GAGCACATGACCGACTTGAAGAAGAAG------------------TTCAAC---------------------------------CGCATATGTGAGAAATCAATGATCAAAAAGCGATACATTCATTTGACTGAAGAAATGCTAGAAGAGCACCCAAATATGGGTGCTTACATGGCT---CCATCGCTCAACATACGCCAAGAAATTATCACTACTGAGGTACCTAAGCTTGGTAAGGAGGCCACATTGAAGGCTCTTAAAGAGTGGGGCCAGCCTAAGTCCAAGATCACTCACCTTGTATTTTGTACAACT---TCAGGAGTAGAAATGCCCGGTGCA---GACTATAAACTAGCCAATCTTCTAGGCCTCGAAACATCAGTTAGAAGAGTGATGTTGTATCATCAAGGCTGCTATGCAGGTGGGACTGTTCTCCGAACTGCGAAGGATCTCGCAGAGAATAATGCTGGAGCACGAGTTCTTGTGGTATGCTCTGAG---ATCACAGTTGTTACTTTTCGTGGACCTTCTGAAACC---------CATTTACACTCTTTAGTGGGTCAAGCCCTTTTTGGTGATGGGTCGACAACTATAATTGTTGGATCAGATCCAGATACCTCCATT---GAACGACCACTCTTCCAACTTATTTCAGCAGCCCAAACATTCATTCCTAATACACAAGGTGCTATT---GTTGGCAACTTACGTGAGGTGGGTCTA------ACCTTTCATTTGTGG------CCTAATGTGCCTACTCTGATTTCCGAGAATATAGAGAAGTGCTTGACTCAAGCTTTTGCCCCA---CTTGGT------ATTAGT---------GATTGGAACTCCTTGTTTTGGATCGCTCATCCAGGTGGCCCGGCCATTCTAGATGCAGTCGAAGCAAAACTCAATTTGGAGAAAAAGAAACTCGAAGCA---------------ACAAGACACATCTTTAGTGAGTATGGTAATATGTCAAGTGCATGCGTGTTGTTTATTTTGGATGAGATGAGAAAGAAATCACTCAAAGAAGAAAGGACCACCACAGGTAAAGAA---TTAGATTGA---------------------------------------------------------------------------------------------------------------------------------------------------------------------------------------------------------------------------------------------------------------------------------
>Vivin_XM_010664169.1.p1
---------------------------------------------------------------------------------------------------------------------------------------------------------------ATGGCCTCAGTGGAGGAAATT------AGAAGACATGCCCAGCGGCCC------CGCGGCCCGGCCACC------------------------ATTCTAGCCATTGGCACAGCACTACCGGATAACTGCTTTCCCCAG------------------------------------------------------------------------------------------------------------------------GCTGAATTTCCTGATTTTTTCTTTTGGGCCACCAAGAGC------GAGCACTTGGCTCAATTGAAAGAAAAG------------------TTCAAG---------------------------------CTCATTTGC---------------------------------------------------------------------------------------GCCTCCTTGGATGCTCGTCAAGATATTGCCAACGTTGAGGTACCAAAACTGGGAAAAATTGCAGCAGTAAATGCCATCGGAGAGTGGGGACAACCCAAATCTAGGATCACACATCTTGTATTCTGTACAACC---ACGAGCTTACACATGCCTGGTGCC---GACTATCAACTTGCTAAGATCCTAGGTCTTGAACCAAAGGTTAAACAGGTGATGTTGTACCTTCAAGGTTGCTTTGGTGGTGGGACTGCCCTCAGATTGGCTAAAGATCTAGCAGAGAACAACGTAGGTGCCTGTGTTCTTGTAGTATGTTCTGAA---ATCTTAACATCGACTTTCCGTAAGCCTTCTGAGATC---------GAAGTAGACAATTTAGTAGGCCAATCTCTTTTTGGTGATGGGGCCGCAGCTCTAATTGTG------------------------------------------------------GCAGATCAAATATTTATCCCTGATTCAGAGAATGCAGTT---GAAGGGCATGTTTGTGAAATGGGCCTT------GTTGTTAATTTGGCA------AAAAATGTGCCAAACCTAATTTTTGAGTACATAGACAAATGCATGGTTGAAGCTTTTGGTCCC---CTTGGT------ATTAAT---------GATTGGAACTCATTATTTTTCATCGTTCACCCAGGTGGTCCGGCAATTCTTGATCAAATTGAAGCAAAACTCAGCTTAAAAAAGGAAAAACTCGAAGTT---------------AGTAGGCATGTGCTAAGGGAGTATGGAAATATTGTGAGTCCATGCGTGTTCTTTGTCATGGATGAGACGAGAAAAAAGTCTTTCAAAGAAGAAAAGGCTACTACAGGGGAGGGA---TTGGAGTGGGGTGTTTTGTTGGGGTTTGGACCAGGCTTGACAGTGGAGACGATTGTG---------------------CTACGCAGTCGGTGA---------------------------------------------------------------------------------------------------------------------------------------------------------------------------------------------
>Vivin_XM_010664197.2.p1
---------------------------------------------------------------------------TCTCAAGCCAACTCCAAGCACTTGAGTTCTCTTTCCTTCCTCAACTTAATCTTAAGCATCAATTTCAGAACGTATCTGGCATCCATGGCTTCAGTTGAGGAATTT---------AGAAACGCTCAACGTGCC------AAGGGTCCGGCCACC------------------------ATCCTAGCCATTGGCACAGCTACCCCCGACCACTGTGTCTACCAG------------------------------------------------------------------------------------------------------------------------TCTGATTATGCTGATTACTATTTCAGGGTCACTAAGAGC------GAGCACATGACTGAGTTGAAGAAGAAG------------------TTCAAT---------------------------------CGCATATGTGACAAATCAATGATCAAGAAGCGTTACATTCACTTGACCGAAGAAATGCTTGAGGAGCACCCAAACATTGGTGCTTATATGGCT---CCATCTCTTAACATACGCCAAGAGATTATCACTGCTGAGGTACCTAGACTTGGTAGGGATGCAGCATTGAAGGCTCTTAAAGAGTGGGGCCAACCAAAGTCCAAGATCACCCATCTTGTATTTTGTACAACC---TCCGGTGTAGAAATGCCCGGTGCA---GATTACAAACTCGCTAATCTCTTAGGTCTTGAAACATCCGTTAGAAGGGTGATGTTGTACCATCAAGGGTGCTATGCAGGTGGAACTGTCCTTCGAACTGCTAAGGATCTTGCAGAAAATAATGCAGGAGCACGAGTTCTTGTGGTATGCTCTGAG---ATCACTGTTGTTACATTCCGTGGGCCTTCCGAAGAT---------GCTTTGGACTCTTTAGTTGGCCAAGCCCTTTTTGGTGATGGGTCTTCAGCTGTGATTGTTGGATCAGATCCAGATGTCTCGATT---GAACGACCACTCTTCCAACTTGTTTCAGCGGCCCAAACATTCATTCCTAATTCAGCAGGAGCCATT---GCCGGAAACTTACGTGAGGTGGGGCTC------ACTTTTCATTTGTGG------CCCAATGTGCCTACTTTGATTTCTGAGAACATAGAGAAATGTTTGACCCAGGCTTTTGACCCA---CTTGGT------ATTAGC---------GATTGGAACTCGTTATTTTGGATTGCTCACCCAGGTGGCCCTGCAATTCTCGATGCAGTTGAAGCAAAACTCAATTTAGAGAAAAAGAAACTTGAAGCA---------------ACAAGGCACGTGTTAAGTGAGTATGGTAACATGTCTAGTGCATGTGTGTTGTTTATTTTGGATGAGATGAGAAAGAAATCCCTAAAAGGGGAAAAAGCCACCACAGGTGAAGGA---TTAGATTGGGGAGTACTATTTGGTTTTGGACCTGGCTTGACCATCGAAACTGTTGTG---------------------CTGCATAGCGTTCCTACGGTTACAAATTAA------------------------------------------------------------------------------------------------------------------------------------------------------------------------------
>Vivin_XM_010664198.2.p1
---------------------------------------------------------------------------------------------------------------------------------------------------------------ATGGCTTCAATTGAGGAAATC---------AGAAACGCTCAACGTGCC------AAGGGTCCGGCGACC------------------------ATCCTAGCCATTGGCACAGCTACTCCCGACCACTGTGTCTACCAG------------------------------------------------------------------------------------------------------------------------TCTGATTATGCTGATTACTATTTCAGGGTCACCAAGAGC------GAGCACATGACCGAGTTGAAGAAGAAG------------------TTCAAT---------------------------------CGCATATGCGACAAATCAATGATCAAGAAGCGTTACATTCATTTGACTGAAGAAATGCTTGAGGAGCACCCAAACATTGGTGCTTATATGGCT---CCATCTCTTAACATACGCCAAGAGATTATCACTGCTGAGGTACCCAAACTCGGTAAAGAAGCAGCATTGAAGGCTCTTAAAGAGTGGGGTCAGCCCAAGTCAAAGATTACCCATCTTGTATTTTGTACCACC---TCGGGTGTAGAAATGCCTGGTGCA---GATTATAAACTAGCTAATCTCTTAGGCCTCGAAACATCGGTCAGAAGAGTGATGTTGTACCATCAAGGGTGTTATGCAGGTGGAACTGTCCTTCGAACCGCCAAGGATCTTGCAGAGAATAATGTAGGAGCACGAGTTCTTGTGGTATGTTCTGAG---ATCACTGTTGTTACATTTCGTGGGCCTTCTGAAGAT---------GCTTTGGACTCTTTAGTTGGTCAAGCCCTTTTTGGTGATGGGTCTGCAGCTGTGATTGTTGGATCAGATCCAGATGTCTCGATT---GAACGACCCCTCTTCCAGCTTGTTTCAGCAGCCCAAACATTTATTCCTAATTCAGCAGGTGCTATT---GCGGGTAACTTACGTGAGGTGGGACTC------ACCTTTCACTTGTGG------CCTAATGTGCCTACTTTGATTTCCGAGAACATAGAGAAATGCTTGAGTCAAGCTTTTGACCCA---CTTGGT------ATTAGT---------GATTGGAACTCGTTATTTTGGATCGCTCACCCAGGTGGCCCTGCAATTCTTGATGCAGTTGAAGCAAAACTCAATTTAGAGAAAAAAAAGCTTGAAGCA---------------ACAAGACATGTGTTAAGTGAGTATGGTAACATGTCTAGTGCATGTGTGTTGTTTATTTTGGATGAGATGAGAAAGAAATCCCTAAAAGGGGAAAATGCCACCACAGGTGAAGGA---TTGGATTGGGGAGTACTATTCGGTTTTGGGCCCGGCTTGACTATCGAAACTGTTGTG---------------------CTACATAGCATTCCTATGGTTTCAAATTAA------------------------------------------------------------------------------------------------------------------------------------------------------------------------------
>Vivin_XM_010664202.2.p1
---------------------------------------------------------------------------------------------------------------------------------------------------------------ATGGCGTCTGTGGAGGAAATT---------AGAAATGCTCAGCGTGCC------AAGGGTCCGGCCACC------------------------GTTCTAGCCATTGGCACAGCTACCCCGGACAACTGTCTGTACCAG------------------------------------------------------------------------------------------------------------------------TCTGATTTCGCTGATTACTATTTCCGGGTCACTAAAAGC------GAGCACATGACCGAGCTCAAGAAGAAG------------------TTCAAC---------------------------------CGCATTTGTGACAAATCCATGATCAAGAAGCGTTACATTCATTTGACCGAAGAAATGCTTGAAGAGCACCCAAACATTGGTGCTTATATGGCT---CCATCTCTTAACATACGCCAAGAGATTATCACTGCTGAGGTACCCAAGCTTGGTAAGGAAGCAGCATTGAAGGCTCTTAAAGAGTGGGGTCAGCCTAAATCGAAGATCACCCACCTTGTATTTTGTACAACC---TCAGGTGTAGAAATGCCTGGTGCA---GATTATAAACTCGCTAATCTTTTAGGGCTCGAACCATCTGTCAGAAGAGTGATGTTGTACCATCAAGGGTGCTATGCAGGTGGAACTGTCCTTCGAACCGCTAAGGATCTTGCAGAGAATAATGCAGGAGCACGAGTTCTTGTGGTGTGCTCTGAG---ATCACAGTTGTTACATTTCGCGGCCCTTCCGAAGAT---------GCTTTGGACTCTTTAGTTGGCCAAGCCCTTTTTGGTGATGGGTCTGCAGCTGTAATCGTAGGATCAGATCCGGATATCTCAATT---GAACGACCACTCTTCCAGCTTGTCTCAGCAGCCCAAACATTTATTCCTAATTCTGCAGGTGCCATT---GCAGGAAACTTACGTGAGGTGGGACTC------ACCTTTCATTTGTGG------CCCAATGTGCCCACTTTAATTTCTGAAAACATTGAGAAATGTTTGACTCAGGCTTTTGACCCA---CTTGGT------ATTAGC---------GATTGGAACTCGTTATTTTGGATTGCTCACCCAGGTGGCCCTGCAATTCTTGATGCAGTTGAAGCAAAACTCAATTTAGATAAAAAGAAACTCGAAGCA---------------ACGAGGCATGTGCTAAGTGAGTATGGAAACATGTCAAGTGCATGTGTGTTGTTTATTTTGGATGAGATGAGAAAGAAATCCCTTAAGGGGGAGAGGGCCACCACGGGTGAAGGA---TTGGATTGGGGAGTATTATTCGGTTTTGGACCAGGCTTGACTATTGAAACTGTTGTG---------------------TTGCATAGCATTCCTATGGTGACAAATTAA------------------------------------------------------------------------------------------------------------------------------------------------------------------------------
>Vivin_XM_019224647.1.p1
---------------------------------------------------------------------------------------------------------------------------------------------------------------ATGGTGTCAGTGGGGGAAATC---------AGAAAGTCCCAAAGAGCT------GAGGGTCCAGCCACG------------------------GTTCTGGCCATCGGCACGGCCACTCCAGCCAACTGTGTCTACCAG------------------------------------------------------------------------------------------------------------------------GCTGACTATCCTGATTACTACTTCCGCATCACCAACAGC------GAGCATATGACTGAATTGAAAGAGAAG------------------TTCAAG---------------------------------CGCATGTGTGATAAATCCATGATAAACAAACGCTACATGCACCTCAATGAAGAAATTCTCAAGGAGAACCCCAACGTCTGTGCCTACATGGCC---CCATCTCTTGATGCCCGTCAAGACATGGTGGTGGTTGAAGTACCAAAGCTCGGCAAGGAAGCTGCTGTCAAGGCCATCAAAGAATGGGGCCAGCCCAAATCCAAGATCACCCACCTTGTCTTCTGCACCACC---TCCGGTGTTGACATGCCCGGTGCT---GACTATCAACTCACCAAGCTGCTCGGCCTCAAACCCTCCGTCAAGAGGCTGATGATGTACCAACAGGGCTGCTTTGCTGGAGGCACCGTCCTCCGCCTTGCCAAGGATCTTGCCGAGAACAACGCCGGCGCCCGTGTTTTGGTCGTCTGCTCTGAA---ATCACCGCCGTCACTTTCCGAGGCCCCTCTGACACC---------CACCTGGATTCTCTCGTGGGTCAGGCGCTTTTCGGTGATGGTGCAGCTGCCATTATCATTGGTGCAGACCCAGATACCAAAATC---GAACGCCCACTCTTCGAACTCGTCTCTGCAGCTCAGACTATTCTCCCCGACTCCGAGGGTGCAATC---GATGGACACCTGCGCGAAGTGGGTCTC------ACGTTCCATTTACTG------AAAGACGTCCCAGGGTTGATTTCCAAGAACATAGAGAAGAGCTTGGTGGAAGCCTTTAAGCCG---ATCGGC------ATCAGC---------GACTGGAACTCCTTGTTCTGGATCGCTCACCCCGGTGGCCCAGCAATTTTAGATCAGGTTGAGTTAAAACTGGGTCTGAAGGAAGAGAAACTGAGAGCA---------------ACTCGACACGTTCTGAGCGAGTATGGGAACATGTCTAGTGCATGCGTGCTGTTTATCCTGGACGAAATGAGGAAAAAGTCGATCGAAGAAGGAAAGGGCACCACAGGGGAAGGC---CTGGAATGGGGCGTTCTGTTTGGATTTGGACCAGGTCTCACCGTTGAAACCGTTGTG---------------------TTGCACAGCCTTGCTACACAATCGACTCACTGA---------------------------------------------------------------------------------------------------------------------------------------------------------------------------
>Vivin_XM_019225976.1.p1
---------------------------------------------------------------------------------------------------------------------------------------------------------------------------------------------------------------------------------------------------------------------------------------------------------------------------------------------------------------------------------------------------------------------------------------------------------------------------------------------------------------------------------------------------------------------------------------------------------------------------------------------------------------------------------------------------------------------------------------------------------------------------------------------------------------------ATGCCTGGTGCT---GATTATAAACTTGCTAATCTCTTGGGTCTTGAAACTTCAGTTAGAAGAGTTATGTTGTACCATCAAGGGTGCTATGCAGGTGGAACTGTCCTTCGAACCGCTAAAGATCTTGCAGAGAATAATGCAGGAGCACGAGTCCTTGTGGTGTGCTCTAAG---ATCACTGTTGTTACATTCCGAGGACCTTCCAAAGAT---------TCTTTGGATTCTTTAGTTGGTCAAGCCCTTTTTGGTGATGGGTTTGCAGCTGTGATTGTTAGATCAGAT------------------------------------------------------------------------------------------------------------------------------------------------------------------TCAGATAACATAGAGAAATGCTTGACTCAAGCTTTTGATCCA---CTTGGT------ATTAGC---------GATTGGAACTCGTTATTTTGGATTGCCCATCCAGGTGGCCCTGCAATTCTTGATGCAGTTGAAGCAAAACTCAATTTAGATAAAAAGAAACTTGAAGCA---------------ACAAGACATGTGTTGAGTGAGTACGGTAACATGTCAAGTGCATGTGTGTTGTTTATTTTGGATGAGATGAGGAGGAAATCATTGAAGGGGAAAAAGGCCACCACAGGTGAAGGA---TTGGATTGGGGAGTATTGTTCGGTTTTGACCAGGCTTGA---------------------------------------------------------------------------------------------------------------------------------------------------------------------------------------------------------------------------------------------------
>Vivin_XM_019225977.1.p1
---------------------------------------------------------------------------------------------------------------------------------------------------------------ATGACTTTAGTTGAGGAAATT---------AGAAATGCTCAATGTGCC------AAGGGTCTGACTACC------------------------ATACTAGCCATTGGCACAACTACTCTTGACCATTGTGTTTACTGG------------------------------------------------------------------------------------------------------------------------TTTGATTATGTTGATTACTATTTTAGGGTCACTAAGAGC------GAGCACATGACTAAGTTGAGGAAGAAG------------------TTCAAT---------------------------------TGCATATGTGAAAAATCAATGATCAAGAAGCGCTACATTCATTTGACTGAAAAGATGCTTGAAGACCACCCAAATATTGATGCCTGTAGGGCC---TTATCTCTTAATATAAAG---------------------------------------------------------------------------------------------------------------------------------------------------------------------------------------------------------------------------------------------------------------------AATAATGCAGGAGCACAAGTTCTTGTGGTGTGCTCTGAG---ATCACTGTTGTTGTATTCCGTGGGCCTTCTAAAACT---------GCTTTGGACTCTTTAGTTGGCCAAGCCCTTTTTGGTGATGGGTTTGCAATTGTGATCATTGGATTAGATCTAGATCTCTCGATT---GAACGACCACTGTTCCAACTTGTCTCAACAACCCAAACATTTATTCCTAATTCACAAGGTGCCATT---GTTAGAAACTTGTGTGAGGTGGGACTT------ACCTTTCATTTGTGG------CCCAATGTGCCTATTTTAATTTCTCATAACATAGGAAAATGCTTGACTCAAGCTTTTGACCCA---CTTGGT------ATTAGC---------GATTGGAACTCATTATTTTGGATTGCTCACTTAGATAGCCCTGCAATTCTTGATGTAGTTGAAGCAAAACTCAATTTAGAGAAAAAGAAACTTGAAGCA---------------ACAAGGCATGTGCTAAGTGAGTACGGTAACATGTCAAGTGCATGTGTGTTGTTTATTTTGAATGAGATGAGAAATAAATCTCTGAAGTGGAAGAAGGCCACCATCGGTGAAGGA---TTGGATTGGGGAGTATTATTCGGTTTTGGACCAGGCTTGACCATTGAAACTGTTGTG---------------------TTGCATAGCATTCCTACGTTTACAAACTAA------------------------------------------------------------------------------------------------------------------------------------------------------------------------------
>AHYPO_001633-RA
---------------------------------------------------------------------------------------------------------------------------------------------------------ATGGCCACATCAAACATTGATGACATC---------CGCCAAGCTCAGCGTGCC------GATGGACCCGCTACC------------------------ATCCTGGCCATCGGCACTGCTACGCCTCCAAATTGCGTGTATCAG------------------------------------------------------------------------------------------------------------------------GCTGATTACCCTGATTATTATTTTCGTGTTACTAATAGC------GAACATATGACTCAGTTGAAAGAGAAG------------------TTTAAG---------------------------------CGCATGTGTGACAAATCAATGATCAATAAACGTTACATGTATCTAACGGAAGATATATTATCGGACAATCCAAATATGTGCGAGTACATGGGT---TCATCCCTAGACACCAGGCAAAATATGGTGGTGACTGAAGTTCCTAGATTGGGTAAAGAAGCTGCTGTTAAGGCCATCAAGGAGTGGGGCCAACCTAAGTCAAAAATCACCCATGTCATTATGTGCACAACT---TCAGGTGTGGACATGCCGGGAGCG---GACTATCAGCTCACTAAACTCCTCGGCCTTCGTCCGTCTGTCCGTCGCTTCATGCTCTACCAACAAGGTTGTTTTGCTGGCGGAACTGTCCTTCGCCTTGCCAAGGACCTCGCCGAGAACAACCGTGGGGCTCGTGTCTTGGTG------------------------------------------------------------------------------------GCCCTATTTGGGGATGGTGCCGGAGCATTGATAGTAGGTGCTGACCCAGATGAGTTAATT---GAAAGGCCCTTATTTAAGATGGTGTGGACAGCTCAAACAATACTTCCGGACTCTGAGGGAGCAATA---GATGGTCACCTACGTGAAGTAGGACTC------ACATTTCACTTATTG------AAAGATGTCCCTGGTTTGATCTCTAAGAACATTAATAAGGCTCTTGAGGATGCATTTTTACCA---CTTGGA------ATCAAC---------GATTGGAATTCCATCTTTTGGATAGCGCACCCGGGCGGGCCCGCTATTTTGGACCAAGTTGAGCAAAAGTTGGGACTAAATGAGGAAAAATTAACTGCG---------------ACACGTAATGTGTTGAGGGATTATGGTAACATGTCTAGTGCTTGCGTTTTGTTTATCTTAGATGAGATGAGGAAGAAGTCGTCTGAGGAAGGGAAGGCTACTACAGGCGAAGGC---CTCGATTGGGGAGTTTTGTTCGGGTTCGGGCCGGGCCTTACTGTTGAGACGGTGGTG---------------------CTTCATAGCGTTCCTCTTAACTATTAG---------------------------------------------------------------------------------------------------------------------------------------------------------------------------------
>AHYPO_004830-RA
---------------------------------------------------------------------------------------------------------------------------------------------------------ATGGCAAACTTATCGCTGGATGATATC---------CGTAAGGCTCAGCGTGCT------GATGGACCAGCCACT------------------------ATCTTGGCTATTGGCACTGCTACGCCGCCTAATTGCGTGTACCAA------------------------------------------------------------------------------------------------------------------------GCTGATTATCCTGATTATTATTTTCGTATTACTAAGAGT------GAACACTTGACTCAGTTGAAGGAGAAA------------------TTTCAA---------------------------------CGCATGTGTGATAAATCAATGATCAACAAACGTTACATGTACTTAACCGAAGATATTTTGTTGGACAATCCAAATATGTGCGAGTATATGGGT---TCATCACTAGACACTAGACAAGACATGGTGGTGGCTGAAGTTCCTAGGCTAGGCAAAGAAGCTGCTATCAAAGCCATCAAAGAATGGGGACAACCCAAATCCAAAATCACCCATGTTATCATGTGCACCACT---TCCGGTATCGACATGCCCGGTGCT---GATTATCAGCTCACTAAACTCCTCGGCCTCCGCCCATCTGTTCGCCGCTTTATGCTCTACCAACAAGGTTGTTTTGCTGGTGGTACAGTCCTTCGTCTGGCTAAGGACTTAGCCGAGAACAATCGTGGAGCACGAGTCCTAGTGGTTTGCTCAGAG---ATCACCGCGATATGTTTTCGCGGGCCAACAGAAACC---------CATTTAGACTCAATGGTGGGCCAAGCCCTATTTGGTGATGGGGCAGGAGCCTTAATAGTGGGTGCAGACCCAAATGAGCCCATT---GAAAGGCCCTTATTCAAAATGGTATGGACAGCCCAAACCATAATACCAGATTCAGAAGGTGCAATA---GATGGACACTTACGTGAAGTGGGACTA------ACTTTTCACTTACTA------AAAGATGTTCCTGGTTTAATCTCAAAGAATATAAACAAAGCTCTTGAAGATGCATTTAACCCA---TTTGGG------ATAAAT---------GATTGGAACTCCATTTTTTGGATTGCCCATCCTGGTGGGCCCGCTATTTTGGATCAAGTTGAGGAGAAATTGGGTCTTGATAAAGAGAAACTTAAAGCT---------------ACAAGAAATGTTTTAAGGGATTATGGGAATATGTCTAGTGCTTGTGTTTTGTTTATTCTTGATGAGATGAGGAAGAAGTCTTGTGAGGATGGGAAATCTACAACCGGTGAAGGC---CTTCATTGGGGGGTTTTATTTGGGTTCGGGCCCGGTCTTACTGTTGAGACTGTTGTG---------------------CTTCAAAGTGTTCCTATCGCTGAAACATAG------------------------------------------------------------------------------------------------------------------------------------------------------------------------------
>Aqcoe2G118400.1
---------------------------------------------------------------------------------------------------------------------------------------------------------------ATGATGGGTGTCGATGCCTTT---------CGCAGTGCTCAGAAAGCT------GATGGTCAAGCCACT------------------------ATAATGGCTATTGGAACAGCTAATCCACCTAATTGTGTTGATCAA------------------------------------------------------------------------------------------------------------------------AGCACTTATCCTGATTATTACTTCAGAATTACTAACAGT------GAACACATGACTGACCTCAAAGAGAAG------------------TTCAAG---------------------------------CGCATATGTGAAAGAACGACAGTTAAGAAGCGGTACATCCACTTAACAGAAGACGTCCTCAAGGAAAATCCTAATATGTGTGCTTACAAGGCA---CCCTCATTAGATGCTAGGCAGGATATGGCTGTGGTTGATGTACCAAAGCTAGCCAAAGAAGCTGCAGTGAAGGCTATTGAAGAATGGGGACAGACGAAATCAAAGATCACACACCTTGTCTTTTGCAACAGTACTTGTGGTGGTGATATTCCTGGGGCA---GACGTCCGTCTTGTTAAGCTCCTTGGTCTTAAGCTCTCCGTGAAGCGATATATGATGTACCAACAAGGTTGCTTTGGAGGTGGGATGGTACTCCGGTTGGCCAAAGACTTAGCTGAGAACAATAGAGGTGCACGCGTGCTTGTTGTTTGCTGCGAG---ACCATCCATCTTTCGTTCCGTGGTCCAAGTGATAAT---------CATCTTGCTAGTCTTGTAAACCAAGCACTCTTTGGAGATGGTGCTGCTGCACTCATTGTTGGAGCTGACCCAATTATAGGCATC---GAAAAGCCTTTATTTGAAGTGGTTTCAACTGCACAAACTCTTGTCCCAGATAGCGATGGGGCTATT---CAAGGACACTTGAAAGAGGAGGGTCTG------ACATTCAATCTTGTA------AAGAATGTGCCTGAGCTCATTTCAAAGAACATAGAAAAGTGCCTTCAAGAGGCATTTGAGCCT---CTAGGC------ATCTCA---------GACTGGAACTCATTGTTCTGGATTGCGCACCCCGGTGGTCCAGCAATCCTGGACAAAGTTCAAGATATATTGGACCTCGAACCTGATAAATTACGTGCA---------------ACTCGACAAGTGTTAAGCGATTATGGTAACATGTCGAGTGCATGTGTTCTTTTCATATTGGATGAAATGAGGAAAAAATCTGTTCAAGATGGCATGAAGACTACAGGGGAGGGA---CTAGAATGGGGTGTGCTCTTTGGCTTTGGAGCAGGTCTTACAGTTGATACTGTGGTG---------------------CTCCGTAGTGTGCCTATTTGA---------------------------------------------------------------------------------------------------------------------------------------------------------------------------------------
>Aqcoe2G387500.1
---------------------------------------------------------------------------------------------------------------------------------------------------------------ATGGTGGGTGTTGATGTATCT---------CGTACGGTGCAAATATCT------AATGGGCTAGCCACA------------------------GTTATGGCAATAGGAACAGCTACACCACCTAATTGTGTTGATCAA------------------------------------------------------------------------------------------------------------------------AGCACTTATCCTGATTATTACTTTAGAGTCACTAACAGT------GAGCACAAAACTGAACTCAAAGAAAAG------------------TTCAGA---------------------------------CGCATATGTGAAAGAACGACAGTCAAAAAGCGTTACATGCATCTCACTGAAGATATTCTTAAGGAGAATCCTAATATGTGTGCTTTCAGCGCA---TCCTCATTGGATGCTAGGCAAGCTATGGCTGTGGTAGCAGTACCAAATCTAGCCAAAGAAGCAGCAACAAAGGCTATTGAGGAATGGGGACAACCAAAATCCATGATCACTCATCTTGTTTTTTGCAACAGTACTTGTGGTGGTGATATTCCTGGGGCA---GACGTCCAGCTTATGAAACTCCTCAAGCTCAAACCATCTGTCAAGCGATACATGATGTACAGCCAAGGTTGCTTTGGAGGCGGCATGGTGCTTCGCCTTGCCAAAGACCTTGCTGAGAACAATAAAGGTGCGCGTGTGCTTGCAGTTTGTTGTGAG---ACCATCCATCTTTCTTTCCGTGGTCCAAATGCTGAC---------CATCTTGACAGTCTAGTAAACCAAGCTCTCTTTGGAGACGGTGCAGCTGCACTAGTAATTGGAACTGACCCAGTTATAGGCGTC---GAAAAGCCTATATTCGAAGTGGTGTCAACTGCCCAAACCATTCTCCCAGATAGTGATGAGGCCATT---AAGGGACACTTGAAAGAAGAGGGTCTG------ACCTTCAACCTTGTA------AAGGATGTGCCTGGGCTCATTTCAAAGAACATCGAAAGTTGCCTTGAAGAGGCATTTGAGCCT---CTAGGC------ATTTCG---------GATTGGAACTCCTTGTTCTGGATTGCTCACCCTGGTGGACCAGCAATCCTAGACAAGATTCAAAATAAATTGAACCTTGAACCTAAAAAATTACGTGCA---------------ACTCGACAAGTATTAAGTGACTACGGTAACTTGTCGAGTGCTTGTGTCCTTTTCATAATGGAAGAAATGAGGAAGAACTCTGTCCAAGAAGGATGCAAGACTACAGGGGAGGGA---CTAGAGTGGGGAGTGCTGTTTGGAATTGGAGCAGGTCTTACAGTTGACACAGTTGTG---------------------CTCCGTAGCATGCTTATTTGA---------------------------------------------------------------------------------------------------------------------------------------------------------------------------------------
>Aqcoe3G357100.1
---------------------------------------------------------------------------------------------------------------------------------------------------------------ATGGTTGACATCAACACAATT---------CGTAGAACACAAAGAGCT------TGTGGTGCAGCCACT------------------------GTGATGGCAATTGGAACTGCAAATCCACCTAATAGTGTTGATCAA------------------------------------------------------------------------------------------------------------------------ATCAATTATCCCGATTACTACTTCAGGATCACCAAGAGT------GACCACATGACTGAGCTCAAAGAGAAA------------------TTCAAA---------------------------------CGCATGTGTGCAAAATCAATGATCAAGACCCGTTACTTGCACTTAACTGAAGATCTACTCAAGAAAAACCCTAATCTAGGAGCTTATAAAGCA---CCATCATTGAATGCGAGGCAGGATATACTTGTGGAAGAGATACCAAAACTAGGCAAAGAAGCAGCTGTAAAGGCTATCCAGGAATGGGGACAACCAAAGTCAGAGATCACACACCTAATATTTTGCAGCACT---GGCGGTGTTGACACACCTGGGGCA---GACTTCCAGCTTACCAAACTGCTTGGGCTTCAGTTGTCTGTCAAACGATACATGATGTACCAACAAGGGTGCTTCTCAGGCGGCATGGTGCTTCGCCTTGCAAAAGACCTTGCTGAGAACAATAGAGGTGCACGTGTACTTGTTGTTTGCTCTGAA---ATCACAGTGCTTACCTTCCATGGTCCAAGTTCTACA---------AACCTTGATAGTCTATTAGGCCAAGCAATATTTGGTGATGGGGCAGCAGCAGTCATAGTTGGAGCTGACCCTGTTATAGGCATT---GAAAAGCCCTTATTCAAGATAGTGTCAGCTTCACAGACCATAATACCAGATTGTGGTGATGCGATT---GACGGACACTTGAGAGAAGAGGGTCTG------ATTTTCCACCTTCAA------AAAACTGTGCCTGAGCTTGTGTCAATGAATATAAAGAAGAGCCTTGAAGAGGCATTTGAGCCT---CTAGGC------ATTTCT---------GACTGGAACTCATTGTTCTGGATTGTTCACCCTGGTGGACCAAAAATTCTAAACCAAGTTGAACTTAAACTAAACCTGGAACCTGAAAAATTGGCTCTG---------------AGTCGACACGTTTTGAGTGAGTATGGAAACATGTCAGGTGCATGTGTACTATTTGTATTGGACAAAATGAGGACTAAATCAGTCCAAGAGGGTTTACAGACTACAGGAGAGGGA---CTAGAATGGGGTGTGCTTTTTGGGTTTGGACCAGGTCTGACAGTTGAAACTCTTGTG---------------------CTCCATAGCGTGCTAATTCACGATAACTCGTAA---------------------------------------------------------------------------------------------------------------------------------------------------------------------------
>Aqcoe5G262300.1
------------------------------------------------------------------------------------------------------------------------------------------------------ATGGCTGCAGGTGCAAAAGCAAACGAAGCA---------------------------------AAAGGAGTAGCTACT------------------------GTGCTTGCCATTGGAACAGCTATACCACCCAATTGCTACTATCAA------------------------------------------------------------------------------------------------------------------------ACTGATTATCCGATTTCTACTTTCGTGTTACCAAGATCG------------------------------------------------------------------------------------------------------------ATGGTTCGAAAGCGGTACATGCATCTGACAGAGTCCATGCTTGAGGAGAATCCCAAGTTAGGTGCTTGCATGGCT---CCTTCTCTTGATGCTAGACAGGACATTGCTGCTGTTGGAGTTCAAACACTAGGCCAAGAAGCTATAGAAAAGGCAATCAAAGAATGGGGTCAGCCTAAATCCAAAATAACTCATTTAGTAGTTCATGCAACC---AGTGGAATCGACATACCTGGTCTA---GATTATCAACTCACTAAGCAACTCGGCCTTCCACTCAATATAAAACGATTCATGATGTATCACCAGGGATGTCATGCTGGGGGTACTGTCCTTCGTCTTGAGAAAGATCTCGCTGAGAACAATGAGGGTGCGCGTGTACTTGTTATATCCTGTGAACTTTTTAGTATTCTAAGTTTTCGAGGACCATCTGACGAC---------AATCCAAGTAATCTAGTGGGTATGGCTGTTGTTGGGGATGGCGCTGCAGCTCTAGTCATTGGCACCCACCCAGAAGAGTCAGTATCTGAGTTCCCACTGTTTGAACTTGTATCTGCAAGTCAAGCCATATTGCCTGTCACGGACCGTGCTATA---CAAGCACAACTACGTGAAACTGATGTT---------------------------------------------------------------------TTGAAAACAACATTTGCTGGA---ATAGGTCATGAGATCAAA---------GATTGGAACTCGTTGTTTTGGATTTTACATCCAGGCGGTCAAGCCGTTCTTGATCGAATTGAGACCAAACTTGGACTGAATGAGGAGAAATTGAATGCA---------------TCTCGACATGTATTGAGTGAGTATGGGAACATGGGGAGTGCTAGCGTTTTGTTTATTTTGAACGAGTTAAGAAAGAGGTCCATAGAAAAAGGGCAAGCCACAACCGGTGAAGGA---CTGAATTTGGGTGTGTTACTTGGGTACGGACCAGGTCTCAATGTCGAGGCTGTTGTG---------------------TTGCGGGGCCTTCCTATGAAGAAAACTTATTAA---------------------------------------------------------------------------------------------------------------------------------------------------------------------------
>Aqcoe5G334300.1
---------------------------------------------------------------------------------------------------------------------------------------------------------------ATGGTTTCTGTTGAAGAAATC---------CGAAATGCTCAACGTGCA------AAGGGTCCAGCAACA------------------------GTTCTAGCCATTGGCACAGCTACTCCTTCCAACTGTGTTTATCAG------------------------------------------------------------------------------------------------------------------------GCTGATTATCCTGATTACTACTTTAGAATTACTAAAAGT------GAACATCTCACTGATTTGAAGGAGAAG------------------TTCAAG---------------------------------AGGATGTGTGATAAATCACAGATAAAAAAGCGTTACATGCATCTGAATGAAGAAATTCTAAAAGAGAACCCAAGCATGTGTGCTTATGAGGCA---CCATCACTTGATGCACGTCAAGATATGGTGGTTGTGGAGGTACCAAAACTAGGCAAAGAAGCTGCATCAAAGGCCATCAAAGAATGGGGCCAACCAAAATCAAAGATCACCCATGTTGTATTTTGTACTACT---TCTGGGGTAGACATGCCTGGTGCA---GACTACCAACTTACTAAACTCCTAGGCCTTCGACCATCCGTTAAACGATTGATGATGTATCAACAAGGTTGTTTCGCTGGTGGAACTGTCCTCCGTCTTGCAAAGGACTTAGCTGAAAACAATGCCGGTGCACGTGTACTAGTCGTGTGCTCTGAG---ATCACCGCAGTAACTTTCCGTGGACCATCTGATAGT---------CACTTAGACTCATTGGTAGGTCAAGCCCTATTTGGTGATGGTGCAGCAGCTGTGATCATTGGTGCAGACCCTGATATGGCAATA---GAACGTCCATTGTTTCAACTTGTTTCTGCAGCTCAGACTATTCTCCCTGACTCTGATGGCGCCATT---GATGGGCATTTACGCGAAGTGGGCCTA------ACCTTTCACTTATTG------AAAGATGTTCCAGGCTTGATTTCCAAAAACATCCAGAAGAGTTTGGTTGAAGCATTCAGCCCA---ATTGGT------ATTAGT---------GATTGGAACTCACTGTTTTGGATCGCTCACCCAGGTGGTCCAGCTATTCTTGACCAGGTTGAACTCAAACTCGGTTTGAAGGAAGAGAAACTCAAACCA---------------ACTCGGCAGGTATTGAGTGATTATGGGAACATGTCAAGCGCGTGCGTGCTATTTATTCTTGACGAAATGAGGAAGAATGCTGCAGAGGAAGGTTTGAGCACTACTGGACAAGGA---TTGGAATGGGGTGTTTTGTTCGGTTTCGGACCTGGTTTGACAGTGGAGACTGTTGTG---------------------TTGCATAGCATGCCTACCGTTTCAACTCAATAA---------------------------------------------------------------------------------------------------------------------------------------------------------------------------
>Cannu_CA00g90780
------------------------------------------------------------------------------------------------------------------------------------------------------------------------------------------------------------------------------------------------------------------------------------------------------------------------------------------------------------------------------------------------------------------------------------------------------------------------------------------------------------------------------------------------------------------------------------ATGATTAATAAGAGATACTCATACTTAACAGAGAAAATCCTGAAAAAGAATCTTAATATTTGTGAATACAAAGCA---TCTTCCTTTGATGTTAGGCAAGAAATAGCAGTTGTTGAAGTGCAAAATCTTGGCAAGGAGGCAGCCCAAAAGGCCATCAATGAATGGGGCCAGCCCAAATCCAAGATTACCCATTTGGTCTTTTGCACCAGT---AGTGGTGTAGACATGCCGGGAGCC---GACTATCGGCTCACTGAGCTTCTTGGGCTTAGTCCATCGGTTAAGCGATTTATGATGTACCAACAAGGTTGTTCTGGTGGTGGAACTGCTCTTCGATTAGCTAAGGAC------------------------------------------------------------------------------------------------------------------------------------------------------------------------------------------------------------------------------------------------------------------------------------------------------------------------------------------------------------------------------------------------------------------TGG------------------------------------------------------------------------------------CTGAAAATA---------------ACAAGGAAGCTCGTGTCC---------------------------------------------------------------------------------------------------------------------TTGTTGTTTGGTCCGAGTTAA---------------------------------------------------------------------------------------------------------------------------------------------------------------------------------------------------------------------------------------------------
>Cannu_CA05g17040
------------------------------------------------------------------------------------------------------------------------------------------------------------------------------------------------------------------------------------------------------------------------------------------------------------------------------------------------------------------------------------------------------------------------------------------------------------------------------------------------------------------------------------------------------------------------------------------------------------------------------------------------ATGTACTACGTAACT---CCAACA------------------------------------------------------------------------------------------------------------------------------------------------------------------------------------------CGACCCTCAATCAAACGACTCATGATGTACCAACAAGGTTGGTTTGCTGGTGGAACCGTTATCCGACTAGCAAAGGACTTAGCTGAAAACAACAAGGGAGCTCGAGTCCTTGTTGTTTGCTTAGAA---ATAACTGCAGTTACTTTTCGTGGCCCAAGTGATACA---------CACTTAGATAGTATGGTTGGACAAGCGCTCTTTGGTGATGGGACAGCTGCACTCATTGTAGGTTCTAATCCATTACCAGGAGTT---GAAAAACCTTTGTTTGAGCTTGACTCTGCGGCCCAAACACTTCTCCCTAACAGCAAGGGCGCTATA---GATGGTCACCTTCATGAAGCTGGGCTT------ACATTTCACTTACTC------AAAGATGATCCTGGATTGATCTCAAAGAACATTGAGAAGAGTTTGATAGAAGCATTCCAACCA---TTGGGG------ATTTCT---------AATTGGAACTCTATCTTTTGGATTGCTCACCCCGGTGGGCCAGCAATCCTGGACCAAGTTGAATTAAAGTTGGGCCTAAAGCCCAAAAAACTCTGGGCT---------------ACTAAGAAAGTCTTGAGTGACTATGAAAACATGTCTAGTGCTTGTGTTCTCTTAATTTTGGATGAAATTAGAAAGGCTTCAGTCAAAGAAGGGTTTAGTAGTACTGGTGAAGGC---CTTGATTGGGGTGTACTTTTTGGATTTAGACCTGGGCTTACGGTTGAGACTGTTGTG---------------------CTCCATAGTGTGTCTACTTAA---------------------------------------------------------------------------------------------------------------------------------------------------------------------------------------
>Ccan_Cc00_g19010
------------------------------------------------------------------------------------------------------------------------------------------------------------------------------------------------------------------------------------------------------------------------------------------------------------------------------------------------------------------------------------------------------------------------------------------------------------------------------------------------------------------------------------------------------------------------------------ATGATTAAGAAGCGTTACATGTACTTGACAGAGGAAATCTTGAAGGAAAATCCCAATATTTGTGCTTACATGGCA---CCCTCACTAGATGCTAGGCAAGACATGGTGGTTGTTGAAGTACCAAAACTGGGCAAAGAAGCAGCCCAAAAGGCCATTAAGGAATGGGGTCAGCCCAAGTCCAAGATCACCCATCTAGTCTTCTGTACCACT---AGTGGTGTGGACATGCCTGGAGCA---GACTATCAGCTCACCAAACTCTTGGGCCTTCGCCCATCCGTCAAGCGCCTCATGATGTACCAACAGGGTTGTTTTGGCGGTGGGACGGTCCTCCGGCTAGCCAAGGACCTGGCTGAGAACAACAAAGGTGCCCGTGTCCTTGTCGTCTGCTCAGAA---ATCACTGCAGTTACATTCCATGGCCCAAGTGACGCG---------CATTTGGATAGCCTTGTAGGCCAAGCCCTGTTTGGAGATGGGGCAGCTGCCATCATTATCGGCGCCGATCCCGTTCCCGAAGTT---GAGAGGCCCTTGTTTGAGCTCGTTACAGCAGCCCAAACCATTCTTCCAGACAGTCACGGGGCTATC---GACGGCCAACTTCGTGAGGTTGGGCTT------ACGTTCCATCTTCTC------AAGGATGTTCCCGGGTTAATCTCGAAGAACACTGAAAAGAGCCTGAAAGAAGCATTTGAGCCT---CTCGGT------ATTTCT---------GATTGGAACTCACTCTTCTGGATTGCGCATCCTGGTGGGCCTGCAATTTTAGACCAGGTGGAGCAAAAACTGGCTCTTAAACCCGAAAAATTACGGGCT---------------ACTAGGCATGTGCTGAGCGAGTATGGAAATATGTCAAGTGCCTGTGTCCTGTTCATTCTTGATGAGATGAGAAAGGCCTCAGCCAAGGATGGATTCAACACCACAGGGGAAGGC---TTAGACTGGGGTGTGCTCTTTGGTTTTGGGCCTGGAATCACAGTTGAGACAGTGGTT---------------------CTTCACAGCGTCACGATTCAAAAGTAA---------------------------------------------------------------------------------------------------------------------------------------------------------------------------------
>Ccan_Cc00_g32030
------------------------------------------------------------------------------------------------------------------------------------------------------------------------------------------------------------------------------------------------------------------------------------------------------------------------------------------------------------------------------------------------------------------------------------------------------------------------------------------------------------------------------------------------------------------------------------ATGATTAAGAAGCGCTACATGTACTTGACAGAGGAAATCTTGAAGGAAAATCCCAATATTTGTGCTTACATGGCA---CCCTCACTAGATGCTAGGCAAGACATGGTGGTTGTTGAAGTACCAAAACTGGGCAAAGAAGCAGCCCAAAAGGCCATTAAGGAATGGGGTCAGCCCAAGTCCAAGATCACCCATCTAGTCTTCTGTACCACC---AGTGGTGTGGACATGCCTGGAGCA---GACTATCAGCTCACCAAACTCTTGGGCCTTCGCCCGTCCGTCAAGCGCCTCATGATGTACCAACAGGGTTGTTTTGCCGGTGGGACGGTCCTCCGGCTAGCCAAGGACCTGGCTGAGAACAACAAAGGTGCCCGTGTCCTCGTCGTCTGCTCAGAA---ATCACTGCAGTTACATTCCGTGGCCCAAGTGATTCG---------CATTTGGATAGCCTTGTAGGCCAAGCCCTGTTTGGAGATGGGGCAGCTGCCATCATTATCGGCGCCGATCCCGTTCCCGAAGTT---GAGAGGCCCTTGTTTGAGCTCGTTACAGCAGCCCAAACCATTCTTCCAGACAGTCACGGGGCTATC---GACGGCCATCTTCGTGAGGTTGGGCTT------ACGTTCCATCTTCTC------AAGGATGTTCCCGGGTTAATCTCCAAGAACATTGAAAAGAGCCTGAAAGAAGCATTTGAGCCT---CTCGGT------ATTTCT---------GATTGGAACTCACTCTTCTGGATTGCACATCCTGGTGGGCCTGCAATTTTAGACCAGGTGGAGCAAAAACTGGCTCTTAAACCCGAAAAATTACGGGCT---------------ACTAGGCATGTGCTGAGTGAGTATGGAAATATGTCAAGTGCCTGTGTCGTGTTCATTCTTGACGAGATGAGAAAGGCCTCAGCCAAGGATGGATTCAACACCACAGGGGAAGGC---TTAGACTGGGGTGTGCTCTTTGGTTTTGGGCCTGGACTCACAGTTGAGACAGTGGTT---------------------CTTCACAGCGCCACGATTCAAAAGTAA---------------------------------------------------------------------------------------------------------------------------------------------------------------------------------
>HanXRQChr11g0325321
------------------------------------------------------------------------------------------------------------------------------ATGAATTCGAAAAGTATGACATTGTTTCAAAAGCTCGTGGATGTTGAAACAATC---------CGAGAGACCCAACGAGCA------AAAGGTCTAGCCACC------------------------ATTCTTGCCATTGGCACTGCAACTCCTTTCAGTTGTGTTAATCAA------------------------------------------------------------------------------------------------------------------------GCTGATTATGCCGACTATTATTTCCGCGTTACAAATAGC------GAGCATATGATTGATCTTAAGGAGAAG------------------TTTAAA---------------------------------CGCATATGTGACAAGACAATGATCAAGAAGCGATTCATGATTCTCTCGGAAGAGTTTCTAAAGGAAAATCCCAACATGTGCGAGTACATGAGT---CCGTCTTTGAATACTCGTCAAGACTTGTTGATCACTGCCGTCCCGAAGCTCGGCGGGGAAGCTGCTATCAAAGCCATCAAGGAGTGGGGAGTCTCAAAATCGAAGATCACTCATCTCATCTTTTGCACCACC---TCGGGA---------------------------------------------------------------------------------------------------------------------------------------------------------------------------------------------------------------------------------------------------------------------------------------------------------------------------------------------------------------------------------------------------------------------------------------------------------------------------------------------------------------------CTCAGA------------------------------------------------------------------------------------------------------------------------------------------------------------------------------------------------------------------------------------------------------------CATGCCTGGTGCTGA---------------------------------------------------------------------------------------------------------------------------------------------------------------------------------------------------------------------------------------------------------------------------
>INIL11g18930.t1
---------------------------------------------------------------------------------------------------------------------------------------------------ATGTCTACAACCATCACTGTCCTCACTGATACC---TGGAGCCATAGGGCAAAGAGGTTA------GAAGGTGATGCCAAA------------------------ATCTTGGCCATAGGAACCGCAACTCCGGCGAATTGGGTTGACCAA------------------------------------------------------------------------------------------------------------------------ACTACCTATCCAGACTTTTATTTCCGCATCACAAATAGC------CAACACTTGCTGGAACATAAAGAAAAG------------------TTTAGA---------------------------------CGCATCTGCAACAAGAGCAAGATTATGAAACGTCACCTGGTTTTAACAGAAGAATTATTGAAGAAACATCCCAACTTGTGCACATACAACGAA---GCTTCCCTTAACACCAGGCAAGACATTTTGGTGTCGGGGGTTCCTAAGCTGGGCAAAGAAGCTGCCATGAAGGCTATAAAGGAATGGGGTCGCCCCATTTCTGAAATAACCCATTTAGTGTTCTGTACAACC---AGCGGCGTTGACATGCCCGGTGCA---GATTTCCAACTCACAAAGCTACTGGGCCTAAACTCATCCGTCAAACGCTTAATGATGTACCAGCAAGGTTGTAACGCCGGCGCCGCCATGCTCCGGCTAGCCAAAGATCTGGCCGAGAACAATAAAGGTGCTCGCGTTCTGGTGGTGTGCTCGGAA---GTGATGTTAAGTGTATTTCGTGGGCCAAGTTTACAA---------CAAGAAGATAATCTTTTGGCGCAATGTTTATTCGGCGATGGCTCGGGCGCCGTGATTGTTGGGACAGAGCCTAGGCCTGGTCTT---GAAACTCCATTGTTTGAGTTGGTCTCTTCCGCACAAACAATCATTCCCGACACTGATTCGCACCTT---AAACTGCAGTTGCGAGAGATGGGGCTT------ACATTCCATTGTAGC------AAGGCTGTCCCTTCTCTCATTACCCAGAATGTTGAGGATTGTTTGGTGAAGGCGTTCGAGCCG---TTTGGA------ATCTCG---------GATTGGAATTCAATTTTCTGGATTTTGCACCCTGGGGGCAATGCCATTCTGGATGGCGTTGAAGAGAAATTAGGGCTCGATCCCGAGAAGTTGCGAGCG---------------TCAAGGGACGTTCTTTCCCAGTATGGGAATTTAACAAGCGCATGTGTGTTGTTCATATTAGATGAGGTGAGAAAGAAATCCAAGAAACAGCAGCAAATGACTACTGGGGAGGGC---TTGGAATGGGGCGTGCTTTTTGGCTTTGGACCTGGACTTACCATCGATACTGTTGTC---------------------ATTCGTAGTGTGCCCATAAATTAG------------------------------------------------------------------------------------------------------------------------------------------------------------------------------------
>Lsat_1_v5_gn_2_42901.1
---------------------------------------------------------------------------------------------------------------------------------------------------------------------------------------------------------------------------------------------------------------------------------------------------------------------------------------------------------------------------------------------------------------------------------------------------------------------------------------------------------------------------------------------------------------------------------------------------------------------------------------------------------------------------------------------------------------------------------------------------------------------------------------------------------------------ATGCCAGGAGCT---GATAACCAACTAATAGAGCTTCTAGACCTTCGTCCTTCAATCAAACGTGTGATGATATACGAAAATGGTTGTTATGCTGGTGGCACAGCCATTCGTTTGGCCAAGGACTTGGCAGAGAACAACAAGGGGGCTCGTGTATTATTTGTTTGTTCGGAA---ATCACTGCTATAGGTTTCCGAGGACCCGATGAGACC---------CATCTTGATGGTCTTGTAGGTCAGGCTTTGTTTGGTGATGGTGCAGGGGCCATTATAGTTGGCTCTGACCCATTGCCAGATATT---GAAAAGCCACTTTTCCAGATTGTTTCTGCTTCCCAGACTATCATCCCGGATACAAAGAGCATGCTT---AGAGGACACATTCGAGAGGTCGGACTT------AAATACCATCTCCAT------AAATCCATTCCTGAACTCATCGCGAACAGCATTGAAAACAGCTTGGTAGAGGCCTTTCTACCC---TTGGGC------ATTGTT---------GACTGGAACTCACTTTTCTGG---------------------------------------------------------------------------------------------------------------------------------------------TTGTACATCCAGGGGGCACTGCGA------------------------------------------------TCTTGGACGGGGTAG------------------------------------------------------------------------------------------------------------------------------------------------------------------------------------------------------------------------------------------------------------------------
>Nitab4.5_0001998g0020.1
---------------------------------------------------------------------------------------------------------------------------------------------------------------ATGGCCACTGTTAAGGAAATT---------CGCAGGGAACAACGGGCC------GAGGGGCCAGCCACT------------------------GTCTTGGCCATTGGAACAGCCAATCCTACCAATTGTTTTGATCAA------------------------------------------------------------------------------------------------------------------------AACACTTATCCTGACTATTTTTTTCGT---------------------------------------------------------------------------------------------------------------GACGGAACAATGATAAAAAGGAGGTATTTTCACTTAACTGAGGAAATCTTGGCAAAAAATCCCAATTTTTGTGAATACAAAGCA---TCTTCGTTTAATGCTAGGCAAGATATAGCAATTGTTGAAGTGCCAAAACTTGGCCAAAAAGCCGCAGAAAAAGCCATCAAAGAATGGGGTCAGTCCAAATCCAAGATCACTCATTTAGTCTTTTGCACCACT---AGTGGTGTGGATATTCCTGCGATA------------------------------------CATGATGTACCAACAAGGCTGTTTTGGTGGTGGCGCTGCTCTACG------------------------------ATTAGCCAAGGACTCAAAGGTGCTCGCGTCCTTGTTGTTTGCTCAGAATTAATCAATTTGCTCTGTTTCCACGAACCAACTGAAACC---------GAGTACGAAGTTTTGGTTGGGCAAGCCCTCTTTGGTGATGGTGCATCAGCTGTCATTGTCGGTTCAGATCCAATTATAACTATA---GAAACGCCTTTATTTGAGCTTATATTCGCAACTCAAACTCTTCTCCCGGACAGTGGACATGCAATT---ACTGGTAACCTCAGTGAGGCCGGGTTG------ATAGCTGAAATACAC------AAGGATAATCCAATGCTAATATCAACAAACATTGAAAAGATTTTAGAGGAAGTATTCCGGCCT---TTGGGT------ATTTCA---------GATTGGAACTCCATCTTTTGGGTATCTCATGCAGGTGGTCGTGCAATTTTGGATCAAATTGAAGTAAAATTGGGTCTAAAGACTGAAAAACTCAAGGCT---------------ACAAGAAGTGTCATGAGTGAATATGGAAATATGGGCAGTGCTTGT---------------------ATGAGGAAAGGCTCTATCAAAGGAGGACTGAGTACCACTGGCGAAGGG---CTTGATGTGTATGTTACT---------------------CAAACTAAGCATATAGTG------------------AATGTCTTCACAGTCTCATGGTGCGCATGA---------------------------------------------------------------------------------------------------------------------------------------------------------------------------------
>Nitab4.5_0003185g0100.1_split2
---------------------------------------------------------------------------------------------------------------------------------------------------------------------------------------------------GCACAACGGGCC------GAGGGGCCGGCCACT------------------------GTGTTGGCCATTGGAACAGCCAATCCTTCCAATTGTTTCGATCAA------------------------------------------------------------------------------------------------------------------------AACACCTATCCTGACTATTTTTTTCGTGTCACTAACAGT------GAGCATAAAACTGAGCTTATGGAGAAG------------------TTTAAG---------------------------------CGCATGTGTGAGGGATCAATGATTAAAAAG---------------------------------------------------------------------------------AGGCAAGAAATTGCGATTGTTGAAGTACCAAAACTTGGCCAGAAAGCTGCAGAAAGTGCCATCAAAGAATGGGGCCAGTCCAAGTCCAAGATTACTCATTTGGTCGTTTGCACCACT---ACTAGTGTGGAGATTCCGGGGGCT---GACTACCAACTCACTAAACTTCTTGCACTTAGTCCATCAGTCAAGCGACTCATGATGTACCAACAAGGTTGTTTTGGTGGTGGCGCTGCTCTACGATTAGCCAAAGACTTGGCCGAGAATAACAAGGGCGCTCGGGTCCTTATTATTTGCTCAGAA---ATCACTGTGCTCAGCTTTCATGCCCCAAGTGACACC---------GAGTTAGATGTTTTGGTTGGACAAGCCCTCTTTGGTGATGGGGCATCAGCTGCCATTGTTGGTTCAGATCCAATTATAACGGTA---GAAACGCCTTTGTTTGAGATTATATTCGCGACCCAAACTCTTCTACCAGACACTGGACATGCAATC---TATGGTAACCTCAGTGAGGCTGGGCTA------GTAGCCCATATACAT------AAGGATGTTCCACTACTAATCTCAAAAGATATAGAGAGAATCCTAGAGGAAGTATTCCGGCCT---TTCGGA------ATTTCT---------GATTGGAACTCCATATTTTGGGTAGTTCATGCTGGTGGACGTACAATTTTAGATCAAATTGAAGTAAAGTTGGGCCTAAAGCCTGAAAAACTCAAGGCT---------------ACAAGGCATGTCATGAGTGAATATGGGAACATGGGCAGTGCTTGTGTTTTGTTTGTTTTGGATGAGATGAGGAAAGCCACTATCAAAAAAGGGTTAGGCACCACTGGTGAAGGG---CTAGAGTGGGGCGTGCTTTGTGGTTTTGGACCTGGGCTAACTATTGAGACAATTGTC---------------------ATTCACAGTATCTCTATTTAG---------------------------------------------------------------------------------------------------------------------------------------------------------------------------------------
>Peaxi162Scf00047g01225.1
---------------------------------------------------------------------------------------------------------------------------------------------------------------ATGGTGACTGTGGAGGAGTAT---------CGTAAGGCACAACGTGCT------GAGGGTCCAGCCACT------------------------GTCATGGCCATTGGAACAGCCACACCTTCAAACTGTGTTGATCAA------------------------------------------------------------------------------------------------------------------------AGCACTTACCCTGATTTTTATTTTCGTATTACTAACAGT------GAGCACAAGACTGATCTTAAGGAGAAA------------------TTTAAG---------------------------------CGCATGTGTGAAAAATCAATGATTAAGAAAAGGTACATGCACTTAACAGAGGAAATCTTGAAAGAGAATCCTAGTATGTGTGAATACATGGCA---CCTTCTCTTGATGCTAGACAAGACATAGTGGTGGTTGAAGTGCCTAAACTTGGCAAAGAGGCAGCCCAAAAGGCTATCAAGGAATGGGGCCAGCCCAAGTCCAAAATTACCCATTTGGTCTTTTGCACAACT---AGTGGTGTGGACATGCCTGGGTGT---GACTATCAACTTACTAAGCTACTTGGGCTTCGACCATCGGTCAAGAGGCTCATGATGTACCAACAAGGTTGCTTTGCTGGTGGCACGGTTCTTCGGTTAGCCAAGGACTTGGCGGAAAACAACAAGGGCGCTCGAGTCCTTGTTGTTTGTTCAGAA---ATCACCGCGGTCACATTCCGCGGGCCAAATGACACT---------CATTTGGATAGTTTAGTTGGCCAAGCCCTTTTTGGTGATGGGGCAGGCGCGATCATTATAGGTTCTGATCCAATTCCAGGGGTC---GAAAGGCCTTTGTTCGAGCTCGTTTCAGCAGCCCAAACTCTTCTCCCAGATAGCCATGGTGCTATT---GATGGCCATCTCCGTGAAGTTGGGCTT------ACATTCCACTTGCTC------AAAGATGTTCCTGGGCTGATCTCAAAAAATATTGAGAAGAGCCTTGAGGAAGCATTTAAACCT---TTGGGC------ATTTCT---------GATTGGAATTCTCTATTCTGGATTGCTCATCCAGGTGGGCCTGCAATTTTGGACCAAGTTGAGATAAAGTTGGGCCTAGAGCCAGAGAAACTTAAGGCT---------------ACAAGGAACGTGTTAAGTAACTATGGTAACATGTCAAGTGCTTGTGTACTGTTTATTTTGGATGAAATGAGAAAGGCCTCAGCCAAAGAAGGTTTAGGAACTACTGGTGAAGGG---CTTGAGTGGGGTGTTCTTTTTGGATTTGGGCCTGGGCTAACAGTTGAGACTGTTGTC---------------------CTCCACAGTGTGGCTACTTAG---------------------------------------------------------------------------------------------------------------------------------------------------------------------------------------
>Peaxi162Scf00126g01326.1
---------------------------------------------------------------------------------------------------------------------------------------------------------------ATGGTCACCGTCGAAGAGGTT---------CGCAACGCACAACGGGCG------GAGGGGCCGGCCACC------------------------GTATTGGCCATTGGAACAGCAACTCCTTCTAATTGTGTTGATCAA------------------------------------------------------------------------------------------------------------------------AGCACCTACCCTGATTATTATTTTCGTATTACTGACAGT------GAGCACAAGACTGAGCTTAAGGAGAAG------------------TTTAAA---------------------------------CGT------GACAAATCAATGATTAAGAAGAGATACATGCACTTAACAGAGAAAATCTTGAAAGAGAACCCTAATATTTGTGAATCCATGGCA---CCTTCCCTTGATGCTAGGACAAACATATATGCAGTTGAAGTACCAAAACTTGGAAAGGAGGCAGCCGAAAAGGCCATTGAGGAATGGAATCAGCCCAAGTCCAGGATTACCCATTTGGTCTTTTGCACCACT---ACTGGAGTGAGCATGCCCGGGGCC---GACTTTCAGCTTACCAAGCTTCTTGGACTTGGTTCATCAGTTAAGCGATTCATGATGAACCAACTAGGTTGTTTTGCTGGTGGCACAGTTCTTCGTTTGGCGAAGGACTTGGCCGAGAACAACAAGGGCGCTCGTGTCCTTGTTGTTTGCTCGGAG---ATCACTGTTGTCACCTTTCGTGGCCCAAATGACACA---------CATTTTGATAGTTTAGTTGGACAAGCATTGTTTGGTGATGGGGCAGCCGCGGTCATCATTGGTTCGGATCCTATCCCAAATGTA---GAAAGGCCTTTGTTCGAGCTTGTCTCTGCAGCCCAAACTCTTCTTCCGGACAGCAAAAATTCCATT---TGTGGTGAACTACGCGAGATTGGGCTA------ACATTTCACTTACTC------AAGGATGTTGCTGAATTGATTTCAAATAACATTGAGAAAAGCCTGGTTGAGGTATTCCAGCCT---TTGGGC------ATTTCT---------GCCTGGAACTCTATCTTCTGGGTTGCTCATCCAGGTGGGCCTGCAATTCTTAACCAAGTTGAACTAAAATTGGGCCTAAATCCAGAGAAACTTGGGGCA---------------ACAAGGCATGTGTTAAGTGAGTACGGGAACATGTCTAGTGCTAGTATTTTGTTTGTTTTGGATGAGATGAGGAGATCATCTACACAAAAAGGATTTGATACAACAGGTGAAGGG---CTCAAGTGG---------------------------------------------------------------------------------------------------------------------------------------------------------------------------------------------------------------------------------------------------------------------------------
>Peaxi162Scf00164g00313.1
[truncated: 25,869 more chars]
