# Supplementary material for: Assessing Anthocyanin Biosynthesis in Solanaceae as a Model Pathway for Secondary Metabolism
Source: Genes (Basel). 2019 Jul 25;10(8):559. doi: 10.3390/genes10080559 (PMC6723469; doi:10.3390/genes10080559)
Supplement: Supplementary file 1 [file genes-10-00559-s001.zip › SuppFile/DFR-NtAln-gblx.fas]

>Caann_XM_016705224.1.p1
CCAGTGGCGC CGACGGTTTG CGTCACTGGA GCGGCTGGAT TTATCGGCTC TTGGCTTGTC
ATGAGACTCC TTGAACGTGG TTATAATGTC CATGCTACTG TTCGTGATCC TGAGAACAAA
AAGAAGGTGA AACATCTGTT GGAATTGCCA GAAGCTGATA CAAACTTAAC GCTGTGGAAA
GCAGACTTGA CCGTGGAAGG AAGCTTTGAT GAAGCCATTC AAGGCTGTCA AGGAGTATTC
CATGTGGCTA CCCCAATGGA TTTCGAGTCC AAGGACGAGA ACGAAGTAAT TAAACCAACG
GTCAGGGGAA TGTTAAGCAT CATAGAATCA TGTGCTAAAG CTAACACAGT GAAGAGGCTG
GTTTTCACTT CATCGGCTGG AACTCTTGAT GTCCAAGAGC ACCAAAAATT CTATGATGAG
ACCAGCTGGA GCGATTTGGA CTTCATATAT GCTAAGAAGA TGACAGGATG GATGTATTTT
GTTTCCAAGA TACTGGCAGA GAAGGCTGCA ATGGAAGAAG CTAAAAAGAA TAACATTGAT
TTCATTAGCA TCATACCACC ACTGGTTGTT GGTCCATTCA TCACACCTAC GTTCCCACCT
AGCTTAATCA CTGCCCTTTC ACTAATTGGT AATGAAGCTC ACTACTGCAT CATTAAACAA
GGTCAATATG TGCATTTGGA TGATCTTTGT GAGGCTCATA TATTCCTGTA TGAGCACCCC
AAGGCAGAGG GAAGATTCAT TTGCTCGTCT CATCATGCTA TCATCTATGA TGTGGCTAAG
ATGGTGCGAC AAAAATGGCC AGAGTACAAT GTTCCTACTG AGTTTAAAGG TATCGATAAG
GACTTGCCCA TAGTGTCTTT TTCATCAAAG AAGCTTATGG ATATGGGGTT TCAGTTCAAA
TACAGCTTGG AGGATATGTA TAAAGGGGCC ATTGAGACTT GCCGACAGAA GCAGTTGCTT
CCCTTTTCTA CCCGAAAAGA AACCAACTAT GCAAGTGGCA AG
>Cycar_XM_025113289.1.p1
GATTCTCCGA CCACCGTGTG CGTCACCGGA GCCGCTGGAT TCATTGGCTC GTGGCTCGTT
ATGAGACTCC TCGAACGCGG CTACGTTGTC CGTGCTACTG TTCGTGACCC TGAGAACATG
AAGAAAGTGA AGCATTTAAT ACAACTACCC AAAGCAGAAA CAAACTTGAC ATTATGGAAG
GCAGATTTGA CACAGGAAGG AAGTTTTGAT GAAGCTGTTG AAGGTTGTCA TGGGGTCTTT
CATGTGGCCA CTCCTATGGA CTTTGAATCC AAGGACGAGA ATGAAATCAT TAAGCCAACA
ATAGAAGGGG TATTAAGCAT CATAAGATCG TGTGCTAAAG CCAAAACAGT CAAGAGACTG
GTGTTCACCT CCTCTGCCGG GACTGTTAAC GTACAAGAAC ATCAACTTGT CTACAACGAG
TCGAATTGGA GCGATTTGGA CTTCATCTAC TCAAAGAAAA TGACTGCTTG GATGTATTTT
GTGTCGAAAA CATTGGCAGA AAAAGCAGCT TGGGAAGCAA CAAAAGAAAA CAACATCGAT
TTCATCAGCA TCATACCAAC GCTAGTCGTT GGTCCATTCA TCACTCCTTC ATTCCCACCA
AGCCTCATTA CCGCACTTTC GTTGATCGGT GCAGAATCAC ATTATTCAAT TATAAAGCAA
GGTCAATATG TACATTTGGA TGATCTTTGT GAATGTCATA TATACTTATA TGAGAACCCT
AAAGCCAGAG GGAGATACAT TTGTTCTTCC CATGATGCCA CCATTCATCA ATTGGCAAGA
GTGATCAAAG AAAAGTGGCC AGAGTACCAT GTTCCAGATC AGTTTCCAGG GATTGATAAG
GAGCCACCGA TAGTTTCGTT TTCATCGAAG AAGTTAAAAG AGATGGGTTT CGAGTTTAAG
TATGATCTGG AGGAGATGTT TAAGGGAGCC ATTGATAGCT GCAGAGATAA AGGATTGCTT
CCATATTCCA CAATCGATGA CCAT------ ---------- --
>Dacar_XM_017389661.1.p1
GAGGGGACGA GGATGGTGTG TGTGACCGGA GCATCAGGGT ACATTGGTTC CTCCCTTGTC
ATGAGGCTTT TGCAAAGAGG TTACCATGTT AGAGCCACTG TCCGGGATCC TGGAAATGAG
AAGAAGGTGA AGCATCTACT AGAGCTGGAG AATGCAAGTA CAAATTTGAG CTTATGGAAG
GCGGATCTGA AGGAGGAAGG CAGTTATGAT GATGCAATTC AAGGTTGTGA AGGTGTCTTC
CATGTCGCCA CCCCTATGGA ACTCGTACTT CTCAAAATGG ATGAGATAAA ATCAACAACA
GTGAATGGGA TGCTGAGCAT AATGAGATCC TGTTCCAAGG CCAAAACTGT CAAGAGGTTC
ATCTACACCG CATCTGTATA CACCGTCGCT ATGCAGCCTC AACCTCAAGA GTACACTGAA
GATCATTGGT CCGACATTGA CCTCTGCTTT AATCAGAGGA TGTTTGGATG GATGTATGCG
ATAGCAAAAA CCAGTGCTGA GAAAGCTGGG TGGAAATACG CTGAAGAACA CGGGATTGAC
ATGGTCACTG TTCATCCTTC CCTTGTCGTT GGCAGTTTTA TTAATCCCTG CACAAGTTTC
AGTATCGACA CTGCAGTTTC CTTATATACT ACCATAGCTT GGCTCAAGGG CTTGCATGGA
ATCACAGCTG TGCACGTGGA CGATGTATGC AATGCTCACA TTTATCTCTA TGAGCATCCT
GAGGCTAAGG GAAGATACAT TTGCTCCTCT CACAGTTTTA ACATCTTTGA CATTGCAGTG
TCACTGAGCC TCAAGTACCC TGGCAAAACT ATACCAACCG AATTCGGGGT CCTGGACAAG
ACTTTTGCCC TC---CCTTG TTCATCGAAG AAGCTGATGG AGCTGGGGTT CAAGTTCGCA
CACGATGCTG GTGAGCTGTG CGCTGAAACT ATTCAGTCAT GCATTGAAAA GGATTTGGTA
TGA------- ---------- ---------- ---------- --
>Dacar_XM_017394438.1.p1
GGCGGAGAAA GGACAGTGTG CGTGACAGGT GCATCAGGGT ACATAGGTTC CTTTCTTGTC
AAGAGACTTC TGGAAAGAAG ATATCATGTT CGAGCTACTG TTCGTGATCC TGGCAACCAA
AAGAAAGTGA AGCATCTCCT GGAGCTTGCT AACGCAAGTA CACATTTGAG CTTGTGGAAA
GCCGAGTTGG CTGAGGAAGG TGGCTATGAT GATGCGATTC AGGGTTGCCA AGGTGTCTTT
CATGTTGCCG CCCCTGTGGA ACTTATTAAC CACCGCGAAG AAGAGATAGA TTCAACAACA
TTGAATGGAA TACTGAGCAT TATGAGATCA TGCTCCAAGG CCAAAACTGT GAAGAGGTTC
GTTTACACCT CAACTACAGG AACGATTACC GTGCAG---C CTCAACCCGA ATTCACCGAG
GATCTTTGGT CTGATATTGA CTTATGCTAC CAGCACAAGA TGTACGGCTG GATGTATGTG
GTAGCGAAAA CTATTGCAGA GAAAGCTGCA TGGAAATACG CTGAAGAGAA TGGAATTGAT
ATGGTCACTG TCCATCCTTC CTTTGTACTT GGTCCTTTCA TAACTCCTTA TACTAACATA
AGTATTGACG CTGCAATTTC CTTATATGCA GGCATTGCTT CGCTGAAGAT GATGAATGGA
TTTTCTGCGG TCCATGTGGA TGACGTCTGC AATGCTCATA TTTACCTCTT CGAGAATCCT
CTAGCCAAGG GAAGATACAT ATGCTCCTCT CATACTGTTA ACCTATTTAA AATTGCGGAT
TCACTAAGCC TCAAGTACCC AGACAGGAAT ATACCAACTC AATTTGAGGG ATTGAACGAG
GCACAAACAA TGATACCCTG CTCGTCAAAG AAGCTGATGG ATCTTGGTTT TGAGTTTGCA
CACGAGACTA GAGACTTGTG CGCTGAAACC ATCGAATCAT GCAGAGAAAA GGGCTTGCTG
GGATGA---- ---------- ---------- ---------- --
>Dacar_XM_017395352.1.p1_split1
ACTGAGAAGA GGATAGTCTG TGTGACAGGA GCATCGGGGT ACATTGGCTC CTGGCTTGTC
AAGAGGCTTC TTGAAAGAGG ATATCATGTT CGAGCCGCGG TCCGTGATCC TGGAAATGAG
AGGAAGGTGA AGAATCTGTT GGAGCTGCCG AATGCAAGTG CGCATTTGAG CTTGTGGAAG
GCTGATTTAA CTGAAGAAAG TAGTTATGAT GATGCGGTTC AAGGTTGCCA TGGTGTTTTT
CATGTCGCCA CCCCTATGGA ACTTCTCTAC CATGACAACG AAGATATAGA ATCAACAACA
GTGAATGGGA TACTGAGCAT AATGAGATCA TGTACCAAGG CCAAGACTGT GAAGAGGTTC
ATCTACACCT CATCCACAGG TACGGTTATA ATGCAG---C GTCAACCAGA ATACACTGAG
GAACTTTGGT CCGATTTGGA CTTCTGCAAT GAAACTAAGA TGTTTGCATG GACATATGTG
GTAGCGAAAA CTACAGCAGA GAAAGCGGCA TGGAAATATG CTGAAGAGAA TGGGATCAAT
ATGGTCACTA TTCATCCTTC CCTCGTACTT GGCCAATCTG TTACTCTTCA AAGAAGCTTT
AGTACTGATG CTGCAACTGC ATTGTATGCT AACATTGCTC TGCTAAAGAA ACTTCATAAT
TCATCTGCTG TGCATGTTGA TGATGTGTGC AATGCGCACA TTTACCTCTT TGAGCATCCT
CTAGCCAAGG GAAGATACAT TTGCTCCACT CATATTTTTG ACATATTTGA AATTGGACGT
TCACTTAGCC ACAAGTACCC AGACAAGAAT ATACCAACCG AATTTGAGGG CTTAGAAGAG
TCGCCAAAAA TAATCCCATG TTCGTCGAAG AAGCTAATTG GACTTGGTTT TGAGTTTGCT
CACGATGTGG GCGACTTGTG CGCTGAAACT ATCGAATGGT GCAGAGTAAA GGGTTTGCTC
TGC------- ---------- ---------- ---------- --
>Dacar_XM_017395352.1.p1_split2
ACGGACAAGA GAATAGTCTG TGTGACAGGA GCATCGGGGT ACATTGGCTC CTGGCTTGTA
AAGAGGCTTC TTGAAAGAGG ATATCATGTT CGAGCTACGG TCCGTGATCC TGGAAACGAG
AGGAAGGTGA AGAATCTGTT GGAGCTGCCG AATGCAAGTA CGCATTTGAG CTTGTGGAAG
GCTGATTTAA CTGAGGAAAG TAGCTATGAT GATGCAGTTC AAGGTTGCCA AGGTGTTTTC
CATGTCGCCA CCCCTATGGA ACTTCTTTAC CATGACAACG AAGAAATAGA ATCAACAACA
GTGAATGGGA TACTGAGCAT AATGAGATCG TGCTCTAAGG CTAAAACTGT GAAGAGGTTC
GTCTACACCT CATCCACAGG AAACATTATG ATGCAA---C GTCAACCAGA GTACACTGAG
GAACATTGGT CTGATTTGGA CTTATGCTAT GAACTTAAGA TGTTTGCATG GAAGTATGTG
GTAGCGAAAA CGACTGCAGA GAGAGCTGCG TGGAAATATG CTGAAGAAAA TGGGATTGAT
ATGGTCACCG TTCATCCTTC CCTTGTACTT GGCCAATCTG TTACTCCTCA AACAAGCTTT
AGTACTGAAG CTGCAACTGT CTTGTATGCT AACATTGCTC TGCCAAAGAA ACTTCATAAT
TTATCTGCGG TGCATGTTGA TGATGTGTGC AATGCGCACA TTTTTCTCTT TGAGCATCCT
CTAGCCAAGG GAAGATACAT TTGCTCCACT CATATTTTTA ACATATTTGA AGTCGGACAT
TCACTTAGAG AGAAGTACCC AGACAAGAAT ATACCAACCG AATTTGAGGG CTTGGACAAG
TCGCCAAAAA TAATCCCATG TTCGTCGAAG AAGCTAATTG GACTTGGTTT TGAGTTTGCT
CACGATGTGG GCGACTTGTG TGCTGAAACT ATCGAATGGT GCAGAGTAAA GGGTTTGCTC
TGA------- ---------- ---------- ---------- --
>Dacar_XM_017396019.1.p1
GAGGAAAACA AGACAGTGTG TGTAACAGGA GCATCAGGAT ACATAGGATC CTGGCTTGTC
AAGACACTTC TGGAAAGAGG ATATCATGTC CGAGCTACTG TCCGTGATCC TGGAAACGAG
AGGAAGGTGA AGAATCTGTT GGAGCTGCCG AATGCAAGTA CGCATTTGAG CTTGTGGAAA
GCTGATTTAG CTGAGGAAAG TGGTTATGAT GATGCGGTTC AAGGTTGTCA AGGTGTTTTC
CATGTCGCCA CCCCTATGGA ACTTCTTTAC CAGGACAACG AAGAAATAGA ATCAACAACA
TTGAATGGGA TACTGAGCAT AATGAGGTCG TGCTCTAAGG CTAAAACTGT GAAGAGGTTC
ATCTACACCT CAACCACAGC AACCATTTTG ATGCAA---C GTCAACCAGA GTACACTGAG
GAGCATTGGT CTGATTTGGA CTTATGCTAT GAACTTAAGA TGTACGGATG GATGTATGTG
GTGGCGAAAA CTACTGCTGA GAGAGCTGCA TGGAAATATG CCGAAGAGAA TGGGATCGAT
ATGGTCACCG TTCATCCTTC CATTGTACTT GGCCATTTCA TTACTCCTCA CACAAGCTTT
AGTACTGAAG CTGCAACTGC CTTGTATGCT AACATGGCTT TGCTAAAGAA GCTACACGGA
TCTCCTGCTG TGCATTTGGA TGATGTATGC AATGCACACA TATACCTGTT TGAGCATCCT
CTGGCCAAGG GAAGATACAT TTGCTCCTCT CATACTTATA ATGTCTTTGA AATTGGACAT
TCACTTAGCC TCAAGTACCC AGACAGGAAT ATAATGACCG AATTTGAGGG CTTAGACAAG
TCACAAAGAA TCAACCCTGT TTCGTCCAAG AAGCTGATGA GCCTTGGTTT TGAGTTTGCA
CACGGTGTGG GCGACTTGTG CGCTGAAACT ATCGAATCGT GCAGGGAAAA GGGTTTGCTT
TGA------- ---------- ---------- ---------- --
>Dacar_XM_017396664.1.p1
GAGGAAAAGA GGACAGTGTG TGTAACAGGA GCATCAGGGT ACATAGGATC CTGGCTTGTC
AAGAGACTTC TGGAAAGAGG TTATCATGTT CGAGCCACTG TCCGTGATCC TGGAGATGAA
AAGAAAGTGA AGACTCTGTT GGAGCTTCCG AAAGCAAGCA CACATCTGAG CTTGTGGAAA
GCAGATTTAG CTGAAGAAAA TAGCTATGAT GAAGCAATTC AAGGTTGCGA AGGTGTCTTT
CATGTGGCTA CCCCCATGGA ACTTGTGCAC CAAGGCGAAG AAGAGATAGA ATCAACAACA
TTGAATGGAA TACTAAGCAT TATGAGATCA TGCTCCAAGC CCAAAACTGT GAAGAGGTTC
GTTTACACCT CAACTACAGG AACCATTACT GTGCAG---C CTCAACCCGA GTACACCGAG
GATCTTTGGA CCGATGTTGA CTTATGCTAT GAACTTAAGA TGTATGGATG GATGTACCTG
GTAGCAAAAA CTACTGCAGA GAAAGCTGCA TGGAAATATG CTGAAGAGAA TGGGATTAAT
ATGGTCACCG TTCATCCTTC CATTGTACTC GGCCATTTTA TTACTCCTCA TACAAGCTTT
AGTACTGATG TCGCCACTGC CTTCTATACT AACATGGCTT TGCTAAAGAA GATACACCGA
TCTCCTGCGG TGCATTTGGA TGATGTATGC AATGCACACA TATACCTGTT TGAGCATCCT
CTGGCCAAGG GAAGATACAT TTGCCCCTCT CATACTGTTA ACTTATTTGA AATTGCGCAT
TCACTTGGCC TCAAGTACCC AGACAGGAAT ATAGTAACCG AATTTGAGGG CTTGGACAGG
TCACCGAAGA TAATCCCTTG TTCGTCAAAG AAGCTGATGG CCCTTGGTTT TGAGTTTGCA
CACGACGTGG GCGACTTTTG CGCTGAAATC ATCGCGCAAA GAAATGGGTT TGCTCTGATG
ATA------- --------GA AAAGGAACTT TTTAATGGCT TG
>Dacar_XM_017396665.1.p1
GAGGAAAAGA GGACAGTGTG TGTAACAGGA GCATCAGGGT ACATAGGATC CTGGCTTGTC
AAGACACTTC TGGAAAGAGG GTATCATGTT CGAGCTACTG TCCGTGATCC TGGAAATGAA
AAGAAAGTAA AGACTCTGTT GGAGCTTCCG AAAGCAAGCA CACATCTGAG CTTGTGGAAA
GCAGATTTAG CTGAAGAAAA TAGCTATGAT GAAGCAATTC AAGGTTGCAA AGGTGTCTTT
CATGTGGCTA CCCCCATGGA ACTTGTGCAC CAAGGCGAAG AAGAGATGGA ATCAACAACA
TTGAATGGAA TACTGAGCAT TATGAGATCA TGCTCCAAGG CCAATACTGT GAAGAGGTTC
GTTTACACCT CAAGTACAGG AACGATTACT GTGCAG---G CTCAACCCGA GTACACCGAG
GATCTTTGGA CTGATGTTGA CTTATGCTAT GAACTTAAGA TGTATGGATG GATGTACCTG
GTAGCGAAAA CTACTGCAGA GAAAGCCGCA TGGAAATATG CAGAAGAGAA TGGGATTAAT
ATGGTCACCA TTCATCCTTC CATTGTACTC GGCCATTTTA TTACCCCTCA TACAAGCTTT
AGTACTGACG TCGCCACTGC CTTCTATGCT AACATGGCGT TGCTAAAGAA GCTCAACGGA
TCTAATGCCG TGCATTTGGA TGATGTATGC AATGCTCACA TATTCCTCTT TGAGCATCCT
CTGGCCAAGG GAAGATACAT TTGCTCCTCT CATACTGTTA ACTTATTTGA AATTGCGCAT
TCACTTAGCC TCAAGTACCC AGACAGGAAT ATACTAACCG AATTTGAGGA CTTGGACAGG
TCACCAAAAA TAATCCCTTG TTCGTCAAAG AAGCTGATGG CCCTGGGTTT TGAGTTTGCA
CACGGCGTGT GCGACTTTTG CGCAGAAACC ATTGAAGCGT GCAAAGAAAT GGGTATGCTC
TGA------- ---------- ---------- ---------- --
>Dacar_XM_017398898.1.p1
GGGGGAGAAA GGACAGTGAG CGTGACAGGT GCATCAGGGT ACATAGGTTC CTTTCTTGTC
AAGAGACTTC TGCAAAGAGG ATATCATGTT CGAGCTACTG TTCGTGATCC TGGCAACCAA
AAGAAAGTGA AGCATCTCTT GGAGCTTGCT AATGCCAGTA CACATTTGAG CTTGTGGAAA
GCCGAGTTGG CTGAGGAAGG TGGCTATGAT GATGCAATTC AGGGTTGCCA AGGTGTCTTT
CATGTTGCCG CCCCTGTGGA ACTAATTAAC CAAAGCGAAG AAGAGATAGA ATCAACAACA
TTGAATGGAA TACTGAGCAT TATGAGATCA TGCTCCAAGG CCAAAACTGT AAAGAGGTTA
GTTTACACCT CAACTACAGG AACCATTACC GTGCAG---C CGCAACCCGA ATTCACCGAG
GATCTTTGGT CTGATATTGA CTTATGCTAC CAGCACAAGA TGTACGGCTG GATGTATGTG
GTAGCGAAAA CTATTGCAGA GAAAGCTGCA TGGAAATATG CCGAAGAGAA TGGAATTGAT
ATGGTCACTG TCCATCCTTC CCTTGTACTC GGCCCTTTCA TAACTCCTTA TACTAACATA
AGTATTGACG CTGCAATTTC CTTATATGCA GGCATTGCTT CGCTGAAGAA GCTGAATGGA
TTTTCTGCCG TGCATGTGGA TGACGTCTGC AATGCTCATA TATACCTCTT CGAGAATCCT
CTAGCCAAGG GAAGATACAT ATGCTCCTCT CATGGTGTTA ACATATTTGA AATTGCCCAT
TCACTTAGCC TCAAGTACCC AGACAGGAAT ATACCAACTC AATTTGAGGG ATTGGACGAG
GCACAAAAAA TCATACCCTG TTCGTCAAAG AAGCTGATGG ACCTTGGTTT TGAGTTTGCA
CACGATACTA GCGACTTGTG CGTTGAAACC ATCGAATCAT ACAGAGAAAG GGCT------
---------- ---------- ---------- ---------- --
>Dacar_XM_017399501.1.p1
AAAGAACTGC ATACAGTTTG TGTGACAGGA GCTTCAGGGT TCATCGGCTC ATGGCTTGTC
ATGAGGCTTC TTCAACGTGG CTACACTGTC CGAGCCACTG TACGCGATCC TGGGAACCCG
AAGAAAGTGA AGCATCTGCT TCAATTGCCG AAAGCAGACA CCAACTTGAT CCTCTGCAGG
GCAGATCTGA ATGAAGAAGG AAGCTTTGAT GAAGCCGTAA AAGGCTGCCA TGCAGTGTTT
CATATGGCCA CCCCCATGGA CATCGAGTCC CAGGACGAGA ACGAAGTTAT CAAGCCTACC
GTACAGGGAG TCCTCGACAT CATTAAGGCC TGTGCTAAAG CAAAGACAGT CAAGAAACTG
ATTTACACTT CGTCTGCTGG AACTGTGAAT GTTCGTGAGC ATCAGCTTGT GTACGATGAA
TCCAACTGGA GTGACATGGA TTTTATCTAC TCCACAAAGA TGACTGCCTG GATGTATTTC
GTGTCAAAAT CATTAGCAGA GAAGGCAGCA TGGCAAGCTG CTGAAGAGAA CAACATACAG
TTCATCAGTA TAATACCAAC CCTAGTAGTT GGTCCATTTA TATCCCCAAC ATTTCCGCCT
AGCCTAATTA CAGCACTATC TCCGCTTGGG AATGAAGCCC ATTACTCCAT TATAAAGCAA
TGTCAGTACG TGCACCTGGA TGATCTTTGC GAGTCTCAGA TATTCTTGTA TGAGCATCCT
ACCGCGCAGG GAAGATACAT TTGCTCTTCT CATGACGCTA CCATTCACGA CGTGGTGAAA
TTGATAAGAG AGAAATGGCC AGAGTACAAT GTTCCTACTG AGTTTAAGGG AATTGAGAAG
GATTTGCCTG TCATTTCTTT TTCATCAAAG AAGTTGACAG ATATGGGTTT CACATTTAAG
TACAACTTGG AGGATATGTT CAAAGGAGCA ATTGAAACAT GCAGAGAGAA GGGATTGCTA
CCTAATTCAA CTACTAAGAA ATATGATCAT CACAATGGAC AT
>Heann_XM_022145746.1.p1
GATTCTCCGG CCACCGTGTG CGTCACCGGA GCCTCTGGGT TCATTGGCTC GTGGTTAGTC
ATGAGACTTC TTGAACGTGG TTACATTGTT CGCGCTACCG TTCGTGACCC CGGTGACATG
AAAAAGGTGA AACATTTGAA AGAACTACCA GGAGCAGAAA CAAACTTGAC ATTATATAAG
GCAGATATGA CACAAGAAGG AAGCTTTGAT GAAGCCATTG AAGGTTGCCA TGGGGTCTTT
CATGTAGCCA CCCCTATGGA CTTTGAATCC AAGGACGAGA ATGAAATAAT AAAGCCAACT
GTACAAGGAG TATTAAGTAT TGTAAGATCA TGTGCCAAAG CCAAGACAGT CAAGAAACTG
GTATTCACCT CCTCTGCCGG AACTGTAAAC GTACAAGAAA AACAACTTGT ATATGATGAG
TCGCATTGGA GCGATTTGGA CTTCATCAAT TCCGAAAAGA TGACTGCTTG GATGTATTTC
GTGTCAAAAA CACTAGCAGA AAGAGCAGCA TGGAAAGCAG CAATAGAAAA CAACATTGAT
TTCATTAGTA TCATACCAAC ATTAGTAGTC GGCCCGTTCA TCACTCCCAC ATTCCCACCA
AGCCTAATTA CCGCACTTTC TTTGATCGGA ATGGAATCAC ATTATTCCAT TATAAAGCAA
GGTCAGTTTG TGCATTTGGA TGATCTTTGT GAGTGCCACA TATTCCTCTA TGAAAACCCT
GAAGCCAAAG GAAGATACAT ATGCTCTTCA CATGATGCCA CCATTCATCA ATTGGCAAGA
ATGATCAAAG AGAAATGGCC AGAGTATCAT GTTCCAACTC AGTTTGTGGG GATCGACGAG
GACATACCGG TAGTTTCTTT TTCGTCGAAG AAGTTGACTG ACATGGGGTT CGAGTTTAAG
TACAATTTGG AGGAAATGTT CAAAGGAGCT ATTGATTGTT GCAGAGAGAA AGGATTGCTT
CCATATTCCA CAAATAAGAG ATTGGATCAT GTTCAAGGTC AG
>Ipnil_XM_019327016.1.p1
TCTCCGGCAC CGACCGTTTG CGTCACCGGA GCTGCTGGAT TTGTCGGCTC TTGGCTCGTC
ATGAAGCTCC TCCAACGAGG CTACATTGTC CACGCCACTG TTCGAGATCC TGGGAACGCA
CAAAAGGTGA AACACCTGCT AGAACTGCCG AAAGCCGAGG GGAAGTTGAA AGTGTGGAAG
GGGGTGTTGG AGGAAGAAGG AAGTTTTGAT GAAGCCATTG CAGGGTGTGA AGGGGTGTTT
CATGTCGCCG CTGCTGTGAA TTTCGCCTCC AAGGACGAGA ATGAAGTAAT AAAACCAGCA
GTTAAGGGGA TCCTGAGCAT CATAAACTCT TGTGCGAAAG CCAAAACCGT GAAGAAGCTG
GTTTTCACTT CCTCTACTGC AGCTGTCCAC ATTAAGGAAA CCCAACAAGA GTACGATGAG
AGCAGCTGGA GCGACCTGGA TTTCATATAC GCCAATAAAA TGGGAGGATG GATGTATTTT
GCATCCAAGA CACTGGCGGA GAAGGAAGCA TGGAAAGCAG CCAAAGAAAA GCAGATTGAG
TTCATCAGCA TCATACCACC ACTAGTCATT GGCCCATTCC TCATACCAAC ATTCCCACTC
AGCCTTGTCA CTGCACTCTC ACCAATAGGG AACGGACTTC ACCACAACAT CATAAAGCAA
GGCAAATTTG TGCATCTGGA TGATCTGTGC GAGGCTCAGA TATTCTTGTA CCAGCATCCC
AAAGCAGGAG GAAGATTCAT CTGTTCTTCC CACCATGCCA CCATTCACGA TGTGGCAAAG
ATGATCAGAC ACAACTGGCC TGAATACTAC GTCCCTTCTG AGTTTAAGGG CATTGAGAAG
GAGTTGCCAA TAGTGTCATT TTCATCCAAG AAGTTGCAAG AGATGGGGTT TCAATTCAAG
TACACACTTG AGGACATGTA CAAAGGAGCA ATAGAGACGT TGAGGAAGAA AGGTTTACTT
CCCTATTCTA CTAAACAACA TAGT------ ------GGGA AA
>Ipnil_XM_019327030.1.p1
CTTCTGCCGC CAAAAGTGTG CGTCACCGGA GCTGCTGGCT TTATCGGCTC CTGGTTGGTC
AAGACACTCC TCCAACGAGG CTACCATATT CACGCCACCG TTCGAGATCC TGGGAACACA
AAAAAAGTGA AACATCTGCT TGAACTACCG AAAGCCGACA CGAATTTGAC AATATGGAAG
GGGGTGATGG AGGAAGAAGG AAGCTTTGAT GAAGCCATTG CAGGGTGTGA AGGAGTGTTT
CATGTGGCCA CCCCTATGGA TTTCGATTCC AAGGACGAGA ATGAAGTGAT AAAACCAGCC
ATCAATGGAG TGCTCAACAT TATAAACTCT TGCGTCAAAG CCAAAACCGT GAAGAGGCTG
GTTTTCACTT CCTCTGCCGG GACTCTCAAC GTTCAACCAC AACAAAAGGT CTACGACGAG
ACCTGCTGGA GTGATCTGGA TTTCATATAT GCCAAGAAAA TGACTGGATG GATGTATTTT
GCATCCAAAA TACTGGCAGA GAAGGAAGCA TGGAAAGTAA CAAAAGAGAA GAAAATTGAT
TTCATAAGCA TCATACCACC ACTAGTGGTT GGCCCATTCA TTACCCCAAC ATTCCCACCC
AGTCTCATCA CTGCACTCTC ACTAATTGGG AACCAAGCTC ACTACTCCAT CATTAAGCAA
GGGCAGTATG TTCATCTGGA TGATCTCTGT GAAGCTCACA TATTCTTGTA TGAGCATCCC
AAAGCAGAAG GAAGATTCAT CTGCTCTTCT CATCATACAA CCATCCATGG TTTAGCGGAC
ATGATCACAC AGAATTGGCC TGAATACTAC ATCCCTTCCG AGTTTAAGGG TATTGAAAAG
GACTTGCCAG TGGTTTATTT TTCATCCAAG AAGTTGCAAG ATATGGGGTT CCAGTTCAAG
TACTCTCTAG AGGACATGTA CAGAGGAGCT ATAGAGACCT TGAGGAAGAA GGGGTTACTT
CCCTATTCTA CTAAAGCCAA AACAGCCATT GAACAAAAGC AA
>Ipnil_XM_019327031.1.p1
CTTCCGGCAC CCAAAGTTTG CGTCACCGGA GCTGCTGGAT ACGTCGGCTC TTGGCTCGTC
ATGAAGCTCC TCCAACGAGG TTACGTCGTC CATGCAACCG TTAGAGACCC CGGGAACACG
AAAAAGGTGA AACACTTACT AGAACTGCCG AAAGCGGAGG GGAAGTTGAG GCTGTGGAAG
GGGGTGTTGG AGGAAGAAGG AAGCTTTGAC GACGCCATTG CAGGGTGTGA AGGTGTGTTT
CATGTGGCCA CCCCTGTGGA TTTCGTGTCC GACGACGAGA ATGAGATAAT CAGGCCGGCA
GTTAAGGGGA TCCTGAGCAT CATAAACTCC TGTGCAAAAG CAAAAACTGT GAAGAGGCTG
GTTTTCACTT CCTCTGCTGT AACTCTCATC GTCCAAGAAA ACCCAAAAGT CTACGACGAA
AGCAGCTGGA GTGACTTGGA TCTCATATAT GCCAAGAAAA TGCCTGGATG GATGTATTTT
GCATCCAAGA CACAGGCAGA GAAGGAAGCA TGGAAAGCAG CTAAAGAAAA GCAAATTGAT
TTCATCAGTA TCATACCACC ACTAGTCATT GGCGCATCCA TCGTGCCAAC AGTCCCACTC
AGCTTCACTA TTGCACTCTC ACCAGTAGGG AACGAAGCTC ACTACTTTGT GATTAAGCAA
GGACAATATG TGCATCTGGA TGATCTCTGC GAAGCTCAAA TATTCTTATT TGAGCATCCC
AAAGCAGAGG GAAGATTCAT CTGCTCTTCT CATGATGCTA CCATTCACGA TTTAGCAAAG
ATGATCAGAC AGAATTGGCC AGAATACTAT GTCCCCTCTG AGTTTAAGGG TATTGAAAAG
GACCTGCCGG TTGTGTCTTT GTCGTCCAAG AAGTTACTAG ACATGGGATT TCAGTTCAAG
TACACACTGG AGGACATGTA CAGAGAAGTT ATAGAGACCT TGCGGAACAA GTGTGTGCTT
CCATATTCTA TTAAA----- ----GAATGG GAGAATGGCA AA
>Lasat_XM_023893302.1.p1
GATTCTCCGA CCACCGTGTG TGTCACTGGA GCTGCCGGAT TCATTGGTTC ATGGCTCGTT
ATGAGACTTC TTGAACGTGG GTATAATGTT CATGCCACTG TTCGTGACCC TGATGACATA
AAGAAAGTGA AACATTTATT GGAACTACCA AAAGCAGCAA CAAACTTGAC GTTATGGAAG
GCAGATTTGA CACAAGAAGG AAGCTTTGAT GAAGCCATTG AAGGTTGTCA TGGAGTCTTT
CATGTGGCTA CGCCTATGGA CTTTCAGTCC AAGGATGAGA ATGAGATCAT AAAGCCAACA
ATAGAAGGTG TATTAAGCAT CGTAAGATCA TGTGTGAAAG TCAAAACAGT CAAGAAATTG
GTGTTTACAT CCTCTGCGGG GACAGTGAAC GTGCACAATG ATCAACTTGT CTATGACGAG
TCTCATTGGA GCGATTTGGA CTTCATCTAC TCCAAGAAAA TGACTGCATG GATGTATTTC
GTATCAAAAA CATTGGCAGA AAAAGCAGCA TTTGAAGCAA CAAAGGAAAA CAATATCGAT
TTCATTAGTA TCATACCAAC GTTAGTCGTT GGTCCATTCA TCACTCCCTC ATTCCCTCCA
AGCCTTATTA CCGCACTTTC TTTAATCGGT GAGAAATCAC ACTATTCGAT CATAAAACAA
GGTCAATATG TGCATTTGGA TGATCTTTGT GAGTCCCATA TATATCTATA TGAGAACCCA
AAAGCCGAAG GGAGATACAT TTGTTCTTCC CATGAAGCCA CCATTCATCA ATTGGCAAGA
ATGATCAATG AGAAATGGCC TGAATACCAA GTTCCAACAA AGTTTCCAGG GATTGATGCT
GAGCTACCCG TAGTTTCTTT TTCATCAAAG AAATTAACTG ATATGGGGTT CAAGTTTAAG
TATGATTTGG AGGAGATGTT CAAAGGAGCA ATTGATAGTT GCAGAGAGAA AGGAATGCTT
CCATATTCCA CAATCAAGAA GAAAGACCTT GTTCATGGAG TT
>Migut_XM_012989820.1.p1
CCTCCAGCAA CCACAGTATG TGTCACCGGA GCGGCAGGCT TCATCGGCTC GTGGATTGTC
ATGAGGCTCC TCGAACGTGG CTATGTTGTT CGTGCAACTG TTCGAGATCC CGAAAACAAG
AGCAAAGTGA AACACTTGGT AGAATTGCCA AAAGCAGACA CAAATCTGAC ACTGTGGAAG
GCTGATATGA ACATAAAAGG AAGCTACGAT GAAGCAGTCC AAGGTTGTCA ATGTGTGTTT
CACATGGCCA CCCCTATGGA TTTCGAATCC GAAGATGAGA ATGAAGTGAT AAAGCCAACA
ATAGAGGGAA TGATGAGCAT CATAGAATCA TGTGCCAGAG CAAAAACAGT GAAGAAATTG
ATATTCACAA ACTCAGCCGG AACTTTAAAC GTCGAACCAC ACCAGAAAGT GTACGACGAG
ACCAATTGGA GTGACCTGGA TTTCATCCTC TCCACTAAAA TGACTGGATG GATGTACTTT
GTGTCCAAGA TTCTGGCCGA GAAAGAAGCA ATGGAAGCAG CTAAAGAGAG TAACATTAAC
TTCATCAGCA TTATACCACC CGTAGTTGTC GGTCCATTCA TCATGCCTAC TATGCCACCT
AGCCTAATCA CTGCACTTTC CCCTATTGGG AATGAACCTC ATTACTCTAT TATAAAGCAA
GGGCAGTTTG TGCATGTGGA TGACCTATGC GAGGCTCATA TATTCTTGTT CGAGAATCCC
AATGCACATG GAAGATACGT TTGCTCATCT CATGATGCCA CTATTTACGA TATAGCCAAT
ATGATCAGAG ACAACTGGCC TGAATATCAT ATCCCAACTG AATTCGAAGG GATTGACAAG
AACATACCAG TGGTGCGTTT CTTGTCGAAG AAGTTGACAG GAATGGGGTT TTCGTTCAAG
TACACGTTGG AGGACATGTT TAGAGAAGCC ATCGAGACTT GCAGAGAGAA GGGATTGCTT
CCGTATTCAA CTCAAAAGGA AATTAAACAT GCCAACGGAC AA
>Nisyl_XM_009761654.1.p1
CCGGTAGCAC CGACGGTTTG CGTCACTGGA GCAGCTGGAT TTATTGGCTC TTGGCTTGTC
ATGAGACTCC TTGAACGTGG TTATAATGTT CACGCTACTG TTCGTGATCC TGAGAACAAG
AAGAAGGTAA AGCATCTATT CGAATTGCCA AAAGCTGACA CAAACTTAAC GCTGTGGAAA
GCGGACTTGT CAGTGGAAGG AAGCTTTGAT GAAGCCATTC AAGGCTGTCA AGGAGTATTC
CATGTGGCAA CACCTATGGA TTTCGAGTCC GAGGACGAGA ATGAAGTAAT TAAACCAACA
GTCAGGGGAA TGTTAAGCAT CATAGAATCA TGTGCTAAAG CAAACACAGT GAAGAGGCTG
GTTTTCACTT CATCGGCTGG AACTCTCGAT GCCCAAGAAC ACCAAAAGTT CTATGACGAG
ACCAGCTGGA GCGACTTGGA CTTCATATAT GCTAAGAAGA TGACAGGATG GATGTATTTT
GTTTCCAAGA TACTGGCAGA GAAGGCCGCA ATGGAAGCAG CTAAAAAGAA GAACTTTGAT
TTTATTAGCA TCATACCGCC GCTGGTTGTT GGTCCATTCC TCACGCCTAC ATTCCCACCT
AGCTTAATCA CTGCACTTTC ACTAATTGGG AATGAAGCTC ACTACTGCAT CATTAAACAA
GGTCAATATG TGCATTTGGA TGATCTTTGT GAGGCTCATA TTTTCCTATA TGAGCAGCCA
AAGGCAGAGG GAAGATTCAT CTGCGCGTCC CATCATGCTA TCATCTATGA TGTGGCAAAG
ATGGTCCGAG AGAAATGGCC AGAGTACTAC GTCCCTACTG AGTTTAAAGG CATCGATAAG
GACTTGCCCG TGGTGTATTT TTCGCCAAAG AAGCTGACGG ATATGGGGTT TCAATTCAAG
TACACTTTGG AGGATATGTA TAAAGGGGCC ATTGAGACTT GTCGACAGAA GCAGTTGCTT
CCCTTTTCTA CCCAAAAAGA AACCAACTAT GCAAGTGGCA AA
>Nitab_XM_016620104.1.p1
CCGGTAGCAC CGACGGTTTG CGTCACTGGA GCAGCTGGAT TTATTGGCTC TTGGCTTGTC
ATGAGACTCC TTGAACGTGG TTATAATGTT CACGCTACTG TTCGTGATCC TGAGAACAAG
AAGAAGGTAA AGCATCTATT CGAATTGCCA AAAGCTGACA CAAACTTAAC GCTGTGGAAA
GCGGACTTGT CAGTGGAAGG AAGCTTTGAT GAAGCCATTC AAGGCTGTCA AGGAGTATTC
CATGTGGCAA CACCTATGGA TTTCGAGTCC GAGGACGAGA ATGAAGTAAT TAAACCAACA
GTCAGGGGAA TGTTAAGCAT CATAGAATCA TGTGCTAAAG CAAACACAGT GAAGAGGCTG
GTTTTCACTT CATCGGCTGG AACTCTCGAT GCCCAAGAAC ACCAAAAGTT CTATGACGAG
ACCAGCTGGA GCGACTTGGA CTTCATATAT GCTAAGAAGA TGACAGGATG GATGTATTTT
GTTTCCAAGA TACTGGCAGA GAAGGCCGCA ATGGAAGCAG CTAAAAAGAA GAACTTTGAT
TTTATTAGCA TCATACCGCC GCTGGTTGTT GGTCCATTCC TCACGCCTAC ATTCCCACCT
AGCTTAATCA CTGCACTTTC ACTAATTGGG AATGAAGCTC ACTACTGCAT CATTAAACAA
GGTCAATATG TGCATTTGGA TGATCTTTGT GAGGCTCATA TTTTCCTATA TGAGCAGCCA
AAGGCAGAGG GAAGATTCAT CTGCGCGTCC CATCATGCTA TCATCTATGA TGTGGCAAAG
ATGGTCCGAG AGAAATGGCC AGAGTACTAC GTCCCTACTG AGTTTAAAGG CATCGATAAG
GACTTGCCCG TGGTGTATTT TTCGCCAAAG AAGCTGACGG ATATGGGGTT TCAATTCAAG
TACACTTTGG AGGATATGTA TAAAGGGGCC ATTGAGACTT GTCGACAGAA GCAGTTGCTT
CCCTTTTCTA CCCAAAAAGA AACCAACTAT GCAAGTGGCA AA
>Nitab_XM_016622310.1.p1
CCTCCAGGGC CAACAGTTTG TGTGACAGGA GCAGCTGGAT TTATTGGGTC TTGGCTTGTT
ATGAAACTCC TTCAACGTGA CTATAATGTT CACGCTGCTG TTCGTGATCC TGAGAACAAG
AACAAAGTGA AACATCTTCT GGAGTTGCCA AAAGCTGATA GCAACCTGAC GCTGTGGATA
GCGGAGTTGA CAGAAGAAGG AAGCTTTGAT GAAGCCATTC ATGGCTGCCA AGGAGTATTT
CATGTGGCCA CCCCTATGGA TTTTGATTCT AAGGACGAG- ---------- ----------
---------- ---------- ---------- ---------- ---------- ----------
---------- ---------- ---------- ---------- ---------- ----------
---------- ---------- ---------- ---------- ---------- ----------
---------- ---------- ---------- ---------- ---------- ----------
---------- ---------- ---------- ---------- ---------- ----------
---------- ---------- ---------- ---------- ---------- ----------
---------- ---------- ---------- ---------- ---------- ----------
---------- ---------- ---------- ---------- ---------- ----------
---------- ---------- ---------- ---------- ---------- ----------
---------- ---------- ---------- ---------- ---------- ----------
---------- ---------- ---------- ---------- ---------- ----------
---------- ---------- ---------- ---------- --
>Nitab_XM_016626713.1.p1
CCGGCAGCGC CGACAGTTTG CGTCACTGGA GCAGCTGGAT TTATTGGCTC TTGGCTTGTC
ATGAGACTCC TTGAACGTGG TTATAATGTT CACGCTACTG TTCGTGATCC TGAGAACAAG
AAGAAGGTAA AGCATCTATT GGAATTGCCA AAAGCTGACA CGAACTTAAC GTTGTGGAAA
GCAGACTTGT CAGTGGAAGG AAGCTTTGAT GAAGCCATTC AAGGCTGTCA AGGAGTATTC
CATGTGGCAA CGCCTATGGA TTTCGAGTCC GAGGATGAGA ATGAAGTAAT TAAACCAACA
GTCAGGGGAA TGTTAAGCAT CATAGAATCA TGTGCTAAAG CAAACACAGT GAAGAGGCTG
GTTTTCACTT CATCTGCTGG AACTGTCGAT GTCCAAGAGC ACCAAAAGTT ATATGACGAG
ACCAGCTGGA GTGACTTGGA CTTTATATAT GCTAAGAAGA TGACAGGATG GATGTATTTT
GTTTCCAAGA TACTGGCAGA GAAGGCCGCA ATGGAAGCAG CTAAAAAGAA GAACATCGAT
TTCATTAGCA TCATACCGCC ACTGGTTGTT GGTCCATTCC TCGCGCCTAC ATTCCCACCT
AGCTTAATCA CTGCCCTTTC ACTAATTGGG AATGAAGCTC ACTACAGCAT CATTAAACAA
GGTAAATATG TGCATTTGGA TGATCTTTGT GAGGCTCATA TTTTCCTATA TGAGCACCCA
AAGGCAGAGG GGAGATTCAT CTGCGCGTCC CATCATGCTA TCATCTATGA TGTGGCAAAG
ATGGTCCAAG AGAAATGGCC GGAGTACTAC GTCCCTACTG AGTTTAAAGG CATCGATAAG
GACTTGTCCG TGGTGTATTT TTCGTCAAAG AAGCTGACGG ATATGGGGTT TCAATTCAAG
TACACTTTGG AGGATATGTA TAAAGGGGCC ATTGAGACTT GTCGACAGAA GCAGTTGCTT
CCCTTTTCTA CCCGAAAAGA AGCCAACTAT GCAAGTGGCA AA
>Nitom_NM_001302522.1.p1
CCGGCAGCGC CGACAGTTTG CGTCACTGGA GCAGCTGGAT TTATTGGCTC TTGGCTTGTC
ATGAGACTCC TTGAACGTGG TTATAATGTT CACGCTACTG TTCGTGATCC TGAGAACAAG
AAGAAGGTAA AGCATCTATT GGAATTGCCA AAAGCTGACA CGAACTTAAC GTTGTGGAAA
GCAGACTTGT CAGTGGAAGG AAGCTTTGAT GAAGCCATTC AAGGCTGTCA AGGAGTATTC
CATGTGGCAA CGCCTATGGA TTTCGAGTCC GAGGATGAGA ATGAAGTAAT TAAACCAACA
GTCAGGGGAA TGTTAAGCAT CATAGAATCA TGTGCTAAAG CAAACACAGT GAAGAGGCTG
GTTTTCACTT CATCTGCTGG AACTGTCGAT GTCCAAGAGC ACCAAAAGTT ATATGACGAG
ACCAGCTGGA GTGACTTGGA CTTTATATAT GCTAAGAAGA TGACAGGATG GATGTATTTT
GTTTCCAAGA TACTGGCAGA GAAGGCCGCA ATGGAAGCAG CTAAAAAGAA GAACATCGAT
TTCATTAGCA TCATACCGCC ACTGGTTGTT GGTCCATTCC TCGCGCCTAC GTTCCCACCT
AGCTTAATCA CTGCCCTTTC ACTAATTGGG AATGAAGCTC ACTACAGCAT CATTAAACAA
GGTAAATATG TGCATTTGGA TGATCTTTGT GAGGCTCATA TTTTCCTATA TGAGCACCCA
AAGGCAGAGG GGAGATTCAT CTGCGCGTCC CATCATGCTA TCATCTATGA TGTGGCAAAG
ATGGTCCAAG AGAAATGGCC GGAGTACTAC GTCCCTACTG AGTTTAAAGG CATCGATAAG
GACTTGTCCG TGGTGTATTT TTCGTCAAAG AAGCTGACGG ATATGGGGTT TCAATTCAAG
TACACTTTGG AGGATATGTA TAAAGGGGCC ATTGAGACTT GTCGACAGAA GCAGTTGCTT
CCCTTTTCTA CCCGAAAAGA AGCCAACTAT GCAAGTGGCA AA
>Oleur_XM_022999201.1.p1
GATGCTGCCG CCACGGTATG TGTCACCGGA GCTTCTGGCT TCATCGGCTC ATGGCTCGTC
AAGAGACTTC TTGAACGTGG TTATATTGTT CGTGCAACCG TTCGTGATAC TGAGAATAAG
CAAAAAGTAA AACATCTATT GGAATTGCCG AAAGCGGACA CAAACCTAAC ACTGTGGAAG
GCGGACATGA CACTAGAAGG AAGTTTTGAC GAAGCAATCC ACGGATGTGA AGGAGTATTT
CATGTTGCCA CTCCTATGGA CTTTGAATCC ACGAAC---- ---------- ----------
---------- ---------- ---------- ---------- --GAGGTATT TGAACACTTA
ATATTGAATC AATCCACGCT TAACGTGAAA TTGGCC---- ---------- ----------
---------- ---------- ---------- ---------- ---------- ----------
---------- ---------- ---------- ---------- ---------- ----------
---------- ---------- ---------- ---CCTGTTT GA-------- ----------
---------- ---------- ---------- ---------- ---------- ----------
---------- ---------- ---------- ---------- ---------- ----------
---------- ---------- ---------- ---------- ---------- ----------
---------- ---------- ---------- ---------- ---------- ----------
---------- ---------- ---------- ---------- ---------- ----------
---------- ---------- ---------- ---------- ---------- ----------
---------- ---------- ---------- ---------- --
>Oleur_XM_023039626.1.p1
---------- ---------- ---------- ---------T TT-------- ----------
------TTGC TAATAATTGG TTTT------ ---------- ---------- ----------
---------- ---------- ---------- ---------- ---------- ----------
---------- ---------- ---------- ---------- ---------- ----ATATTC
CAGAAT---- ---------- ---------- ---------- --GAAGTGAT CAAGCCTACA
ATTGATGGAT TTTTGAGCCT CATAAGATCA TGTGCTAAAG CAAAAACTGT TAAGAGAATA
GTGTTCACTT CCTCTGCTGG AACTGTAAAC GTTGAAGAAC ACCAAAAAGT CTATGATGAA
ACCGACTATA GTGACATGGA TTTCATATAT TCCAAGAAAA TGACTGGATG GATGTATTTT
GTTTCCAAAA TTTTGGCGGA GAAAGCTGCG TTGGAAGCAG CTAAAGAGAA CAATATTGGT
TTCATTAGCA TTATACCAAC ATTAGTAGTT GGTCCATTCA TCACGCCAAC CTTACCACCA
AGCCTAATTA CTGCTCTTTC GCCAATCGGG AATGAAGCAC ACTACTCGAT CATTGCGCAA
GGTCAGTATG TGCATTTGGA TGATCTATGT GCGGCTGAAA TATTCTTGTA TGAGTGTCCT
AATGCTGAGG GAAGATTTAT TTGCTCTTCT CATGATGCAA CCATTTATGA TTTGGCAAAA
ATGGTTCGAG AGAAATGGCC TGAATATGAT GTCCCTACCG TGTTTGACGG CATTGATAAG
GACATAGAAG TGGTGAGTTT CTCCTCCAAG AAGCTGATAG AAATAGGTTT TACTTTCAAG
TACACATGGG AAGACATGTA CACAGGAGCT ATTGAAACAT GCAGAGAGAA GGGAATGCAG
CCATATTCCA CTATAAAGGA ATGA------ ---------- --
>Seind_XM_011084901.2.p1
CCACCAGCCA CCACAGTGTG TGTCACAGGA GCTGCCGGCT TCATCGGCTC GTGGCTTGTC
ATGAGGCTCC TTGAACGTGG TTATACCATT CGCGCAACTG TTCGTGATCC TGGAAACATG
AAGAAGGTAA AACACCTAAC AGAACTGCCC AAAGCCGACA CAAACTTGAC ACTGTGGAAG
GCAGACATGA ACATAGAAGG AAGCTTTGAT GAAGCAATCC AAGGTTGTGA AGGAGTGTTT
CACTTGGCCA CACCTATGGA CTTTGAATCC AATGATGAGA ATGAAGTGAT CAAGCCAACA
GTTGAAGGCA TGTTGAGCAT CATAAGATCA TGTGCCAAAG CCAAAACTGT CAAAAAACTA
ATTTTCACCA ACTCTGCTGG GACTTTGAAT GTGGAAGAAC ATCAGAAAGT GTATTATGAA
AGCAATTGGA GTGACCTGGA TTTCATAAAC TCCAAGAAAA TGACTGGCTG GATGTATTTT
GTATCCAAAA TTTTGGCTGA GAAAGCAGCA ATTGAAGCAG CTAAAGAGAA CAACATCAAC
TTCATTAGTA TTATACCACC TGTAGTTGTT GGTCCATTCA CCATGCCAAC CTTCCCACCT
AGCCTAATCA CAGCTCTTTC CCCCATTGGG AATGAAGCAC ACTACTCTAT CATAAAGCAA
GGACAATTTG TGCATGTGGA TGATCTATGT GAGGCTCATA TATTCTTGTT TGAGCATCCC
ACAGCAGAAG GAAGATACAT TTGTTCCTCC CATGATGCAA CCATTTATGG TTTAGCCAAC
ATGATCAGAG AGAAATGGCC TGAATATCAT ATCCCAACTG AATTTGAAGG AATTGACAAG
GACATACCAG TGGTGAGTTT CTCCTCCAAG AAATTGATGG AAATGGGTTT TATGTTCAAG
TATACCTTAG AGGACATGTT CAGAGAAGCT ATTGAGACCT GCAGAGAGAA GGGATTGCTC
CCATATTCTA CTCAAAAAGA TACGGAACAT GCTGAAGAGC AA
>Solyc_XM_010317577.3.p1
CCGAAGACGA CAACGGTTTG CGTCACAGGA GCAGCTGGAT TTATCGGCTC TTGGCTTGTC
ATGAGACTCC TTGAACGCGG TTATAATGTC CACGCTACTG TTCGTGATCC TGAGAACCAG
AAGAAGGTGA AACATCTGTT GGAATTGCCA AAAGCTGATA CAAACTTAAC GCTGTGGAAA
GCTGACTTGG CAGTGGAAGG AAGCTTTGAT GAAGCCATTC AAGGCTGTCA AGGAGTATTT
CATGTGGCTA CACCCATGGA TTTCGAGTCC AAGGATGAGA ACGAAGTAAT CAAACCAACA
GTCAGGGGAA TGTTAAGTAT CATAGAATCA TGTGCTAAAG CTAACACAGT GAAGAGGCTG
GTTTTCACTT CATCTGCTGG AACTCTTGAT GTCCAAGAGG ACCAAAAATT CTATGACGAG
ACCAGCTGGA GCGATTTGGA CTTCATATAT GCTAAGAAGA TGACAGGCTG GATGTATTTT
GTTTCCAAGA TACTGGCAGA GAAGGCTGCA ATGGAAGAAG CTAGAAAGAA TAACATTGAT
TTCATTAGCA TCATACCACC ACTGGTTGTT GGTCCATTCA TCACATCTAC GTTCCCACCA
AGCTTAATCA CTGCCCTTTC ACTAATTGGG AATGAAGCTC ACTACGGCAT CATTAAACAA
GGTCAATATG TGCATTTGGA TGATCTTTGT GAGGCTCATA TATTCCTGTA TGAGCACCCC
AAGGCAGAGG GAAGATTCAT TTGCTCATCC CATCATGCTA TCATCTACGA TGTGGCTAAG
ATGGTGCGAC AGAAATGGCC AGAGTACTAT GTTCCTACTG AGTTTAAGGG TATCGATAAG
GACTTGCCCG TAGTGTCTTT TTCATCAAAG AAGCTTATGG ATATGGGGTT TCAATTCAAA
CACACTTTGG AGGATATGTA TAAAGGGGCC ATTGAGACTT GCCGACAGAA GCAATTGCTT
CCCTTTTCTA CCCGAAAAGA AGCAAACTAT TCAAGTGGCA AG
>Sopen_XM_015210279.1.p1
CGGAAGACGC CGACGGTTTG CGTCACAGGA GCAGCTGGAT TTATCGGCTC TTGGCTTGTC
ATGAGACTCC TTGAACGCGG TTATAATGTC CATGCTACTG TTCGTGATCC TGAGAACCAG
AAGAAGGTGA AACATCTGTT GGAATTGCCA AAAGCTGATA CAAACTTAAC GCTGTGGAAA
GCAGACTTGG CAGTGGAAGG AAGCTTTGAT GAAGCCATTC AAGGCTGTCA AGGAGTATTT
CATGTGGCTA CACCCATGGA TTTCGAGTCC AAGGATGAGA ACGAAGTAAT AAAACCAACA
GTCAGGGGAA TGTTAAGTAT CATAGAATCA TGTGCTAAAG CTAACACAGT GAAGAGGCTG
GTTTTCACTT CATCTGCTGG AACTCTTGAT GTCCAAGAGG ACCAAAAATT CTATGACGAG
ACCAGCTGGA GCGATTTGGA CTTCATATAT GCTAAGAAGA TGACAGGATG GATGTATTTT
GTTTCCAAGA TACTGGCAGA GAAGGCTGCA ATGGAAAAAG CTAAAAAGAA TAACATTGAT
TTCATTAGCA TCATACCACC ACTGGTTGTT GGTCCATTCA TCACACCTAC GTTCCCACCA
AGCTTAATCA CTGCCCTTTC ATTAATTGGG AATGAAGCTC ACTACGGCAT CATTAAACAA
GGTCAATATG TGCATTTGGA TGATCTTTGT GAGGCTCATA TATTCCTGTA TGAGCACCCC
AAGGCAGAGG GAAGATTCAT TTGCTCGTCC CATCATGCTA TCATCTACGA TGTGGCTAAG
ATGGTGCGAC AGAAATGGCC AGAGTACTAT GTTCCTACTG AGTTTAAGGG TATCGATAAG
GACTTGCCCG TAGTGTCTTT TTCATCAAAG AAGCTTATGG ATATGGGGTT TCAATTCAAA
CACACTTTGG AGGATATGTA TAAAGGGGCC ATTGAGACTT GCCGACAGAA GCAGTTGCTT
CCCTTTTCTA CCCGAAAAGA AGCAAACTAT TCAAGTGGCA AG
>Sotub_NM_001288480.1.p1
CCGAAGACGC CAACGGTTTG CGTCACAGGA GCAGCTGGAT TTATCGGCTC TTGGCTTGTC
ATGAGACTCC TTGAACGCGG TTATAATGTC CATGCTACTG TTCGTGATCC TGAGAACCAG
AAGAAGGTGA AACATCTGTT GGAACTGCCA AAAGCTGATA CAAACTTAAC GCTGTGGAAA
GCAGACTTGG CAGTGGAAGG AAGCTTTGAT GAAGCCATTC AAGGCTGTCA AGGAGTATTT
CATGTGGCTA CACCGATGGA TTTCGAGTCC AAGGACGAGA ACGAAGTAAT TAAACCAACA
GTCAGGGGAG TGTTAAGTAT CATAGAATCA TGTGCTAAAG CTAACACAGT GAAGAGGCTG
GTTTTCACTT CATCTGCTGG AGCTCTTGAT GTCCAAGAGG ACCAAAAATT TTGTGACGAG
ACCAGCTGGA GCGATTTGGA CTTCATATAT GCTAAGAAGA TGACAGGATG GATGTATTTT
GTTTCCAAGA TACTGGCAGA GAAGGCTGCA ATGGAAGAAG CTAAGAAGAA TAACATTGAT
CTCATTAGCA TCATACCACC ACTGGTTGTT GGCCCATTCA TCACACCTAC GTTCCCACCT
AGCTTAATCA CTGCCCTTTC ACTAATTGGG AATGAAGCTC ACTACGGCAT CATTAAACAA
GGTCAATATG TGCATTTGGA TGATCTTTGT GAGGCTCATA TATTCCTGTA TGAGCACCCC
AAGGCAGAGG GAAGATTCAT TTGCTCGTCC CATCATGCTA TCATCTACGA TGTGGCTAAG
ATGGTGCGAC AGAAATGGCC AGAGTACTAT GTTCCTACTG AGTTTAAGGG TATCGATAAG
GACTTACCCA TAGTGTCTTT TTCATCAAAG AAGCTTATGG ATATGGGGTT TCTATTCAAA
TACACTTTGG AGGATATGTA TAAAGGGGCA ATTGAGACTT GCCGACAGAA GCAGCTGCTT
CCCTTTTCTA CCCAAAAAGA AGCAAACTAT TCAAGTGGCA AG
>Ccan_Cc07_g09810
GCGGCAAAGG GCACCGTTTG TGTCACGGGA GCCGCTGGTT TCATCGGATC ATGGCTTGTT
ATGAGACTTC TTGAACGTGA CTATGTTGTC CGGGCCACTG TCCGGGATCC AGGGAATATG
AAGAAAGTAA AACATTTGCT AGATTTGCCT AAGGCCAGCA CGCATTTGAC GCTGTGGAAG
GCGGACATGA CGGAAGAAGG AAGTTTCGAT GAAGCCACTC AAGGCTGCGA AGGGGTGTTT
CATGTGGCCA CACCTATGGA TTTCGACTCT AAAGACGAGA ACGAAATAAT CAAGCCAACG
ATCAATGGGG CTTTAAACAT CATAAGATCA TGTGTCAAGG CAAAAACTGT CAAGAGGCTG
GTTTACACTT CATCTGCTGG AACCGTCAAC GTTCAAGAAC ACCAACAGGT CTACGACGAG
ACCAACTGGA GTGATTTGGA CTTTATATAT TCGACAAAGA TGACAGGATG GATGTATTTC
GTTTCTAAGC TTTTGGCTGA GAAAGAAGCC TGGGAGGTCT CGAAACAGAG CAACATTGAT
TTCATAAGCA TAATACCAAC GCTAGTCGTA GGTCCATTCA TCATGCCTAC ATTCCCACCC
AGCCTAATAA CTGCACTTTC CTTGATCGGG AATGAAGCTC ACTACTCAAT TATTAGGCAA
GGCCAGTTCG TCCATGTGGA TGATCTTTGT GAGGCCCATA TATTCTTGTA CGAGGATCCT
ACCGCCGAAG GAAGATACAT CTGCTCTTCT CATGATGCCA CTATTCATGA TTTGGCAAAA
TTGATCGCGG AGAAATGGCC AGAGTACTCT ATCCCC---G AGTTAAAGGG CGTAGACAAG
GACATACCCG TGGTTTCCTT TTCTTCCAAG AAGTTGGTAG GCAAGGGCTT CCAATATAAG
TACACCTTGG AGGACATGTT TCGGGCGGCC ATTGACACAT GCCGTGAAAA GGGATTGCTC
CCCTATTCTA CTCAAAAAGA ACCAGACCAG GCGAGCGGCC AA
>Nsyl_mRNA_14898_cds
CCTCCAGGGC CAACAGTTTG TGTGACAGGA GCAGCTGGAT TTATTGGGTC TTGGCTTGTT
ATGAAACTCC TTCAACGTGA CTATAATGTT CACGCTACTG TTCGTGATCC TGAGAACAAG
AACAAAGTGA AACATCTTCT GGAGTTGCCA AAAGCTGATA GCAACCTGAC GCTGTGGAAA
GCGGAGTTGA CAGAAGAAGG AAGCTTTGAT GAAGCCATTC ATGGCTGCCA AGGAGTATTT
CATGTGGCCA CCCCTATGGA TTTTGATTCT AAGGACGAGA ATGAAGTAAC CAAACCAACA
GTCCGTGGAA TATTAAGCAT AATAGAATCA TGTGATAAAG CAAAAACAGT GAAGAGGCTG
GTTTTCACTT CATCTGCTGG AACTGTTGAC ATCCAACAAC ACCAAAAAGT CTACGATAAG
AGCAAAGTGG AGTGA----- ---------- ---------- ---------- ----------
---------- ---------- ---------- ---------- ---------- ----------
---------- ---------- ---------- ---------- ---------- ----------
---------- ---------- ---------- ---------- ---------- ----------
---------- ---------- ---------- ---------- ---------- ----------
---------- ---------- ---------- ---------- ---------- ----------
---------- ---------- ---------- ---------- ---------- ----------
---------- ---------- ---------- ---------- ---------- ----------
---------- ---------- ---------- ---------- ---------- ----------
---------- ---------- ---------- ---------- --
>Peaxi162Scf00366g00630.1
GTGGCAGTGC CGACAGTTTG CGTCACTGGA GCTGCTGGAT TTATTGGCTC TTGGCTTGTC
ATGAGACTCC TTGAACGCGG TTACAATGTT CACGCTACTG TTCGTGATCC T---------
---------- ---------- ---------- ---------- ---------- ----------
---------- ---------- ---------- ---------- ---------- ----------
---------- ---------- ---------- ---------- -----GTAAT CAAGCCAACA
GTCCGGGGAA TGCTAAGCAT CATTGAATCA TGTGCTAAAG CAAACACAGT GAAGAGGCTG
GTTTTCACTT CATCTGCTGG AACTCTCGAT GTGCAAGAGC AACAAAAATT CTATGACCAG
ACCAGCTGGA GCGACTTGGA CTTCATATAT GCTAAGAAGA TGACAGGATG GATGTATTTT
GCTTCCAAGA TACTGGCAGA GAAAGCCGCA ATGGAAGAAG CTAAAAAGAA GAACATTGAT
TTCATTAGCA TCATACCACC ACTGGTTGTT GGTCCATTCA TCACACCTAC ATTTCCCCCT
AGTTTAATCA CTGCCCTTTC ACTAATTGGG AATGAAGCTC ATTACTGCAT CATTAAACAA
GGTCAATATG TGCATTTGGA TGATCTTTGT GAGGCTCACA TATTCCTGTA TGAGCACCCC
AAGGCAGATG GAAGATTCAT TTGCTCGTCC CACCATGCTA TCATCTACGA TGTGGCTAAG
ATGGTCCGAG AGAAATGGCC AGAGTACTAT GTTCCTACTG AGTTTAAAGG GATCGATAAA
GACCTGCCAG TGGTGTCTTT TTCATCAAAG AAGCTGACAG ATATGGGTTT TCAGTTCAAG
TACACTTTGG AGGATATGTA TAAAGGGGCC ATCGATACTT GTCGACAAAA GCAGCTGCTT
CCCTTTTCTA CCCGACGAGA AGCCAACTAT GCAAGTGGCA AA
