# Supplementary material for: Assessing Anthocyanin Biosynthesis in Solanaceae as a Model Pathway for Secondary Metabolism
Source: Genes (Basel). 2019 Jul 25;10(8):559. doi: 10.3390/genes10080559 (PMC6723469; doi:10.3390/genes10080559)
Supplement: Supplementary file 1 [file genes-10-00559-s001.zip › SuppFile/DFR-NtAln.fas]

>Caann_XM_016705224.1.p1
ATAATACCTCATCTCCTCGTAATTGTTATACTAGTAATTAAGTCCAGTCACTTGAAGATTAAATTTTCCTACTCTTTTACCTTGAAAATGGCAAGTGAAGATCAAGCAGTTGTTGATGCACCATCTCCTCCAGTGGCGCCGACGGTTTGCGTCACTGGAGCGGCTGGATTTATCGGCTCTTGGCTTGTCATGAGACTCCTTGAACGTGGTTATAATGTCCATGCTACTGTTCGTGATCCTGAGAACAAAAAGAAGGTGAAACATCTGTTGGAATTGCCAGAA---GCTGATACAAACTTAACGCTGTGGAAAGCAGACTTGACCGTGGAAGGAAGCTTTGATGAAGCCATTCAAGGCTGTCAAGGAGTATTCCATGTG---GCTACCCCAATGGATTTCGAGTCCAAGGACCCT------------GAGAACGAAGTAATTAAACCAACGGTCAGGGGAATGTTAAGCATCATAGAATCATGTGCTAAAGCTAACACAGTGAAGAGGCTGGTTTTCACTTCATCGGCTGGAACTCTTGATGTCCAA---GAGCACCAAAAACTC---------TTCTATGATGAGACCAGCTGGAGCGATTTGGACTTCATATATGCTAAGAAGATGACAGGATGGATGTATTTTGTTTCCAAGATACTGGCAGAGAAGGCTGCAATGGAAGAAGCTAAAAAGAATAACATTGATTTCATTAGCATCATACCACCACTGGTTGTTGGT---CCATTCATCACACCTACGTTCCCACCTAGCTTAATCACTGCCCTTTCACTAATT------------ACT------------------------------------------------------------------------------------------------GGTAATGAAGCTCACTACTGCATCATTAAACAAGGTCAATATGTGCATTTGGATGATCTTTGTGAGGCTCATATATTCCTGTATGAGCACCCCAAGGCAGAGGGAAGATTCATTTGCTCGTCTCATCATGCTATCATCTATGATGTGGCTAAGATGGTGCGACAAAAATGGCCAGAGTACAATGTTCCTACTGAGTTTAAAGGTATCGATAAGGACTTGCCCATAGTGTCTTTTTCATCAAAGAAGCTTATGGATATGGGGTTTCAGTTCAAATAC---------AGCTTGGAGGATATGTATAAAGGGGCCATTGAGACTTGCCGACAGAAGCAGTTGCTTCCCTTTTCTACCCGA---------------------------------------------------------------------AGCACTGCAGACAAAGGACATGACAAAGAAACCATTCCCATTTCTGCTGAAAACTATGCAAGTGGCAAGGAGAATGGGCCAGTTGTAAATGGTACAGGAAAGTTAACTAATGGTGAAATCTAG---------------------------------
>Cycar_XM_025113289.1.p1
------------------------------------------------------------------------------------------------------------------------ATGACACAGGATTCTCCGACCACCGTGTGCGTCACCGGAGCCGCTGGATTCATTGGCTCGTGGCTCGTTATGAGACTCCTCGAACGCGGCTACGTTGTCCGTGCTACTGTTCGTGACCCTGAGAACATGAAGAAAGTGAAGCATTTAATACAACTACCCAAA---GCAGAAACAAACTTGACATTATGGAAGGCAGATTTGACACAGGAAGGAAGTTTTGATGAAGCTGTTGAAGGTTGTCATGGGGTCTTTCATGTG---GCCACTCCTATGGACTTTGAATCCAAGGACCCT------------GAGAATGAAATCATTAAGCCAACAATAGAAGGGGTATTAAGCATCATAAGATCGTGTGCTAAAGCCAAAACAGTCAAGAGACTGGTGTTCACCTCCTCTGCCGGGACTGTTAACGTACAA---GAACATCAACTTCCT---------GTCTACAACGAGTCGAATTGGAGCGATTTGGACTTCATCTACTCAAAGAAAATGACTGCTTGGATGTATTTTGTGTCGAAAACATTGGCAGAAAAAGCAGCTTGGGAAGCAACAAAAGAAAACAACATCGATTTCATCAGCATCATACCAACGCTAGTCGTTGGT---CCATTCATCACTCCTTCATTCCCACCAAGCCTCATTACCGCACTTTCGTTGATC------------AAC------------------------------------------------------------------------------------------------GGTGCAGAATCACATTATTCAATTATAAAGCAAGGTCAATATGTACATTTGGATGATCTTTGTGAATGTCATATATACTTATATGAGAACCCTAAAGCCAGAGGGAGATACATTTGTTCTTCCCATGATGCCACCATTCATCAATTGGCAAGAGTGATCAAAGAAAAGTGGCCAGAGTACCATGTTCCAGATCAGTTTCCAGGGATTGATAAGGAGCCACCGATAGTTTCGTTTTCATCGAAGAAGTTAAAAGAGATGGGTTTCGAGTTTAAGTAT---------GATCTGGAGGAGATGTTTAAGGGAGCCATTGATAGCTGCAGAGATAAAGGATTGCTTCCATATTCCACAATC------------------------------------------------------------------------------AAGGACCATAAGACAGATGACCATATTCATGTTTGA---------------------------------------------------------------------------------------------------------------
>Dacar_XM_017389661.1.p1
------------------------------------------------------------------------------------------------------------------------ATGGGCATGGAGGGGACGAGGATGGTGTGTGTGACCGGAGCATCAGGGTACATTGGTTCCTCCCTTGTCATGAGGCTTTTGCAAAGAGGTTACCATGTTAGAGCCACTGTCCGGGATCCTGGAAATGAGAAGAAGGTGAAGCATCTACTAGAGCTGGAGAAT---GCAAGTACAAATTTGAGCTTATGGAAGGCGGATCTGAAGGAGGAAGGCAGTTATGATGATGCAATTCAAGGTTGTGAAGGTGTCTTCCATGTC---GCCACCCCTATGGAACTCGTACTTCTCAAAGACAATGTCGGG---ATGGATGAGATAAAATCAACAACAGTGAATGGGATGCTGAGCATAATGAGATCCTGTTCCAAGGCCAAAACTGTCAAGAGGTTCATCTACACCGCATCTGTATACACCGTCGCTATGCAG---CCTCAACCTCAACCCTCACTCGACGAGTACACTGAAGATCATTGGTCCGACATTGACCTCTGCTTTAATCAGAGGATGTTTGGATGGATGTATGCGATAGCAAAAACCAGTGCTGAGAAAGCTGGGTGGAAATACGCTGAAGAACACGGGATTGACATGGTCACTGTTCATCCTTCCCTTGTCGTTGGC---AGTTTTATTAATCCCTGCACAAGTTTCAGTATCGACACTGCAGTTTCCTTATAT---GCTAAAGACGAA------------------------------------------------------------------------------------------------ACTACCATAGCTTGGCTCAAGGGCTTGCATGGAATCACAGCTGTGCACGTGGACGATGTATGCAATGCTCACATTTATCTCTATGAGCATCCTGAGGCTAAGGGAAGATACATTTGCTCCTCTCACAGTTTTAACATCTTTGACATTGCAGTGTCACTGAGCCTCAAGTACCCTGGCAAAACTATACCAACCGAATTCGGGGTCCTGGACAAGACTTTTGCCCTC---CCTTGTTCATCGAAGAAGCTGATGGAGCTGGGGTTCAAGTTCGCACACCAAAACAAAGATGCTGGTGAGCTGTGCGCTGAAACTATTCAGTCATGCATTGAAAAGGATTTGGTATGA---------------------------------------------------------------------------------------------------------------------------------------------------------------------------------------------------------------------------------------------
>Dacar_XM_017394438.1.p1
------------------------------------------------------------------------------------------------------------------------------ATGGGCGGAGAAAGGACAGTGTGCGTGACAGGTGCATCAGGGTACATAGGTTCCTTTCTTGTCAAGAGACTTCTGGAAAGAAGATATCATGTTCGAGCTACTGTTCGTGATCCTGGCAACCAAAAGAAAGTGAAGCATCTCCTGGAGCTTGCTAAC---GCAAGTACACATTTGAGCTTGTGGAAAGCCGAGTTGGCTGAGGAAGGTGGCTATGATGATGCGATTCAGGGTTGCCAAGGTGTCTTTCATGTT---GCCGCCCCTGTGGAACTTATTAACCACCGCCAAGATGGG------GAAGAAGAGATAGATTCAACAACATTGAATGGAATACTGAGCATTATGAGATCATGCTCCAAGGCCAAAACTGTGAAGAGGTTCGTTTACACCTCAACTACAGGAACGATTACCGTGCAG------CCTCAACCCCCA---TTTAATGAATTCACCGAGGATCTTTGGTCTGATATTGACTTATGCTACCAGCACAAGATGTACGGCTGGATGTATGTGGTAGCGAAAACTATTGCAGAGAAAGCTGCATGGAAATACGCTGAAGAGAATGGAATTGATATGGTCACTGTCCATCCTTCCTTTGTACTTGGTCGCCCTTTCATAACTCCTTATACTAACATAAGTATTGACGCTGCAATTTCCTTATAT---ACTAAAGATGAA------------------------------------------------------------------------------------------------GCAGGCATTGCTTCGCTGAAGATGATGAATGGATTTTCTGCGGTCCATGTGGATGACGTCTGCAATGCTCATATTTACCTCTTCGAGAATCCTCTAGCCAAGGGAAGATACATATGCTCCTCTCATACTGTTAACCTATTTAAAATTGCGGATTCACTAAGCCTCAAGTACCCAGACAGGAATATACCAACTCAATTTGAGGGATTGAACGAGGCACAAACAATGATACCCTGCTCGTCAAAGAAGCTGATGGATCTTGGTTTTGAGTTTGCACACAAAAACAAAGAGACTAGAGACTTGTGCGCTGAAACCATCGAATCATGCAGAGAAAAGGGCTTGCTGGGATGA------------------------------------------------------------------------------------------------------------------------------------------------------------------------------------------------------------------------------------------
>Dacar_XM_017395352.1.p1_split1
------------------------------------------------------------------------------------------------------------------------------ATGACTGAGAAGAGGATAGTCTGTGTGACAGGAGCATCGGGGTACATTGGCTCCTGGCTTGTCAAGAGGCTTCTTGAAAGAGGATATCATGTTCGAGCCGCGGTCCGTGATCCTGGAAATGAGAGGAAGGTGAAGAATCTGTTGGAGCTGCCGAAT---GCAAGTGCGCATTTGAGCTTGTGGAAGGCTGATTTAACTGAAGAAAGTAGTTATGATGATGCGGTTCAAGGTTGCCATGGTGTTTTTCATGTC---GCCACCCCTATGGAACTTCTCTACCATGACGAACCTGCTGAG---AACGAAGATATAGAATCAACAACAGTGAATGGGATACTGAGCATAATGAGATCATGTACCAAGGCCAAGACTGTGAAGAGGTTCATCTACACCTCATCCACAGGTACGGTTATAATGCAG------CGTCAACCACCA---CTTCATGAATACACTGAGGAACTTTGGTCCGATTTGGACTTCTGCAATGAAACTAAGATGTTTGCATGGACATATGTGGTAGCGAAAACTACAGCAGAGAAAGCGGCATGGAAATATGCTGAAGAGAATGGGATCAATATGGTCACTATTCATCCTTCCCTCGTACTTGGC---CAATCTGTTACTCTTCAAAGAAGCTTTAGTACTGATGCTGCAACTGCATTGTAT---ACTCAAGATGAA------------------------------------------------------------------------------------------------GCTAACATTGCTCTGCTAAAGAAACTTCATAATTCATCTGCTGTGCATGTTGATGATGTGTGCAATGCGCACATTTACCTCTTTGAGCATCCTCTAGCCAAGGGAAGATACATTTGCTCCACTCATATTTTTGACATATTTGAAATTGGACGTTCACTTAGCCACAAGTACCCAGACAAGAATATACCAACCGAATTTGAGGGCTTAGAAGAGTCGCCAAAAATAATCCCATGTTCGTCGAAGAAGCTAATTGGACTTGGTTTTGAGTTTGCTCACAAAAATAAAGATGTGGGCGACTTGTGCGCTGAAACTATCGAATGGTGCAGAGTAAAGGGTTTGCTCTGC---------------------------------------------------------------------------------------------------------------------------------------------------------------------------------------------------------------------------------------------
>Dacar_XM_017395352.1.p1_split2
------------------------------------------------------------------------------------------------------------------------------ATGACGGACAAGAGAATAGTCTGTGTGACAGGAGCATCGGGGTACATTGGCTCCTGGCTTGTAAAGAGGCTTCTTGAAAGAGGATATCATGTTCGAGCTACGGTCCGTGATCCTGGAAACGAGAGGAAGGTGAAGAATCTGTTGGAGCTGCCGAAT---GCAAGTACGCATTTGAGCTTGTGGAAGGCTGATTTAACTGAGGAAAGTAGCTATGATGATGCAGTTCAAGGTTGCCAAGGTGTTTTCCATGTC---GCCACCCCTATGGAACTTCTTTACCATGACGAACCTGCTGAG---AACGAAGAAATAGAATCAACAACAGTGAATGGGATACTGAGCATAATGAGATCGTGCTCTAAGGCTAAAACTGTGAAGAGGTTCGTCTACACCTCATCCACAGGAAACATTATGATGCAA------CGTCAACCACCT---GTTGACGAGTACACTGAGGAACATTGGTCTGATTTGGACTTATGCTATGAACTTAAGATGTTTGCATGGAAGTATGTGGTAGCGAAAACGACTGCAGAGAGAGCTGCGTGGAAATATGCTGAAGAAAATGGGATTGATATGGTCACCGTTCATCCTTCCCTTGTACTTGGC---CAATCTGTTACTCCTCAAACAAGCTTTAGTACTGAAGCTGCAACTGTCTTGTAT---ACTAAAGATGAA------------------------------------------------------------------------------------------------GCTAACATTGCTCTGCCAAAGAAACTTCATAATTTATCTGCGGTGCATGTTGATGATGTGTGCAATGCGCACATTTTTCTCTTTGAGCATCCTCTAGCCAAGGGAAGATACATTTGCTCCACTCATATTTTTAACATATTTGAAGTCGGACATTCACTTAGAGAGAAGTACCCAGACAAGAATATACCAACCGAATTTGAGGGCTTGGACAAGTCGCCAAAAATAATCCCATGTTCGTCGAAGAAGCTAATTGGACTTGGTTTTGAGTTTGCTCACAAAAATAAAGATGTGGGCGACTTGTGTGCTGAAACTATCGAATGGTGCAGAGTAAAGGGTTTGCTCTGA---------------------------------------------------------------------------------------------------------------------------------------------------------------------------------------------------------------------------------------------
>Dacar_XM_017396019.1.p1
------------------------------------------------------------------------------------------------------------------------TTAAGCATGGAGGAAAACAAGACAGTGTGTGTAACAGGAGCATCAGGATACATAGGATCCTGGCTTGTCAAGACACTTCTGGAAAGAGGATATCATGTCCGAGCTACTGTCCGTGATCCTGGAAACGAGAGGAAGGTGAAGAATCTGTTGGAGCTGCCGAAT---GCAAGTACGCATTTGAGCTTGTGGAAAGCTGATTTAGCTGAGGAAAGTGGTTATGATGATGCGGTTCAAGGTTGTCAAGGTGTTTTCCATGTC---GCCACCCCTATGGAACTTCTTTACCAGGACGAACCTGCTGAG---AACGAAGAAATAGAATCAACAACATTGAATGGGATACTGAGCATAATGAGGTCGTGCTCTAAGGCTAAAACTGTGAAGAGGTTCATCTACACCTCAACCACAGCAACCATTTTGATGCAA------CGTCAACCACCA---GTTGACGAGTACACTGAGGAGCATTGGTCTGATTTGGACTTATGCTATGAACTTAAGATGTACGGATGGATGTATGTGGTGGCGAAAACTACTGCTGAGAGAGCTGCATGGAAATATGCCGAAGAGAATGGGATCGATATGGTCACCGTTCATCCTTCCATTGTACTTGGC---CATTTCATTACTCCTCACACAAGCTTTAGTACTGAAGCTGCAACTGCCTTGTATACCACAGAAAATGAA------------------------------------------------------------------------------------------------GCTAACATGGCTTTGCTAAAGAAGCTACACGGATCTCCTGCTGTGCATTTGGATGATGTATGCAATGCACACATATACCTGTTTGAGCATCCTCTGGCCAAGGGAAGATACATTTGCTCCTCTCATACTTATAATGTCTTTGAAATTGGACATTCACTTAGCCTCAAGTACCCAGACAGGAATATAATGACCGAATTTGAGGGCTTAGACAAGTCACAAAGAATCAACCCTGTTTCGTCCAAGAAGCTGATGAGCCTTGGTTTTGAGTTTGCACACAAAAACAAAGGTGTGGGCGACTTGTGCGCTGAAACTATCGAATCGTGCAGGGAAAAGGGTTTGCTTTGA---------------------------------------------------------------------------------------------------------------------------------------------------------------------------------------------------------------------------------------------
>Dacar_XM_017396664.1.p1
------------------------------------------------------------------------------------------------------------------------------ATGGAGGAAAAGAGGACAGTGTGTGTAACAGGAGCATCAGGGTACATAGGATCCTGGCTTGTCAAGAGACTTCTGGAAAGAGGTTATCATGTTCGAGCCACTGTCCGTGATCCTGGAGATGAAAAGAAAGTGAAGACTCTGTTGGAGCTTCCGAAA---GCAAGCACACATCTGAGCTTGTGGAAAGCAGATTTAGCTGAAGAAAATAGCTATGATGAAGCAATTCAAGGTTGCGAAGGTGTCTTTCATGTG---GCTACCCCCATGGAACTTGTGCACCAAGGCCAAGATGGG------GAAGAAGAGATAGAATCAACAACATTGAATGGAATACTAAGCATTATGAGATCATGCTCCAAGCCCAAAACTGTGAAGAGGTTCGTTTACACCTCAACTACAGGAACCATTACTGTGCAG------CCTCAACCCCCA---CTCCACGAGTACACCGAGGATCTTTGGACCGATGTTGACTTATGCTATGAACTTAAGATGTATGGATGGATGTACCTGGTAGCAAAAACTACTGCAGAGAAAGCTGCATGGAAATATGCTGAAGAGAATGGGATTAATATGGTCACCGTTCATCCTTCCATTGTACTCGGC---CATTTTATTACTCCTCATACAAGCTTTAGTACTGATGTCGCCACTGCCTTCTAT------------ACT------------------------------------------------------------------------------------------------ACTAACATGGCTTTGCTAAAGAAGATACACCGATCTCCTGCGGTGCATTTGGATGATGTATGCAATGCACACATATACCTGTTTGAGCATCCTCTGGCCAAGGGAAGATACATTTGCCCCTCTCATACTGTTAACTTATTTGAAATTGCGCATTCACTTGGCCTCAAGTACCCAGACAGGAATATAGTAACCGAATTTGAGGGCTTGGACAGGTCACCGAAGATAATCCCTTGTTCGTCAAAGAAGCTGATGGCCCTTGGTTTTGAGTTTGCACACAAAAACAAGGACGTGGGCGACTTTTGCGCTGAAATCATCGCGCAAAGAAATGGGTTTGCTCTGATGATA------------------------------------------------------------------------------------------------------------GAAAAGTTGAATTTTCAAATATTTGAACTTTTTAATGGCTTGAAAATTTAG------------------------------------------------------------------------------
>Dacar_XM_017396665.1.p1
------------------------------------------------------------------------------------------------------------------------------ATGGAGGAAAAGAGGACAGTGTGTGTAACAGGAGCATCAGGGTACATAGGATCCTGGCTTGTCAAGACACTTCTGGAAAGAGGGTATCATGTTCGAGCTACTGTCCGTGATCCTGGAAATGAAAAGAAAGTAAAGACTCTGTTGGAGCTTCCGAAA---GCAAGCACACATCTGAGCTTGTGGAAAGCAGATTTAGCTGAAGAAAATAGCTATGATGAAGCAATTCAAGGTTGCAAAGGTGTCTTTCATGTG---GCTACCCCCATGGAACTTGTGCACCAAGGCCAAGATGGG------GAAGAAGAGATGGAATCAACAACATTGAATGGAATACTGAGCATTATGAGATCATGCTCCAAGGCCAATACTGTGAAGAGGTTCGTTTACACCTCAAGTACAGGAACGATTACTGTGCAG------GCTCAACCCCCA---CTCCACGAGTACACCGAGGATCTTTGGACTGATGTTGACTTATGCTATGAACTTAAGATGTATGGATGGATGTACCTGGTAGCGAAAACTACTGCAGAGAAAGCCGCATGGAAATATGCAGAAGAGAATGGGATTAATATGGTCACCATTCATCCTTCCATTGTACTCGGC---CATTTTATTACCCCTCATACAAGCTTTAGTACTGACGTCGCCACTGCCTTCTAT---ACTAAAAATGAA------------------------------------------------------------------------------------------------GCTAACATGGCGTTGCTAAAGAAGCTCAACGGATCTAATGCCGTGCATTTGGATGATGTATGCAATGCTCACATATTCCTCTTTGAGCATCCTCTGGCCAAGGGAAGATACATTTGCTCCTCTCATACTGTTAACTTATTTGAAATTGCGCATTCACTTAGCCTCAAGTACCCAGACAGGAATATACTAACCGAATTTGAGGACTTGGACAGGTCACCAAAAATAATCCCTTGTTCGTCAAAGAAGCTGATGGCCCTGGGTTTTGAGTTTGCACACAAAAACAAGGGCGTGTGCGACTTTTGCGCAGAAACCATTGAAGCGTGCAAAGAAATGGGTATGCTCTGA---------------------------------------------------------------------------------------------------------------------------------------------------------------------------------------------------------------------------------------------
>Dacar_XM_017398898.1.p1
------------------------------------------------------------------------------------------------------------------------------ATGGGGGGAGAAAGGACAGTGAGCGTGACAGGTGCATCAGGGTACATAGGTTCCTTTCTTGTCAAGAGACTTCTGCAAAGAGGATATCATGTTCGAGCTACTGTTCGTGATCCTGGCAACCAAAAGAAAGTGAAGCATCTCTTGGAGCTTGCTAAT---GCCAGTACACATTTGAGCTTGTGGAAAGCCGAGTTGGCTGAGGAAGGTGGCTATGATGATGCAATTCAGGGTTGCCAAGGTGTCTTTCATGTT---GCCGCCCCTGTGGAACTAATTAACCAAAGCCAAGATGGGGGACAGGAAGAAGAGATAGAATCAACAACATTGAATGGAATACTGAGCATTATGAGATCATGCTCCAAGGCCAAAACTGTAAAGAGGTTAGTTTACACCTCAACTACAGGAACCATTACCGTGCAG------CCGCAACCCCCTGCCGTTTCCGAATTCACCGAGGATCTTTGGTCTGATATTGACTTATGCTACCAGCACAAGATGTACGGCTGGATGTATGTGGTAGCGAAAACTATTGCAGAGAAAGCTGCATGGAAATATGCCGAAGAGAATGGAATTGATATGGTCACTGTCCATCCTTCCCTTGTACTCGGC---CCTTTCATAACTCCTTATACTAACATAAGTATTGACGCTGCAATTTCCTTATAT---ACTAAAGATGAA------------------------------------------------------------------------------------------------GCAGGCATTGCTTCGCTGAAGAAGCTGAATGGATTTTCTGCCGTGCATGTGGATGACGTCTGCAATGCTCATATATACCTCTTCGAGAATCCTCTAGCCAAGGGAAGATACATATGCTCCTCTCATGGTGTTAACATATTTGAAATTGCCCATTCACTTAGCCTCAAGTACCCAGACAGGAATATACCAACTCAATTTGAGGGATTGGACGAGGCACAAAAAATCATACCCTGTTCGTCAAAGAAGCTGATGGACCTTGGTTTTGAGTTTGCACACAAAAAGAAAGATACTAGCGACTTGTGCGTTGAAACCATCGAATCATACAGAGAAAGGGCT---------------------------------------------------------------------------------------------------------------------------------------------------------------AGCTGTGATCCTAAATCTATGATGGTTTCAGCTTTATCCTCATCACAAGCATAA---------------------------------
>Dacar_XM_017399501.1.p1
---------------------------------------------------------------------------------------------------------------------------ATGGTTAAAGAACTGCATACAGTTTGTGTGACAGGAGCTTCAGGGTTCATCGGCTCATGGCTTGTCATGAGGCTTCTTCAACGTGGCTACACTGTCCGAGCCACTGTACGCGATCCTGGGAACCCGAAGAAAGTGAAGCATCTGCTTCAATTGCCGAAA---GCAGACACCAACTTGATCCTCTGCAGGGCAGATCTGAATGAAGAAGGAAGCTTTGATGAAGCCGTAAAAGGCTGCCATGCAGTGTTTCATATG---GCCACCCCCATGGACATCGAGTCCCAGGACCCC------------GAGAACGAAGTTATCAAGCCTACCGTACAGGGAGTCCTCGACATCATTAAGGCCTGTGCTAAAGCAAAGACAGTCAAGAAACTGATTTACACTTCGTCTGCTGGAACTGTGAATGTTCGT---GAGCATCAGCTTCCA---------GTGTACGATGAATCCAACTGGAGTGACATGGATTTTATCTACTCCACAAAGATGACTGCCTGGATGTATTTCGTGTCAAAATCATTAGCAGAGAAGGCAGCATGGCAAGCTGCTGAAGAGAACAACATACAGTTCATCAGTATAATACCAACCCTAGTAGTTGGT---CCATTTATATCCCCAACATTTCCGCCTAGCCTAATTACAGCACTATCTCCGCTT------------ACT------------------------------------------------------------------------------------------------GGGAATGAAGCCCATTACTCCATTATAAAGCAATGTCAGTACGTGCACCTGGATGATCTTTGCGAGTCTCAGATATTCTTGTATGAGCATCCTACCGCGCAGGGAAGATACATTTGCTCTTCTCATGACGCTACCATTCACGACGTGGTGAAATTGATAAGAGAGAAATGGCCAGAGTACAATGTTCCTACTGAGTTTAAGGGAATTGAGAAGGATTTGCCTGTCATTTCTTTTTCATCAAAGAAGTTGACAGATATGGGTTTCACATTTAAGTAC---------AACTTGGAGGATATGTTCAAAGGAGCAATTGAAACATGCAGAGAGAAGGGATTGCTACCTAATTCAACTACT------------------------------------------------------------------------TTGCAAGAGAATGATCAAGAAAAGAAATATCTTTTTCCTGCTACGGATGATCATCACAATGGACATGAAAAAGATCTGTTTCACCATTCCATCGACAAGGATGCTGTTGGCAAGGAGAAGAGAGGTGAAACTGAAAGCCTTGTGGCAGCCTGA
>Heann_XM_022145746.1.p1
------------------------------------------------------------------------------------------------------------------------ATGAAAGAGGATTCTCCGGCCACCGTGTGCGTCACCGGAGCCTCTGGGTTCATTGGCTCGTGGTTAGTCATGAGACTTCTTGAACGTGGTTACATTGTTCGCGCTACCGTTCGTGACCCCGGTGACATGAAAAAGGTGAAACATTTGAAAGAACTACCAGGA---GCAGAAACAAACTTGACATTATATAAGGCAGATATGACACAAGAAGGAAGCTTTGATGAAGCCATTGAAGGTTGCCATGGGGTCTTTCATGTA---GCCACCCCTATGGACTTTGAATCCAAGGACCCT------------GAGAATGAAATAATAAAGCCAACTGTACAAGGAGTATTAAGTATTGTAAGATCATGTGCCAAAGCCAAGACAGTCAAGAAACTGGTATTCACCTCCTCTGCCGGAACTGTAAACGTACAA---GAAAAACAACTTCCG---------GTATATGATGAGTCGCATTGGAGCGATTTGGACTTCATCAATTCCGAAAAGATGACTGCTTGGATGTATTTCGTGTCAAAAACACTAGCAGAAAGAGCAGCATGGAAAGCAGCAATAGAAAACAACATTGATTTCATTAGTATCATACCAACATTAGTAGTCGGC---CCGTTCATCACTCCCACATTCCCACCAAGCCTAATTACCGCACTTTCTTTGATC------------AAC------------------------------------------------------------------------------------------------GGAATGGAATCACATTATTCCATTATAAAGCAAGGTCAGTTTGTGCATTTGGATGATCTTTGTGAGTGCCACATATTCCTCTATGAAAACCCTGAAGCCAAAGGAAGATACATATGCTCTTCACATGATGCCACCATTCATCAATTGGCAAGAATGATCAAAGAGAAATGGCCAGAGTATCATGTTCCAACTCAGTTTGTGGGGATCGACGAGGACATACCGGTAGTTTCTTTTTCGTCGAAGAAGTTGACTGACATGGGGTTCGAGTTTAAGTAC---------AATTTGGAGGAAATGTTCAAAGGAGCTATTGATTGTTGCAGAGAGAAAGGATTGCTTCCATATTCCACAAAT------------------------------------------------------------------------------------GAGGTCAAGAAGAGATTGATCACATCTCCTATCAATGATCATGTTCAAGGTCAGGAGTGCAAAGTTGCAAACTGA------------------------------------------------------------------
>Ipnil_XM_019327016.1.p1
------------------------------------------------------------------------------------------------------ATGGTGGGCGGTAATCATACTCCTGCTTCTCCGGCACCGACCGTTTGCGTCACCGGAGCTGCTGGATTTGTCGGCTCTTGGCTCGTCATGAAGCTCCTCCAACGAGGCTACATTGTCCACGCCACTGTTCGAGATCCTGGGAACGCACAAAAGGTGAAACACCTGCTAGAACTGCCGAAA---GCCGAGGGGAAGTTGAAAGTGTGGAAGGGGGTGTTGGAGGAAGAAGGAAGTTTTGATGAAGCCATTGCAGGGTGTGAAGGGGTGTTTCATGTC---GCCGCTGCTGTGAATTTCGCCTCCAAGGACCCT------------GAGAATGAAGTAATAAAACCAGCAGTTAAGGGGATCCTGAGCATCATAAACTCTTGTGCGAAAGCCAAAACCGTGAAGAAGCTGGTTTTCACTTCCTCTACTGCAGCTGTCCACATTAAG---GAAACCCAACAACTG---------GAGTACGATGAGAGCAGCTGGAGCGACCTGGATTTCATATACGCCAATAAAATGGGAGGATGGATGTATTTTGCATCCAAGACACTGGCGGAGAAGGAAGCATGGAAAGCAGCCAAAGAAAAGCAGATTGAGTTCATCAGCATCATACCACCACTAGTCATTGGC---CCATTCCTCATACCAACATTCCCACTCAGCCTTGTCACTGCACTCTCACCAATA---ATGGACCCAGTA------------------------------------------------------------------------------------------------GGGAACGGACTTCACCACAACATCATAAAGCAAGGCAAATTTGTGCATCTGGATGATCTGTGCGAGGCTCAGATATTCTTGTACCAGCATCCCAAAGCAGGAGGAAGATTCATCTGTTCTTCCCACCATGCCACCATTCACGATGTGGCAAAGATGATCAGACACAACTGGCCTGAATACTACGTCCCTTCTGAGTTTAAGGGCATTGAGAAGGAGTTGCCAATAGTGTCATTTTCATCCAAGAAGTTGCAAGAGATGGGGTTTCAATTCAAGTAC---------ACACTTGAGGACATGTACAAAGGAGCAATAGAGACGTTGAGGAAGAAAGGTTTACTTCCCTATTCTACTAAA---------------------------------------------------------------------GAACCTGCTGACATTGAACAAGAACAACATAGT------------------------------GGGAAAGAACCAAAGAGTTGA------------------------------------------------------------------------
>Ipnil_XM_019327030.1.p1
------------------------------------------------------------------------------------------------------------ATGGTGGACGGTAATCATCCTCTTCTGCCGCCAAAAGTGTGCGTCACCGGAGCTGCTGGCTTTATCGGCTCCTGGTTGGTCAAGACACTCCTCCAACGAGGCTACCATATTCACGCCACCGTTCGAGATCCTGGGAACACAAAAAAAGTGAAACATCTGCTTGAACTACCGAAA---GCCGACACGAATTTGACAATATGGAAGGGGGTGATGGAGGAAGAAGGAAGCTTTGATGAAGCCATTGCAGGGTGTGAAGGAGTGTTTCATGTG---GCCACCCCTATGGATTTCGATTCCAAGGACCCT------------GAGAATGAAGTGATAAAACCAGCCATCAATGGAGTGCTCAACATTATAAACTCTTGCGTCAAAGCCAAAACCGTGAAGAGGCTGGTTTTCACTTCCTCTGCCGGGACTCTCAACGTTCAA---CCACAACAAAAGCCT---------GTCTACGACGAGACCTGCTGGAGTGATCTGGATTTCATATATGCCAAGAAAATGACTGGATGGATGTATTTTGCATCCAAAATACTGGCAGAGAAGGAAGCATGGAAAGTAACAAAAGAGAAGAAAATTGATTTCATAAGCATCATACCACCACTAGTGGTTGGC---CCATTCATTACCCCAACATTCCCACCCAGTCTCATCACTGCACTCTCACTAATT------------ACT------------------------------------------------------------------------------------------------GGGAACCAAGCTCACTACTCCATCATTAAGCAAGGGCAGTATGTTCATCTGGATGATCTCTGTGAAGCTCACATATTCTTGTATGAGCATCCCAAAGCAGAAGGAAGATTCATCTGCTCTTCTCATCATACAACCATCCATGGTTTAGCGGACATGATCACACAGAATTGGCCTGAATACTACATCCCTTCCGAGTTTAAGGGTATTGAAAAGGACTTGCCAGTGGTTTATTTTTCATCCAAGAAGTTGCAAGATATGGGGTTCCAGTTCAAGTAC---------TCTCTAGAGGACATGTACAGAGGAGCTATAGAGACCTTGAGGAAGAAGGGGTTACTTCCCTATTCTACTAAAGAA------------GCTGCTGCAATTGAAGAAGAGCAAGAGACAGTGGCCTTAAAAGTGGAAAAGCCTACTGCCATTGAACAAAAGCAAGAGGCCAAAACAGTGCCCTTAAAACCTAGTGCCATTGAACAAAAGCAAGAGACTGCAGTGCCCTTAAAATTGGAAGAAGAACCCACTGCCATTGAACAAAAGCAAGAGGTAGTGCCCTTAAAAGCTTGA------
>Ipnil_XM_019327031.1.p1
---------------------------------------------------------------------------------------------------ATGTCGGGCGGCGGCCGTCATGCCCCTACTCTTCCGGCACCCAAAGTTTGCGTCACCGGAGCTGCTGGATACGTCGGCTCTTGGCTCGTCATGAAGCTCCTCCAACGAGGTTACGTCGTCCATGCAACCGTTAGAGACCCCGGGAACACGAAAAAGGTGAAACACTTACTAGAACTGCCGAAAGCGGCGGAGGGGAAGTTGAGGCTGTGGAAGGGGGTGTTGGAGGAAGAAGGAAGCTTTGACGACGCCATTGCAGGGTGTGAAGGTGTGTTTCATGTGGCGGCCACCCCTGTGGATTTCGTGTCCGACGACCCT------------GAGAATGAGATAATCAGGCCGGCAGTTAAGGGGATCCTGAGCATCATAAACTCCTGTGCAAAAGCAAAAACTGTGAAGAGGCTGGTTTTCACTTCCTCTGCTGTAACTCTCATCGTCCAA---GAAAACCCAAAACCT---------GTCTACGACGAAAGCAGCTGGAGTGACTTGGATCTCATATATGCCAAGAAAATGCCTGGATGGATGTATTTTGCATCCAAGACACAGGCAGAGAAGGAAGCATGGAAAGCAGCTAAAGAAAAGCAAATTGATTTCATCAGTATCATACCACCACTAGTCATTGGC---GCATCCATCGTGCCAACAGTCCCACTCAGCTTCACTATTGCACTCTCACCAGTA------------ACG------------------------------------------------------------------------------------------------GGGAACGAAGCTCACTACTTTGTGATTAAGCAAGGACAATATGTGCATCTGGATGATCTCTGCGAAGCTCAAATATTCTTATTTGAGCATCCCAAAGCAGAGGGAAGATTCATCTGCTCTTCTCATGATGCTACCATTCACGATTTAGCAAAGATGATCAGACAGAATTGGCCAGAATACTATGTCCCCTCTGAGTTTAAGGGTATTGAAAAGGACCTGCCGGTTGTGTCTTTGTCGTCCAAGAAGTTACTAGACATGGGATTTCAGTTCAAGTAC---------ACACTGGAGGACATGTACAGAGAAGTTATAGAGACCTTGCGGAACAAGTGTGTGCTTCCATATTCTATTAAA------------------------------------------------------------------------------------------------------CCTCCTCCCAAAGAACAAGAATGGGAGAATGGCAAAACCTTAGAAGCTTGA------------------------------------------------------------------------
>Lasat_XM_023893302.1.p1
------------------------------------------------------------------------------------------------------------------------ATGAAAGAGGATTCTCCGACCACCGTGTGTGTCACTGGAGCTGCCGGATTCATTGGTTCATGGCTCGTTATGAGACTTCTTGAACGTGGGTATAATGTTCATGCCACTGTTCGTGACCCTGATGACATAAAGAAAGTGAAACATTTATTGGAACTACCAAAA---GCAGCAACAAACTTGACGTTATGGAAGGCAGATTTGACACAAGAAGGAAGCTTTGATGAAGCCATTGAAGGTTGTCATGGAGTCTTTCATGTG---GCTACGCCTATGGACTTTCAGTCCAAGGATCCT------------GAGAATGAGATCATAAAGCCAACAATAGAAGGTGTATTAAGCATCGTAAGATCATGTGTGAAAGTCAAAACAGTCAAGAAATTGGTGTTTACATCCTCTGCGGGGACAGTGAACGTGCACGGAAATGATCAACTTCCG---------GTCTATGACGAGTCTCATTGGAGCGATTTGGACTTCATCTACTCCAAGAAAATGACTGCATGGATGTATTTCGTATCAAAAACATTGGCAGAAAAAGCAGCATTTGAAGCAACAAAGGAAAACAATATCGATTTCATTAGTATCATACCAACGTTAGTCGTTGGT---CCATTCATCACTCCCTCATTCCCTCCAAGCCTTATTACCGCACTTTCTTTAATC------------AAT------------------------------------------------------------------------------------------------GGTGAGAAATCACACTATTCGATCATAAAACAAGGTCAATATGTGCATTTGGATGATCTTTGTGAGTCCCATATATATCTATATGAGAACCCAAAAGCCGAAGGGAGATACATTTGTTCTTCCCATGAAGCCACCATTCATCAATTGGCAAGAATGATCAATGAGAAATGGCCTGAATACCAAGTTCCAACAAAGTTTCCAGGGATTGATGCTGAGCTACCCGTAGTTTCTTTTTCATCAAAGAAATTAACTGATATGGGGTTCAAGTTTAAGTAT---------GATTTGGAGGAGATGTTCAAAGGAGCAATTGATAGTTGCAGAGAGAAAGGAATGCTTCCATATTCCACAATC---------------------------------------------------------------------------------------------AAGAAGAAATTGATCACATGTAATGAAGACCTTGTTCATGGAGTTCTTCGTTCTATCAAAGACTAA------------------------------------------------------------------
>Migut_XM_012989820.1.p1
---------------------------------------------------------------------------------------------------ATGTGTGAAGAAACAACCACCGTGGCACCACCTCCAGCAACCACAGTATGTGTCACCGGAGCGGCAGGCTTCATCGGCTCGTGGATTGTCATGAGGCTCCTCGAACGTGGCTATGTTGTTCGTGCAACTGTTCGAGATCCCGAAAACAAGAGCAAAGTGAAACACTTGGTAGAATTGCCAAAA---GCAGACACAAATCTGACACTGTGGAAGGCTGATATGAACATAAAAGGAAGCTACGATGAAGCAGTCCAAGGTTGTCAATGTGTGTTTCACATG---GCCACCCCTATGGATTTCGAATCCGAAGATCCA------------GAGAATGAAGTGATAAAGCCAACAATAGAGGGAATGATGAGCATCATAGAATCATGTGCCAGAGCAAAAACAGTGAAGAAATTGATATTCACAAACTCAGCCGGAACTTTAAACGTCGAA---CCACACCAGAAACCT---------GTGTACGACGAGACCAATTGGAGTGACCTGGATTTCATCCTCTCCACTAAAATGACTGGATGGATGTACTTTGTGTCCAAGATTCTGGCCGAGAAAGAAGCAATGGAAGCAGCTAAAGAGAGTAACATTAACTTCATCAGCATTATACCACCCGTAGTTGTCGGT---CCATTCATCATGCCTACTATGCCACCTAGCCTAATCACTGCACTTTCCCCTATT------------ACC------------------------------------------------------------------------------------------------GGGAATGAACCTCATTACTCTATTATAAAGCAAGGGCAGTTTGTGCATGTGGATGACCTATGCGAGGCTCATATATTCTTGTTCGAGAATCCCAATGCACATGGAAGATACGTTTGCTCATCTCATGATGCCACTATTTACGATATAGCCAATATGATCAGAGACAACTGGCCTGAATATCATATCCCAACTGAATTCGAAGGGATTGACAAGAACATACCAGTGGTGCGTTTCTTGTCGAAGAAGTTGACAGGAATGGGGTTTTCGTTCAAGTAC---------ACGTTGGAGGACATGTTTAGAGAAGCCATCGAGACTTGCAGAGAGAAGGGATTGCTTCCGTATTCAACTCAAGAAAAAGAGTTACTTCCAGCTTCAATGGAAAAACAACAGACTGGCCTAATTTCAGACACGCATTCATCTCAAATCCATACTAACGGAGAAGAGAAGGAAATTATTTTCCAGTCCCTGGAAAAACATGCCAACGGACAAGAAACGGACATAGTTCCAACTTCAAAGGACAAAAATGCCTTGGGACAAAAGAATGGTCTGCTTTCGGGCATTGCATAA---------
>Nisyl_XM_009761654.1.p1
------------------------------------------------------------------------------------------ATGGCAAGTGAAGCTCATGCAGCTGTTCATGCTCCTCCTCCGGTAGCACCGACGGTTTGCGTCACTGGAGCAGCTGGATTTATTGGCTCTTGGCTTGTCATGAGACTCCTTGAACGTGGTTATAATGTTCACGCTACTGTTCGTGATCCTGAGAACAAGAAGAAGGTAAAGCATCTATTCGAATTGCCAAAA---GCTGACACAAACTTAACGCTGTGGAAAGCGGACTTGTCAGTGGAAGGAAGCTTTGATGAAGCCATTCAAGGCTGTCAAGGAGTATTCCATGTG---GCAACACCTATGGATTTCGAGTCCGAGGACCCT------------GAGAATGAAGTAATTAAACCAACAGTCAGGGGAATGTTAAGCATCATAGAATCATGTGCTAAAGCAAACACAGTGAAGAGGCTGGTTTTCACTTCATCGGCTGGAACTCTCGATGCCCAA---GAACACCAAAAGCTT---------TTCTATGACGAGACCAGCTGGAGCGACTTGGACTTCATATATGCTAAGAAGATGACAGGATGGATGTATTTTGTTTCCAAGATACTGGCAGAGAAGGCCGCAATGGAAGCAGCTAAAAAGAAGAACTTTGATTTTATTAGCATCATACCGCCGCTGGTTGTTGGT---CCATTCCTCACGCCTACATTCCCACCTAGCTTAATCACTGCACTTTCACTAATT------------ACT------------------------------------------------------------------------------------------------GGGAATGAAGCTCACTACTGCATCATTAAACAAGGTCAATATGTGCATTTGGATGATCTTTGTGAGGCTCATATTTTCCTATATGAGCAGCCAAAGGCAGAGGGAAGATTCATCTGCGCGTCCCATCATGCTATCATCTATGATGTGGCAAAGATGGTCCGAGAGAAATGGCCAGAGTACTACGTCCCTACTGAGTTTAAAGGCATCGATAAGGACTTGCCCGTGGTGTATTTTTCGCCAAAGAAGCTGACGGATATGGGGTTTCAATTCAAGTAC---------ACTTTGGAGGATATGTATAAAGGGGCCATTGAGACTTGTCGACAGAAGCAGTTGCTTCCCTTTTCTACCCAA---------------------------------------------------------------------AGCACAGCAGATAATGGACGTGACAAAGAAACCATTCCCCTTTCTGCTGAAAACTATGCAAGTGGCAAAGAGAATTCACCAGTTGCAAATGGTACAGGAAAGTCAACCAATGGGAAAATCTAG---------------------------------
>Nitab_XM_016620104.1.p1
---------------------------------------------------------------------------------------ATGGCAAGTGAAGCTCATGCAGCTGTTCATGCTCCT---CCTCCGGTAGCACCGACGGTTTGCGTCACTGGAGCAGCTGGATTTATTGGCTCTTGGCTTGTCATGAGACTCCTTGAACGTGGTTATAATGTTCACGCTACTGTTCGTGATCCTGAGAACAAGAAGAAGGTAAAGCATCTATTCGAATTGCCAAAA---GCTGACACAAACTTAACGCTGTGGAAAGCGGACTTGTCAGTGGAAGGAAGCTTTGATGAAGCCATTCAAGGCTGTCAAGGAGTATTCCATGTG---GCAACACCTATGGATTTCGAGTCCGAGGACCCT------------GAGAATGAAGTAATTAAACCAACAGTCAGGGGAATGTTAAGCATCATAGAATCATGTGCTAAAGCAAACACAGTGAAGAGGCTGGTTTTCACTTCATCGGCTGGAACTCTCGATGCCCAA---GAACACCAAAAGCTT---------TTCTATGACGAGACCAGCTGGAGCGACTTGGACTTCATATATGCTAAGAAGATGACAGGATGGATGTATTTTGTTTCCAAGATACTGGCAGAGAAGGCCGCAATGGAAGCAGCTAAAAAGAAGAACTTTGATTTTATTAGCATCATACCGCCGCTGGTTGTTGGT---CCATTCCTCACGCCTACATTCCCACCTAGCTTAATCACTGCACTTTCACTAATT------------ACT------------------------------------------------------------------------------------------------GGGAATGAAGCTCACTACTGCATCATTAAACAAGGTCAATATGTGCATTTGGATGATCTTTGTGAGGCTCATATTTTCCTATATGAGCAGCCAAAGGCAGAGGGAAGATTCATCTGCGCGTCCCATCATGCTATCATCTATGATGTGGCAAAGATGGTCCGAGAGAAATGGCCAGAGTACTACGTCCCTACTGAGTTTAAAGGCATCGATAAGGACTTGCCCGTGGTGTATTTTTCGCCAAAGAAGCTGACGGATATGGGGTTTCAATTCAAGTAC---------ACTTTGGAGGATATGTATAAAGGGGCCATTGAGACTTGTCGACAGAAGCAGTTGCTTCCCTTTTCTACCCAA---------------------------------------------------------------------AGCACAGCAGATAATGGACGTGACAAAGAAACCATTCCCCTTTCTGCTGAAAACTATGCAAGTGGCAAAGAGAATTCACCAGTTGCAAATGGTACAGGAAAGTCAACCAATGGGGAAATCTAG---------------------------------
>Nitab_XM_016622310.1.p1
------------ATAGGCATAAATAGAGCACATATCTGTGAATTTGCTGAAATAAAAAAACGTCTTCTTCTTACTTCTATATCTTTTATTTTTCTTTCACAAATGGCCACTATTCATGCCCCAAATTCTCCTCCAGGGCCAACAGTTTGTGTGACAGGAGCAGCTGGATTTATTGGGTCTTGGCTTGTTATGAAACTCCTTCAACGTGACTATAATGTTCACGCTGCTGTTCGTGATCCTGAGAACAAGAACAAAGTGAAACATCTTCTGGAGTTGCCAAAA---GCTGATAGCAACCTGACGCTGTGGATAGCGGAGTTGACAGAAGAAGGAAGCTTTGATGAAGCCATTCATGGCTGCCAAGGAGTATTTCATGTG---GCCACCCCTATGGATTTTGATTCTAAGGACCCC------------GAG---------------------------------------------------------------------------------------------------------------------------------------------------------------------------------------------------------------------------------------------------------------------------------------------------------------------------------------------------------------------------------------------------------------------------------------------------------------------------------------------------------------------------------------------------------------------------------------------------------------------------------------------------------------------------------------------------------------------------------------------------------------------------------------------------------------------------------------------------------------------------------------------------------------------------------------------------------------------------------------------------------------------------------------------------------------------------------------------------
>Nitab_XM_016626713.1.p1
---------------------------------------------------------------------------------------ATGGCAAGTGAAGGTCATGCAGCTGTTCATGCCCCTTCTCCTCCGGCAGCGCCGACAGTTTGCGTCACTGGAGCAGCTGGATTTATTGGCTCTTGGCTTGTCATGAGACTCCTTGAACGTGGTTATAATGTTCACGCTACTGTTCGTGATCCTGAGAACAAGAAGAAGGTAAAGCATCTATTGGAATTGCCAAAA---GCTGACACGAACTTAACGTTGTGGAAAGCAGACTTGTCAGTGGAAGGAAGCTTTGATGAAGCCATTCAAGGCTGTCAAGGAGTATTCCATGTG---GCAACGCCTATGGATTTCGAGTCCGAGGATCCT------------GAGAATGAAGTAATTAAACCAACAGTCAGGGGAATGTTAAGCATCATAGAATCATGTGCTAAAGCAAACACAGTGAAGAGGCTGGTTTTCACTTCATCTGCTGGAACTGTCGATGTCCAA---GAGCACCAAAAGCTC---------TTATATGACGAGACCAGCTGGAGTGACTTGGACTTTATATATGCTAAGAAGATGACAGGATGGATGTATTTTGTTTCCAAGATACTGGCAGAGAAGGCCGCAATGGAAGCAGCTAAAAAGAAGAACATCGATTTCATTAGCATCATACCGCCACTGGTTGTTGGT---CCATTCCTCGCGCCTACATTCCCACCTAGCTTAATCACTGCCCTTTCACTAATT------------ACT------------------------------------------------------------------------------------------------GGGAATGAAGCTCACTACAGCATCATTAAACAAGGTAAATATGTGCATTTGGATGATCTTTGTGAGGCTCATATTTTCCTATATGAGCACCCAAAGGCAGAGGGGAGATTCATCTGCGCGTCCCATCATGCTATCATCTATGATGTGGCAAAGATGGTCCAAGAGAAATGGCCGGAGTACTACGTCCCTACTGAGTTTAAAGGCATCGATAAGGACTTGTCCGTGGTGTATTTTTCGTCAAAGAAGCTGACGGATATGGGGTTTCAATTCAAGTAC---------ACTTTGGAGGATATGTATAAAGGGGCCATTGAGACTTGTCGACAGAAGCAGTTGCTTCCCTTTTCTACCCGA---------------------------------------------------------------------AGCACTGCAGATAATGTACGTGACAAAGAAGCCATTCCTCTTTCTACTGAAAACTATGCAAGTGGCAAAGAAAATTCACCAGTTGCAAATGGTACGGGAAAGTCAACCAATGGTGAAATCTAG---------------------------------
>Nitom_NM_001302522.1.p1
---------------------------------------------------------------------------------------ATGGCAAGTGAAGCTCATGCAGCTGTTCATGCCCCTTCTCCTCCGGCAGCGCCGACAGTTTGCGTCACTGGAGCAGCTGGATTTATTGGCTCTTGGCTTGTCATGAGACTCCTTGAACGTGGTTATAATGTTCACGCTACTGTTCGTGATCCTGAGAACAAGAAGAAGGTAAAGCATCTATTGGAATTGCCAAAA---GCTGACACGAACTTAACGTTGTGGAAAGCAGACTTGTCAGTGGAAGGAAGCTTTGATGAAGCCATTCAAGGCTGTCAAGGAGTATTCCATGTG---GCAACGCCTATGGATTTCGAGTCCGAGGATCCT------------GAGAATGAAGTAATTAAACCAACAGTCAGGGGAATGTTAAGCATCATAGAATCATGTGCTAAAGCAAACACAGTGAAGAGGCTGGTTTTCACTTCATCTGCTGGAACTGTCGATGTCCAA---GAGCACCAAAAGCTC---------TTATATGACGAGACCAGCTGGAGTGACTTGGACTTTATATATGCTAAGAAGATGACAGGATGGATGTATTTTGTTTCCAAGATACTGGCAGAGAAGGCCGCAATGGAAGCAGCTAAAAAGAAGAACATCGATTTCATTAGCATCATACCGCCACTGGTTGTTGGT---CCATTCCTCGCGCCTACGTTCCCACCTAGCTTAATCACTGCCCTTTCACTAATT------------ACT------------------------------------------------------------------------------------------------GGGAATGAAGCTCACTACAGCATCATTAAACAAGGTAAATATGTGCATTTGGATGATCTTTGTGAGGCTCATATTTTCCTATATGAGCACCCAAAGGCAGAGGGGAGATTCATCTGCGCGTCCCATCATGCTATCATCTATGATGTGGCAAAGATGGTCCAAGAGAAATGGCCGGAGTACTACGTCCCTACTGAGTTTAAAGGCATCGATAAGGACTTGTCCGTGGTGTATTTTTCGTCAAAGAAGCTGACGGATATGGGGTTTCAATTCAAGTAC---------ACTTTGGAGGATATGTATAAAGGGGCCATTGAGACTTGTCGACAGAAGCAGTTGCTTCCCTTTTCTACCCGA---------------------------------------------------------------------AGCACTGCAGATAATGTACGTGACAAAGAAGCCATTCCCCTTTCTACTGAAAACTATGCAAGTGGCAAAGAAAATTCACCAGTTGCAAATGGTACGGGAAAGTCAACCAATGGGGAAATCTAG---------------------------------
>Oleur_XM_022999201.1.p1
------------------------------------------------------------------------------------------------------------------------ATGGAAACTGATGCTGCCGCCACGGTATGTGTCACCGGAGCTTCTGGCTTCATCGGCTCATGGCTCGTCAAGAGACTTCTTGAACGTGGTTATATTGTTCGTGCAACCGTTCGTGATACTGAGAATAAGCAAAAAGTAAAACATCTATTGGAATTGCCGAAA---GCGGACACAAACCTAACACTGTGGAAGGCGGACATGACACTAGAAGGAAGTTTTGACGAAGCAATCCACGGATGTGAAGGAGTATTTCATGTT---GCCACTCCTATGGACTTTGAATCCACGAACCCC------------------------------------------------------------------------------GAGGTATTTGAACACTTAATATTGAATCAATCCACGCTTAACGTGAAATTGGCC---------------------------------------------------------------------------------------------------------------------------------------------------------------------------------------------------CCTGTTTGA------------------------------------------------------------------------------------------------------------------------------------------------------------------------------------------------------------------------------------------------------------------------------------------------------------------------------------------------------------------------------------------------------------------------------------------------------------------------------------------------------------------------------------------------------------------------------------------------------------------------------------------------------------------------------------------------------------------------------------------------------------------
>Oleur_XM_023039626.1.p1
------------------------------------------------------------------------------------------------------------------------ATGACTCCA---------------------------------------TTT------------------------TTGCTAATAATTGGTTTT---------------------------------------------------------------------------------------------------------------------------------------------------------ATATTCCAGAAT------------------------------------------------------GAAGTGATCAAGCCTACAATTGATGGATTTTTGAGCCTCATAAGATCATGTGCTAAAGCAAAAACTGTTAAGAGAATAGTGTTCACTTCCTCTGCTGGAACTGTAAACGTTGAA---GAACACCAAAAATCA---------GTCTATGATGAAACCGACTATAGTGACATGGATTTCATATATTCCAAGAAAATGACTGGATGGATGTATTTTGTTTCCAAAATTTTGGCGGAGAAAGCTGCGTTGGAAGCAGCTAAAGAGAACAATATTGGTTTCATTAGCATTATACCAACATTAGTAGTTGGT---CCATTCATCACGCCAACCTTACCACCAAGCCTAATTACTGCTCTTTCGCCAATC------------ACT------------------------------------------------------------------------------------------------GGGAATGAAGCACACTACTCGATCATTGCGCAAGGTCAGTATGTGCATTTGGATGATCTATGTGCGGCTGAAATATTCTTGTATGAGTGTCCTAATGCTGAGGGAAGATTTATTTGCTCTTCTCATGATGCAACCATTTATGATTTGGCAAAAATGGTTCGAGAGAAATGGCCTGAATATGATGTCCCTACCGTGTTTGACGGCATTGATAAGGACATAGAAGTGGTGAGTTTCTCCTCCAAGAAGCTGATAGAAATAGGTTTTACTTTCAAGTAC---------ACATGGGAAGACATGTACACAGGAGCTATTGAAACATGCAGAGAGAAGGGAATGCAGCCATATTCCACTATA------------------------------------------------------------------------------------AACCAACCCAAGGAATGA---------------------------------------------------------------------------------------------------------------------------
>Seind_XM_011084901.2.p1
------------------------------------------------------------------------------------------------------ATGGGTATGGAAACCACCGTCACGCCACCACCAGCCACCACAGTGTGTGTCACAGGAGCTGCCGGCTTCATCGGCTCGTGGCTTGTCATGAGGCTCCTTGAACGTGGTTATACCATTCGCGCAACTGTTCGTGATCCTGGAAACATGAAGAAGGTAAAACACCTAACAGAACTGCCCAAA---GCCGACACAAACTTGACACTGTGGAAGGCAGACATGAACATAGAAGGAAGCTTTGATGAAGCAATCCAAGGTTGTGAAGGAGTGTTTCACTTG---GCCACACCTATGGACTTTGAATCCAATGATCCT------------GAGAATGAAGTGATCAAGCCAACAGTTGAAGGCATGTTGAGCATCATAAGATCATGTGCCAAAGCCAAAACTGTCAAAAAACTAATTTTCACCAACTCTGCTGGGACTTTGAATGTGGAA---GAACATCAGAAACCA---------GTGTATTATGAAAGCAATTGGAGTGACCTGGATTTCATAAACTCCAAGAAAATGACTGGCTGGATGTATTTTGTATCCAAAATTTTGGCTGAGAAAGCAGCAATTGAAGCAGCTAAAGAGAACAACATCAACTTCATTAGTATTATACCACCTGTAGTTGTTGGT---CCATTCACCATGCCAACCTTCCCACCTAGCCTAATCACAGCTCTTTCCCCCATT------------ACT------------------------------------------------------------------------------------------------GGGAATGAAGCACACTACTCTATCATAAAGCAAGGACAATTTGTGCATGTGGATGATCTATGTGAGGCTCATATATTCTTGTTTGAGCATCCCACAGCAGAAGGAAGATACATTTGTTCCTCCCATGATGCAACCATTTATGGTTTAGCCAACATGATCAGAGAGAAATGGCCTGAATATCATATCCCAACTGAATTTGAAGGAATTGACAAGGACATACCAGTGGTGAGTTTCTCCTCCAAGAAATTGATGGAAATGGGTTTTATGTTCAAGTAT---------ACCTTAGAGGACATGTTCAGAGAAGCTATTGAGACCTGCAGAGAGAAGGGATTGCTCCCATATTCTACTCAA---------------------------------ATCCACAAGAATGGAGAAGAGAAGGAANCCATTTTGAATTCCCTGACAAAAAATCAAGAAAAAGATACGCTTCCAACTTCAAAGGAGGAACATGCTGAAGAGCAAGAGAATGGTCTGCTTTCTGACATTCCATAA---------------------------------------------------------
>Solyc_XM_010317577.3.p1
---------------------------------------------------------------------------------------ATGGCAAGTGAAGCTCATGCAGTTGTTGATGCCCACTCTCCTCCGAAGACGACAACGGTTTGCGTCACAGGAGCAGCTGGATTTATCGGCTCTTGGCTTGTCATGAGACTCCTTGAACGCGGTTATAATGTCCACGCTACTGTTCGTGATCCTGAGAACCAGAAGAAGGTGAAACATCTGTTGGAATTGCCAAAA---GCTGATACAAACTTAACGCTGTGGAAAGCTGACTTGGCAGTGGAAGGAAGCTTTGATGAAGCCATTCAAGGCTGTCAAGGAGTATTTCATGTG---GCTACACCCATGGATTTCGAGTCCAAGGATCCA------------GAGAACGAAGTAATCAAACCAACAGTCAGGGGAATGTTAAGTATCATAGAATCATGTGCTAAAGCTAACACAGTGAAGAGGCTGGTTTTCACTTCATCTGCTGGAACTCTTGATGTCCAA---GAGGACCAAAAACTC---------TTCTATGACGAGACCAGCTGGAGCGATTTGGACTTCATATATGCTAAGAAGATGACAGGCTGGATGTATTTTGTTTCCAAGATACTGGCAGAGAAGGCTGCAATGGAAGAAGCTAGAAAGAATAACATTGATTTCATTAGCATCATACCACCACTGGTTGTTGGT---CCATTCATCACATCTACGTTCCCACCAAGCTTAATCACTGCCCTTTCACTAATT------------ACC------------------------------------------------------------------------------------------------GGGAATGAAGCTCACTACGGCATCATTAAACAAGGTCAATATGTGCATTTGGATGATCTTTGTGAGGCTCATATATTCCTGTATGAGCACCCCAAGGCAGAGGGAAGATTCATTTGCTCATCCCATCATGCTATCATCTACGATGTGGCTAAGATGGTGCGACAGAAATGGCCAGAGTACTATGTTCCTACTGAGTTTAAGGGTATCGATAAGGACTTGCCCGTAGTGTCTTTTTCATCAAAGAAGCTTATGGATATGGGGTTTCAATTCAAACAC---------ACTTTGGAGGATATGTATAAAGGGGCCATTGAGACTTGCCGACAGAAGCAATTGCTTCCCTTTTCTACCCGA---------------------------------------------------------------------AGCACTGCAGACAATGGAAAAGACAAAGAAGCAATTCCCATTTCTACTGAAAACTATTCAAGTGGCAAGGAGAATGCACCAGTTGCCAATTGTACAGGGAAGTTTACCAATGGTGAAATCTAG---------------------------------
>Sopen_XM_015210279.1.p1
---------------------------------------------------------------------------------------ATGGCAAGTGAAGCTCATGCAGTTGTTGATGCCCACTCTCCTCGGAAGACGCCGACGGTTTGCGTCACAGGAGCAGCTGGATTTATCGGCTCTTGGCTTGTCATGAGACTCCTTGAACGCGGTTATAATGTCCATGCTACTGTTCGTGATCCTGAGAACCAGAAGAAGGTGAAACATCTGTTGGAATTGCCAAAA---GCTGATACAAACTTAACGCTGTGGAAAGCAGACTTGGCAGTGGAAGGAAGCTTTGATGAAGCCATTCAAGGCTGTCAAGGAGTATTTCATGTG---GCTACACCCATGGATTTCGAGTCCAAGGATCCA------------GAGAACGAAGTAATAAAACCAACAGTCAGGGGAATGTTAAGTATCATAGAATCATGTGCTAAAGCTAACACAGTGAAGAGGCTGGTTTTCACTTCATCTGCTGGAACTCTTGATGTCCAA---GAGGACCAAAAACTC---------TTCTATGACGAGACCAGCTGGAGCGATTTGGACTTCATATATGCTAAGAAGATGACAGGATGGATGTATTTTGTTTCCAAGATACTGGCAGAGAAGGCTGCAATGGAAAAAGCTAAAAAGAATAACATTGATTTCATTAGCATCATACCACCACTGGTTGTTGGT---CCATTCATCACACCTACGTTCCCACCAAGCTTAATCACTGCCCTTTCATTAATT------------ACC------------------------------------------------------------------------------------------------GGGAATGAAGCTCACTACGGCATCATTAAACAAGGTCAATATGTGCATTTGGATGATCTTTGTGAGGCTCATATATTCCTGTATGAGCACCCCAAGGCAGAGGGAAGATTCATTTGCTCGTCCCATCATGCTATCATCTACGATGTGGCTAAGATGGTGCGACAGAAATGGCCAGAGTACTATGTTCCTACTGAGTTTAAGGGTATCGATAAGGACTTGCCCGTAGTGTCTTTTTCATCAAAGAAGCTTATGGATATGGGGTTTCAATTCAAACAC---------ACTTTGGAGGATATGTATAAAGGGGCCATTGAGACTTGCCGACAGAAGCAGTTGCTTCCCTTTTCTACCCGA---------------------------------------------------------------------AGCACTGCAGACAACGGAAAAGAGAAAGAAGCAATTCCCATTTCTACTGAAAACTATTCAAGTGGCAAGGAGAATGCACCAGTTGCCAATTGTACAGGAAAGTTTACCAATGGTGAAATCTAG---------------------------------
>Sotub_NM_001288480.1.p1
---------------------------------------------------------------------------------CTGAAAATGGCAAGTGAAGTTCATGCAGTTGTTGATGCCCATTCTCCTCCGAAGACGCCAACGGTTTGCGTCACAGGAGCAGCTGGATTTATCGGCTCTTGGCTTGTCATGAGACTCCTTGAACGCGGTTATAATGTCCATGCTACTGTTCGTGATCCTGAGAACCAGAAGAAGGTGAAACATCTGTTGGAACTGCCAAAA---GCTGATACAAACTTAACGCTGTGGAAAGCAGACTTGGCAGTGGAAGGAAGCTTTGATGAAGCCATTCAAGGCTGTCAAGGAGTATTTCATGTG---GCTACACCGATGGATTTCGAGTCCAAGGACCCA------------GAGAACGAAGTAATTAAACCAACAGTCAGGGGAGTGTTAAGTATCATAGAATCATGTGCTAAAGCTAACACAGTGAAGAGGCTGGTTTTCACTTCATCTGCTGGAGCTCTTGATGTCCAA---GAGGACCAAAAACTC---------TTTTGTGACGAGACCAGCTGGAGCGATTTGGACTTCATATATGCTAAGAAGATGACAGGATGGATGTATTTTGTTTCCAAGATACTGGCAGAGAAGGCTGCAATGGAAGAAGCTAAGAAGAATAACATTGATCTCATTAGCATCATACCACCACTGGTTGTTGGC---CCATTCATCACACCTACGTTCCCACCTAGCTTAATCACTGCCCTTTCACTAATT------------ACC------------------------------------------------------------------------------------------------GGGAATGAAGCTCACTACGGCATCATTAAACAAGGTCAATATGTGCATTTGGATGATCTTTGTGAGGCTCATATATTCCTGTATGAGCACCCCAAGGCAGAGGGAAGATTCATTTGCTCGTCCCATCATGCTATCATCTACGATGTGGCTAAGATGGTGCGACAGAAATGGCCAGAGTACTATGTTCCTACTGAGTTTAAGGGTATCGATAAGGACTTACCCATAGTGTCTTTTTCATCAAAGAAGCTTATGGATATGGGGTTTCTATTCAAATAC---------ACTTTGGAGGATATGTATAAAGGGGCAATTGAGACTTGCCGACAGAAGCAGCTGCTTCCCTTTTCTACCCAA---------------------------------------------------------------------AGCACTGCAGACAATGGAAGAGACAAAGAAGCAATTCCCATTCCTACTGAAAACTATTCAAGTGGCAAGGAGAATGCACCAGTTGCCAATTGTACAGGAAAGCTTACCAATGGTGAAATCTAG---------------------------------
>Ccan_Cc07_g09810
------------------------------------------------------------------------------------------------------ATGGAAGGAGATATTGCAACCTCTGCCGCGGCAAAGGGCACCGTTTGTGTCACGGGAGCCGCTGGTTTCATCGGATCATGGCTTGTTATGAGACTTCTTGAACGTGACTATGTTGTCCGGGCCACTGTCCGGGATCCAGGGAATATGAAGAAAGTAAAACATTTGCTAGATTTGCCTAAG---GCCAGCACGCATTTGACGCTGTGGAAGGCGGACATGACGGAAGAAGGAAGTTTCGATGAAGCCACTCAAGGCTGCGAAGGGGTGTTTCATGTG---GCCACACCTATGGATTTCGACTCTAAAGACCCT------------GAGAACGAAATAATCAAGCCAACGATCAATGGGGCTTTAAACATCATAAGATCATGTGTCAAGGCAAAAACTGTCAAGAGGCTGGTTTACACTTCATCTGCTGGAACCGTCAACGTTCAA---GAACACCAACAGCCC---------GTCTACGACGAGACCAACTGGAGTGATTTGGACTTTATATATTCGACAAAGATGACAGGATGGATGTATTTCGTTTCTAAGCTTTTGGCTGAGAAAGAAGCCTGGGAGGTCTCGAAACAGAGCAACATTGATTTCATAAGCATAATACCAACGCTAGTCGTAGGT---CCATTCATCATGCCTACATTCCCACCCAGCCTAATAACTGCACTTTCCTTGATC------------ACT------------------------------------------------------------------------------------------------GGGAATGAAGCTCACTACTCAATTATTAGGCAAGGCCAGTTCGTCCATGTGGATGATCTTTGTGAGGCCCATATATTCTTGTACGAGGATCCTACCGCCGAAGGAAGATACATCTGCTCTTCTCATGATGCCACTATTCATGATTTGGCAAAATTGATCGCGGAGAAATGGCCAGAGTACTCTATCCCC---GAGTTAAAGGGCGTAGACAAGGACATACCCGTGGTTTCCTTTTCTTCCAAGAAGTTGGTAGGCAAGGGCTTCCAATATAAGTAC---------ACCTTGGAGGACATGTTTCGGGCGGCCATTGACACATGCCGTGAAAAGGGATTGCTCCCCTATTCTACTCAA------------------------------------------------------------------------GGCCATGAAAATGGAAAAGAAAAAGAACCACTTCCTGTTGCTAACAAGGACCAGGCGAGCGGCCAAGTCAACGGCTCGCTTCCAGATTCCGCAGAAAAATAG---------------------------------------------------
>Nsyl_mRNA_14898_cds
------------------------------------------------------------------------------------------------------ATGGCCACTATTCATGCCCCAAATTCTCCTCCAGGGCCAACAGTTTGTGTGACAGGAGCAGCTGGATTTATTGGGTCTTGGCTTGTTATGAAACTCCTTCAACGTGACTATAATGTTCACGCTACTGTTCGTGATCCTGAGAACAAGAACAAAGTGAAACATCTTCTGGAGTTGCCAAAA---GCTGATAGCAACCTGACGCTGTGGAAAGCGGAGTTGACAGAAGAAGGAAGCTTTGATGAAGCCATTCATGGCTGCCAAGGAGTATTTCATGTG---GCCACCCCTATGGATTTTGATTCTAAGGACCCC------------GAGAATGAAGTAACCAAACCAACAGTCCGTGGAATATTAAGCATAATAGAATCATGTGATAAAGCAAAAACAGTGAAGAGGCTGGTTTTCACTTCATCTGCTGGAACTGTTGACATCCAA---CAACACCAAAAACTT---------GTCTACGATAAGAGCAAAGTGGAGTGA------------------------------------------------------------------------------------------------------------------------------------------------------------------------------------------------------------------------------------------------------------------------------------------------------------------------------------------------------------------------------------------------------------------------------------------------------------------------------------------------------------------------------------------------------------------------------------------------------------------------------------------------------------------------------------------------------------------------------------------------------------------------------------------------------------------------------------------------------------------------------------------------------------------------
>Peaxi162Scf00366g00630.1
---------------------------------------------------------------------------------------------ATGGCAAGTGAAGCAGTTCATGCCCCTTCACCTCCGGTGGCAGTGCCGACAGTTTGCGTCACTGGAGCTGCTGGATTTATTGGCTCTTGGCTTGTCATGAGACTCCTTGAACGCGGTTACAATGTTCACGCTACTGTTCGTGATCCT---------------------------------------------------------------------------------------------------------------------------------------------------------------------------------------------------GTAATCAAGCCAACAGTCCGGGGAATGCTAAGCATCATTGAATCATGTGCTAAAGCAAACACAGTGAAGAGGCTGGTTTTCACTTCATCTGCTGGAACTCTCGATGTGCAA---GAGCAACAAAAACTT---------TTCTATGACCAGACCAGCTGGAGCGACTTGGACTTCATATATGCTAAGAAGATGACAGGATGGATGTATTTTGCTTCCAAGATACTGGCAGAGAAAGCCGCAATGGAAGAAGCTAAAAAGAAGAACATTGATTTCATTAGCATCATACCACCACTGGTTGTTGGT---CCATTCATCACACCTACATTTCCCCCTAGTTTAATCACTGCCCTTTCACTAATT------------ACTGATGATGTGCAGTTCTTCCTCTCACCAAACACCCCACAAATTATTTCAATTAACAATATTTTTACAGTCATGGGTTTAATCAGATTGGGGTATGCAGGGAATGAAGCTCATTACTGCATCATTAAACAAGGTCAATATGTGCATTTGGATGATCTTTGTGAGGCTCACATATTCCTGTATGAGCACCCCAAGGCAGATGGAAGATTCATTTGCTCGTCCCACCATGCTATCATCTACGATGTGGCTAAGATGGTCCGAGAGAAATGGCCAGAGTACTATGTTCCTACTGAGTTTAAAGGGATCGATAAAGACCTGCCAGTGGTGTCTTTTTCATCAAAGAAGCTGACAGATATGGGTTTTCAGTTCAAGTAC---------ACTTTGGAGGATATGTATAAAGGGGCCATCGATACTTGTCGACAAAAGCAGCTGCTTCCCTTTTCTACCCGA---------------------------------------------------------------------AGTGCTGAAGACAATGGACATAACCGAGAAGCCATTGCCATTTCTGCTCAAAACTATGCAAGTGGCAAAGAGAATGCACCAGTTGCAAATCATACAGAAATGTTAAGCAATGTTGAAGTCTAG---------------------------------
