# Supplementary material for: Assessing Anthocyanin Biosynthesis in Solanaceae as a Model Pathway for Secondary Metabolism
Source: Genes (Basel). 2019 Jul 25;10(8):559. doi: 10.3390/genes10080559 (PMC6723469; doi:10.3390/genes10080559)
Supplement: Supplementary file 1 [file genes-10-00559-s001.zip › SuppFile/F3H-NtAln-gblx.fas]

>Caann_XM_016705025.1.p1
ATGCCATCAT CCCTAACGTC TCTGGCGAAC GAAACTGTTC CAACAAGTTT CATTAGGGAT
GAAGAAGAGC GTTCTAAAGT GGCTTACAAC AACTTCAGTG ATGACATTCC AGTCATATCG
TTGAAGGATA TTGATGAGAT TGGAACAAGA GGTGAAATAT GTGAAAAAAT TGTAGAGGCA
TGCGAAGATT GGGGCATTTT CCAGGTAGTT GATCATGGGG TAGACCCACA ATTAATCTCA
CAAATGACAA AATTTGCTAA AGAATTCTTC GCGTTGCCCT CTGAGGAAAA GCTTCGATTT
GACATGTCCG GCGGTAAGAA AGGTGGTTTC ATAGTCTCTA GCCATCTTCA GGGTGAAGTG
GTCCAAGATT GGCGTGAAAT AGTGACCTAT TTCTCATACC CAATTCGAGC TAGAGATTAC
TCTAGATGGC CAGACAAACC GCACGGATGG ATAGCTGTAA CTGAGAAGTA CAGTGAAAAG
TTAATGGAGT TGGCTTGCAA ATTATTAGAA GTACTATCAG AAGCAATGGG TTTGGAGAAG
GAGGCCTTAA CCAAGGCATG TGTGGATATG GACCAAAAAG TTGTTGTCAA TTTTTACCCA
AAGTGTCCAC AGCCTGATCT TACCCTTGGG TTGAAAAGGC ACACTGATCC TGGAACCATC
ACCCTCTTGT TACAAGACCA AGTTGGTGGT CTTCAAGCCA CTAAAGATAA TGGCAAAACT
TGGATCACGG TTAAGCCCAT TGAAGGCGCT TTTGTTGTTA ATCTTGGTGA TCATGGTCAT
TATTTGAGCA ACGGGAGGTT CAAGAACGCT GATCATCAAG CAGTGGTGAA CTCGAATAGC
AGCAGATTAT CGATAGCCAC ATTTCAGAAT CCAGCACCGG AGGCAATAGT GTATCCATTA
AAAATACGAG AAGGAGAGAA GGCAGTAATG GATGAGCCCA TTACATTTGC AGAAATGTAT
AGGAGGAAAA TGAGTAAGGA TCTTGAGGCT GCTAGATTCA AAAAGCTGGC CAAGGAGCAG
CAGATACAAG CTGAAGAATC CATGATTGAG GAAATTCTTG CTTAA
>Cycar_XM_025118318.1.p1
ATGGCCATAT CCTTGAAATG G------GAC CAAACTCTTC AAAACAGTTT CGTCCGTGAT
GAAGATGAGC GGCCCAAGGT GCCGTACAAT AAGTTTAGCA ACGAGATTCC GGTGATCTCA
CTTGAAGGTA TTGACATCGG ATCTCGTAGG GCGGAGATCT GTGAGAAGAT CGTGAGGGCG
TGTGAAGATT GGGGGATATT TCAGGTGGTG GATCATGGTG TTGATACTAA ATTGTTGTCG
GAGATGACAA GGCTCGCCAG AGAATTCTTC CTGTTGCCGG CGGAGGAGAA GCTCCGATTT
GATATGAGTG GCGGGAAAAA AGGCGGTTTC ATCGTTTCAA GCCATCTTCA AGGAGAAACG
GTGCAAGATT GGAGGGAGAT TGTAACCTTC TTCTCGTACC CAATAAAAGC AAGAGACTAC
TCAAGGTGGC CCGAAAAGCC CAAAGAGTGG AGGGCAGTTA CTGAGGAATA TAGCAAGATG
TTAATGGGCC TGAGCTGCAA GCTTCTAGAG GTATTGTCTG AGGCAATGGG CCTTGAGAAA
GAGGCCTTGA CTAAAGCATG TGTGGATATG GACCAAAAAG TGGTGGTCAA TTATTACCCG
AAATGCCCTC AGCCCGACCT CACGTTGGGC CTGAAACGAC ATACGGATCC GGGAACGATC
ACGTTGTTGC TTCAGGACCA AGTTGGTGGG CTTCAAGCGA CTCGTGATGG GGGTCAGAGT
TGGATCACGG TTCAGCCGAT TGAAGGTGCT TTCGTGGTTA ATCTCGGTGA TCATGGACAT
TATTTGAGCA ACGGGAGGTT CAAGAACGCA GACCATCAAG CCGTGGTGAA CTCAAACACT
AGTCGGTTAT CCATAGCCAC GTTTCAAAAC CCTGCACCCG ATGCGATTGT GTATCCACTG
AAGGTGAATG AAGGAGATAA ATCGATAATG GAAGAAGCTA TAACTTTCAT GGAGATGTAC
AAAAAGAAGA TGTGTAGAGA CCTCGAGTTG GCTCGGCTAA AGAAGCTAGC CAAGAACAAG
CAACACGATT TGGAG---GA GAAGATCCAT AATATATTTG CTTAG
>Dacar_XM_017383706.1.p1
---------- ---------- ---------- ---------- ---------- ----------
---------- ---------- ---------- ---------- ---------- ----------
---------- --AATGATAA TGGCAGAAGG CCTGAGGTGT GTCGTAAAAT AGTCGAGGCC
TTTGAAGACT GGGGCATTTT CCAGGTAGTT GATCACGGTA TTGACAGCAC TTTGATTTCT
GAAATGTATC GTCTTTCTCG TGAGTTCTTT GCTTTGCCTG CTGAGGAAAA GCTCAGGTAT
GATCCCACCG GTGGTAAGAA AGGCGGCTAT ATTGTCTCCA CTCATCTCAA GGGTGACAGC
GCAATGGACT GGCGCGAGTT TATAGTTTGT TTGACGTACC CAATCAGTGG TCGGGACTAC
TCCCGATGGC CTGATAAGCC CGAGAGATGG AGGTCCATCA CAGAAGACTA CAGTGAGAAG
TTACAAGTGC TAGGTGCCAA GTTACTAGAA GTGTTATCAG AGGCCATGGG GCTTGAGAAA
GAGGCTATTG CAGAGGCCTG CGTGAATATG GAACAGAAAA TGATAATTAA TTACTATCCC
CCGTGCCCTG AACCCGACTT GACACTTGGA TGCAGAAGGC ATACGGATCC AGGTTCTATT
ACCCTTTTGC TTCAGGATCA GGTTGGTGGA TTACAGGCCA CTCGGGATGG TGGCAAAACT
TGGATTACTG TTAAGCCTGT GGAAGGAGCT TTTGTTGTCA ATCTGGGAGA TTATGGTCAC
TATTTGAGCA ATGGGAGGTT CAAAAGTGCT GATCACCAAG CAGTAGTGAA TTCAACCTAT
ACCAGAATGT CTATCGCAAC TCTCCAGTAC CCAGCACCGG ATGCAATAGT TTATCCGCTA
AAGATCAGGG AGGGAGAGAA GCCAATTGTG GACGAGGCTA TCACATTTGC TGAGATGTAT
AAGAGAAACA TGAGTAAGCC TGGTGAGGAG GCTGCCCTCA GGAAATTGGC TAAAGAGAAG
CGATTGCAAG AGGAGGAGAT GAAA------ ---------- --TAG
>Dacar_XM_017385170.1.p1
ATGGCTATAA CTATTTCTGC ATTATCTAAG GAGAAACTAA ATCCTGATTT CGTCCGGGAT
GAAGACGAGC GTCCCAAAGT TGCCTACAAT CAGTTCAGCA ACGAAATTCC AGTTATTTCT
TTAGCTGGTA TCGATGATGT TGACACGAGG TCTGAGGTAT GTCGTAAAAT AGTGGAGGCC
TTTGAAGACT GGGGGATTTT CCAGGCGGTT GATCACGGTA TTGACACCAC TTTGATTTCT
GAAATGTATC GTCTTTCTCG TGAATTCTTT GCTTTGCCTG CTGAGGAAAA GCTCAGGTAT
GATACAACCG GTGGAAAGAG AGGCGGCTTT ACTGTCTCCA CTCATCTTAA GGGTGACAGT
GCAATGGATT GGCGCGAGTT TGTAACTTAC TTCACGTACC CAATCAGTGA TCGGGACTAC
TCCCGATGGC CTGATAAGCC TGAGGGATGG AGGTCCATCA CTGAAGAATA CAGTGAAAAG
TTACAGGAAC TAGGTATCAA GTTACTGGAA GTGTTATCAG AGGCCATGGG GCTTGAGAAA
GAGGCTATTG CGAAGGCTTG CGTGGATATG GAACAAAAAG TGTTAATTAA TTACTATCCT
ACATGTCCCC AACCCGACTT GACACTTGGA GTCAGAAGGC ACACGGATCC AGGTGCAATC
ACCCTTTTGC TTCAGGATCA GGTTGGTGGA TTACAGGCCA CTCGGGATGG TGGCAAAACT
TGGATTACTG TTAAGCCTGT GGAAGGAGCG TTAGTTGTCA ATCTGGGAGA TTATGGTCAC
TATTTGAGCA ATGGGAGGTT CAAGAATGCT GATCACCAAG CAGTAGTGAA TTCAACCTAT
ACTAGAATGT CGATTGCAAC TTTCCAGTAC CCATCCCCGG ATGCAATAGT TTATCCGCTA
AAGATCAGGG AGGGAGAGAA GCCAATTGTG GACGAGGCCA TCACATTTGC TGAGATGTAT
AGGAGGATCA TGAGTAAACC TGGTGAGGAG GCTGCCCTCA AGAAAGTGGC TAAAGAGAAG
CACTTGCAAG AGGAAGAGAT GAAA------ AAGACCGCAG CTTGA
>Dacar_XM_017385173.1.p1
ATGGCCTCAA CTCTAACTGC TCTGGCCCAA GAAAAACTCA ATTCCAGATT TATTCGAGAC
GAAGATGAGC GTCCTAAGGT TGCCTATAAT CAATTTAGCG ACGAAATTCC CGTCATTTCT
TTAGCTGGTA TCGATGATGA TGCCAGGAGA TCCGAGATAT GTCGAAAAAT AGTGGAGGCT
TGTGAAGACT GGGGGATTTT CCAGGTGGTT GATCACGGTG TTGATACCGC CTTGATCGCC
GAAATGACTC GTCTTGCTCG TGAATTCTTT GCTTTGCCTG CCGAGGAGAA ACTCCGGTTC
GATATGACAG GGGGAAAGAA GGGTGGATTT ATCGTTTCTA GTCATCTTCA GGGTGAAGCG
GTGCAAGATT GGCGAGAGAT AGTGACTTAT TTTTCGTACC CGATTAGAGC CCGGGACTAC
TCAAGATGGC CTGATAAGCC GGAGGGATGG AGGTCTACCA CGGGGGAGTA CAGTGAGAAG
CTGATGGGTC TAGGGTGCAA GCTACTGGAA GTTTTGTCAG AGGCCATGGG GCTTGACAAA
GAGGCTATTA CAAAGGCCTG TGTGGATATG GATCAGAAAG TGGTGGTGAA TTACTATCCC
AAGTGCCCTC AACCTGACTT GACACTGGGA CTAAAAAGGC ATACGGATCC TGGCACAATT
ACGCTCTTGC TTCAGGATCA GGTTGGGGGG TTACAGGCCA CCAGGGATGG TGGAAAAACC
TGGATCACTG TTCAGCCTGT GGAGGGTGCC TTTGTTGTTA ATTTGGGTGA TCATGGTCAT
TATTTGAGCA ATGGGAGGTT CAAGAATGCT GACCACCAAG CAGTCGTGAA TTCCAACTAC
AGCAGATTGT CAATTGCAAC TTTCCAGAAC CCGGCTCCTA ACGCGACAGT ATATCCATTA
AAGATTAGGG AGGGAGAGAA GGCCGTTATG GAGGAGCCCA TAACATTTGC CGAGATGTAC
AGGAGGAAGA TGTCGAAAGA TATTGAGGTG GCTAATCTCA AGAAACTGGC TAAAGAGAAA
CTGTTGCAGG ACCAACAGAT GAAAGCAGAT GAAATCTTCG CTTGA
>Dacar_XM_017385175.1.p1
ATGGCTACAA CTATTACTGC ATTGGCCAAG GAAAAACTTA ACTCTGATTT TGTCCGGGAT
GAGGATGAGC GTCCCAAAGT TGCCTACAAT CAATTCAGCA CTGAAATTCC CATTATTTCA
TTAGCTGGTA TCGATGATAA TGGCAGGAGA CCTGAGGTGT GTCGTAAAAT TGTTGAGGCC
TTTGAAGACT GGGGGATTTT CCAGGTAGTT GATCACGGTA TTGACAGCGG TTTGATTGCG
GAAATGTCTC GTCTGTCTCG TGAATTTTTT GCTTTGCCTG CTGAGGAGAA ACTTCGGTAT
GATACTACTG GTGGAAAGAG AGGCGGTTTC ACCATCTCCA CTCATCTTCA GGGTGACGAT
GTGAAGGATT GGCGTGAGTT TGTTGTTTAT TTTTCGTACC CAGTCGATGC TCGGGACTAC
TCGAGATGGC CTGATAAGCC AGAGGGATGG AGGTCTGTTA CGGAGGTTTA TAGTGAGAAG
TTGATGGCGC TCGGTGCCAA GTTACTGGAA GTGCTATCAG AGGCCATGGG GCTTGAAAAA
GAGGCTCTTA CAGAGGCTTG TGTGAACATG GAACAGAAAG TGTTGATTAA TTACTATCCT
ACATGTCCCC AACCGGACTT GACACTTGGA GTCAGAAGGC ACACGGATCC GGGTACGATT
ACCATTTTGC TTCAGGACAT GGTTGGGGGG TTACAGGCTA CCAGGGATGG CGGCAAAACT
TGGATTACTG TTCAGCCTGT CGAGGGAGCT TTTGTCGTCA ATTTGGGTGA TCATGGTCAT
TATTTGAGCA ATGGAAGGTT CAAGAATGCC GATCACCAAG CAGTAGTGAA TTCAACCTCT
AGCAGATTGT CCATCGCAAC TTTCCAGAAC CCGGCTCAGA ATGCTATAGT GTATCCATTA
AAGATCAGGG AGGGCGAGAA GCCAATTCTT GAGGAGGCCA TGACATACGC TGAGATGTAC
AAGAAAAACA TGACTAAACA TATTGAGGTA GCTACCCAGA AGAAATTGGC CAAGGAGAAA
AGATTGCAGA ACGAGGAGAC GAAA------ ---------- --TAG
>Heann_XM_022160179.1.p1
ATGGCGGTAT CTTTGAAATG G------GAC GAGACTCACG AAAACCGGTT CGTCCGCGAT
GAGGACGAGC GGCCAAAGGT GCCTTATAAC AAATTCAGCA GCGAGATTCC GGTGATCTCA
CTTAAAGGAA TTGATGATGG ATCTCGTAGG GCAGAGATTT GCGATAAGAT CGTGAAGGCG
TGTGAGGATT GGGGGATCTT TCAGGTGGTG GATCATGGCG TCGACACGAA ACTGTTGTCC
GAGATGACGA GGCTAGCTAG AGAGTTCTTC GAGTTGCCCA CGGAAGAGAA GCTCCGGTTT
GATATGACCG GTGGGAAGAA AGGCGGCTTC ATCGTCTCTA GCCACCTTCA GGGAGAGGCG
GTGCAAGATT GGAGGGAGAT TGTAACCTAC TTCTCATACC CAATAAAAGC AAGAGACTAT
TCCAGGTGGC CTGATACTCC CAAAGAGTGG AGGGCTGTTA CTGAGAAGTA TAGCGAGGAG
TTGATGGGCT TGGCCTGCAA GTTGCTAGAG GTGTTGTCTG AGGCAATGGG TCTTGAAAAA
GAGGCCTTAA CAAAAGCTTG TGTTGATATG GACCAAAAAG TGGTGGTCAA TTACTACCCA
AAGTGTCCCC AACCCGACTT AACCTTGGGC CTCAAACGAC ATACGGATCC AGGAACAATC
ACTTTGTTGC TTCAAGACCA GGTCGGTGGC CTTCAAGCAA CGCGTGATGG TGGCAACACC
TGGATCACAG TTCAACCGAT CGAAGGTGCT TTCGTAGTTA ATCTTGGTGA TCATGGACAT
TATTTGAGCA ATGGGCGGTT CAAGAACGCG GACCACCAAG CCGTTGTCAA TTCAAACACG
AGTCGGCTAT CCATAGCAAC GTTTCAAAAC CCTGCACCAG AAGCAGTCGT ATATCCATTG
AAGGTGAATG AAGGAGAGAA ATCGATAATG GAAAAACCTA TAACTTTCAT GGAGATGTAC
AAGAAAAAGA TGAGTACCGA TCTAGAGTTG GCGCGTCTTA AGAAGCTAGC AAAGGAAAAA
CAA---GACT TGGAG---GT GAAAATCGAA AATATATTTG CTTAG
>Ipnil_XM_019316832.1.p1
ATGACGTCAA CCTTAACGGC GCTAGCAGGG GAGACGCTGC GATCGAGCTT CGTGAGGGAC
GAAGACGAGC GTCCCAAAGT GGGTTATAAC GAGTTCAGTG ACGAGATTCC GGTGATATCT
TTGAAGGGCA TTGACGACCT TGGCCGGCGA GTCCAAATCC GCAAGGAGAT TGTGAAGGCG
TGTGAAGATT GGGGGATCTT TCAGGTGGTT GATCATGGGG TTGATGCCGG GCTGATCGGA
GAAATGACCC GCCTTTCTAA AGACTTCTTC TCCTTGCCGC CGGAGGAAAA GCTCCTGTTT
GACATGTCCG GCGGCAAGAA AGGCGGCTTC ATCGTTTCCA GCCATCTCCA GGGTGAAGCA
GTGAAGGATT GGCGAGAAAT CGTGACGTAT TTCTCATACC CAGTGAGAGC AAGGGATTAT
TCAAGGTGGC CCGACAAGCC AGAAGGGTGG AGGGCAGTAA CGGAAAAGTA CAGTGAAAAG
TTGATGGACT TGGCATGCAA ACTGCTGGAG GTTTTATCAG AGGCAATGGG ATTGGAGAAG
GAAGCATTGA GCAAAGCCTG TGTGGAATTG GACCAAAAAC TGGTGGTCAA TTTCTACCCA
AAATGCCCCG AGCCTGACCT AACCCTCGGC CTAAAACGCC ACACAGACCC TGGAACCATC
ACCCTTCTGT TGCAGGATCA AGTTGGCGGT CTCCAAGCCA CCAAAGATGG TGGCAAAACA
TGGATCACTG TTCAGCCAGT CGATGGCGCT TTTGTTGTTA ACCTCGGCGA CCACGGCCAC
TTTCTGAGTA ATGGGAGGTT CAAGAATGCG GACCATCAAG CGGTGGTGAA CTCAGAACAC
AGCCGGATGT CTATAGCGAC GTTTCAGAAT CCGGCGCCGG AGGCGAAGGT GTACCCGTTG
AAGGTGAGGG AAGGGGAGAA GCCCATTCTG GAAGAGCCCA TCACGTTTGC AGAGATGTAC
AGGAGGAAGA TGAGCAAGGA TCTGGAGCTT GCCAGGATCA AGAAGTTTGC AAAGGAGCAG
CAAATGATAA AGGCGGAAAC TAAAATTGAT CAAATTCTTG CTTAA
>Ipnil_XM_019316833.1.p1
ATGGCGTCAA CCTTAATGGC GCTAGCAGGG GAGACGCTGC AATCGAGCTT CGTGAGGGAC
GAAGACGAGC GTCCCAAAGT GGGTTATAAC GAGTTCAGTG ACGAGATTCC GGTGATATCT
TTAAAGGGCA TTGACGACCA TGGCCGGCGA GTACAAATTC GCGACGAGAT TGTGAAGGCG
TGTGAAGATT GGGGGATCTT TCAGGTGGTT GATCATGGGG TTGACGCCGG GATGATCGGA
GAAATGTCCC GCCTTTCTAA GGACTTCTTC TCCTTGCCGC CGGAGGAAAA GCTCCGGTTT
GACGTTTCCG GCGGCCAGAA AGACGGCTTC CGAGTTTCCA GCCATCTCCA GGGTGAAGCA
GTGAAAAATT GGCGAGAATT CATGACGTAT AGCTCATACC CGGTGAGGGC AAGGGACTAT
TCAAGGTGGC CGGACAAGCC AGAAGGGTTG AGGGCAGTAA CGGAAAAGTA CAGTGAAAAG
TTGATGGACT TGGCATGCAA ACTGCTGGAG GTTTTATCAG AGGCAATGGG ATTGGAGAAG
GAAGCATTGA GCAAAGCCTG TGTGGAAATG GACCAAAAAC TGGTGGTCAA TTTCTACCCA
AAATGCCCCC AGCCTGACCT AACCCTTGGC CTAAACCGCC ACACAGACCC TGGAACCATC
ACCCTTTTGT TGCAGGATCA AGTTGGCGGT CTCCAAGCCA CCAAAGATGG TGGCAAAACA
TGGATCACTG TTAAGCCAGT TGATGGTGCT TTTGTTGTTA ACCTCGGTGA CCACGGCTAC
TTTCTGAGTA ATGGGAGGTT CAAGAATGGG GACCATCGAG CGGTGGTGAA CTCAAAATGC
AGCCGGGTGT CTATAGCGAC GCTTCAGTAT CCGACGCCGG AGGCGAAGGT GTACCCATTG
AAGGTTCGGG AAGGGGAGAA GGCGATTCTG GAAGAGCCCA TCACGTTTGC AGAGATGTAC
AAGAGGAAGA TGAGCAACTG A--------- ---------- ---------- ----------
---------- ---------- ---------- ---------- -----
>Ipnil_XM_019327227.1.p1
ATGAAGTCAA CCTTGACAGG TCTTGCGGGG GAGAAACTGG GATCGAGCTT CATCCGGGAC
GAAGACGAGC GTCCCAAAGT GGCTTATAAT CGTTTTAGCG ACGAAATTCC TGTCATTTCG
TTGAAGGGCA TCGACGACAA TGGACGACGG AGAGGGATTT GTGCGCAGAT CGTCAAGGCT
TGTGAAGAAT GGGGGATATT TCAGGTGGTC GATCATGGCG TTGATGCTGA TTTGATCTCC
CAAATGACAA GCCTTGCCAC GGCGTTTTTC GCAATGCCGC CGGAGGAAAA GCTCCGTTTT
GATATGTCCG GTGGCAAGAA AGGAGGCTTT GTTGTGTCCA GCCACCTACA GGGTGAGGCG
GTGCAAAATT GGCGAGAAAT GGTGACATAT TTTTCGTACC CAAAGCAGAA GAGGGACTAT
TCAAGATGGC CAGACAAGCC AGAAGGGTGG ACAGGTGTGA CTGAGAAGTA CAGTGAGAAG
TTGATGGAGG TTGCAAGCAA ATTGCTAGAG GTTTTATCAG AGGCAATGGG GTTAGAGAAG
GAAGGGTTGA GCAAGGCATG TGTGGATATG GACCAAAAGA TTGTGGTCAA TTTCTATCCA
AAATGCCCAC AGCCTGATCT GACCTTAGGG CTAAAACGCC ACACAGATCC AGGAACCATC
ACACTTTTGC TGCAAGATCA AGTTGGGGGT CTCCAAGCTA CTAAAGATGG TGGCAAGACT
TGGATCACTG TTCAGCCCAT CAATGGTGCC TTTGTTGTTA ACCTTGGTGA CCATGGCCAT
TTATTGAGCA ACGGAAGATT CAAGAGTGCA GATCATCAAG CTGTGGTGAA CTCAAAGAGC
AGCCGGTTAT CGATAGCGGC GTTCCAGATT CCGGCGCCGG AGGCGAGTGT ATACCCATTG
AAAGTGAGGG AAGGCGAGAA GCCAATAATG GAAGAAGCAA TCACATTTGC AGAGATGTAT
AGGAGGAAGA TGAGTAAAGA CATCGAGCTT GCCAGGCTAA AGAAG----- ----CAGAAA
ATGCTGGGTA TTGGGCAACC CAAGATTGAC CAACTTCTTG TCTAG
>Lasat_XM_023893557.1.p1
ATGGCAGCAT CAATGGAATG G------AAC GAAAACCATG AAAAAGGCTT CATTCGTGAC
GAAGATGAAC GGCCGAAGGT GCCTCATAAT AAGTTCAGCG ACGAGATTCC GGTGATCTCA
CTTGAAGGTA TCGATGATAA ATCTCGTAGG GCGGAGATTT GTGAGAAGAT TGTGAAAGCC
TGTGAGGATT GGGGGATCTT TCAGGTGGTG GATCATGGCA TAGACGCGAA ACTGTTGTCG
GAGATGACAA GGCTTGCTAG AGAGTTTTTC CAGTTGCCGG CGGAGGAGAA GCTCCGGTTT
GATATGACCG GTGGGAAGAA AGGTGGGTTC ATTGTTTCTA GCCATCTTCA GGGAGAAACG
GTACGAGATT GGAGAGAGAT TGTAACATAC TTCTCATATC CAATAAAAGC AAGAGACTAC
TCAAGGTGGC CCGATAAGCC CGAAGAGTGG AGGCCAGTCA CTAAGGAATA CAGCGAGGTG
TTAATGGGTT TGGCGTGCAA ACTATTAGAG ATCTTATCAG AGGCAATGGG CCTTGAGAAA
GAAGCCCTAA CTAAAGCATG TGTTGATATG GACCAAAAAG TGGTAGTGAA TTACTATCCG
AAGTGTCCTC AACCCGATCT CACATTGGGC CTTAAGCGAC ATACCGATCC AGGAACGATC
ACATTGTTGC TTCAAGATCA AGTTGGAGGG CTCCAAGCCA CCCGCGATGG TGGCAAGAGT
TGGATAACGG TCCAACCTGT TGAAGGTGCA TTCGTGGTCA ATCTTGGTGA TCATGGACAT
TATTTGAGCA ACGGTAGGTT TAAGAACGCA GACCATCGGG CCGTTGTGAA TTCAACAACC
AGTCGGCTAT CCATAGCGAC ATTCCAAAAC CCTGCTCCAG AGGCGACTGT TTATCCGTTG
AAGATCAACG AAGGAGAGAA ATCGATAATG GAAGAACCTA TAACTTTTGT TGACATGTAC
AAGAAGAAAA TGAGTGGAGA CCTTGAGTTG GCTCGGCTCA AGAAGCTAGC CAAGGAAAAG
CAAGAAAACT TGGAA---AT GAAAGACAAA AATATACTTG TTTAG
>Migut_XM_012980274.1.p1
ATGGCTAAAT CTTTAACTTC ACTAGCAGAA GAAAAAGTCA ACAAAAAATT CATCAGAGAT
GAAGATGAGA GGCCAAAGGT GGCCTACAAC GAATTCAGCG ACGATATTCC GGTGATATCG
CTCGCCGGAA TCGGGGAGGG CGGCGAGAGG GCGGAGACTT GCCGGAAAAT AGTGGCGGCA
TGTGAGGAGT GGGGTATTTT CCAGGTGGTC GATCACGGGG TTGACACGGA ACTGGTCAAA
GATATGACTC GTTCGGCTCG TGAGTTCTTC GATTTGCCTG CTGAAGAGAA GCTTCGGTTC
GATATGTCCG GAGGAAAGAA AGGTGGTTTC ATCGTTTCCA GCCATCTTCA GGGCGAAGTA
GTAAAAGACT GGCGCGAAAT TGTGACATAT TTTTCGTACC CAATTAAGGC CCGAGATTAC
TCGAGATGGC CCGACAAGCC AGAGGATTGG CGAGCCGTGA CAGAGGCTTA CAGCGAGCAG
TTGATGGAAC TAGGCTGCAA GTTACTAGAG ATTTTATCTG AAGGAATGGG TCTTGAAAAA
GACGCGCTCT CTAAAGCATG TGTGGAAATG GATCAGAAAG TGGTGGTCAA CTTCTACCCA
AAATGCCCGC AACCGAATCT CACGTTGGGG CTCAAGCGCC ACACGGATCC GGGTTTGATT
ACGTTGTTGC TCCAGGATCA GGTGGGCGGG TTGCAGGCGA CCCGTGACGG TGGCAAGACG
TGGATCACGG TTCAACCCGT CGAAGGGGCT TTTGTGGTTA ATCTTGGTGA TTGTGGTCAT
TATCTAAGCA ATGGGAGGTT CAAAAATGCG GATCATCAAG CAGTGGTGAA CTCAAACTAC
AGTCGATTAT CAATAGCGAC TTTCCAGAAT CCGGCTCCGG ATGCAATACT TTACCCGTTG
AAAATCGAGG AAGGGGAAAA GTCGGTGGTC AACGAGCCAA TCACGTTTGC CGAGATGTAC
AAGAAAAAGA TGACAAATGA CCTTGAGCTC TCTAAGCTCA AGAAAATGGC AAAGGAAAAC
AAGTTGCAAG AGGAGTCATG CAAACTTGAA GAAATTCTAG CTTGA
>Migut_XM_012983725.1.p1
ATGGCTATCA CCATAACAGC ACTATCCGAA GAGAACCTCG ATGAAAAATT CATCAGAGAT
GAAAACGAGA GGCCAAAGGT GGCGTACAAC CAATTCAGCG ATGAGATTCC GGTGATATCA
CTTGCCGGAA TTGAAGAAGG CGAGGAGAGG GCTGAGATAT GCCGGAAAAT AGTGGCGGCG
TGTGAAGGGT GGGGCATTTT CCAGGTGGTG GATCATGGGG TTGACTCTGA CGTAATTGAT
GACATGACTC GTTTGGCACG TGAGTTCTTC GCTTTCCCCG CTGAGGAGAA GCTTCGTTTC
GACATGTCTG GCGGGAAGAA AGGTGGTTTC ATTGTCTCTA GCCACCTTCA GGGTGAAGTT
GTGCAAGACT GGCGCGAAAT AGTGACGTAC TTCTCGTACC CGATCCAAGC CCGAGACTAC
TCAAGGTGGC CCGACAAGCC CGAATCTTGG CGGGCCGTGA CCGAAACCTA CAGCGAGCAG
TTGATGAAAC TAGGTTGCAA ACTGCTCGAG GTTTTATCGG AGGCAATGGG TCTTGAAAAG
GATGCACTGT CCAAAGCTTG CGTGGATATG GATCAAAAAG TGGTTGTCAA TTTCTACCCA
AAATGCCCCC AGCCCGATCT CACATTGGGC CTGAAGCGGC ATACGGATCC GGGTACAATC
ACTTTGCTGC TCCAGGATCA AGTGGGCGGG TTGCAGGCGA CCCGAGATGG TGGGGAAACA
TGGATCACTG TTCAACCCGT TGACGGTGCT TTTGTGGTCA ACCTCGGTGA CCATGGTCAT
TATCTAAGCA ATGGGAGGTT CAAGAATGCA GACCATCAAG CAGTGGTGAA TTCAAATAGT
AGCAGATTGT CTATTGCGAC TTTCCAAAAC CCGGCCCCAC AAGCTGCGGT TTACCCGCTG
AAGATCCGGG AGGGAGAAGA TCCGATAATG GAGGAACCAA TCACCTTCTC GGAGATGTAC
AAGAAGAAGA TGGCGAAGGA TCTAGAGCTT GCTAATCTCA AGAAAATGGC TAATAAGGAT
AATATCCAG- ---------- ----CTTCAA GATATTCTTG CTTGA
>Nisyl_XM_009767241.1.p1
ATGGCATCGA CATTGACAGC TCTAGCAGAG GAAAAGCTTC AAACAAGTTT CATAAGAGAT
GAAGATGAGC GACCAAAAGT GGCGTACAAC CAATTCAGCG ATGAGATTCC GATCATATCG
TTGAAGGGTA TTGATGATAA TGGAAGAAGA GGTGAAATAT GTGAAAAGAT TGTCAAGGCA
TGTGAAGATT GGGGCGTTTT CCAGGTAGTT GATCATGGTG TTGATGCTCA ACTTATCTCA
CAAATGACAA CTCTCGCTAA ACAATTCTTC GCTTTGCCTG CTGAGGAAAA GCTACGGTTT
GACATGTCGG GTGGCAAGAA AGGTGGCTTC ATTGTCTCTA GCCATCTACA GGGTGAAGTG
GTCCAAGATT GGCGTGAAAT AGTGACCTAC TTCTCATACC CAATTCGGGC TAGAGACTAC
TCTAGATGGC CAGACAAACC AGAGGGATGG ATAGATGTGA CTCAAAAGTA CAGTGAAAAG
TTAATGGAGT TGGCTTGCAA ATTATTGGAA GTACTATCAG AGGCTATGGG CTTAGAGAAG
GAGGCCTTAA CCAAGGCATG TGTGGATATG GACCAAAAAG TGGTTGTCAA TTTTTACCCA
AAGTGTCCAC AGCCTGACCT TACCCTTGGG CTGAAACGAC ACACTGATCC AGGAACCATC
ACCCTCTTGT TACAAGACCA AGTTGGTGGG CTTCAAGCCA CTAAAGATAA TGGCAAAACT
TGGATTACTG TTCAGCCCGT TGTTGGCGCT TTTGTTGTCA ATCTTGGTGA CCATGGTCAT
TTTTTGAGCA ATGGAAGGTT TAAGAACGCT GATCATCAAG CAGTGGTGAA CTCGAATAGC
AGCAGATTAT CGATAGCTAC GTTTCAGAAT CCAGCACCAG AGGCAATAGT GTATCCTTTG
AAAATTAGGG AAGGAGAGAA GGCAGTGATG GACGAGCCCG TAGCATTTGC AGAAATGTAT
AGGAGGAAAA TGAGTAAGGA CCTTGAGCTT GCTAGGCTCA AGAAACTAGC CAAGGAGCAG
CAAATACAAG CTGAAGAAAC CAAGATTGAT GAAATTCTTG CTTAA
>Nitab_XM_016590223.1.p1
ATGGCATCGA CATTGACAGC TCTAGCAGAG GAAAAGCTTC AAACAAGTTT CATAAGGGAT
GAAGATGAGC GTCCAAAAGT GGCTTATAAT CAATTCAGTG ACGAGATTCC GATCATATCG
TTGAAGGGTA TTGATGATAA TGGAAAAAGA GGTGAAATAT GTGAAAAGAT TGTTAAGGCA
TGTGAAGATT GGGGCATTTT CCAGGTAGTT GATCATGGTG TTGATGCCCA ACTTATCTCA
CAAATGACAA CCCTTGCTAA ACAATTCTTC GCTTTGCCTC CTGAGGAAAA ACTACGCTTT
GATATGTCTG GTGGCAAGAA AGGTGGCTTC ATTGTCTCTA GCCATCTACA GGGTGAAGTG
GTCCAAGATT GGCGTGAAAT AGTGACCTAT TTCTCATATC CAATTCGGGC TAGAGACTAC
TCTAGATGGC CAGACAAACC AGATGGATGG ATAGGTGTGA CTCAGAAGTA CAGTGAAAAG
TTAATGGAGT TGGCTTGCAA ATTATTGGAA GTACTATCAG AGGCAATGGG CTTAGAGAAG
GAGGCCTTAA CCAAGGCATG TGTGGATATG GACCAAAAAG TGGTTGTCAA TTTTTACCCA
AAGTGTCCAC AGCCCGACCT TACCCTTGGA CTGAAACGAC ACACTGATCC AGGAACCATT
ACCCTCTTGT TACAAGACCA AGTTGGTGGG CTTCAAGCCA CTAAAGATAA TGGCAAAACT
TGGATTACTG TTCAGCCCGT TGAAGGCGCT TTTGTTGTCA ATCTTGGTGA CCATGGTCAC
TTTTTGAGCA ATGGAAGGTT TAAGAATGCT GATCATCAAG CAGTGGTGAA CTCGAATAGT
AGCAGATTAT CGATAGCTAC GTTTCAGAAT CCAGCACCAG AAGCTATAGT GTACCCATTG
AAAATTAGGG AAGGAGAGAA GGCAGTAATG GACGAGCCCA TAACATTTGC AGAGATGTAC
AGGAGGAAAA TGAGCAAGGA CCTTGAGCTT GCTAGGCTCA AGAAACTGGC CAAGGAACAC
CAAATACAAG CTGAAAAAAC CAAGATTGAA GAAATTCTTG CTTAA
>Nitab_XM_016630614.1.p1
ATGGCATCGA CATTGACAGC TCTAGCAGAG GAAAAGCTTC AAACAAGTTT CATAAGAGAT
GAAGATGAGC GACCAAAAGT GGCGTACAAC CAATTCAGCG ATGAGATTCC GATCATATCG
TTGAAGGGTA TTGATGATAA TGGAAGAAGA GGTGAAATAT GTGAAAAGAT TGTCAAGGCA
TGTGAAGATT GGGGCGTTTT CCAGGTAGTT GATCATGGTG TTGATGCTCA ACTTATCTCA
CAAATGACAA CTCTCGCTAA ACAATTCTTC GCTTTGCCTG CTGAGGAAAA GCTACGGTTT
GACATGTCGG GTGGCAAGAA AGGTGGCTTC ATTGTCTCTA GCCATCTACA GGGTGAAGTG
GTCCAAGATT GGCGTGAAAT AGTGACCTAC TTCTCATACC CAATTCGGGC TAGAGACTAC
TCTAGATGGC CAGACAAACC AGAGGGATGG ATAGATGTGA CTCAAAAGTA CAGTGAAAAG
TTAATGGAGT TGGCTTGCAA ATTATTGGAA GTACTATCAG AGGCTATGGG CTTAGAGAAG
GAGGCCTTAA CCAAGGCATG TGTGGATATG GACCAAAAAG TGGTTGTCAA TTTTTACCCA
AAGTGTCCAC AGCCTGACCT TACCCTTGGG CTGAAACGAC ACACTGATCC AGGAACCATC
ACCCTCTTGT TACAAGACCA AGTTGGTGGG CTTCAAGCCA CTAAAGATAA TGGCAAAACT
TGGATTACTG TTCAGCCCGT TGTTGGCGCT TTTGTTGTCA ATCTTGGTGA CCATGGTCAT
TTTTTGAGCA ATGGAAGGTT TAAGAACGCT GATCATCAAG CAGTGGTGAA CTCGAATAGC
AGCAGATTAT CGATAGCTAC GTTTCAGAAT CCAGCACCAG AGGCAATAGT GTATCCTTTG
AAAATTAGGG AAGGAGAGAA GGCAGTGATG GACGAGCCCG TAGCATTTGC AGAAATGTAT
AGGAGGAAAA TGAGTAAGGA CCTTGAGCTT GCTAGGCTCA AGAAACTAGC CAAGGAGCAG
CAAATACAAG CTGAAGAAAC CAAGATTGAT GAAATTCTTG CTTAA
>Nitom_XM_009605261.2.p1
ATGGCATCGA CATTGACAGC TCTAGCAGAG GAAAAGCTTC AAACAAGTTT CATAAGGGAT
GAAGATGAGC GTCCAAAAGT GGCTTATAAT CAATTCAGTG ACGAGATTCC GATCATATCG
TTGAAGGGTA TTGATGATAA TGGAAAAAGA GGTGAAATAT GTGAAAAGAT TGTTAAGGCA
TGTGAAGATT GGGGCATTTT CCAGGTAGTT GATCATGGTG TTGATGCCCA ACTTATCTCA
CAAATGACAA CCCTTGCTAA ACAATTCTTC GCTTTGCCTC CTGAGGAAAA ACTACGCTTT
GATATGTCTG GTGGCAAGAA AGGTGGCTTC ATTGTCTCTA GCCATCTACA GGGTGAAGTG
GTCCAAGATT GGCGTGAAAT AGTGACCTAT TTCTCATATC CAATTCGGGC TAGAGACTAC
TCTAGATGGC CAGACAAACC AGATGGATGG ATAGGTGTGA CTCAGAAGTA CAGTGAAAAG
TTAATGGAGT TGGCTTGCAA ATTATTGGAA GTACTATCAG AGGCAATGGG CTTAGAGAAG
GAGGCCTTAA CCAAGGCATG TGTGGATATG GACCAAAAAG TGGTTGTCAA TTTTTACCCA
AAGTGTCCAC AGCCCGACCT TACCCTTGGA CTGAAACGAC ACACTGATCC AGGAACCATT
ACCCTCTTGT TACAAGACCA AGTTGGTGGG CTTCAAGCCA CTAAAGATAA TGGCAAAACT
TGGATTACTG TTCAGCCCGT TGAAGGCGCT TTTGTTGTCA ATCTTGGTGA CCATGGTCAC
TTTTTGAGCA ATGGAAGGTT TAAGAATGCT GATCATCAAG CAGTGGTGAA CTCGAATAGT
AGCAGATTAT CGATAGCTAC GTTTCAGAAT CCAGCACCAG AAGCTATAGT GTACCCATTG
AAAATTAGGG AAGGAGAGAA GGCAGTAATG GACGAGCCCA TAACATTTGC AGAGATGTAC
AGGAGGAAAA TGAGCAAGGA CCTTGAGCTT GCTAGGCTCA AGAAACTGGC CAAGGAACAC
CAAATACAAG CTGAAAAAAC CAAGATTGAA GAAATTCTTG CTTAA
>Oleur_XM_023003872.1.p1
---------- ---------- ---------- ---------- ---------- ----------
---------- ---------- ---------- ---------- ---------- ----------
---------- ---------- ---------- ---------- ---------- ----------
---------- ---------- ---------- ---------- ---------- ----------
---------- ---------- ---------- ---------- ---------- ----------
---------- ---------- ---------- ---------- ---------- ----------
---------- ---------- ---------- ---------- ---------- ----------
---------- ---------- ---------- ---------- ---------- ----------
---------- ---------- ---------- ---------- ---------- ----------
---------- ---------- ---------- ---------- ---------- ----------
---------- ---------- ---------- ---------- ---------- ----------
---------- ---------- ---------- ---------- ---------- ----------
---------- ---------- ---------- ---------- --ATGCTTAA TCACGTGCGG
TACCTAAGCA ATGGGAGGTT TAAGAATGCA GATCACCAAG TAGTAGTGAA CTCTAATTAC
AGCAGATTGT CAATTGCAAC ATTCCAAAAT CCACCACTAG AGGCCATAGT TTACCCAGTC
AAGGTCAGGG TCGGGGAGAA GCCGGTTCTC GATGAGCCCA TCACGTTTTC CGAGATGTAC
AAGAGGAAGA TGAGCAAGGA TCTTGAGCTG GCCAGGCTGA AAAAAATGGC TAAGGAGAAA
CAGTTGCAGG TGTCGGGCAT GCGGATGGAG AACGTCTCAG ATCAC
>Oleur_XM_023028959.1.p1
ATGGCCGCAA CATTGACCTC ACTCGCACAA GAGAAACTAC AATCACAATT CATACGAGAT
GAAGATGAAC GCCCAAAGGT GGCATATAAT CAGTTCAGCA ATGAAATTCC GGTGATATCG
CTCGCCGGAA TTGATGATGG CGGCAAGAGA TCGGAGATAT GCAAAAAAAT TGTTGAAGCA
TGTGAGGATT GGGGTATTTT CCAGGTGGTT GATCATGGTG TTGATACTAA TCTTATTTCT
GATATGACTT GTTTGGCTCG CGAGTTTTTT GATTTGCCGG AGAAAGAGAA GCTCCGGTTC
GACATGTCCG GTGGGAAGAA AGGCGGTTTC ATTGTCTCTA GTCACCTTCA GGGAGAAGCA
ATCAAGGACT GGAGGGAAAT TGTAACATAT TTTTCATACC CGACCAGGGC CCGAGACTAT
TCAAGGTGGC CTGATAAACC CGAAAAATGG AGGCCTGTGA CGGCGGAGTA TAGCGACAAG
TTGATGAATT TAGGGTGCAA ACTGCTTGAA GTTTTGTCTG AGGCAATGGG GCTGGAAAAG
GATGCTCTCA CCAAAGCTTG TGTTGACATG GACCAGAAAG TGGTTGTGAA TTTCTATCCA
AAATGCCCAC AGCCCGACAT CACACTTGGG TTAAAGCGGC ACACAGATCC CGGGACTATT
ACTCTATTGC TACAGGACCA GGTTGGTGGG CTGCAGGCCA CCAAGGATGG TGGCAAGACA
TGGATCACCG TTCAGCCCGT GGAGGGAGCC TTTGTGGTCA ATCTTGGGGA CCATGGTCAT
TATCTAAGCA ATGGGAGGTT CAAGAATGCT GATCATCAAG CAGTAGTGAA CTCAAACTGC
AGCAGATTAT CAATAGCAAC TTTCCAGAAT CCAGCTCCAC CGGCTATAGT GTACCCACTG
AAGATCAGGG AGGGCGAAAA ATCTGTGATG GAAGAGCCCA TCACGTTCGC AGAAATGTAT
AAGAGGAAAA TGAGTAAAGA TCTTGAGCTT GCAAGGCTGA AAAAATTGGC TAAGGACAAA
CAAATTCAAG AACAGGGAAC TGAACTTGAG GATATTCTTG CTTGA
>Seind_XM_011085253.2.p1
ATGGCTACAT GTCTAACTCA GCTAGCAGAG GAGAACCTCC ACCAAAAATT CATCAGGGAT
GAGGATGAGA GGCCTAAGGT GGCCTACGAC CAATTCAGCG ATGATATTCC GCTGATATCG
CTTGCTGGAA TTGGGGAAAG CAGCGAGAGG GCTGAGATAT GCCGGAAAAT AGTGGCAGCC
TGTGAGGAGT GGGGCATTTT CCAGGTAGTT GATCATGGGA TTGACTCCAA GCTCATAGAG
GATATGACTC GTTTGGCTCG TGAGTTCTTC GCTTTGCCTG CGGAAGAGAA GCTTCGGTTC
GACATGTCTG GAGGGAAGAA AGGTGGCTTC ATCGTCTCTA GCCACCTCCA GGGGGAAGCT
GTGCAGGACT GGCGTGAAAT CGTGACATAC TTTTCTTACC CGGTTAAGGC CCGAGACTAC
TCGAGGTGGC CCGACAAGCC GGCGGGTTGG CGGGTCGTAA CAGAGGCGTA CAGCGAGCAG
TTGATGGGTT TGGGTTGCAA ACTGTTGGAG ATTTTATCGG AAGCCATGGG TCTTGAAAAG
GATGCACTGT CTAAAGCTTG TTTGGAAATG GATCAGAAAG TGGTTGTCAA TTTCTACCCG
AAATGCCCAC AACCGAATCT CACTCTGGGC CTCAAGCGCC ACACGGATCC GGGTACCATT
ACTTTGCTGC TCCAGGATCA GGTGGGCGGG CTGCAGGCGA CCCGAGATGG TGGCAAGACA
TGGATCACGG TTCAGCCCGT GGAGGGGGCT TTCGTGGTCA ATCTTGGTGA CCATGGCCAT
TATCTAAGCA ACGGGAGGTT CAAGAATGCG GACCATCAAG CAGTAGTGAA CTCGAACTTG
AGCAGACTAT CAATCGCAAC ATTCCAGAAT CCAGCTCCGA ATGCCATAGT TTACCCGTTG
AAGACGAGGG AAGGCGAGAC GGCGGTGATG GAGGAGGCGA TCACGTATAT GGAGATGTAC
AAGAGGAAGA TGAGCAGGGA CCTTGAACTA GCCAGGCTCA AGAAACTGGC TAAGGAAAAT
AAGGAAGAGG AGCTGAAACT TAAACTTCAA CAACTTCTAG CTTGA
>Solyc_NM_001329483.1.p1
ATGGCATCAA CACTAACAGC TTTAGCTAAT GAAAAGCTTG AAACAAGTTT TATTAGGGAT
GAAGAAGAAC GTCCAAAAGT TGCTTACAAT AAATTTAGTG ACGAAATTCC AGTAATATCG
TTGCAAGGTA TTGATGATAA TGGAAGAAGA AGTGAAATAT GTGAGAGAAT CGTAAATGCT
TGTGAAGATT GGGGTGTTTT TCAGGTAATT GATCATGGGG TTGATGCTCA ATTAATATCA
CAAATGACAA AATTAGCGAA GGAATTTTTC GAATTGCCTC CTGAGGAAAA GCTTCGGTTT
GACATGTCTG GTGGCAAGAA AGGTGGCTTC ATTGTCTCAA GCCACTTACA GGGTGAAGTG
GTTCAAGACT GGCGTGAAAT AGTGACTTAC TTTTCATACC CCATTCGAGC TAGAGACTAT
TCTAGATGGC CAGACAAACC ACAAGGCTGG ATAGGTGTAA CTGAGCAATA CAGTGAAAAG
TTGATGGATT TGGCTTGCAA ATTATTAGAA GTACTATCAG AGGCAATGGG CTTAGAGAAA
GAGGCTTTAA CCAAGGCATG TGTCGATATG GACCAAAAAG TAGTTGTGAA TTTTTACCCA
AAGTGTCCAG AGCCTGACCT TACTCTTGGG CTCAAACGAC ACACCGATCC AGGAACCATT
ACCTTATTGT TACAAGACCA AGTTGGTGGG CTTCAAGCCA CTAAAGATAA TGGCAAAACA
TGGATCACTG TTCAGCCCGT TGAAGGTGCT TTTGTGGTTA ATCTTGGCGA TCACGGTCAT
TATTTGAGCA ATGGAAGGTT CAAGAATGCT GATCATCAAG CAGTGGTGAA TTCGAATAGC
AGTAGATTAT CGATAGCCAC ATTCCAGAAT CCAGCACCAG ATGCAAAAGT GTATCCGTTA
AAAATTAGAG AAGGAGAGAA GTCAATAATG GATGAGCCGA TTACATTTGC AGAAATGTAC
AGGAGGAAAA TGAGTAAGGA TCTTGAGCTA GCTAGGCTGA AGAAACTGGC CAAGGAAGAG
AAGATACAAA CTGAAGAGTC CAAGATTGAG GAAATTCTTG CTTAA
>Sopen_XM_015211594.1.p1
ATGGCATCAA CACTAACAGC TTTAGCAAAT GAAAAGCTTG AAACAAGTTT TATTAGGGAT
GAAGAAGAAC GTCCAAAAGT TGCTTACAAT AAATTTAGTG ACGAAATTCC AGTAATATCG
TTGCAAGGTA TTGATGATAA TGGAAGAAGA AGTGAAATAT GTGAGAAAAT AGTAAATGCT
TGTGAAGATT GGGGTGTTTT TCAGGTAATT GATCATGGGG TTGATGCTCA ATTAATATCA
CAAATGACAA AATTAGCAAA GGAATTTTTC GAATTGCCTC CTGACGAAAA GCTTCGGTTT
GACATGTCTG GTGGCAAGAA AGGTGGCTTC ATTGTCTCAA GCCATTTACA GGGTGAAGTG
GTTCAAGACT GGCGTGAAAT AGTGACTTAC TTTTCATACC CAATTCGAGC TAGAGATTAT
TCTAGATGGC CAGACAAACC ACAAGGCTGG ATAGGTGTAA CTGAGAAATA CAGTGAAAAG
TTAATGGACT TGGCTTGCAA ATTATTAGAA GTACTATCAG AGGCAATGGG CTTAGAGAAA
GAGGCTTTAA CCAAGGCATG TGTGGATATG GACCAAAAAG TTGTTGTCAA TTTTTACCCA
AAGTGTCCAC AGCCTGACCT TACTCTTGGG CTCAAACGAC ACACTGATCC AGGAACCATT
ACCCTATTGT TACAAGACCA AGTTGGTGGG CTTCAAGCCA CTAAAGATAA TGGCAAAACA
TGGATCACTG TTCAGCCCGT TGAAGGTGCT TTTGTGGTTA ATCTTGGTGA TCATGGTCAT
TATTTGAGCA ATGGAAGGTT CAAGAATGCT GATCATCAAG CAGTGGTGAA TTCGAATAGC
AGTAGATTAT CGATAGCCAC ATTCCAGAAT CCAGCACCAG ATGCAAAAGT GTATCCGTTA
AAAATTAGGG AAGGAGAGAA GGCGATAATG GATGAGCCGA TTACATTTGC AGAAATGTAC
AGGAGGAAAA TGAGTAAGGA TCTTGAGCTA GCTAGGCTGA AGAAACTGGC CAAGGATGAG
AAGATAAAAA CTGAAGAGTC CAAGATTGAG GAAATTCTTG CTTAA
>Sotub_NM_001288001.1.p1
---ATGTCAA CACTAACAGC TCTAGCTAAT GAAAAGCTTC AAACAAGTTT TATTAGGGAT
GAAGAAGAAC GTCCAAAAGT GGCTTACAAT AAATTTAGTG ACGAAATTCC AGTAATATCG
TTGCAAGGTA TTGATGATAA TGGAAGAAGA AGTGAAATAT GTGAGAAAAT TGTAAATGCT
TGTGAAGATT GGGGAGTTTT TCAGGTAATT GATCATGGGG CCGATGCTCA ATTAATATCA
GAAATGACAA AATTGGCTAA GGAATTTTTC GAATTGCCTC CTGACGAAAA GCTTCGGTTT
GACATGTCTG GTGGCAAGAA AGGCGGCTTT ATTGTCTCAA GCCATTTACA GGGTGAAGTG
GTTCAAGACT GGCGTGAAAT AGTGACCTAC TTTTCTTACC CAATTCGAGC TAGAGACTAC
TCCAGATGGC CAGACAAACC ACAAGGCTGG ATAGCTGTAA CTGAGAAATA CAGTGAAAAA
TTAATGGACT TGGCTTGCAA ATTATTAGAA GTATTATCAG AGGCAATGGG CTTAGAGAAA
GAGGCTTTAA CCAAGGCATG TGTGGATATG GACCAAAAAG TAGTTGTCAA TTTTTACCCA
AAGTGTCCAG AGCCTGACCT TACCCTTGGG CTGAAACGAC ATACTGATCC AGGAACCATC
ACCCTCTTGT TACAAGACCA AGTTGGTGGG CTTCAAGCCA CTAAAGATAA TGGCAAAACT
TGGATCACTG TTCAGCCCGT TGAAGGCGCT TTTGTTGTTA ATCTTGGTGA TCATGGTCAT
TATTTGAGCA ATGGGAGGTT CAAGAATGCT GATCATCAAG CAGTTGTGAA TTCGAATAGC
AGCAGATTAT CGATAGCCAC TTTTCAGAAT CCAGCACCGG ATGCAAAAGT GTATCCGTTA
AAAATTAGGG AAGGAGAGAA GGCAATAATG GATGAGCCGA TTACATTTGC AGAAATGTAC
AGGAGGAAAA TGAGTAAGGA TCTTGAGCTT GCTAGGCTCA AGAAACTGGC CAAGGAACAG
ACTGAAGAGG CCAAGGAGTC CAAGATTGAG GAAATTCTTG CTTAA
>Cannu_CA02g21520
---------- ---------- ---------- ---------- ---------- ----------
---------- ---------- ---------- ---------- ---------- ----------
---------- ---------- ---------- ---------- ---------- ----------
---------- --------AT GAATATGGAA CGGAATGGGA TTAGCATTAA ATTGACATTA
ACTATTGTT- ---------- ---------- ---------- ---------- ----------
---------- ---------- ---------- ---------- -----TTGAA GGGTGAAGTG
GTCCAAGATT GGCGTGAAAT AGTGACCTAC TTCTCATACC CAATTAGAGC TAGAGATTAT
TCTAGATGGC CAAACAAACC ACAAGGATGG ATAGCAATCA CTGAGAAGTA CAGTGAAAAG
TTAATGGAGT TGGCTTGCAA ATTATTAGAA ATACTATCAG AGGCAATGGG CTTAGAGAAG
GAGGCCTTAA CCAAGGCATG TGTGGATATG GACCAAAAAG TTGTTGTCAA TTTCTACCCA
AAGTGTCCAC AACCAGATCT TACCCTTGGG CTGAAACGAC ACACTGATCC AGGAACCATC
ACCCTCTTGT TACAAGACCA AGTTGGTGGG CTTCAAGCCA CTAAGGATAA TGGCAAAACT
TGGATCACTG TTCAGCCCGT TGAAGGGGCT TTTGTTGTTA ATCTTGGTGA TCATGGTCAG
TATTTGAGTA ACGGGAGGTT CAAGAATGCT GATCATCAAG TAGCAGCAGA T---------
---------- ---------- ---------- ---------- ---------- ----------
---------- ---------- ---------- ---------- ---------- -------TAT
CGATAG---- ---------- ---------- ---------- ---------- ----------
---------- ---------- ---------- ---------- -----
>Ccan_Cc07_g10740
ATGGCTTCAA CTCTCACAGC TCTAGCAGAG GAGAAGCTTC AGTCAAGTTT CATCAGGGAT
GAAGATGAAC GTCCCAAAGT GGCCTACAAC CAATTCAGCA ATGAGATTCC TATCATTTCT
TTAAAGGGTC TTGATGACGA CGGTGCAAGA CCTGAAATTT GTAAAAAGAT TGTGGAAGCC
TGCGAAGACT GGGGGATTTT CCAGGTTATT GATCATGGGG TTGATGACAA ACTCATTTCT
GACATGACCC GCCTCGCTAG AGAATTCTTC GCTTTGCCAC CTGAAGAGAA GCTCCGATTC
GATATGTCAG GCGGCAAGAA AGGGGGATTT ATCGTCTCAA GCCATCTACA GGGTGAAACT
GTGCAAGACT GGCGTGAGAT TGTGACATAT TTTTCCTATC CAATTCGGGC AAGGGATTAC
TCAAGGTGGC CAGACAGGCC AGAGGCATGG AGGGCTGTGA CAGAGAAATA TAGTGAGAAG
TTGATGGAGC TGGCATGTAA ACTGTTGGAG GTATTGTCAG AGGCAATGGG ATTGGAAAAG
GAAGCCTTAA CTAATGCATG TGTGGACATG GACCAAAAAG TTGTGGTGAA CTTTTACCCA
AAGTGTCCAC AGCCTGACCT CACATTGGGC CTCAAACGCC ACACCGACCC TGGAACCATC
ACTCTCTTGT TACAGGACCA AGTTGGTGGA CTTCAGGCCA CCAGGGACGG TGGCAAGACC
TGGATTACCG TCCAGCCTGT TGAAGGTGCT TTTGTTGTTA ACCTTGGTGA CCATGGCCAT
TACTTGAGCA ACGGGAGGTT CAAGAACGCA GATCATCAGG CTGTGGTAAA CTCAAATTGT
AGCAGGTTGT CCATAGCCAC ATTTCAGAAC CCGGCACCAG AGGCAACTGT GTATCCACTG
AAGATCCGTG AGGGTGAGAA GGCGGTGCTT GATGCTCCCA TGACCTTTTC AGAGATGTAC
AGGAAGAAAA TGAGCAAGGA CCTTGAGCTT GCGAGGCTGA AGAAGCTGGC CAAGGAGCAA
GAGTTGCAAG CAGTTGAGGC CAAGATTGAC GAGATTTTTG CTTGA
>Peaxi162Scf00328g01214.1
ATGGCATCAA CATTAACAGC ATTAGCAGAA GAAAAACTTC AAACAAGTTT CATTAGGGAT
GAAGATGAAC GTCCAAAAGT GGCTTACAAC CAATTCAGCA ATGAGATCCC AATTATCTCG
TTAGAGGGCA TTGATGATAC TGGTAAAAGA GCTGAAATAT GTGACAAGAT TGTTAAGGCA
TGTGAAGATT GGGGCGTTTT TCAAGTTGTG GATCATGGGG TTGATGCTGA ACTTATTTCC
CAAATGACAA CTTTTGCTAA AGAATTCTTT GCTTTGCCTC CTGAGGAAAA GCTGCGGTTT
GACATGTCTG GTGGCAAGAA AGGTGGATTT ATTGTCTCTA GCCATCTACA GGGTGAAGTG
GTCCAAGATT GGCGTGAAAT TGTGACCTAC TTTTCGTACC CAACAAGGGC AAGAGACTAC
TCTAGATGGC CAGACAAACC AGAAGGATGG ATAGCTGTGA CTCAGAAATA TAGTGAAAAG
TTAATGGAGT TAGCTTGCAA GTTATTGGAT GTCCTATCAG AGGCTATGGG CTTGGAGAAG
GAGGCCTTAA CCAAGGCATG TGTGGATATG GACCAAAAAG TGGTTGTCAA TTTTTACCCA
AAGTGTCCTG AGCCTGACCT TACCCTTGGA CTGAAAAGAC ACACTGATCC AGGAACCATC
ACTCTCTTGT TACAAGACCA AGTTGGTGGG CTTCAAGCTA CTAAAGATAA TGGCAAAACT
TGGATCACTG TTCAGCCTGT TGAAGGTGCT TTTGTTGTCA ATCTTGGTGA CCACGGTCAT
TTTTTGAGCA ATGGACGGTT CAAGAATGCT GATCATCAAG CAGTGGTGAA CTCAAATAGC
AGCAGGTTAT CGATAGCCAC GTTTCAGAAT CCGGCACCAG AGGCGATAGT GTATCCATTG
AAAATTAGGG AAGGAGAGAA GTCAATAATG GATGAGCCCA TAACATTTGC AGAAATGTAC
AGAAGGAAAA TGAGCAAGGA TTTAGAACTT GCTAGGCTCA AGAAGCAGGC CAAGGAGCAG
CAGTTACAAG CTGAAGAGTC CAAGATTGAG GAAATTCTTG CTTAA
