# Supplementary material for: Assessing Anthocyanin Biosynthesis in Solanaceae as a Model Pathway for Secondary Metabolism
Source: Genes (Basel). 2019 Jul 25;10(8):559. doi: 10.3390/genes10080559 (PMC6723469; doi:10.3390/genes10080559)
Supplement: Supplementary file 1 [file genes-10-00559-s001.zip › SuppFile/F3H-NtAln.fas]

>Caann_XM_016705025.1.p1
---------------------------------------------------------------ATGCCACCT---------------TCATCCCTAACGTCTCTGGCGAACGAAACTACC---GTTCCAACAAGTTTCATTAGGGATGAAGAAGAGCGTTCTAAAGTGGCTTACAACAACTTCAGTGATGACATTCCAGTCATATCGTTGAAGGATATTGATGAG---------------------------ATTGGAACAAGAGGTGAAATATGTGAAAAAATTGTAGAGGCATGCGAAGATTGGGGCATTTTCCAGGTAGTTGATCATGGGGTAGACCCACAATTAATCTCACAAATGACAAAATTTGCTAAAGAATTCTTCGCGTTGCCCTCTGAGGAAAAGCTTCGATTTGACATGTCCGGCGGTAAGAAAGGTGGTTTCATAGTCTCTAGCCATCTTCAGGGTGAAGTGGTCCAAGATTGGCGTGAAATAGTGACCTATTTCTCATACCCAATTCGAGCTAGAGATTACTCTAGATGGCCAGACAAACCGCACGGATGGATAGCTGTAACTGAGAAGTACAGTGAAAAGTTAATGGAGTTGGCTTGCAAATTATTAGAAGTACTATCAGAAGCAATGGGTTTGGAGAAGGAGGCCTTAACCAAGGCATGTGTGGATATGGACCAAAAAGTTGTTGTCAATTTTTACCCAAAGTGTCCACAGCCTGATCTTACCCTTGGGTTGAAAAGGCACACTGATCCTGGAACCATCACCCTCTTGTTACAAGACCAAGTTGGTGGTCTTCAAGCCACTAAAGATAATGGCAAAACTTGGATCACGGTTAAGCCCATTGAAGGCGCTTTTGTTGTTAATCTTGGTGATCATGGTCATTATTTGAGCAACGGGAGGTTCAAGAACGCTGATCATCAAGCAGTGGTGAACTCGAATAGCAGCAGATTATCGATAGCCACATTTCAGAATCCAGCACCGGAGGCAATAGTGTATCCATTAAAAATACGAGAAGGAGAGAAGGCAGTAATGGATGAGCCCATTACATTTGCAGAAATGTATAGGAGGAAAATGAGTAAGGATCTTGAGGCTGCTAGATTCAAAAAGCTGGCCAAGGAGCAGCAGATACAAGCTGAAGAGGTTGCCGAAAAGGCCAAG------------TTGGAATCCATGCCC---------ATTGAGGAAATTCTTGCTTAA------------------------------------
>Cycar_XM_025118318.1.p1
---------------------------------------------------------------ATGGCCCCC---------------ATATCCTTGAAATGG------GACCAAACTTCGTTGCTTCAAAACAGTTTCGTCCGTGATGAAGATGAGCGGCCCAAGGTGCCGTACAATAAGTTTAGCAACGAGATTCCGGTGATCTCACTTGAAGGTATTGACATCGTGGACGGTGGCATCGGTGGTGGTGTTGGATCTCGTAGGGCGGAGATCTGTGAGAAGATCGTGAGGGCGTGTGAAGATTGGGGGATATTTCAGGTGGTGGATCATGGTGTTGATACTAAATTGTTGTCGGAGATGACAAGGCTCGCCAGAGAATTCTTCCTGTTGCCGGCGGAGGAGAAGCTCCGATTTGATATGAGTGGCGGGAAAAAAGGCGGTTTCATCGTTTCAAGCCATCTTCAAGGAGAAACGGTGCAAGATTGGAGGGAGATTGTAACCTTCTTCTCGTACCCAATAAAAGCAAGAGACTACTCAAGGTGGCCCGAAAAGCCCAAAGAGTGGAGGGCAGTTACTGAGGAATATAGCAAGATGTTAATGGGCCTGAGCTGCAAGCTTCTAGAGGTATTGTCTGAGGCAATGGGCCTTGAGAAAGAGGCCTTGACTAAAGCATGTGTGGATATGGACCAAAAAGTGGTGGTCAATTATTACCCGAAATGCCCTCAGCCCGACCTCACGTTGGGCCTGAAACGACATACGGATCCGGGAACGATCACGTTGTTGCTTCAGGACCAAGTTGGTGGGCTTCAAGCGACTCGTGATGGGGGTCAGAGTTGGATCACGGTTCAGCCGATTGAAGGTGCTTTCGTGGTTAATCTCGGTGATCATGGACATTATTTGAGCAACGGGAGGTTCAAGAACGCAGACCATCAAGCCGTGGTGAACTCAAACACTAGTCGGTTATCCATAGCCACGTTTCAAAACCCTGCACCCGATGCGATTGTGTATCCACTGAAGGTGAATGAAGGAGATAAATCGATAATGGAAGAAGCTATAACTTTCATGGAGATGTACAAAAAGAAGATGTGTAGAGACCTCGAGTTGGCTCGGCTAAAGAAGCTAGCCAAGAACAAGCAACACGATTTGGAGAAA------------------------------------GAGAAGCCG---------ATCCATAATATATTTGCTTAG------------------------------------
>Dacar_XM_017383706.1.p1
---------------------------------------------------------------------------------------------------------------------------------------------------------------------------------------------------------------------------AATGAT---------------------GATTTGAATGGCAGAAGGCCTGAGGTGTGTCGTAAAATAGTCGAGGCCTTTGAAGACTGGGGCATTTTCCAGGTAGTTGATCACGGTATTGACAGCACTTTGATTTCTGAAATGTATCGTCTTTCTCGTGAGTTCTTTGCTTTGCCTGCTGAGGAAAAGCTCAGGTATGATCCCACCGGTGGTAAGAAAGGCGGCTATATTGTCTCCACTCATCTCAAGGGTGACAGCGCAATGGACTGGCGCGAGTTTATAGTTTGTTTGACGTACCCAATCAGTGGTCGGGACTACTCCCGATGGCCTGATAAGCCCGAGAGATGGAGGTCCATCACAGAAGACTACAGTGAGAAGTTACAAGTGCTAGGTGCCAAGTTACTAGAAGTGTTATCAGAGGCCATGGGGCTTGAGAAAGAGGCTATTGCAGAGGCCTGCGTGAATATGGAACAGAAAATGATAATTAATTACTATCCCCCGTGCCCTGAACCCGACTTGACACTTGGATGCAGAAGGCATACGGATCCAGGTTCTATTACCCTTTTGCTTCAGGATCAGGTTGGTGGATTACAGGCCACTCGGGATGGTGGCAAAACTTGGATTACTGTTAAGCCTGTGGAAGGAGCTTTTGTTGTCAATCTGGGAGATTATGGTCACTATTTGAGCAATGGGAGGTTCAAAAGTGCTGATCACCAAGCAGTAGTGAATTCAACCTATACCAGAATGTCTATCGCAACTCTCCAGTACCCAGCACCGGATGCAATAGTTTATCCGCTAAAGATCAGGGAGGGAGAGAAGCCAATTGTGGACGAGGCTATCACATTTGCTGAGATGTATAAGAGAAACATGAGTAAGCCTGGTGAGGAGGCTGCCCTCAGGAAATTGGCTAAAGAGAAGCGATTGCAAGAGGAGAAGGCCAAG------------------------TTGGAGATGAAACCT---------------------------TAG------------------------------------
>Dacar_XM_017385170.1.p1
ATGGACACTACCGCGTGTATAAATACTACCTTGATTACTTGTTTAGTGTCAGCACCAACAAGAATGGCTCCT---------------ATAACTATTTCTGCATTATCTAAGGAGAAAACA---CTAAATCCTGATTTCGTCCGGGATGAAGACGAGCGTCCCAAAGTTGCCTACAATCAGTTCAGCAACGAAATTCCAGTTATTTCTTTAGCTGGTATCGATGAT---------------------GATTCTGTTGACACGAGGTCTGAGGTATGTCGTAAAATAGTGGAGGCCTTTGAAGACTGGGGGATTTTCCAGGCGGTTGATCACGGTATTGACACCACTTTGATTTCTGAAATGTATCGTCTTTCTCGTGAATTCTTTGCTTTGCCTGCTGAGGAAAAGCTCAGGTATGATACAACCGGTGGAAAGAGAGGCGGCTTTACTGTCTCCACTCATCTTAAGGGTGACAGTGCAATGGATTGGCGCGAGTTTGTAACTTACTTCACGTACCCAATCAGTGATCGGGACTACTCCCGATGGCCTGATAAGCCTGAGGGATGGAGGTCCATCACTGAAGAATACAGTGAAAAGTTACAGGAACTAGGTATCAAGTTACTGGAAGTGTTATCAGAGGCCATGGGGCTTGAGAAAGAGGCTATTGCGAAGGCTTGCGTGGATATGGAACAAAAAGTGTTAATTAATTACTATCCTACATGTCCCCAACCCGACTTGACACTTGGAGTCAGAAGGCACACGGATCCAGGTGCAATCACCCTTTTGCTTCAGGATCAGGTTGGTGGATTACAGGCCACTCGGGATGGTGGCAAAACTTGGATTACTGTTAAGCCTGTGGAAGGAGCGTTAGTTGTCAATCTGGGAGATTATGGTCACTATTTGAGCAATGGGAGGTTCAAGAATGCTGATCACCAAGCAGTAGTGAATTCAACCTATACTAGAATGTCGATTGCAACTTTCCAGTACCCATCCCCGGATGCAATAGTTTATCCGCTAAAGATCAGGGAGGGAGAGAAGCCAATTGTGGACGAGGCCATCACATTTGCTGAGATGTATAGGAGGATCATGAGTAAACCTGGTGAGGAGGCTGCCCTCAAGAAAGTGGCTAAAGAGAAGCACTTGCAAGAGGAAAAGGCCAAG------------------------CTGGAGATGAAACCC---------------AAGACCGCAGCTTGA------------------------------------
>Dacar_XM_017385173.1.p1
---------------------------------------------------------------ATGGCCCCT---------------TCAACTCTAACTGCTCTGGCCCAAGAAAAAACC---CTCAATTCCAGATTTATTCGAGACGAAGATGAGCGTCCTAAGGTTGCCTATAATCAATTTAGCGACGAAATTCCCGTCATTTCTTTAGCTGGTATCGATGAT---------------------------GATGCCAGGAGATCCGAGATATGTCGAAAAATAGTGGAGGCTTGTGAAGACTGGGGGATTTTCCAGGTGGTTGATCACGGTGTTGATACCGCCTTGATCGCCGAAATGACTCGTCTTGCTCGTGAATTCTTTGCTTTGCCTGCCGAGGAGAAACTCCGGTTCGATATGACAGGGGGAAAGAAGGGTGGATTTATCGTTTCTAGTCATCTTCAGGGTGAAGCGGTGCAAGATTGGCGAGAGATAGTGACTTATTTTTCGTACCCGATTAGAGCCCGGGACTACTCAAGATGGCCTGATAAGCCGGAGGGATGGAGGTCTACCACGGGGGAGTACAGTGAGAAGCTGATGGGTCTAGGGTGCAAGCTACTGGAAGTTTTGTCAGAGGCCATGGGGCTTGACAAAGAGGCTATTACAAAGGCCTGTGTGGATATGGATCAGAAAGTGGTGGTGAATTACTATCCCAAGTGCCCTCAACCTGACTTGACACTGGGACTAAAAAGGCATACGGATCCTGGCACAATTACGCTCTTGCTTCAGGATCAGGTTGGGGGGTTACAGGCCACCAGGGATGGTGGAAAAACCTGGATCACTGTTCAGCCTGTGGAGGGTGCCTTTGTTGTTAATTTGGGTGATCATGGTCATTATTTGAGCAATGGGAGGTTCAAGAATGCTGACCACCAAGCAGTCGTGAATTCCAACTACAGCAGATTGTCAATTGCAACTTTCCAGAACCCGGCTCCTAACGCGACAGTATATCCATTAAAGATTAGGGAGGGAGAGAAGGCCGTTATGGAGGAGCCCATAACATTTGCCGAGATGTACAGGAGGAAGATGTCGAAAGATATTGAGGTGGCTAATCTCAAGAAACTGGCTAAAGAGAAACTGTTGCAGGACCAAGAGTGGGACAAGGCCAAG---------------CTGCAGATGAAACCCAAGAGC---GCAGATGAAATCTTCGCTTGA------------------------------------
>Dacar_XM_017385175.1.p1
---------------------------------------------------------------ATGGCTCCA---------------ACAACTATTACTGCATTGGCCAAGGAAAAAACA---CTTAACTCTGATTTTGTCCGGGATGAGGATGAGCGTCCCAAAGTTGCCTACAATCAATTCAGCACTGAAATTCCCATTATTTCATTAGCTGGTATCGATGAT---------------------GATTCGAATGGCAGGAGACCTGAGGTGTGTCGTAAAATTGTTGAGGCCTTTGAAGACTGGGGGATTTTCCAGGTAGTTGATCACGGTATTGACAGCGGTTTGATTGCGGAAATGTCTCGTCTGTCTCGTGAATTTTTTGCTTTGCCTGCTGAGGAGAAACTTCGGTATGATACTACTGGTGGAAAGAGAGGCGGTTTCACCATCTCCACTCATCTTCAGGGTGACGATGTGAAGGATTGGCGTGAGTTTGTTGTTTATTTTTCGTACCCAGTCGATGCTCGGGACTACTCGAGATGGCCTGATAAGCCAGAGGGATGGAGGTCTGTTACGGAGGTTTATAGTGAGAAGTTGATGGCGCTCGGTGCCAAGTTACTGGAAGTGCTATCAGAGGCCATGGGGCTTGAAAAAGAGGCTCTTACAGAGGCTTGTGTGAACATGGAACAGAAAGTGTTGATTAATTACTATCCTACATGTCCCCAACCGGACTTGACACTTGGAGTCAGAAGGCACACGGATCCGGGTACGATTACCATTTTGCTTCAGGACATGGTTGGGGGGTTACAGGCTACCAGGGATGGCGGCAAAACTTGGATTACTGTTCAGCCTGTCGAGGGAGCTTTTGTCGTCAATTTGGGTGATCATGGTCATTATTTGAGCAATGGAAGGTTCAAGAATGCCGATCACCAAGCAGTAGTGAATTCAACCTCTAGCAGATTGTCCATCGCAACTTTCCAGAACCCGGCTCAGAATGCTATAGTGTATCCATTAAAGATCAGGGAGGGCGAGAAGCCAATTCTTGAGGAGGCCATGACATACGCTGAGATGTACAAGAAAAACATGACTAAACATATTGAGGTAGCTACCCAGAAGAAATTGGCCAAGGAGAAAAGATTGCAGAACGAGAAGGCCAAG------------------------CTGGAGACGAAATTT---------------------------TAG------------------------------------
>Heann_XM_022160179.1.p1
---------------------------------------------------------------ATGGCGCCG---------------GTATCTTTGAAATGG------GACGAGACTTCCCTGCACGAAAACCGGTTCGTCCGCGATGAGGACGAGCGGCCAAAGGTGCCTTATAACAAATTCAGCAGCGAGATTCCGGTGATCTCACTTAAAGGAATTGATGATGTCGATGGTAGTAGTGTTGATGGTTTCGGATCTCGTAGGGCAGAGATTTGCGATAAGATCGTGAAGGCGTGTGAGGATTGGGGGATCTTTCAGGTGGTGGATCATGGCGTCGACACGAAACTGTTGTCCGAGATGACGAGGCTAGCTAGAGAGTTCTTCGAGTTGCCCACGGAAGAGAAGCTCCGGTTTGATATGACCGGTGGGAAGAAAGGCGGCTTCATCGTCTCTAGCCACCTTCAGGGAGAGGCGGTGCAAGATTGGAGGGAGATTGTAACCTACTTCTCATACCCAATAAAAGCAAGAGACTATTCCAGGTGGCCTGATACTCCCAAAGAGTGGAGGGCTGTTACTGAGAAGTATAGCGAGGAGTTGATGGGCTTGGCCTGCAAGTTGCTAGAGGTGTTGTCTGAGGCAATGGGTCTTGAAAAAGAGGCCTTAACAAAAGCTTGTGTTGATATGGACCAAAAAGTGGTGGTCAATTACTACCCAAAGTGTCCCCAACCCGACTTAACCTTGGGCCTCAAACGACATACGGATCCAGGAACAATCACTTTGTTGCTTCAAGACCAGGTCGGTGGCCTTCAAGCAACGCGTGATGGTGGCAACACCTGGATCACAGTTCAACCGATCGAAGGTGCTTTCGTAGTTAATCTTGGTGATCATGGACATTATTTGAGCAATGGGCGGTTCAAGAACGCGGACCACCAAGCCGTTGTCAATTCAAACACGAGTCGGCTATCCATAGCAACGTTTCAAAACCCTGCACCAGAAGCAGTCGTATATCCATTGAAGGTGAATGAAGGAGAGAAATCGATAATGGAAAAACCTATAACTTTCATGGAGATGTACAAGAAAAAGATGAGTACCGATCTAGAGTTGGCGCGTCTTAAGAAGCTAGCAAAGGAAAAACAA---GACTTGGAGAAA------------------------------------GTGAAACCG---------ATCGAAAATATATTTGCTTAG------------------------------------
>Ipnil_XM_019316832.1.p1
---------------------------------------------------------------ATGACGACGTTG------------TCAACCTTAACGGCGCTAGCAGGGGAGACGGCT---CTGCGATCGAGCTTCGTGAGGGACGAAGACGAGCGTCCCAAAGTGGGTTATAACGAGTTCAGTGACGAGATTCCGGTGATATCTTTGAAGGGCATTGACGAC------------------------GTCCTTGGCCGGCGAGTCCAAATCCGCAAGGAGATTGTGAAGGCGTGTGAAGATTGGGGGATCTTTCAGGTGGTTGATCATGGGGTTGATGCCGGGCTGATCGGAGAAATGACCCGCCTTTCTAAAGACTTCTTCTCCTTGCCGCCGGAGGAAAAGCTCCTGTTTGACATGTCCGGCGGCAAGAAAGGCGGCTTCATCGTTTCCAGCCATCTCCAGGGTGAAGCAGTGAAGGATTGGCGAGAAATCGTGACGTATTTCTCATACCCAGTGAGAGCAAGGGATTATTCAAGGTGGCCCGACAAGCCAGAAGGGTGGAGGGCAGTAACGGAAAAGTACAGTGAAAAGTTGATGGACTTGGCATGCAAACTGCTGGAGGTTTTATCAGAGGCAATGGGATTGGAGAAGGAAGCATTGAGCAAAGCCTGTGTGGAATTGGACCAAAAACTGGTGGTCAATTTCTACCCAAAATGCCCCGAGCCTGACCTAACCCTCGGCCTAAAACGCCACACAGACCCTGGAACCATCACCCTTCTGTTGCAGGATCAAGTTGGCGGTCTCCAAGCCACCAAAGATGGTGGCAAAACATGGATCACTGTTCAGCCAGTCGATGGCGCTTTTGTTGTTAACCTCGGCGACCACGGCCACTTTCTGAGTAATGGGAGGTTCAAGAATGCGGACCATCAAGCGGTGGTGAACTCAGAACACAGCCGGATGTCTATAGCGACGTTTCAGAATCCGGCGCCGGAGGCGAAGGTGTACCCGTTGAAGGTGAGGGAAGGGGAGAAGCCCATTCTGGAAGAGCCCATCACGTTTGCAGAGATGTACAGGAGGAAGATGAGCAAGGATCTGGAGCTTGCCAGGATCAAGAAGTTTGCAAAGGAGCAGCAAATGATAAAGGCGGCTGCTGGAGATACCAAC---------------TTGGAAACTAAACCT---------ATTGATCAAATTCTTGCTTAA------------------------------------
>Ipnil_XM_019316833.1.p1
---------------------------------------------------------------ATGGCGACGACGTTG---------TCAACCTTAATGGCGCTAGCAGGGGAGACGGCTCTTCTGCAATCGAGCTTCGTGAGGGACGAAGACGAGCGTCCCAAAGTGGGTTATAACGAGTTCAGTGACGAGATTCCGGTGATATCTTTAAAGGGCATTGACGAC---------------------GACGTCCATGGCCGGCGAGTACAAATTCGCGACGAGATTGTGAAGGCGTGTGAAGATTGGGGGATCTTTCAGGTGGTTGATCATGGGGTTGACGCCGGGATGATCGGAGAAATGTCCCGCCTTTCTAAGGACTTCTTCTCCTTGCCGCCGGAGGAAAAGCTCCGGTTTGACGTTTCCGGCGGCCAGAAAGACGGCTTCCGAGTTTCCAGCCATCTCCAGGGTGAAGCAGTGAAAAATTGGCGAGAATTCATGACGTATAGCTCATACCCGGTGAGGGCAAGGGACTATTCAAGGTGGCCGGACAAGCCAGAAGGGTTGAGGGCAGTAACGGAAAAGTACAGTGAAAAGTTGATGGACTTGGCATGCAAACTGCTGGAGGTTTTATCAGAGGCAATGGGATTGGAGAAGGAAGCATTGAGCAAAGCCTGTGTGGAAATGGACCAAAAACTGGTGGTCAATTTCTACCCAAAATGCCCCCAGCCTGACCTAACCCTTGGCCTAAACCGCCACACAGACCCTGGAACCATCACCCTTTTGTTGCAGGATCAAGTTGGCGGTCTCCAAGCCACCAAAGATGGTGGCAAAACATGGATCACTGTTAAGCCAGTTGATGGTGCTTTTGTTGTTAACCTCGGTGACCACGGCTACTTTCTGAGTAATGGGAGGTTCAAGAATGGGGACCATCGAGCGGTGGTGAACTCAAAATGCAGCCGGGTGTCTATAGCGACGCTTCAGTATCCGACGCCGGAGGCGAAGGTGTACCCATTGAAGGTTCGGGAAGGGGAGAAGGCGATTCTGGAAGAGCCCATCACGTTTGCAGAGATGTACAAGAGGAAGATGAGCAACTGA------------------------------------------------------------------------------------------------------------------------------------------------------------------------
>Ipnil_XM_019327227.1.p1
---------------------------------------------------------------ATGAAGCCT---------------TCAACCTTGACAGGTCTTGCGGGGGAGAAAACG---CTGGGATCGAGCTTCATCCGGGACGAAGACGAGCGTCCCAAAGTGGCTTATAATCGTTTTAGCGACGAAATTCCTGTCATTTCGTTGAAGGGCATCGACGAC------------------GGCGGCGTTAATGGACGACGGAGAGGGATTTGTGCGCAGATCGTCAAGGCTTGTGAAGAATGGGGGATATTTCAGGTGGTCGATCATGGCGTTGATGCTGATTTGATCTCCCAAATGACAAGCCTTGCCACGGCGTTTTTCGCAATGCCGCCGGAGGAAAAGCTCCGTTTTGATATGTCCGGTGGCAAGAAAGGAGGCTTTGTTGTGTCCAGCCACCTACAGGGTGAGGCGGTGCAAAATTGGCGAGAAATGGTGACATATTTTTCGTACCCAAAGCAGAAGAGGGACTATTCAAGATGGCCAGACAAGCCAGAAGGGTGGACAGGTGTGACTGAGAAGTACAGTGAGAAGTTGATGGAGGTTGCAAGCAAATTGCTAGAGGTTTTATCAGAGGCAATGGGGTTAGAGAAGGAAGGGTTGAGCAAGGCATGTGTGGATATGGACCAAAAGATTGTGGTCAATTTCTATCCAAAATGCCCACAGCCTGATCTGACCTTAGGGCTAAAACGCCACACAGATCCAGGAACCATCACACTTTTGCTGCAAGATCAAGTTGGGGGTCTCCAAGCTACTAAAGATGGTGGCAAGACTTGGATCACTGTTCAGCCCATCAATGGTGCCTTTGTTGTTAACCTTGGTGACCATGGCCATTTATTGAGCAACGGAAGATTCAAGAGTGCAGATCATCAAGCTGTGGTGAACTCAAAGAGCAGCCGGTTATCGATAGCGGCGTTCCAGATTCCGGCGCCGGAGGCGAGTGTATACCCATTGAAAGTGAGGGAAGGCGAGAAGCCAATAATGGAAGAAGCAATCACATTTGCAGAGATGTATAGGAGGAAGATGAGTAAAGACATCGAGCTTGCCAGGCTAAAGAAG---------CAGAAAATGCTGGGTATTGGGAAACCCCAC------------------------TTTCAACCCAAGCCC---------ATTGACCAACTTCTTGTCTAG------------------------------------
>Lasat_XM_023893557.1.p1
---------------------------------------------------------------ATGGCACCC---------------GCATCAATGGAATGG------AACGAAAACTCGTTGCATGAAAAAGGCTTCATTCGTGACGAAGATGAACGGCCGAAGGTGCCTCATAATAAGTTCAGCGACGAGATTCCGGTGATCTCACTTGAAGGTATCGATGATTTGGAAGGTAGTGAT---GGTGGTGTTAAATCTCGTAGGGCGGAGATTTGTGAGAAGATTGTGAAAGCCTGTGAGGATTGGGGGATCTTTCAGGTGGTGGATCATGGCATAGACGCGAAACTGTTGTCGGAGATGACAAGGCTTGCTAGAGAGTTTTTCCAGTTGCCGGCGGAGGAGAAGCTCCGGTTTGATATGACCGGTGGGAAGAAAGGTGGGTTCATTGTTTCTAGCCATCTTCAGGGAGAAACGGTACGAGATTGGAGAGAGATTGTAACATACTTCTCATATCCAATAAAAGCAAGAGACTACTCAAGGTGGCCCGATAAGCCCGAAGAGTGGAGGCCAGTCACTAAGGAATACAGCGAGGTGTTAATGGGTTTGGCGTGCAAACTATTAGAGATCTTATCAGAGGCAATGGGCCTTGAGAAAGAAGCCCTAACTAAAGCATGTGTTGATATGGACCAAAAAGTGGTAGTGAATTACTATCCGAAGTGTCCTCAACCCGATCTCACATTGGGCCTTAAGCGACATACCGATCCAGGAACGATCACATTGTTGCTTCAAGATCAAGTTGGAGGGCTCCAAGCCACCCGCGATGGTGGCAAGAGTTGGATAACGGTCCAACCTGTTGAAGGTGCATTCGTGGTCAATCTTGGTGATCATGGACATTATTTGAGCAACGGTAGGTTTAAGAACGCAGACCATCGGGCCGTTGTGAATTCAACAACCAGTCGGCTATCCATAGCGACATTCCAAAACCCTGCTCCAGAGGCGACTGTTTATCCGTTGAAGATCAACGAAGGAGAGAAATCGATAATGGAAGAACCTATAACTTTTGTTGACATGTACAAGAAGAAAATGAGTGGAGACCTTGAGTTGGCTCGGCTCAAGAAGCTAGCCAAGGAAAAGCAAGAAAACTTGGAAAAA------------------------------------ATGAAATCC---------GACAAAAATATACTTGTTTAG------------------------------------
>Migut_XM_012980274.1.p1
---------------------------------------------------------------ATGGCTCCACTAATAATATGTAAGAAATCTTTAACTTCACTAGCAGAAGAAAAATAC---GTCAACAAAAAATTCATCAGAGATGAAGATGAGAGGCCAAAGGTGGCCTACAACGAATTCAGCGACGATATTCCGGTGATATCGCTCGCCGGAATCGGGGAG------------------------TGTGGCGGCGAGAGGGCGGAGACTTGCCGGAAAATAGTGGCGGCATGTGAGGAGTGGGGTATTTTCCAGGTGGTCGATCACGGGGTTGACACGGAACTGGTCAAAGATATGACTCGTTCGGCTCGTGAGTTCTTCGATTTGCCTGCTGAAGAGAAGCTTCGGTTCGATATGTCCGGAGGAAAGAAAGGTGGTTTCATCGTTTCCAGCCATCTTCAGGGCGAAGTAGTAAAAGACTGGCGCGAAATTGTGACATATTTTTCGTACCCAATTAAGGCCCGAGATTACTCGAGATGGCCCGACAAGCCAGAGGATTGGCGAGCCGTGACAGAGGCTTACAGCGAGCAGTTGATGGAACTAGGCTGCAAGTTACTAGAGATTTTATCTGAAGGAATGGGTCTTGAAAAAGACGCGCTCTCTAAAGCATGTGTGGAAATGGATCAGAAAGTGGTGGTCAACTTCTACCCAAAATGCCCGCAACCGAATCTCACGTTGGGGCTCAAGCGCCACACGGATCCGGGTTTGATTACGTTGTTGCTCCAGGATCAGGTGGGCGGGTTGCAGGCGACCCGTGACGGTGGCAAGACGTGGATCACGGTTCAACCCGTCGAAGGGGCTTTTGTGGTTAATCTTGGTGATTGTGGTCATTATCTAAGCAATGGGAGGTTCAAAAATGCGGATCATCAAGCAGTGGTGAACTCAAACTACAGTCGATTATCAATAGCGACTTTCCAGAATCCGGCTCCGGATGCAATACTTTACCCGTTGAAAATCGAGGAAGGGGAAAAGTCGGTGGTCAACGAGCCAATCACGTTTGCCGAGATGTACAAGAAAAAGATGACAAATGACCTTGAGCTCTCTAAGCTCAAGAAAATGGCAAAGGAAAACAAGTTGCAAGAGGAGATCCTACAAAAAGTCAAAGTTGAAGCTCAAGTTAAGTCATGCAAAAGT---------CTTGAAGAAATTCTAGCTTGA------------------------------------
>Migut_XM_012983725.1.p1
---------------------------------------------------------------ATGGCTAACGGAGTT---ACTACTATCACCATAACAGCACTATCCGAAGAGAACTCC---CTCGATGAAAAATTCATCAGAGATGAAAACGAGAGGCCAAAGGTGGCGTACAACCAATTCAGCGATGAGATTCCGGTGATATCACTTGCCGGAATTGAAGAA------------------------TCGGGCGAGGAGAGGGCTGAGATATGCCGGAAAATAGTGGCGGCGTGTGAAGGGTGGGGCATTTTCCAGGTGGTGGATCATGGGGTTGACTCTGACGTAATTGATGACATGACTCGTTTGGCACGTGAGTTCTTCGCTTTCCCCGCTGAGGAGAAGCTTCGTTTCGACATGTCTGGCGGGAAGAAAGGTGGTTTCATTGTCTCTAGCCACCTTCAGGGTGAAGTTGTGCAAGACTGGCGCGAAATAGTGACGTACTTCTCGTACCCGATCCAAGCCCGAGACTACTCAAGGTGGCCCGACAAGCCCGAATCTTGGCGGGCCGTGACCGAAACCTACAGCGAGCAGTTGATGAAACTAGGTTGCAAACTGCTCGAGGTTTTATCGGAGGCAATGGGTCTTGAAAAGGATGCACTGTCCAAAGCTTGCGTGGATATGGATCAAAAAGTGGTTGTCAATTTCTACCCAAAATGCCCCCAGCCCGATCTCACATTGGGCCTGAAGCGGCATACGGATCCGGGTACAATCACTTTGCTGCTCCAGGATCAAGTGGGCGGGTTGCAGGCGACCCGAGATGGTGGGGAAACATGGATCACTGTTCAACCCGTTGACGGTGCTTTTGTGGTCAACCTCGGTGACCATGGTCATTATCTAAGCAATGGGAGGTTCAAGAATGCAGACCATCAAGCAGTGGTGAATTCAAATAGTAGCAGATTGTCTATTGCGACTTTCCAAAACCCGGCCCCACAAGCTGCGGTTTACCCGCTGAAGATCCGGGAGGGAGAAGATCCGATAATGGAGGAACCAATCACCTTCTCGGAGATGTACAAGAAGAAGATGGCGAAGGATCTAGAGCTTGCTAATCTCAAGAAAATGGCTAATAAGGATAATATCCAG---------------------------------------------------------------CTTCAAGATATTCTTGCTTGA------------------------------------
>Nisyl_XM_009767241.1.p1
---------------------------------------------------------------ATGGCACCT---------------TCGACATTGACAGCTCTAGCAGAGGAAAAGACA---CTTCAAACAAGTTTCATAAGAGATGAAGATGAGCGACCAAAAGTGGCGTACAACCAATTCAGCGATGAGATTCCGATCATATCGTTGAAGGGTATTGATGATGAG---------------GGTGGAATTAATGGAAGAAGAGGTGAAATATGTGAAAAGATTGTCAAGGCATGTGAAGATTGGGGCGTTTTCCAGGTAGTTGATCATGGTGTTGATGCTCAACTTATCTCACAAATGACAACTCTCGCTAAACAATTCTTCGCTTTGCCTGCTGAGGAAAAGCTACGGTTTGACATGTCGGGTGGCAAGAAAGGTGGCTTCATTGTCTCTAGCCATCTACAGGGTGAAGTGGTCCAAGATTGGCGTGAAATAGTGACCTACTTCTCATACCCAATTCGGGCTAGAGACTACTCTAGATGGCCAGACAAACCAGAGGGATGGATAGATGTGACTCAAAAGTACAGTGAAAAGTTAATGGAGTTGGCTTGCAAATTATTGGAAGTACTATCAGAGGCTATGGGCTTAGAGAAGGAGGCCTTAACCAAGGCATGTGTGGATATGGACCAAAAAGTGGTTGTCAATTTTTACCCAAAGTGTCCACAGCCTGACCTTACCCTTGGGCTGAAACGACACACTGATCCAGGAACCATCACCCTCTTGTTACAAGACCAAGTTGGTGGGCTTCAAGCCACTAAAGATAATGGCAAAACTTGGATTACTGTTCAGCCCGTTGTTGGCGCTTTTGTTGTCAATCTTGGTGACCATGGTCATTTTTTGAGCAATGGAAGGTTTAAGAACGCTGATCATCAAGCAGTGGTGAACTCGAATAGCAGCAGATTATCGATAGCTACGTTTCAGAATCCAGCACCAGAGGCAATAGTGTATCCTTTGAAAATTAGGGAAGGAGAGAAGGCAGTGATGGACGAGCCCGTAGCATTTGCAGAAATGTATAGGAGGAAAATGAGTAAGGACCTTGAGCTTGCTAGGCTCAAGAAACTAGCCAAGGAGCAGCAAATACAAGCTGAAGAAGCTGCTGAGAAGGCCAAG------------TCGGAAACCAAGCCT---------ATTGATGAAATTCTTGCTTAA------------------------------------
>Nitab_XM_016590223.1.p1
---------------------------------------------------------------ATGGCACCT---------------TCGACATTGACAGCTCTAGCAGAGGAAAAGACA---CTTCAAACAAGTTTCATAAGGGATGAAGATGAGCGTCCAAAAGTGGCTTATAATCAATTCAGTGACGAGATTCCGATCATATCGTTGAAGGGTATTGATGATGAG---------------AGTGGAATTAATGGAAAAAGAGGTGAAATATGTGAAAAGATTGTTAAGGCATGTGAAGATTGGGGCATTTTCCAGGTAGTTGATCATGGTGTTGATGCCCAACTTATCTCACAAATGACAACCCTTGCTAAACAATTCTTCGCTTTGCCTCCTGAGGAAAAACTACGCTTTGATATGTCTGGTGGCAAGAAAGGTGGCTTCATTGTCTCTAGCCATCTACAGGGTGAAGTGGTCCAAGATTGGCGTGAAATAGTGACCTATTTCTCATATCCAATTCGGGCTAGAGACTACTCTAGATGGCCAGACAAACCAGATGGATGGATAGGTGTGACTCAGAAGTACAGTGAAAAGTTAATGGAGTTGGCTTGCAAATTATTGGAAGTACTATCAGAGGCAATGGGCTTAGAGAAGGAGGCCTTAACCAAGGCATGTGTGGATATGGACCAAAAAGTGGTTGTCAATTTTTACCCAAAGTGTCCACAGCCCGACCTTACCCTTGGACTGAAACGACACACTGATCCAGGAACCATTACCCTCTTGTTACAAGACCAAGTTGGTGGGCTTCAAGCCACTAAAGATAATGGCAAAACTTGGATTACTGTTCAGCCCGTTGAAGGCGCTTTTGTTGTCAATCTTGGTGACCATGGTCACTTTTTGAGCAATGGAAGGTTTAAGAATGCTGATCATCAAGCAGTGGTGAACTCGAATAGTAGCAGATTATCGATAGCTACGTTTCAGAATCCAGCACCAGAAGCTATAGTGTACCCATTGAAAATTAGGGAAGGAGAGAAGGCAGTAATGGACGAGCCCATAACATTTGCAGAGATGTACAGGAGGAAAATGAGCAAGGACCTTGAGCTTGCTAGGCTCAAGAAACTGGCCAAGGAACACCAAATACAAGCTGAAAAAGCTGCTGAGAAGGCCAAG------------TTGAAAACCAAGCCC---------ATTGAAGAAATTCTTGCTTAA------------------------------------
>Nitab_XM_016630614.1.p1
---------------------------------------------------------------ATGGCACCT---------------TCGACATTGACAGCTCTAGCAGAGGAAAAGACA---CTTCAAACAAGTTTCATAAGAGATGAAGATGAGCGACCAAAAGTGGCGTACAACCAATTCAGCGATGAGATTCCGATCATATCGTTGAAGGGTATTGATGATGAG---------------GGTGGAATTAATGGAAGAAGAGGTGAAATATGTGAAAAGATTGTCAAGGCATGTGAAGATTGGGGCGTTTTCCAGGTAGTTGATCATGGTGTTGATGCTCAACTTATCTCACAAATGACAACTCTCGCTAAACAATTCTTCGCTTTGCCTGCTGAGGAAAAGCTACGGTTTGACATGTCGGGTGGCAAGAAAGGTGGCTTCATTGTCTCTAGCCATCTACAGGGTGAAGTGGTCCAAGATTGGCGTGAAATAGTGACCTACTTCTCATACCCAATTCGGGCTAGAGACTACTCTAGATGGCCAGACAAACCAGAGGGATGGATAGATGTGACTCAAAAGTACAGTGAAAAGTTAATGGAGTTGGCTTGCAAATTATTGGAAGTACTATCAGAGGCTATGGGCTTAGAGAAGGAGGCCTTAACCAAGGCATGTGTGGATATGGACCAAAAAGTGGTTGTCAATTTTTACCCAAAGTGTCCACAGCCTGACCTTACCCTTGGGCTGAAACGACACACTGATCCAGGAACCATCACCCTCTTGTTACAAGACCAAGTTGGTGGGCTTCAAGCCACTAAAGATAATGGCAAAACTTGGATTACTGTTCAGCCCGTTGTTGGCGCTTTTGTTGTCAATCTTGGTGACCATGGTCATTTTTTGAGCAATGGAAGGTTTAAGAACGCTGATCATCAAGCAGTGGTGAACTCGAATAGCAGCAGATTATCGATAGCTACGTTTCAGAATCCAGCACCAGAGGCAATAGTGTATCCTTTGAAAATTAGGGAAGGAGAGAAGGCAGTGATGGACGAGCCCGTAGCATTTGCAGAAATGTATAGGAGGAAAATGAGTAAGGACCTTGAGCTTGCTAGGCTCAAGAAACTAGCCAAGGAGCAGCAAATACAAGCTGAAGAAGCTGCTGAGAAGGCCAAG------------TCGGAAACCAAGCCT---------ATTGATGAAATTCTTGCTTAA------------------------------------
>Nitom_XM_009605261.2.p1
---------------------------------------------------------------ATGGCACCT---------------TCGACATTGACAGCTCTAGCAGAGGAAAAGACA---CTTCAAACAAGTTTCATAAGGGATGAAGATGAGCGTCCAAAAGTGGCTTATAATCAATTCAGTGACGAGATTCCGATCATATCGTTGAAGGGTATTGATGATGAG---------------AGTGGAATTAATGGAAAAAGAGGTGAAATATGTGAAAAGATTGTTAAGGCATGTGAAGATTGGGGCATTTTCCAGGTAGTTGATCATGGTGTTGATGCCCAACTTATCTCACAAATGACAACCCTTGCTAAACAATTCTTCGCTTTGCCTCCTGAGGAAAAACTACGCTTTGATATGTCTGGTGGCAAGAAAGGTGGCTTCATTGTCTCTAGCCATCTACAGGGTGAAGTGGTCCAAGATTGGCGTGAAATAGTGACCTATTTCTCATATCCAATTCGGGCTAGAGACTACTCTAGATGGCCAGACAAACCAGATGGATGGATAGGTGTGACTCAGAAGTACAGTGAAAAGTTAATGGAGTTGGCTTGCAAATTATTGGAAGTACTATCAGAGGCAATGGGCTTAGAGAAGGAGGCCTTAACCAAGGCATGTGTGGATATGGACCAAAAAGTGGTTGTCAATTTTTACCCAAAGTGTCCACAGCCCGACCTTACCCTTGGACTGAAACGACACACTGATCCAGGAACCATTACCCTCTTGTTACAAGACCAAGTTGGTGGGCTTCAAGCCACTAAAGATAATGGCAAAACTTGGATTACTGTTCAGCCCGTTGAAGGCGCTTTTGTTGTCAATCTTGGTGACCATGGTCACTTTTTGAGCAATGGAAGGTTTAAGAATGCTGATCATCAAGCAGTGGTGAACTCGAATAGTAGCAGATTATCGATAGCTACGTTTCAGAATCCAGCACCAGAAGCTATAGTGTACCCATTGAAAATTAGGGAAGGAGAGAAGGCAGTAATGGACGAGCCCATAACATTTGCAGAGATGTACAGGAGGAAAATGAGCAAGGACCTTGAGCTTGCTAGGCTCAAGAAACTGGCCAAGGAACACCAAATACAAGCTGAAAAAGCTGCTGAGAAGGCCAAG------------TTGAAAACCAAGCCC---------ATTGAAGAAATTCTTGCTTAA------------------------------------
>Oleur_XM_023003872.1.p1
------------------------------------------------------------------------------------------------------------------------------------------------------------------------------------------------------------------------------------------------------------------------------------------------------------------------------------------------------------------------------------------------------------------------------------------------------------------------------------------------------------------------------------------------------------------------------------------------------------------------------------------------------------------------------------------------------------------------------------------------------------------------------------------------------------------------------------------------------------------------------------------------------------ATGCTTAATCACGTGCGGTACCTAAGCAATGGGAGGTTTAAGAATGCAGATCACCAAGTAGTAGTGAACTCTAATTACAGCAGATTGTCAATTGCAACATTCCAAAATCCACCACTAGAGGCCATAGTTTACCCAGTCAAGGTCAGGGTCGGGGAGAAGCCGGTTCTCGATGAGCCCATCACGTTTTCCGAGATGTACAAGAGGAAGATGAGCAAGGATCTTGAGCTGGCCAGGCTGAAAAAAATGGCTAAGGAGAAACAGTTGCAGGTGTCGGAACCCATGGAGAACTCCAATGATCACGGCGTACTGGGCATGCGGGCATCAGATCCCATGGAGAACGTCTCAGATCACGCCGTACCGCTCGATAAGTGGGCTGCAGAGCTCTAA
>Oleur_XM_023028959.1.p1
---------------------------------------------------------------ATGGCCCCG---------------GCAACATTGACCTCACTCGCACAAGAGAAAACC---CTACAATCACAATTCATACGAGATGAAGATGAACGCCCAAAGGTGGCATATAATCAGTTCAGCAATGAAATTCCGGTGATATCGCTCGCCGGAATTGATGAT------------------------GAAGGCGGCAAGAGATCGGAGATATGCAAAAAAATTGTTGAAGCATGTGAGGATTGGGGTATTTTCCAGGTGGTTGATCATGGTGTTGATACTAATCTTATTTCTGATATGACTTGTTTGGCTCGCGAGTTTTTTGATTTGCCGGAGAAAGAGAAGCTCCGGTTCGACATGTCCGGTGGGAAGAAAGGCGGTTTCATTGTCTCTAGTCACCTTCAGGGAGAAGCAATCAAGGACTGGAGGGAAATTGTAACATATTTTTCATACCCGACCAGGGCCCGAGACTATTCAAGGTGGCCTGATAAACCCGAAAAATGGAGGCCTGTGACGGCGGAGTATAGCGACAAGTTGATGAATTTAGGGTGCAAACTGCTTGAAGTTTTGTCTGAGGCAATGGGGCTGGAAAAGGATGCTCTCACCAAAGCTTGTGTTGACATGGACCAGAAAGTGGTTGTGAATTTCTATCCAAAATGCCCACAGCCCGACATCACACTTGGGTTAAAGCGGCACACAGATCCCGGGACTATTACTCTATTGCTACAGGACCAGGTTGGTGGGCTGCAGGCCACCAAGGATGGTGGCAAGACATGGATCACCGTTCAGCCCGTGGAGGGAGCCTTTGTGGTCAATCTTGGGGACCATGGTCATTATCTAAGCAATGGGAGGTTCAAGAATGCTGATCATCAAGCAGTAGTGAACTCAAACTGCAGCAGATTATCAATAGCAACTTTCCAGAATCCAGCTCCACCGGCTATAGTGTACCCACTGAAGATCAGGGAGGGCGAAAAATCTGTGATGGAAGAGCCCATCACGTTCGCAGAAATGTATAAGAGGAAAATGAGTAAAGATCTTGAGCTTGCAAGGCTGAAAAAATTGGCTAAGGACAAACAAATTCAAGAACAGGAACTGGAGAAAAGTAACAAGCAG---------CTGGGAACTGAACCAAAGGAT---CTTGAGGATATTCTTGCTTGA------------------------------------
>Seind_XM_011085253.2.p1
---------------------------------------------------------------ATGGCTCCACAAGTG---------ACATGTCTAACTCAGCTAGCAGAGGAGAACTCC---CTCCACCAAAAATTCATCAGGGATGAGGATGAGAGGCCTAAGGTGGCCTACGACCAATTCAGCGATGATATTCCGCTGATATCGCTTGCTGGAATTGGGGAA------------------------AGCAGCAGCGAGAGGGCTGAGATATGCCGGAAAATAGTGGCAGCCTGTGAGGAGTGGGGCATTTTCCAGGTAGTTGATCATGGGATTGACTCCAAGCTCATAGAGGATATGACTCGTTTGGCTCGTGAGTTCTTCGCTTTGCCTGCGGAAGAGAAGCTTCGGTTCGACATGTCTGGAGGGAAGAAAGGTGGCTTCATCGTCTCTAGCCACCTCCAGGGGGAAGCTGTGCAGGACTGGCGTGAAATCGTGACATACTTTTCTTACCCGGTTAAGGCCCGAGACTACTCGAGGTGGCCCGACAAGCCGGCGGGTTGGCGGGTCGTAACAGAGGCGTACAGCGAGCAGTTGATGGGTTTGGGTTGCAAACTGTTGGAGATTTTATCGGAAGCCATGGGTCTTGAAAAGGATGCACTGTCTAAAGCTTGTTTGGAAATGGATCAGAAAGTGGTTGTCAATTTCTACCCGAAATGCCCACAACCGAATCTCACTCTGGGCCTCAAGCGCCACACGGATCCGGGTACCATTACTTTGCTGCTCCAGGATCAGGTGGGCGGGCTGCAGGCGACCCGAGATGGTGGCAAGACATGGATCACGGTTCAGCCCGTGGAGGGGGCTTTCGTGGTCAATCTTGGTGACCATGGCCATTATCTAAGCAACGGGAGGTTCAAGAATGCGGACCATCAAGCAGTAGTGAACTCGAACTTGAGCAGACTATCAATCGCAACATTCCAGAATCCAGCTCCGAATGCCATAGTTTACCCGTTGAAGACGAGGGAAGGCGAGACGGCGGTGATGGAGGAGGCGATCACGTATATGGAGATGTACAAGAGGAAGATGAGCAGGGACCTTGAACTAGCCAGGCTCAAGAAACTGGCTAAGGAAAATAAGGAAGAGGAGCTGGAGAAA---------------------------CCCAAACTTAAATCCTGCAATGCTCTTCAACAACTTCTAGCTTGA------------------------------------
>Solyc_NM_001329483.1.p1
---------------------------------------------------------------ATGGCACCT---------------TCAACACTAACAGCTTTAGCTAATGAAAAGACC---CTTGAAACAAGTTTTATTAGGGATGAAGAAGAACGTCCAAAAGTTGCTTACAATAAATTTAGTGACGAAATTCCAGTAATATCGTTGCAAGGTATTGATGAT------------------------GTTAATGGAAGAAGAAGTGAAATATGTGAGAGAATCGTAAATGCTTGTGAAGATTGGGGTGTTTTTCAGGTAATTGATCATGGGGTTGATGCTCAATTAATATCACAAATGACAAAATTAGCGAAGGAATTTTTCGAATTGCCTCCTGAGGAAAAGCTTCGGTTTGACATGTCTGGTGGCAAGAAAGGTGGCTTCATTGTCTCAAGCCACTTACAGGGTGAAGTGGTTCAAGACTGGCGTGAAATAGTGACTTACTTTTCATACCCCATTCGAGCTAGAGACTATTCTAGATGGCCAGACAAACCACAAGGCTGGATAGGTGTAACTGAGCAATACAGTGAAAAGTTGATGGATTTGGCTTGCAAATTATTAGAAGTACTATCAGAGGCAATGGGCTTAGAGAAAGAGGCTTTAACCAAGGCATGTGTCGATATGGACCAAAAAGTAGTTGTGAATTTTTACCCAAAGTGTCCAGAGCCTGACCTTACTCTTGGGCTCAAACGACACACCGATCCAGGAACCATTACCTTATTGTTACAAGACCAAGTTGGTGGGCTTCAAGCCACTAAAGATAATGGCAAAACATGGATCACTGTTCAGCCCGTTGAAGGTGCTTTTGTGGTTAATCTTGGCGATCACGGTCATTATTTGAGCAATGGAAGGTTCAAGAATGCTGATCATCAAGCAGTGGTGAATTCGAATAGCAGTAGATTATCGATAGCCACATTCCAGAATCCAGCACCAGATGCAAAAGTGTATCCGTTAAAAATTAGAGAAGGAGAGAAGTCAATAATGGATGAGCCGATTACATTTGCAGAAATGTACAGGAGGAAAATGAGTAAGGATCTTGAGCTAGCTAGGCTGAAGAAACTGGCCAAGGAAGAGAAGATACAAACTGAAGAGGCCAAG------------------------TTGGAGTCCAAGCCC---------ATTGAGGAAATTCTTGCTTAA------------------------------------
>Sopen_XM_015211594.1.p1
---------------------------------------------------------------ATGGCACCT---------------TCAACACTAACAGCTTTAGCAAATGAAAAGACC---CTTGAAACAAGTTTTATTAGGGATGAAGAAGAACGTCCAAAAGTTGCTTACAATAAATTTAGTGACGAAATTCCAGTAATATCGTTGCAAGGTATTGATGAT------------------------GTTAATGGAAGAAGAAGTGAAATATGTGAGAAAATAGTAAATGCTTGTGAAGATTGGGGTGTTTTTCAGGTAATTGATCATGGGGTTGATGCTCAATTAATATCACAAATGACAAAATTAGCAAAGGAATTTTTCGAATTGCCTCCTGACGAAAAGCTTCGGTTTGACATGTCTGGTGGCAAGAAAGGTGGCTTCATTGTCTCAAGCCATTTACAGGGTGAAGTGGTTCAAGACTGGCGTGAAATAGTGACTTACTTTTCATACCCAATTCGAGCTAGAGATTATTCTAGATGGCCAGACAAACCACAAGGCTGGATAGGTGTAACTGAGAAATACAGTGAAAAGTTAATGGACTTGGCTTGCAAATTATTAGAAGTACTATCAGAGGCAATGGGCTTAGAGAAAGAGGCTTTAACCAAGGCATGTGTGGATATGGACCAAAAAGTTGTTGTCAATTTTTACCCAAAGTGTCCACAGCCTGACCTTACTCTTGGGCTCAAACGACACACTGATCCAGGAACCATTACCCTATTGTTACAAGACCAAGTTGGTGGGCTTCAAGCCACTAAAGATAATGGCAAAACATGGATCACTGTTCAGCCCGTTGAAGGTGCTTTTGTGGTTAATCTTGGTGATCATGGTCATTATTTGAGCAATGGAAGGTTCAAGAATGCTGATCATCAAGCAGTGGTGAATTCGAATAGCAGTAGATTATCGATAGCCACATTCCAGAATCCAGCACCAGATGCAAAAGTGTATCCGTTAAAAATTAGGGAAGGAGAGAAGGCGATAATGGATGAGCCGATTACATTTGCAGAAATGTACAGGAGGAAAATGAGTAAGGATCTTGAGCTAGCTAGGCTGAAGAAACTGGCCAAGGATGAGAAGATAAAAACTGAAGAGGCCAAG------------------------TTGGAGTCCAAGCCC---------ATTGAGGAAATTCTTGCTTAA------------------------------------
>Sotub_NM_001288001.1.p1
------------------------------------------------------------------ATGGCT---------------TCAACACTAACAGCTCTAGCTAATGAAAAGACC---CTTCAAACAAGTTTTATTAGGGATGAAGAAGAACGTCCAAAAGTGGCTTACAATAAATTTAGTGACGAAATTCCAGTAATATCGTTGCAAGGTATTGATGAT------------------------ATTAATGGAAGAAGAAGTGAAATATGTGAGAAAATTGTAAATGCTTGTGAAGATTGGGGAGTTTTTCAGGTAATTGATCATGGGGCCGATGCTCAATTAATATCAGAAATGACAAAATTGGCTAAGGAATTTTTCGAATTGCCTCCTGACGAAAAGCTTCGGTTTGACATGTCTGGTGGCAAGAAAGGCGGCTTTATTGTCTCAAGCCATTTACAGGGTGAAGTGGTTCAAGACTGGCGTGAAATAGTGACCTACTTTTCTTACCCAATTCGAGCTAGAGACTACTCCAGATGGCCAGACAAACCACAAGGCTGGATAGCTGTAACTGAGAAATACAGTGAAAAATTAATGGACTTGGCTTGCAAATTATTAGAAGTATTATCAGAGGCAATGGGCTTAGAGAAAGAGGCTTTAACCAAGGCATGTGTGGATATGGACCAAAAAGTAGTTGTCAATTTTTACCCAAAGTGTCCAGAGCCTGACCTTACCCTTGGGCTGAAACGACATACTGATCCAGGAACCATCACCCTCTTGTTACAAGACCAAGTTGGTGGGCTTCAAGCCACTAAAGATAATGGCAAAACTTGGATCACTGTTCAGCCCGTTGAAGGCGCTTTTGTTGTTAATCTTGGTGATCATGGTCATTATTTGAGCAATGGGAGGTTCAAGAATGCTGATCATCAAGCAGTTGTGAATTCGAATAGCAGCAGATTATCGATAGCCACTTTTCAGAATCCAGCACCGGATGCAAAAGTGTATCCGTTAAAAATTAGGGAAGGAGAGAAGGCAATAATGGATGAGCCGATTACATTTGCAGAAATGTACAGGAGGAAAATGAGTAAGGATCTTGAGCTTGCTAGGCTCAAGAAACTGGCCAAGGAACAGACTGAAGAGGCCAAG---------------------------------TTGGAGTCCAAGCCC---------ATTGAGGAAATTCTTGCTTAA------------------------------------
>Cannu_CA02g21520
------------------------------------------------------------------------------------------------------------------------------------------------------------------------------------------------------------------------------------------------------------------------------------------------------------------------ATGAATATGGAACGGAATGGGATTAGCATTAAATTGACATTAACTATTGTT------------------------------------------------------------------------------------------------TTGAAGGGTGAAGTGGTCCAAGATTGGCGTGAAATAGTGACCTACTTCTCATACCCAATTAGAGCTAGAGATTATTCTAGATGGCCAAACAAACCACAAGGATGGATAGCAATCACTGAGAAGTACAGTGAAAAGTTAATGGAGTTGGCTTGCAAATTATTAGAAATACTATCAGAGGCAATGGGCTTAGAGAAGGAGGCCTTAACCAAGGCATGTGTGGATATGGACCAAAAAGTTGTTGTCAATTTCTACCCAAAGTGTCCACAACCAGATCTTACCCTTGGGCTGAAACGACACACTGATCCAGGAACCATCACCCTCTTGTTACAAGACCAAGTTGGTGGGCTTCAAGCCACTAAGGATAATGGCAAAACTTGGATCACTGTTCAGCCCGTTGAAGGGGCTTTTGTTGTTAATCTTGGTGATCATGGTCAGTATTTGAGTAACGGGAGGTTCAAGAATGCTGATCATCAAGTAGCAGCAGAT------------------------------------------------------------------------------------------------------------------------------TATCGATAG---------------------------------------------------------------------------------------------------------------------------------------------------------------------------------------
>Ccan_Cc07_g10740
---------------------------------------------------------------ATGGCTCCC---------------TCAACTCTCACAGCTCTAGCAGAGGAGAAGACG---CTTCAGTCAAGTTTCATCAGGGATGAAGATGAACGTCCCAAAGTGGCCTACAACCAATTCAGCAATGAGATTCCTATCATTTCTTTAAAGGGTCTTGATGAC------------------------ACTGACGGTGCAAGACCTGAAATTTGTAAAAAGATTGTGGAAGCCTGCGAAGACTGGGGGATTTTCCAGGTTATTGATCATGGGGTTGATGACAAACTCATTTCTGACATGACCCGCCTCGCTAGAGAATTCTTCGCTTTGCCACCTGAAGAGAAGCTCCGATTCGATATGTCAGGCGGCAAGAAAGGGGGATTTATCGTCTCAAGCCATCTACAGGGTGAAACTGTGCAAGACTGGCGTGAGATTGTGACATATTTTTCCTATCCAATTCGGGCAAGGGATTACTCAAGGTGGCCAGACAGGCCAGAGGCATGGAGGGCTGTGACAGAGAAATATAGTGAGAAGTTGATGGAGCTGGCATGTAAACTGTTGGAGGTATTGTCAGAGGCAATGGGATTGGAAAAGGAAGCCTTAACTAATGCATGTGTGGACATGGACCAAAAAGTTGTGGTGAACTTTTACCCAAAGTGTCCACAGCCTGACCTCACATTGGGCCTCAAACGCCACACCGACCCTGGAACCATCACTCTCTTGTTACAGGACCAAGTTGGTGGACTTCAGGCCACCAGGGACGGTGGCAAGACCTGGATTACCGTCCAGCCTGTTGAAGGTGCTTTTGTTGTTAACCTTGGTGACCATGGCCATTACTTGAGCAACGGGAGGTTCAAGAACGCAGATCATCAGGCTGTGGTAAACTCAAATTGTAGCAGGTTGTCCATAGCCACATTTCAGAACCCGGCACCAGAGGCAACTGTGTATCCACTGAAGATCCGTGAGGGTGAGAAGGCGGTGCTTGATGCTCCCATGACCTTTTCAGAGATGTACAGGAAGAAAATGAGCAAGGACCTTGAGCTTGCGAGGCTGAAGAAGCTGGCCAAGGAGCAAGAGTTGCAAGCAGTTGAGAAAGCCAAG---------------------TTGGAGGCCAAGCCC---------ATTGACGAGATTTTTGCTTGA------------------------------------
>Peaxi162Scf00328g01214.1
---------------------------------------------------------------ATGGCACCT---------------TCAACATTAACAGCATTAGCAGAAGAAAAAACC---CTTCAAACAAGTTTCATTAGGGATGAAGATGAACGTCCAAAAGTGGCTTACAACCAATTCAGCAATGAGATCCCAATTATCTCGTTAGAGGGCATTGATGAT------------------------GAAACTGGTAAAAGAGCTGAAATATGTGACAAGATTGTTAAGGCATGTGAAGATTGGGGCGTTTTTCAAGTTGTGGATCATGGGGTTGATGCTGAACTTATTTCCCAAATGACAACTTTTGCTAAAGAATTCTTTGCTTTGCCTCCTGAGGAAAAGCTGCGGTTTGACATGTCTGGTGGCAAGAAAGGTGGATTTATTGTCTCTAGCCATCTACAGGGTGAAGTGGTCCAAGATTGGCGTGAAATTGTGACCTACTTTTCGTACCCAACAAGGGCAAGAGACTACTCTAGATGGCCAGACAAACCAGAAGGATGGATAGCTGTGACTCAGAAATATAGTGAAAAGTTAATGGAGTTAGCTTGCAAGTTATTGGATGTCCTATCAGAGGCTATGGGCTTGGAGAAGGAGGCCTTAACCAAGGCATGTGTGGATATGGACCAAAAAGTGGTTGTCAATTTTTACCCAAAGTGTCCTGAGCCTGACCTTACCCTTGGACTGAAAAGACACACTGATCCAGGAACCATCACTCTCTTGTTACAAGACCAAGTTGGTGGGCTTCAAGCTACTAAAGATAATGGCAAAACTTGGATCACTGTTCAGCCTGTTGAAGGTGCTTTTGTTGTCAATCTTGGTGACCACGGTCATTTTTTGAGCAATGGACGGTTCAAGAATGCTGATCATCAAGCAGTGGTGAACTCAAATAGCAGCAGGTTATCGATAGCCACGTTTCAGAATCCGGCACCAGAGGCGATAGTGTATCCATTGAAAATTAGGGAAGGAGAGAAGTCAATAATGGATGAGCCCATAACATTTGCAGAAATGTACAGAAGGAAAATGAGCAAGGATTTAGAACTTGCTAGGCTCAAGAAGCAGGCCAAGGAGCAGCAGTTACAAGCTGAAGTTGCTGCTGAGAAGGCTAAG------------TTGGAGTCCAAGCCC---------ATTGAGGAAATTCTTGCTTAA------------------------------------
