# Supplementary material for: Assessing Anthocyanin Biosynthesis in Solanaceae as a Model Pathway for Secondary Metabolism
Source: Genes (Basel). 2019 Jul 25;10(8):559. doi: 10.3390/genes10080559 (PMC6723469; doi:10.3390/genes10080559)
Supplement: Supplementary file 1 [file genes-10-00559-s001.zip › SuppFile/F3pH-F3p5pH-NtAln-gblx.fas]

>Caann_XM_016691378.1_F3p5pH.p1
ATGGTGTTAC TTACTTTGTG TGCAGCAACT ATAATATGTA TCATAGTATA TATTACTATT
AGCCGGGGGC AGCCGCGGCG GCTCCCCCCG GGTCCCATGG GGTGGCCGGT GATCGGAGCA
CTTCCACTTT TAGGTGGCAT GCCACATGTG TCACTTGCAA AAATGGCCAA AAAATATGGA
CCTATTATGT ATTTAAAAGT TGGAACGTAT GGTATGGTTG TTGCTTCTAC TCCTAGTGCT
GCTAAAGCTT TCTTGAAACT ACATGATAGC AATTTCTCCA ATCGTCCACC TAGTGCAGGT
GCCACACACT TGGCCTATAA TGCCCAAGAC ATGGTTTTTT CACCCTATGG ACCACGTTGG
AAGTTGCTAA GGAAATTGAG TAATTTACAC TTGCTAGGTG CAAAAGCCTT AGAAGATTGG
GCAAATGTCC GTGCCAATGA GCTAGGCCAC ATGCTAAAAC TCGGCGCAAG CCGGGAGATG
GTGGTGAAGG ACATGTTGAC ATTCGCGATC GCGAACATGA TTGGTCAAGT GGTATTAAGT
AAGAGAGTGT TC---GCGGA AAAAGGGGCA GAG------G TTAACGAATT TAAGAACATG
GCCGTGGAAC TGATGACGAT TACAGGATAT GTTAATATTG GCGATTTTAT ACCTAAATTA
GCCTGGTTGG ATTTACAAGG GATTGAAAGA AAAATGAAAA GTTTGCACAA AAAATTTGAT
GATTTATTTA CAAAAATGTT TAATGAACAT AAAGCAACTA GTAATATTGA AAGAAAACCT
GATTTTCTTG ATATTGTTAT GGCAAATATG GATAATTCAG AAGGAGAAAG GCTTAGTACA
ACCAACATCA AAGCACTTTT ACTGAATTTG TTCAATGCCA GTATAGACAC TTCATCTAGT
ACAATAGAAT GGGCACTTTC AGAAATGATA AAAAATCCCA AAATTCTCAA AAAATCACAA
CAAGAAATGG ACCAAATTAT TGGAAAAAAT AGACGTTTAA TTGAATCTGA TATTCCAAAT
CTACCTTATT TACGTGCAAT TTGCAAAGAA GCATTTCGAA AACACCCTTC AACACCATTA
AATCTCCCTA GGGTATCGAA CGAGCCATGC ACGGTCGACG GTTACTACAT ACTGAAAAAC
ACCAGGCTCA GCGTCAACAT ATGGGCGATT GGACGAGACC CTGACGTGTG GGAGAATCCA
CTCGAGTTTG ACCCCGAGAG GTTCCTG--- AGCGGAAAAA ACGCAAAGAT TGACCTTCAA
GGAAATGGTT TTGAGTTGAT TCCATTTGGT GCTGGACGAA GAATTTGCCC GGGGACAAGA
TTGGGAATAG TGATGGTGGA ATATATATTG GGAACTTTGG TTCATTCATT TGATTGGAAA
TTACCAAATG ATATTATG-- ----GAGATT AATATGGAGG AATCTTTTGG ATTAGCTTTG
CAAAAGGCTG TCCCTCTCGA AGCCATGGTT ACTCCGAGGC TACCTTTGGA CGTTTAT
>Caann_XM_016693437.1_F3p5pH.p1
GTGTTACTAC TTGCTTTGTG CGTAGCCGCT ATAATATTTA TCATAGTACA TATTATTATT
CAGGGGCGGG ACCGGCTTTC GCTCCCGCCA GGTCCGATGG GGTGGCCGGT GATTGGAGCA
CTTCCACTTT TAGGTGGCAT GCCACACGTG TCACTTGCAA AAATGGCCAA AAAATATGGA
CCTATTATGT ATTTAAAAGT TGGCACTTGT GGTATGGCTG TTGCTTCTAC TCCTAATGCA
GCTAAAGCTT TCTTGAAAAC ACTTGATATT AATTTCTCCA ATCGTCCAAC TAATGCAGGT
GCCACACATT TGGCCTACAA TGCCCAAGAC ATGGTTTTTG CACCCTATGG ACCACGTTGG
AAGTTGCTAA GAAAATTGAG CAACTTACAC ATGCTAGGTG GTAAAGCCTT AGAAGATTGG
GCTAATGTTC GTGCCAATGA GCTAGGCCAC ATGCTAAAAT TCGACGCGAG CCGGGAGGTT
GTGGTGGCGG ATATGTTGAC ATTCGCGATG GCGAACATGA TAGGTCAGGT GATATTAAGT
AAGAGAGTGT TC---GCGGA AAAAGGGGAA GAG------G TGAACGAATT TAAGAACATG
GTCGTGGAAC TGATGACTAC AGCGGGATAT TTTAATATTG GAGATTTTAT TCCTCAACTA
GCTTGGATGG ATTTACAAGG AATTGAAAGA GGGATGAAAA AATTACACAA AAAATTTGAT
GATTTATTGA CAAAAATGTT TGATGAACAT AAAGCAACTA GCAACATTGA AAGAAAACCT
GATTTTCTTG ATATTGTTAT GGCAAATAGG GACAATTCTG AAGGTGAAAG GCTCAACACA
GCCAATATCA AAGCACTTTT GCTGAATTTG TTTACTGCTG GTACAGACAC TTCATCTAGC
GCAATAGAAT GGGCACTTGC AGAAATGATG AAAAATTCAA CAATTTTGAA AAAAGCACAA
GAAGAAACGG ACCAAATTAT TGGAAAAAAT AGACGTTTAA TTGAATCTGA TATTCCAAAT
CTACCTTATT TACGTGCAAT TTGCAAAGAA ACATTTCGAA AACACCCTTC AACACCATTA
AATCTCCCTA GGGTATCGAA CGAGCCATGT ATGGTCGACG GTTACTACAT ACCGAAAAAC
ACTAGGCTTA GCGTCAACAT ATGGGCGATT GGACGAGACC CTAATGTGTG GGAGAATCCG
CTCGAGTTTG ACCCCAAGAG GTTCATG--- AGCGGGAAAA ACGCGAAGAT TGACCCTCGA
GGGAATGATT TTGAGTTGAT TCCGTTTGGT GCTGGACGAA GGATTTGCGC GGGGACAAGG
ATGGGAATAG TGATGGTGGA ATATATATTG GGAACTTTGG TTCATTCATT TGATTGGAAA
TTACCAAATG ATGTTATG-- ----GAGATT AATATGGAGG AATCTTTTGG ATTAGCTTTG
CAAAAGGCTG TCCCTCTCGA AGCTATGGTT ACTCCGAGGC TACCTTTGGA TGTTTAT
>Nisyl_XM_009790406.1_F3p5pH.p1
ATGGTGCTAT TTACTCTTAC TACAGCAGCT ATAATTTTCC TTATAGCACA TATTCTCATT
TCAAAAACTA CCGGCCGCCG TCTCCCGCCG GGCCCGAGGG GGTGGCCGGT GATCGGCGCA
CTACCATACT TAGGAGCCAT GCCACATGTT TCACTTGCAA AAATGGCCAA AAAATATGGA
CCTGTTATGT ATTTAAAAGT TGGCACATGT GGCATGGCTG TTGCTTCTAC TCCTGATGCT
GCTAAAGCAT TCTTGAAAAC ACTTGATATC AACTTCTCCA ATCGTCCACC TAATGCAGGA
ACT------- ---------- ---------- ---------- ---------- ----------
---------- ---------- ---------- ---------- ---------- ----------
---------- ---------- ---------- ---------- ---------- ----------
---------- ---------- ---------- ---------- ---------- ----------
---------- ---------- ---------- ---------- ---------- -------TTG
ATAATTAATT TTCTAATGTT ATCT------ ---------- ---------- ----------
---------- ---------- ---------- ---------- ---------- ----------
---------- ---------- ---------- ---------- ---------- ----------
---------- ---------- ---------- ---------- ---------- ----------
---------- --TTTTTGTT ACAGAATTTG TTCACTGCTG GTACAGACAC TTCTTCTAGT
GCAATAGAAT GGGCACTTGC AGAAATGATG AAAAATCCAA AAATTCTCAA AAAAGCACAA
GCAGAAATGG ATCAAGTTAT TGGAAAAAAT AGACGTTTAA TTGAATCTGA TATCCCAAAT
CTTCCTTATC TACGAGCAAT TTGCAAAGAA ACATTTCGAA AACATCCATC TACACCATTA
AATCTCCCTA GAATATCGAA CGAACCATGT GAAGTGAATG GTTATTACAT ACCAAAAAAC
ACTAGGCTCA GTATTAATAT TTGGGCGATT GGAAGAGATC CTGATGTATG GGAAAAACCG
CTAGAGTTTA ATCCTGAAAG GTTCTTG--- AGTGGGAAAA ACGCGAATAT TGATCCACGA
GGGAATGATT TTGAGCTAAT TCCATTTGGT GCAGGACGAA GGATTTGTGC AGGAACAAGA
ATGGGAATAG TAATGGTGGA ATATATATTG GGAACTTTGG TTCATTCATT TGATTGGAAA
TTACCAAATG ATGTTATT-- ----GAGCTT AATATGGAAG AAGCTTTTGG ATTAGCTTTG
CAGAAAGCTG TCCCTCTTGA AGCTATGGTT ACTCCAAGGC TAAATTTGGA TGTTTAT
>Nitab_XM_016597113.1_F3p5pH.p1
ATGGTGCTAT TTACTCTTAC TACAGCAGCT ATAATTTTCC TTATATCACA TATTCTCATT
TCAAAAACTA CCGGCCGCCG TCTCCCACCG GGCCCAAGGG GGTGGCCGGT GATCGGCGCA
CTACCATACT TAGGAGCCAT GCCACATGTT TCACTTGCAA AAATGGCCAA AGAATATGGA
CCTGTTATGT ATTTAAAAGT TGGCACATGT GGCATGGCTG TTGCTTCTAC TCCTGATGCT
GCTAAAGCAT TCTTGAAAAC ACTTGATATC AACTTCTCCA ATCGTCCACC TAATGCAGGC
GCCACCCACT TGGCCTATAA TGCACAAGAC ATGGTTTTTG CACACTATGG ACCACGTTGG
AAATTGCTAA GGAAATTGAG CAACTTGCAT ATGCTAGGGG GAAAAGCTTT AGAAAATTGG
GCAAATGTTC GTGCTAATGA GCTAGGACAC ATGCTAAAAT CCGAAATGAG CCGAGAAGTG
GTGGTGGCGG AGATGTTGAC ATTCGCCATG GCGAATATGA TAGGACAAGT GATATTAAGC
AAGCGAGTTT TC---GCGAA AAAAGGTGCT GAG------G TTAATGAATT TAAGGATATG
GTGGTGGAGT TAATGACAGT AGCAGGGTAT TTTAACATTG GAGATTTTAT TCCTTTATTA
GCTTGGTTGG ATTTACAAGG AATTGAAAGA GGAATGAAGA ATTTACACAA GAAGTTTGAT
GCTTTGTTAA CAAAGATGTT TGATGAACAC AAGGAAACTA GCTAT---GA ACGTAAAGAG
GATTTTCTTG ATGTTGTTAT GGCAAATAGG GATAATTCTG AAGGCGAAAG GCTCAGTACA
ACTAATATCA AAGCACTTTT GCTGAATTTG TTCACCGCTG GTACAGACAC TTCTTCTAGT
GCAATAGAAT GGGCACTTGC AGAAATGATG AAAAATCGAA GAATTCTGAA AAAAGCACAA
GCAGAAATGG ATCAAGTTAT TGGAAGAAAT AGGCGTTTAC TTGAATCTGA TATCCCAAAT
CTTCCTTATC TACGAGCAAT TTGCAAAGAA ACATTTCGAA AACATCCATC TACACCATTA
AATCTCCCTA GAATCTCGAA CGAACCATGT GAAGTGAATG GTTATTACAT ACCAAAAAAC
ACTAGATTGA GTGTTAATAT TTGGGCGATT GGAAGAGATT TTGATGTGTG GGAAAAACCA
CTAGAGTTCA ATCCTGAAAG GTTCTTG--- AGTGGGAAAA ACGTGAAGAT TGATCCAAGA
GGGAACGATT TTGAGCTAAT TCCATTTGGT GCAGGACGAA GAATTTGTGC AGGAACAAGA
ATGGGAATAG TAATGGTAGA GTATATATTG GGAACTTTGG TTCATTCATT TGATTGGAAA
TTACCAAATG ATGTTATT-- ----GATCTT AATATGGAGG AAGCTTTTGG ATTAGCTTTG
CAGAAAGCTG TCCCTCTTCA AGCTATGGTT ACTCCAAGAT TAACTTTGGA TGTTTAT
>Nitom_XM_009621551.2_F3p5pH.p1
ATGGTGCTAT TTACTCTTAC TACAGCAGCT ATAATTTTCC TTATATCACA TATTCTCATT
TCAAAAACTA CCGGCCGCCG TCTCCCACCG GGCCCAAGGG GGTGGCCGGT GATCGGCGCA
CTACCATACT TAGGAGCCAT GCCACATGTT TCACTTGCAA AAATGGCCAA AGAATATGGA
CCTGTTATGT ATTTAAAAGT TGGCACATGT GGCATGGCTG TTGCTTCTAC TCCTGATGCT
GCTAAAGCAT TCTTGAAAAC ACTTGATATC AACTTCTCCA ATCGTCCACC TAATGCAGGC
GCCACCCACT TGGCCTATAA TGCACAAGAC ATGGTTTTTG CACACTATGG ACCACGTTGG
AAATTGCTAA GGAAATTGAG CAACTTGCAT ATGCTAGGGG GAAAAGCTTT AGAAAATTGG
GCAAATGTTC GTGCTAATGA GCTAGGACAC ATGCTAAAAT CCGAAATGAG CCGAGAAGTG
GTGGTGGCGG AGATGTTGAC ATTCGCCATG GCGAATATGA TAGGACAAGT GATATTAAGC
AAGCGAGTTT TC---GCGAA AAAAGGTGCT GAG------G TTAATGAATT TAAGGATATG
GTGGTGGAGT TAATGACAGT AGCAGGGTAT TTTAACATTG GAGATTTTAT TCCTTTATTA
GCTTGGTTGG ATTTACAAGG AATTGAAAGA GGAATGAAGA ATTTACACAA GAAGTTTGAT
GCTTTGTTAA CAAAGATGTT TGATGAACAC AAGGAAACTA GCTAT---GA ACGTAAAGAG
GATTTTCTTG ATGTTGTTAT GGCAAATAGG GATAATTCTG AAGGCGAAAG GCTCAGTACA
ACTAATATCA AAGCACTTTT GCTGAATTTG TTCACCGCTG GTACAGACAC TTCTTCTAGT
GCAATAGAAT GGGCACTTGC AGAAATGATG AAAAATCGAA GAATTCTGAA AAAAGCACAA
GCAGAAATGG ATCAAGTTAT TGGAAGAAAT AGGCGTTTAC TTGAATCTGA TATCCCAAAT
CTTCCTTATC TACGAGCAAT TTGCAAAGAA ACATTTCGAA AACATCCATC TACACCATTA
AATCTCCCTA GAATCTCGAA CGAACCATGT GAAGTGAATG GTTATTACAT ACCAAAAAAC
ACTAGACTGA GTGTTAATAT TTGGGCGATT GGAAGAGATT TTGATGTGTG GGAAAAACCA
CTAGAGTTCA ATCCTGAAAG GTTCTTG--- AGTGGGAAAA ACGTGAAGAT TGATCCAAGA
GGGAACGATT TTGAGCTAAT TCCATTTGGT GCTGGACGAA GAATTTGTGC AGGAACAAGA
ATGGGAATAG TAATGGTGGA GTATATATTG GGAACTTTGG TTCATTCATT TGATTGGAAA
TTACCAAATG ATGTTATT-- ----GATCTT AATATGGAGG AAGCTTTTGG ATTAGCTTTG
CAGAAAGCTG TCCCTCTTCA AGCTATGGTT ACTCCAAGAT TAACTTTGGA TGTTTAT
>Solyc_NM_001247911.2_F3p5pH.p1
GCGTTACGTA TTAATTTATT TGTTGCGGCT ATAATATATA TCATAGTACA TATTATTATT
CGGGAGCGGG GGCGGCGACC GCTACCGCCG GGTCCGACGG GGTGGCCGGT GATCGGAGCA
CTACCACTTT TAGGTTCAAT GCCACATGTT GCACTTGCAA AAATGGCCAA AAAATATGGA
CCTATTATGT ATTTAAAAGT TGGTACATGT GGGATGGTTG TTGCTTCTAC CCCTAATGCT
GCTAAAGCTT TCTTGAAAAC ACTTGATATT AATTTCTCTA ATCGTCCACC TAATGCAGGT
GCCACACATT TGGCCTATAA TGCCCAAGAC ATGGTTTTTG CACCCTATGG ACCACGTTGG
AAGTTGCTAA GAAAATTGAG CAACTTACAC ATGCTAGGTG GAAAAGCTTT AGAAAATTGG
GCCAACGTTC GTGCCAATGA GCTAGGTCAC ATGCTAAAAT TCGATGCAAG CCAGGATGTG
GTGATTGCTG ATGTGTTAAC GTTTGCGATG GCAAATATGA TTGGTCAAGT AATGTTGAGT
AAAAGAGTGT TT---GTTGA AAAAGGGGTT GAG------G TTAATGAATT TAAGAATATG
GTTGTGGAAT TAATGACGGT TGCAGGATAT TTTAATATTG GTGATTTTAT ACCTAAGTTA
GCTTGGATGG ATATACAAGG AATTGAAAAA GGGATGAAAA ATTTGCATAA AAAATTTGAT
GATTTATTGA CAAAAATGTT TGATGAACAT GAAGCAACTA GCAAT---GA AAGAAAACCT
GATTTTCTTG ATGTTGTTAT GGCAAATAGG GATAATTCAG AAGGAGAAAG GCTAAGTACA
ACAAATATAA AAGCACTTTT GCTGAATTTA TTCACTGCTG GTACAGACAC TTCATCAAGT
GTAATAGAAT GGGCCCTTGC AGAAATGATG AAAAATCCTA AAATTTTCGA AAAAGCACAA
CAAGAAATGG ACCAAGTAAT TGGCAAAAAC AGACGTTTAA TTGAGTCTGA TATTCCAAAT
CTTCCTTATT TACGTGCAAT TTGCAAAGAA ACATTTCGAA AACATCCCTC AACGCCACTA
AATCTCCCTA GGGTATCGAG CGAGCCATGC ACGGTCGATG GTTACTACAT ACCAAAAAAT
ACTAGGCTTA GTGTCAACAT ATGGGCAATT GGACGAGATC CTGACGTGTG GGAGAATCCG
CTCGAGTTCA CTCCCGAGAG GTTCCTT--- AGCGGGAAAA ACGCAAAGAT TGAACCTCGT
GGGAATGATT TCGAGTTAAT TCCATTTGGT GCGGGACGAA GGATTTGCGC GGGGACAAGG
ATGGGAATAG TGATGGTGGA ATATATATTG GGAACTTTGG TTCATTCATT TGATTGGAAA
TTACCAAATA ATGTTATT-- ----GATATT AATATGGAGG AATCTTTTGG ATTAGCTTTG
CAAAAAGCTG TCCCTCTAGA AGCTATGGTT ACTCCAAGGC TATCTTTGGA CGTTTAT
>Sopen_XM_015203537.1_F3p5pH.p1
ACGTTACGTA TTAGTTTATT TGTCGCGGCT ATAATATATA TCATAGTACA TATTATTATT
CGGGAGCGGG GGCGGCGGCC GCTACCGCCG GGTCCGACGG GGTGGCCGGT GATCGGAGCA
CTACCACTTT TAGGTTCAAT GCCACATGTT GCACTTGCAA AAATGGCCAA AAAATATGGA
CCTATTATGT ATTTAAAAGT TGGTACATGT GGGATGGTTG TTGCTTCTAC CCCTAATGCT
GCTAAAGCTT TCTTGAAAAC ACTTGATATT AATTTCTCTA ATCGTCCACC TAATGCAGGT
GCCACACATT TGGCCTATAA TGCCCAAGAC ATGGTTTTTG CACCCTATGG ACCACGTTGG
AAGTTGCTAA GAAAATTGAG CAACTTACAC ATGCTAGGTG GAAAAGCTTT AGAAAATTGG
GCCAATGTTC GTGCCAATGA GCTAGGTCAC ATGCTAAAAT TCGATGCAAG CCAGGAGGTG
GTGATTGCTG ATATGTTAAC GTTTGCGATG GCAAATATGA TTGGTCAAGT AATGTTGAGT
AAAAGAGTGT TT---GTTGA AAAAGGGGTT GAG------G TTAATGAATT TAAGAATATG
GTTGTGGAAT TAATGACGGT TGCAGGATAT TTTAATATTG GTGATTTTAT ACCTAAGTTA
GCTTGGATGG ATATACAAGG AATTGAAAAA GGGATGAAAA ATTTGCATAA AAAATTTGAT
GATTTATTGA CAAAAATGTT TGATGAACAT GAAGCAACTA GCAAT---GA AAGAAAACCT
GATTTTCTTG ATGTTGTTAT GGCAAATAGG GATAATTCAG AAGGAGAAAG GTTAAGTACA
ACAAATATCA AAGCACTTCT GCTGAATTTA TTCACTGCTG GTACAGACAC TTCATCTAGT
GTAATAGAAT GGGCCCTTGC AGAAATGATG AAAAATCCTA CCATTTTCAA AAAAGCACAA
CAAGAAATGG ACCAAGTAAT TGGCAAAAAT AGACGTTTAA TTGAGTCTGA TATTCCAAAT
CTTCCTTATT TACGTGCAAT CTGCAAAGAA ACATTTCGGA AACATCCCTC AACGCCACTA
AATCTCCCTA GAGTATCGAG CGAGCCATGC ACGGTCGATG GTTACTACAT ACCAGAAAAT
ACTAGGCTCA GTGTCAACAT ATGGGCAATT GGACGAGATC CTGACGTGTG GGAGAATCCG
CTTGAGTTCA CTCCCGAGAG GTTCCTT--- AGCGGGAAAA ACGCAAAGAT TGAACCTCGT
GGGAATGATT TCGAGTTAAT TCCATTTGGT GCAGGACGAA GGATTTGTGC GGGGACAAGG
ATGGGAATAG TGATGGTGGA ATATATATTG GGAACTTTGG TTCATTCATT TGATTGGAAA
TTACCAAATA ATGTTATT-- ----GATATT AATATGGAGG AATCTTTTGG ATTAGCTTTG
CAAAAAGCTG TCCCTCTTGA AGCTATGGTT ACTCCACGGC TATCTTTGGA CGTTTAT
>Sotub_XM_015309422.1_F3p5pH.p1
GCATTACGTA TTAGTTTGTT TGCCGCGGCT TTAATATATA TCATAGTACA TATTATTATT
CGGGAGCGGG GGCGGAGG-- -CTACCGCCG GGTCCAACGG GGTGGCCGGT GATCGGAGCA
CTATCACTTT TAGGTTCAAT GCCACATGTT GCACTTGCAA AAATGGCCAA AAAATATGGA
CCTATTATGT ATTTAAAAGT TGGTACATGT GGGATGGTTG TTGCTTCTAC CCCTAATGCT
GCAAAAGCTT TCTTGAAAAC ACTTGATATT AATTTTTCCA ATCGTCCACC TAATGCAGGT
GCCACACATT TGGCCTATAA TGCCCAAGAC ATGGTTTTTG CACCCTATGG ACCTCGTTGG
AAGTTGCTAA GGAAATTGAG CAACTCACAC ATGCTAGGTG GAAAAGCCTT AGAAAATTGG
GCCAATGTTC GTGCCAATGA GCTAGGTCAC ATGCTAAAAT TCGATGCAAG CCATGTGGTG
GTGATTGCTG ATATGTTGAC ATTCGCGATG GCCAATATGA TTGGTCAAGT GATGTTAAGT
AAGAGAGTGT TC---GTTGA AAAAGGGGTA GAG------G TTAATGAATT TAAGAATATG
GTTGTGGAAT TAATGACGGT TGCAGGGTAT TTTAATATTG GTGATTTTAT TCCTAAATTA
GCTTGGATGG ATTTACAAGG AATTGAAAAA GGGATGAAAA GTTTGCATAA AAAATTTGAT
GATTTATTGA CAAAAATGTT TGATGAACAT GAAGCAACTA CCTAT---GA AAGAAAACCT
GATTTTCTTG ATGTTGTTAT GGCAAATAAG GATAATTCTG AAGGAGAAAG GCTTAGTACT
ACAAATATCA AAGCACTTTT GCTGAATTTG TTCACAGCTG GTACAGACAC TTCATCTAGT
GTAATAGAAT GGGCCCTTGC AGAAATGATG AAAAATCCTC AAATTTTCAA AAAAGTACAA
GAAGAAATGG ACCAAGTAAT TGGCAAAAAT AGACGTTTAA TTGAATCTGA TATTCCAAAT
CTTCCTTATT TACGTGCAAT TTGCAAAGAA ACATTTCGGA AACATCCTTC AACACCACTA
AATCTCCCTA GAGTATCGAC CGAGCCGTGC ACGGTCGATG GTTACTACAT ACCGAAAAAT
ACTAGACTTA GTGTCAACAT ATGGGCAATC GGACGAGATC CTGATGTGTG GGAGAATCCG
CTTGAGTTCA ATCCCGAGAG GTTCCTG--- AGCGGGAAAA ACGCAAAGAT TGAACCTCGT
GGGAACGATT TTGAGTTAAT TCCATTTGGG GCAGGACGAA GGATTTGCGC GGGGACAAGG
ATGGGAATAG TGATGGTGGA ATATATATTG GGAACTTTGG TTCATTCATT TGATTGGAAA
TTACCAAATG ATGTTATT-- ----GATATT AATATGGAGG AATCTTTTGG ATTAGCTTTG
CAAAAAGCTG TCCCTCTTGA AGCTATGGTT ACTCCAAGGC TATCTTTGGA CGTTTAT
>Peaxi162Scf00108g00417.1
ATGGTGCTAC TTAGTCTTGC TGCAGCAACC TTAATCTTTC TAACAACACA TATCTTCATT
TCTATAACTA ACGGCCGGCG TCTCCCGCCA GGGCCAAGAG GGTGGCCATT GATCGGAGCG
CTTCCACTTT TAGGAGCCAT GCCACATGTT TCCTTAGCTA AAATGGCAAA AAAATATGGA
GCCATCATGT ATCTCAAAGT TGGAACATGT GGCATGGCAG TTGCTTCTAC ACCTGATGCT
GCTAAAGCAT TCTTGAAAAC ACTTGATATC AACTTCTCCA ATCGTCCACC TAATGCAGGT
GCCACCCACT TAGCCTATGG CGCTCAAGAC ATGGTTTTTG CACATTATGG ACCAAGATGG
AAGTTGCTAA GGAAATTAAG CAACTTACAT ATGCTAGGGG GAAAAGCCTT AGAGAATTGG
GCAAATGTTC GTGCCAATGA GCTAGGACAC ATGCTAAAAT TTGATATGAG CAGAGAAGTT
GTGGTGGCGG AGATGTTGAC ATTTGCCATG GCAAATATGA TCGGACAAGT GATACTTAGC
AAAAGAGTAT TT---GTAAA TAAAGGTGTT GAG------G TAAATGAATT TAAGGACATG
GTGGTAGAGT TAATGACAAC AGCAGGGTAT TTTAACATTG GTGATTTTAT TCCATGTTTA
GCTTGGATGG ATTTACAAGG GATAGAAAAA GGAATGAAAC GTTTACATAA GAAGTTTGAT
GCTTTATTGA CAAAGATGTT TGATGAACAC AAAGCAACTA GCTGT---GA ACGTAAGCAA
GATTTTCTTG ATTGTGTTAT GGAAAATAGG GACAATTCTG AAGGAGAAAG GCTCAGTACA
ACCAACATCA AAGCACTCTT GCTG------ ---------- ---------- ----------
---------- ---------- ---------- ---------- ---------- ----------
---------- ---------- ---------- ---------- ---------- ----------
---------- ---------- ---------- ---------- ---------- ----------
---------- ---------- ---------- ---------- ---------- ----------
---------- ---------- ---------- ---------- ---------- ----------
---------- ---------- ---------- ---------- ---------- ----------
---------- ---------- ---------- ---------- --GTATGTTC T---------
---------- ---------- ---------- ---------- ---------- ----------
---------- ---------- ---------- ---------- ---------- ----------
---------- ---------- ---------- ---------- ---------- -------
>Peaxi162Scf00150g00218.1
ATGATGCTAC TTACTCTTGC TGCAGCAACT TTAATCACTC TAATAGCACA CATAATCATT
TCAAAAACTA CCAGCCGGCG TCTCCCGCCG GGGCCAAGAG GGTGGCCGGT GATCGGAGCA
CTTCCACTTT TAGGAGCCAT GCCACATGTT TCCTTAGCTA AAATGGCAAA AAAATATGGA
GCAATCATGT ATCTCAAAGT TGGAACATGT GGCATGGCTG TTGCTTCTAC CCCTGATGCT
GCTAAAGCAT TCTTGAAAAC ACTTGATATC AACTTCTCCA ATCGTCCACC TAATGCAGGT
GCCACTCACT TAGCTTATAA TGCTCAAGAC ATGGTTTTTG CACATTATGG ACCACGATGG
AAGTTGCTAA GGAAATTAAG CAACTTGCAT ATGCTAGGAG GAAAAGCCTT AGAGAATTGG
GCAAATGTTC GTGCCAATGA GCTAGGGCAC ATGCTAAAAT CCGATATGAG TCGAGAGGTT
GTAGTGGCGG AGATGTTGAC ATTTGCCATG GCCAATATGA TCGGACAAGT GATGCTAAGC
AAAAGAGTAT TT---GTAGA TAAAGGTGTT GAG------G TAAATGAATT TAAGGACATG
GTTGTAGAGT TAATGACAAT AGCAGGGTAT TTCAACATTG GTGATTTTAT TCCTTGTTTA
GCTTGGATGG ATTTACAAGG GATAGAAAAA CGAATGAAAC GTTTACATAA GAAGTTTGAT
GCTTTATTGA CAAAGATGTT TGATGAACAC AAAGCAACTA CCTTT---GA ACGTAAGCAA
GATTTTCTTG ATGTTGTTAT GGAAAATGGG GACAATTCTG AAGGAGAAAG GCTCAGTACA
ACCAACATCA AAGCACTTTT GCTG------ ---------- ---------- ----------
---------- ---------- ---------- ---------- ---------- ----------
---------- ---------- ---------- ---------- ---------- ----------
---------- ---------- ---------- ---------- ---------- ----------
---------- --------GC AAATCATTGT TAA------- ---------- ----------
---------- ---------- ---------- ---------- ---------- ----------
---------- ---------- ---------- ---------- ---------- ----------
---------- ---------- ---------- ---------- ---------- ----------
---------- ---------- ---------- ---------- ---------- ----------
---------- ---------- ---------- ---------- ---------- ----------
---------- ---------- ---------- ---------- ---------- -------
>Caann_XM_016707872.1_F3pH.p1
ATGGCATTGT TATCCATTCT ATACACTATC ATTTTCTCTT TTCTTCTATA TTACATTCTT
GGTAAACGTT ATCCACTGCC ACTACCCCCT GGTCCAAAAC CATGGCCAAT AATAGGAAAC
ATGGTCCAGT TAGGTCCGAA GCCACACCAA TCGACTGCAG CCATGGCCCA AACTTACGGG
CCACTCATGC ATCTTCGCAT GGGGTTCGTG GATGTGGTGG TTGCGGCTTC GGCTTCAGTG
GCGGCTCAGT TCTTAAAAAC TCATGATGCA AACTTCTCGA GCCGCCCCCC GAACTCGGGC
GCTAAGCACT TGGCTTATAA TTATCATGAC CTTGTTTTTG CACCTTATGG ACCCCGGTGG
CGTATGCTTA GGAAAATTTG CGCTGTGCAT CTTTTTTCTG CCAAAGCTTT AGATGACTTC
CGCCATGTCC GCCAGGAAGA AGTCCGAACA CTTACACGAT TAGCAACTGC TAGCCAAGTC
AAATTAGGGC AGCTCTTGAA CGTGTGCACC ACGAATGCAC TTGCGCGTGT GATGCTGGGA
AAACAAGTAT TCGCCGGCAC CGGCGGTATT GATCCACAGG CGGAGGAGTT CAAGTCAATG
GTGGTGGAGA TGATGGTACT CGCCGGCGTT TTCAACATCG GCGATTTTAT TCCGGCACTT
GATTGGATGG ACATTCAAGG TGTTGCTGGA AAAATGAAGA AGCTCCACGC GCGATTCGAT
GCGTTTTTGA CCTGGATTCT CGAAGAGCAT AAGTTAAAGC CAATAAACGA AATGAAGGGA
GACTTGTTGA GTACGTTGAT TTCTTTGAAA GATGATGAAA ATGGAGGAAA GCTCACCGAT
ACAGAAATTA AAGCTTTACT TTTGAACTTG TTTGTAGCTG GCACAGATAC TTCATCTAGC
ACTGTGGAAT GGGCCATTGC AGAGCTTATT CGCAATCCAA GAATAATGGC CCAAGCCCAA
CAGGAGATCG ACAAAGAGGT TGGAAGGAAC CGGCTCGTCA CGGAATCTGA CCTGACCCAA
TTGCCTTATT TGGAAGCAAT AGTCAAGGAA ACCTTTAGGC TTCATCCATC AACTCCTCTC
TCTCTACCTA GAATTGCATC CGAGAGCTGT GAGATCAATG GCTATTTCAT TCCAAAAGGC
TCGACACTTC TTGTCAACGT TTGGGCCATT GCTCGTGATC CAAATGAATG GTCTGACCCG
TTGGAGTTTA GGCCTGAGAG ATTCTTGCCG GGAGGCGAGA AGCCCAAAGT TGATGTGAAA
GGAAATGACT TTGAAGTAAT TCCATTTGGC GCTGGACGAA GAATATGTGC TGGAATAAGT
TTGGGTATAC GCATGGTCCA GTTGATGACT GCAACTTTGG TCCATTCGTT TAACTGGGCT
TTGCCGAGTG GACAATTGCC AGAGAAGCTA AACATGGAGG AAGCATATGG GCTGACATTA
CAACGGGCTG ATCCATTGGT GGTGAACCCA AGCCCGAGGT TAGAAGCCCA AGTATAT
>Cycar_XM_025120904.1_F3pH.p1
ATGACCATCC TACCCCTACT CTACGCTTCC ATCACTGGGT TACTACTCTA TGTTTTGCTT
CGCACCCCTC GTTCTAACCG CCTCCCGCCC GGTCCAACCC CATGGCCAAT CATCGGAAAC
TTACCTCATC TCGGCAGAAT TCCGCATCAT GCGTTGGCGG CCATGGCTAC AAAGTACGGC
CCGTTGATGC ATCTCCGGCT CGGCGTCGTT GACGTGGTGG TGGCGGCGTC TGCGTCGGTG
GCGGCACAGT TTTTGAAGGT TCATGACGCG AATTTCGCGA GTAGGCCGCC GAACTCCGGA
GCGAAGCATA TCGCGTATGA TTATCAGGAT CTGGTGTTTG CACCGTATGG TCCGAAGTGG
CGAATGCTTC GGAAGATTTG CTCGGTGCAT CTGTTCTCGA ACAAAGCACT CGATGATTTC
CGTCATGTTC GAGAGGAGGA GGTGGCGATT CTGGCGCGCT TGGCCGGAGC CGGACGAGTG
GCGTTAGGTC AACTTCTTAA CGTGTGCACC ACAAACGCGT TGGCACGAGT GATGTTAGGT
CGGAGAGTAT TCGGCGGAAG TGGAGGCGTC GATCCAAAGG CGGATGAATT CAAGGATATG
GTGGTTGAGC TGATGGTATT AGCCGGCGAG TTCAACATCG GCGACTTCAT TCCGGCGCTT
GATTGGCTGG ACCTGCAAAG CGTGACGAAG AAGATGAAGA AACTCCATCT CCGATTCGAT
TCGTTTCTTA ACACAGTCCT TGAAGACCAT AAA---AATG GCGGTGACGT CGTTTCAGTA
GATTTGCTGA GCACGTTGAT TTCGCTCAAG GCCGATGGAG AGGGAGGGAA GCTTTCAGAC
ATCGAAATCA AAGCTCTGCT TCTGAATTTG TTCGCTGCGG GAACAGATAC GTCATCTAGT
ACAGTGGAAT GGGCAATGGC TGAACTTATT CGCCATCCAC AACTAATGAA GCAAGCCCAA
GAAGAAATGG ACACTGTAGT CGGTCGAGAC CGACTTGTAT CTGAATTGGA CCTGAGTAGA
CTAACATTCC TTGAAGCCAT TGTGAAGGAA ACCTTTAGGC TCCACCCATC GACCCCACTC
TCCTTGCCAC GGATTGCATC TGAGAGTTGT GAAGTCAATG GATATTACAT TCCCAAGGGA
TCCACGCTTC TTGTTAACGT GTGGGCCATT GCTCGAGACC CAAAAATGTG GACCGACCCG
CTTGAATTCC GACCCAGTCG ATTCTTGCCA GGGGGTGAAA AGCCGAATGC TAACGTGAAG
GGAAATGATT TCGAAATCAT ACCATTTGGA GCCGGTCGAA GGATTTGTGC AGGTATGAGC
CTAGGGTTAA GGATGGTTCA GTTGCTCATT GCGTCACTCG TTCATGCCTT CGATTGGGAA
TTGGCTAACG GGTTAGACCC AGAGAAGCTC AACATGGAAG AAGCTTATGG GTTGACCCTT
CAAAGGGCTG CACCCTTGAT GGTGCACCCA AGCCCGCGGT TAGCTCCCCA TTTATAC
>Dacar_XM_017388905.1_F3pH.p1
TCTATCACAC CTCTTATCCT CTACACATCA GTTCTCGCAC TTCTCATTTA TTGCCTACTA
AACCGTCGCT CGAGCCATCC ACTTCCGCCA GGTCCCAAAC CATGGCCTAT TATAGGAAAC
CTCCCGCACC TAGGCGCCAT ACCGCACCAC TCTCTGGCCG AGATGGCTCA GACTTACGGT
CCGCTGCTGC ACCTACGGCT CGGGCTGGTT CATGTGGTGG TGGCCTCGTC GGCTGACGTG
GCTGCGCAGT TCTTGAAAAC CCATGATGCT AAATTCTCCA ACCGACCCCC CAACTCGGGT
GCTAAACACA TTGCGTATAA TTATCAAGAT TTGGTGTTTG CACCTTATGG ACCCAAGTGG
CGCAAGTTGA GGAAAATTTG TTCGGTGCAT CTTTTCTCCG CTAAGGCTCT CGATGATTTT
CGCCATGTTC GTCAGGAGGA GGTTGGAGTA CTAGTCAATC TAGCCGGAGC TGGGAAAGTG
CATTTGGGAC AGTTACTGAA TATATGCGCC ACCAATGCGC TAGGACGTGT GATGCTAGGC
AAGAGAGTGT TCGGATCCGC GGGGACTGGT GATGCCAAGG CCGATGAATT TAAAGACATG
GTGGTTGAGC TCATGACACT TGCTGGCGTT TTTAACATTG GTGATTTTAT CCCTGCCCTT
GAGTTCCTTG ACTTGCAGGG TGTGGCTAAG AAAATGAAAA AACTTCATGC TCGTTTCGAT
TCCTTCTTGA ATAAAATCTT GGAGGAGCAT AGC------- ---------- -AGTTCCGCT
GATTTGTTGA GTACCTTGTT ATCGTTGAAA GAGGATAGTG AAGGTGGGAG GCTTACTGAT
ACTGAGATCA AGGCTTTGCT TTTGAACTTA TTTACAGCAG GAACAGATAC ATCATCTAGC
ACGGTAGAAT GGGCCATAGC CGAGGTTCTG CGTCACCCAA AAGTCTTAGC CCAGGCCCGA
AAGGAACTGG ACTCTGTTAT TGGGCCAGGC CGGCTTGTGA CTGAGTTGGA CCTTCCTCGA
CTACCCTACC TCGAAGCCAT CGTGAAAGAA ACGTTCCGAC TTCACCCCTC AACTCCGCTC
TCCCTCCCAA GGATGGCCTC CGAGAGTTGT GAAATCAACG GCTACTCTAT ACCAGAAGGC
TCCACGCTTC TTGTAAATGT GTGGGCCATA GCCCGTGATC CAAAAGCGTG GGCTGATCCA
TTAGAGTTCC GGCCCGAACG CTTTTTGCCG GGAGGCGAGA GGCCCAATGC TGATGTTCGG
GGAAATGATT TTGAAGTTAT TCCGTTTGGG GCCGGACGAA GAATTTGTGC GGGCTTGAGC
CTGGGCCTTC GCATGGTACA GCTGCTAACT GCGACATTGG TTCACGCATT TGATTGGACC
TTAGCTGATG GACAAGAGGC AGGAAAGATA AATATGGATG AAGCTTATGG GCTGACTTTG
CAACGGGCAG TTCCGTTAAT GGTGCATCCT AGCCCAAGGC TGTCCCCGCC AGCGTAT
>Heann_XM_022119664.1_F3pH.p1
ATGAGTGTCA ATTGT----- ---------- ---------- ---------- ----------
---------- ---------- ---------- ---------- ---------- ----------
---------- ---------- ---------- ---------- ---------- ----------
---------- ---------- ---------- ---------- ---------- ----------
---------- ---------- ---------- ---------- ---------- ----------
---------- ---------- ---------- ---------- ---------- ----------
---------- ---------- ---------- ---------- ---------- ----------
---------- ---------- ---------- ---------- ---------- ----------
---------- --------GA TAATTGCACA ACT------- ---------- ----CTCGGG
---------- ---------- ---------- ---------- ---------- ----------
---------- ---------- ---------- ---------- ---------- ----------
---------- ---------- ---------- ---------- ---------- ----------
---------- ---------- ---------- ---------- ---------- ----------
---------- ---------- ---------- ---------- ---------- ----------
TATGAGGCTG CTAAGACAAC TCTTAACTTG TTCGTTGCAG GTACAGATAC ATCGTCAAGT
ACAGTGGAAT GGGCAATAGC CGAACTCATT CGTCATCCAC AACTACTAAA ACAAGCCCAA
GAAGAAATGG ATAATGTAGT AGGTCGAGAC CGACTTGTAA ACGAATCTGA CTTAGGCCAA
CTAACATTCC TCCAAGCAAT TGTAAAGGAG ACCTTTAGGC TCCACCCTTC AACACCACTC
TCCTTGCCAA GAATTGCATC CGAGAGTTGT GAAATTGATG GGTATTACAT TCCTAAGGGA
TCCACGCTCC TTGTTAACGT GTGGGCCATT GCTCGTGACC CAAATATGTG GATGGACCCA
CTTGAATTCC AACCCACACG GTTCATGCCT GGAGGAGAAA AGCCCGATGT TGATGTCCGA
GGAAACGACT TTGGAGTCAT ACCATTTGGC GCTGGACGAA GGATTTGTGT GGGTATCAAC
CTAGGGTTGA GAATGGTCCA GCTTCTTATT GCAACATTGG TCCAAACCTT TGACTGGGAA
TTGGCTAATG GGTTAGTGCC AGAAAAGCTA AACATGGATG AAGCCTATGG GCTAACCCTT
CAAAAGGTTG AGCCCTTGAT GGTACACCCA AAGCCGAGGC TAGCTCCTGA CGTATAT
>Heann_XM_022122577.1_F3pH.p1
ATGACCATTC TACCCCTGCT CTACACCTCC ATTACCGCCT TCATACTCTA CCTCCTGTTT
CGCACCCGTC GCTCTAACCG CCTCCCACCG GGCCCCACCC CATGGCCGAT CGTCGGAAAC
CTACCGCACC TCGGCACCAT TCCGCACCAC TCGCTGGCGG CGTTGGCGGC AAAATACGGC
CCCTTGATGC ACCTCCGGCT AGGCTTCGTT GATGTGGTTG TTGCCGCCTC TGCGTCAGTT
GCTGCGCAAT TTTTGAAGGC TCATGACGCC AACTTCGCCA GCAGACCGCC GAACTCCGGT
GCGAAGCATA TTGCGTATAA TTATCAGGAT CTCGTGTTCG CACCGTACGG TCCGCGGTGG
CGCATGCTTC GGAAGATCTG CTCCGTGCAC CTGTTTTCTG CTAAAGCACT CGATGATTTC
CGTCATATTC GCCAGGAGGA GGTAGCAATA CTCACGCGCT TAGCCGGTGC CGGAAAAGTA
AAATTAGGTC AATTACTCAA CGTGTGCACC ACGAACGCAT TAGCGCGAGT GATGTTAGGC
CGGAGAGTGT TCGGTGGTAG TGGAGGCGGT GATCCGAAGG CGGATGAGTT TAAAGATATG
GTGGTTGAGT TGATGGTGTT GGCCGGAGAA TTTAATATTG GTGATTTTAT TCCGGGGCTT
GACTGGCTGG ACCTGCAAGG GATTACGAAG AAGATGAAGA AGCTGCACGC ACAATTCGAT
TCGTTTCTTA ATGTGATTCT GGAGGAGCAT AAG---TCCG GCAAAGGTGG CGGGTCGGGT
GACTTGTTGA GCACGCTGAT TGGACTCAAG GCTGATGGAG AGGGAGGGAA GCTTTCAGAT
GTCGAAATCA AAGCTTTGCT TCTGAACTTA TTCGTTGCAG GAACCGACAC ATCGTCTAGT
ACAGTGGAAT GGGCAATAGC CGAACTCATT CGCCATCCAC AACTACTAAA ACAAGCCCAA
GAAGAAATGG ACAACATAGT TGGTCGAGAA CGACTTGTAA CCGAATCAGA CCTAGGCCAA
CTAACATTCC TCCAAGCTAT TGTAAAGGAA ACCTTTAGGC TCCATCCTTC AACACCACTA
TCCTTGCCGA GAATTGCATC TGAGAGTTGT GAAATTGATG GGTATTACAT TCCCAAGGGA
TCCACCCTCC TTGTTAATGT GTGGGCCATT GCCCGAGACC CAAAAATGTG GACAAACCCA
CTTGAATTCC GACCCTCACG GTTCTTACCT GGAGGTGAAA AGCCCAATGT TGATGTTAAA
GGAAATGATT TTGAAGTAAT ACCATTTGGG GCTGGACGAA GGATTTGTGT GGGTATTAGC
TTAGGGTTGA GAATGGTTCA GTTGCTTGTT GCGACATTGG TCCAGACCTT TGATTGGGAA
TTGGCTAATG GGGTACATCC GGAGAAGCTC GACATGAATG AAGCCTATGG GCTAACCCTT
CAAAGAGCAG AGCCCTTATT GGTACACCCA ACGCCGAGGC TCGCTCCTCA GGTATAT
>Heann_XM_022124823.1_F3pH.p1
ATGTCGGTTA TAATACAGAT A--------- ---------- ---------- ----------
---------- ---------- ---------- ---------C CAGTCCTTCT AGTAGGA---
---------- ---------- ---------- ---------- ---------- ----------
---------- ---------- ---------- ---------- ---------- ----------
---------- ---------- ---------- ---------- ---------- ----------
---------- ---------- ---------- ---------- ---------- ----------
---------- ---------- ---------- ---------- ---------- ----------
---------- -----GAGGA GGTAGCAATA CTCACGCGTT TAGACGGTGC CATGAAAGTA
AAATTAGGTC AATTACTCAA CGTGTGCACC ACGAACGTAT TAGCGCGAGT GATGTTAGGC
CGGAGAGTGT TCGGTGGTAG TGGAGGCGGT GATCCGAAGG CGAATGAGTT TAAAGATATG
GTGGTTGAGT TGATGGTGTT GGCCGGCGAA TTTAATATTG GTGATTTTAT TCCGGTGCTT
GACTGGCTAG ACCTACAAGG AATTACAAAG AAGATGAAGA AGCTGCACGC GCAATTCGAT
TCGTTTCTTA ATGTGATTCT GGAGGAGCAT AAG---TCCG GCAAAGGTGG CGGGTCAGGT
GACTTGTTGA GCACGCTGAT TGGACTCAAG GCTGATGGAG AGGGAGGGAA GCTTTCGGAT
GTCGAAATCA AAGCTTTTCT TCTG------ ---------- ---------- ----------
---------- ---------- ---------- ---------- ---------- ----------
---------- ---------- ---------- ---------- ---------- ----------
---------- ---------- ---------- ---------- ---------- ----------
---------- ---------- ---------- ---------- ---------- ----------
---------- ---------- ---------- ---------- ---------- ----------
---------- ---------- ---------- ---------- ---------- ----------
---------- ---------- ---------- ---------- --GTATGTTC CTAA------
---------- ---------- ---------- ---------- ---------- ----------
---------- ---------- ---------- ---------- ---------- ----------
---------- ---------- ---------- ---------- ---------- -------
>Heann_XM_022153126.1_F3pH.p1
ATGGACATTA TAACCCTACT ATACACCCTC TTCACTGCCT TAGTATTCTT GGTGCTACAT
CACTCACGTC ATTCTAAACG TCTACCACCA GGACCGGCCC CATGGCCAAT TGTAGGAAAC
CTACCGCACC TCAGTACACT TCCGCATCAC TCCCTGACTG CCTTGGCGAA AAAGTATGGC
CCGTTGATGC ACCTCCGATT CGGCTTTGTT GATGTGGTGG TGGTTACATC CGCGTCAGTC
GCTGCACAAA TTATAAAGGT TCATGACGTG AATTTCGCAA GCAGGCCACC AAACTCCGGA
GCGAAGCACA TGGCGTATAA TTACCATGAT CTGGTGTTTG CGCCGTATGG TCCGAGGTGG
CGGATGCTTC GCAAGATTTG CGTCCTGAAC CTTTTTTCTG CCAAAGCACT AGCGAACTTC
CGTCATGTTC GACAGGAGGA GGTAGCCAAA CTCACCCGCT TGGTTGGTGC TGGACAAGTG
AGATTAGGTC AACTAATAAA CGTGTGCACC ACAAACGCAT TAGCGCGAGT ATTGTTAGGC
CGGAGAGTAT TT-------- -GATGATAGT GATCCAAAGG CGAATGAGTT TAAAGAAATG
GTGATTGAGC TCATGGTGTT GGGTGCGGAA TTTAACATCG GTGACTTCAT TCCCGCGCTT
GACTGGCTTG ACCTGCAAGG CATTACAAAA AAGATGAAGA AACTCCACGA TCGATTTGAT
TCGTTCATTA ACGTCATTTT TGAAGAACAT AAGTCCGCCA ACAGGGGCGA GCCGCATGTT
GACTTGTTGA CCACACTGAA GAAT------ GTCGATGGAG AAGGAAGTAA GCTTTCAGAT
ATCGAAATCA AAGCTTTGTA TTTGAACTTA TTCACCGCAG GAACAGACCC AACAAATAGT
ACAGTGGAAT GGGCAATAGC CGAACTCATT CGCCATCCAC AAATACTAAA ACAAGCCCAA
AAAGAATTGG ACATTGTAGT TGGTCAAAAC CGGCTAGTAA CCGAATTGGA CCTAGGCCAA
CTAACAATCA TCCAAGCCAT TACAAAGGAG ACGTTTAGGC TCCATCCTCC ATCCGCAATT
GCGCTACCAA GAATTGCATC AGAGAGTTGT GAAGTTGATA AGTACTACAT TCCTAAGGGA
TCCATGCTCC TTTTTAATTT GTGGGCAATT GCCCGTGACC CAAAGTTATG GACTGACCCG
CTTGAATTCA AACCCACACG TTTTTTGCCT GGAGGTGAAA AGTCCAATGT TGATATCCGA
GGGAACGATT TTGAGGTCAT GCCATTTGGG GCTGGACGAA GGATGTGTGT GGGTATGAGC
CTGGGGTTGA GAATGACCCA ATTGCTTATA GCAACGTTGG TCCAAAGCTT TGATTGGGAA
TTGGCTAACG GGTTAGAGCC GGAGAAACTC AACATGGATG AATCCTATGG GCTAACCCTT
CAAAAGGCTG AGCCCTTGAT GGTGCACCCA AAGCCAAGGC TAGCTCCTCA CGTGTAT
>Heann_XM_022153244.1_F3pH.p1
ATGAACATCC TACTCCTTCT CTACACCTCC ATTACCGCCT TCATACTCTA CCTCCTGTTT
CGCACCCATC GCTCTAACCG CCTCCCACCG GGCCCCACCC CATGGCCGAT CGTCGGAAAC
CTACCGCACC TCGGCACCAT TCCGCACCAC TCGCTGGCGG CGTTGGCGGC AAAACACGGC
CCATTGATGT ACCTCCGGCT AGGCTTTGTT GATGTGGTTG TTGCCGCCTC TGCGTCAGTT
GCTGCGGAAT TTTTGAAGGC TCATGACGGG AACTTTGCGA GCAGACCGCC GAACTCTGGT
GCGAAGCATA TTGCGTATAA TTATCAGGAT CTCGTGTTCG CACCGTACGG TCCGCGGTGG
CGCATGCTTC GGAAGATCTG CTCTGTGCAC CTGTTTTCTG CTAAAGCACT CGATGATTTC
CGTCATATTC GCCAGGAGGA GGTTGCAATA CTCACGCGCT TAGCCGGTGC AGGAAAAGTA
AAATTAGGTC AATTACTCAA CGTGTGCACC ACGAACGCAT TAGCGCGAGT GATGTTAGGC
CGGAGAGTGT TCGGTGGTAG TGGAGGCGGT GATCCGAAGG CGGATGAGTT TAAAGATATG
GTGATTGAGT TGTTGGTGTT GGCCGGAGAA TTTAATATTG GTGATTTTAT TCCGGCGCTT
GACTGGCTGG ACCTGCAAGG GATTACGAAG AAGATGAAGA AGCTGCACGC ACAATTCGAT
TCATTTCTTA ATGTGATTCT GGAGGAGCAT AAG---TCTG GCAAAGGTGG TGGGTCGGGT
GACTTGTTGA GCACACTGTT TGGACTCAAG GCTGATGGAG AGGGAGGGAA GCTTTCGGAT
GTCGAAATCA AAGCTTTGCT TCTGAACTTA TTCGTTGCAG GAACTGACAC ATCGTCTAGT
ACAGTGGAAT GGGCAATAGC CGAACTCATT CGCCATCCAC AATTACTAAA ACAAGCCCAA
GAAGAAATGG ACAACATAGT TGGCCGAGAA CGACTTGTAA CCGAATCAGA CCTAGGCCAA
CTAACATTCC TCCAAGCTAT TGTAAAGGAA ACCTTTAGGC TTCACCCTTC AACACCACTA
TCCTTACCGA GAATTGCATC TGAGAGTTGT GAAGTTGATG GGTATTACAT TCCCAAGGGA
TCCACCCTCC TTGTTAACGT GTGGGCCATT GCCCGTGACC CAAAAATGTG GACAGACCCA
CTTGAATTCC GACCCTCACG GTTCTTACCC GGAGGTGAAA AGCCCAATGT TGATGTTAAA
GGAAATGATT TTGAAGTAAT ACCATTTGGG GCTGGACGAA GGATGTGTGC GGGTATTAAC
TTAGGGTTGA GAATGGTTAA GTTGCTTGTT GCGACATTGG TCCAGACCTT TGATTGGGAA
TTGGCTAACG GGGTACATCC GGAGAAGCTC GACATGAATG AAGCCTATGG GCTAGGCCTT
CAAAGAGCAG AGCCCTTGTT GGTACACCCA AAGCCGAGGC TAGCTCCTCA GGTATAT
>Ipnil_XM_019308867.1_F3pH.p1
ATGGCTACCT TAACCATTTT CTGCACTTTA GTTTTTGCAA TCTTTCTATA TTTTCTTATT
AAACAGCGTT ACCCTTTACC TCTCCCACCC GGACCAAAAC CATGGCCGGT GTTAGGAAAC
CTTCCCCACC TGGGCAAGAA GCCTCACCAG TCGATTGCGG CCATGGCTGA GAGGTACGGC
CCCCTCATGC ACCTCCGCCT AGGATTCGTG GACGTGGTTG TGGCCGCCTC CGCCGCCGTG
GCCGCTCAGT TCTTGAAAGT TCACGACTCG AACTTCTCCA ACCGGCCGCC GAACTCCGGC
GCGGAACACA TTGCTTATAA CTATCAAGAC CTCGTCTTCG CGCCCTACGG CCCGCGGTGG
CGCATGCTTA GGAAGATCAC CTCCGTGCAT CTCTTCTCGG CCAAGGCGTT GGATGACTTC
TGCCATGTTC GCCAGGAAGA GGTTGCAACT CTGACACGCC TAGCAAGTGC AGGCAAAGTA
AAACTAGGGC AGTTACTAAA CGTGTGCACC ACGAACGCCC TAGCTCGTGT AATGCTAGGG
CGGAAGGTCT TTAATGGAGG TAGCAAGAGC GACCCAAAGG CGGAGGAGTT CAAGTCGATG
GTGGAGGAGA TGATGGTGTT GGCCGGAAGT TTTAACATCG GCGATTTCAT TCCGGTCTTG
GGTTGGTTTG ACGTTCAGGG TATCGTAGGG AAGATGAAGA AACTACACGC GCGTTTTGAT
GCGTTCTTGA ACACCATTCT AGAGGAACAC AAATGTGTCA ACAATCAACA CACGACGGTG
GACTTCTTGA GCACCCTAAT TAGGCTCAAA ATGGATTGTG AAGAGGGAAA ACTCACCGAC
ACTGAAATTA AGGCTTTGCT CTTGAACCTG TTCACAGCTG GGACTGATAC ATCATCTAGC
ACTGTGGAGT GGGCAATCGC AGAACTACTA CGCAACCCAA AAATCTTAAA CCAAGCACAA
CAAGAGCTTG ACTTAGTGGT GGGTCAAAAT CAGCTAGTCA CAGAATCTGA CTTAACCGAT
CTACCTTTCC TGCAAGCAAT AGTGAAGGAG ACCTTCAGGC TACACCCATC CACCCCACTC
TCTCTTCCAA GAATGGGAGC TCAGGGTTGC GAGATCAATG GCTACTTCAT CCCCAAAGGC
GCAACGCTTT TGGTCAACGT TTGGGCCATA GCTCGTGATC CCAATGTGTG GACAAATCCT
CTTGAGTTCA ACCCACACCG ATTCTTGCCT GGTGGAGAAA AGCCCAACGT GGATATTAAA
GGGAATGACT TTGAAGTGAT TCCTTTTGGA GCCGGGCGTA GAATATGCTC TGGGATGAGT
TTGGGGATAA GGATGGTTCA CCTGTTGGTT GCAACTTTGG TGCATGCTTT TGATTGGGAT
TTGGTGAATG GACAATCTGT AGAGACGCTC AATATGGAGG AAGCTTATGG TCTCACCCTT
CAACGAGCTG TTCCTTTGAT GTTGCATCCA AAGCCCAGAT TACAACCACA TCTCTAT
>Lasat_XM_023887166.1_F3pH.p1
ATGAACCTTC TAACCATCAT CTACGCCTGC ATCACTGGGG TAGCAGCGTA TGTATTGCTA
CGGACGCGTC ACGCAAAACG CCTGCCGCCC GGTCCAACCC CATGGCCCAT AGTCGGAAAC
TTACCTCACC TCGGCACAAT ACCGCACCAC GCGCTGGCGG CTTTGGCGAA AAGATACGGA
CCGTTGATGC ACCTCCGACT TGGCTTTGTT GACGTGGTGG TAGTGGCGTC GGCGTCTGTC
GCTGCGCAGT TTTTGAAAGC TCATGACGCA AATTTCGCTA GCAGACCACC GAACTCCGGA
GCTAAACATA TGGCGTATAA TTATCAGGAT CTGGTGTTCG CACCGTACGG TCCGCGGTGG
AGGATGCTTC GGAAGATTTG CTCAGTGCAC CTGTTTTCTG CCAAATCGCT TGATGATTTC
CGTCACGTTC GGCAGGAGGA GGTAGCGATA CTCACGCGCT TAGTCGGTGC CGGGAAAGTC
AAATTAGGCC AGCTACTTAA TGTGTGCACC ACAAACGCAT TGGCACGAGT TATGTTAGGT
AGAAGAGTAT TTGGCGGAAG CGGCGGCGGA GATCCAAAGG CAGATGAGTT CAAGGATATG
GTGGTTGAAC TGATGGTGTT AGCCGGAGAA TTCAACATCG GTGACTTCAT CCCGGCGCTT
GACTGGTTTG ACCTGCAAGG CATCACGAAA AAGATGAAGA AACTCCACGC TCGATTCGAT
TCGTTCCTTA ACACGATCCT TGAAGAACAT AAA---ACTG GTAGCGGCGG CCCGTCGGTC
GACTTGCTGA GTACCTTGAT TTCGCTCAAA GCCGATGGAG AGGGAGGGAA GCTTTCAGAC
ATCGAAATTA AAGCTTTGCT TCTGAACTTA TTCGCTGCCG GAACAGACAC ATCATCTAGT
ACTGTAGAAT GGGCCATAGC TGAACTCATT CGCCATCCAG AGTTAATGAA ACAAGCCCAA
CAAGAAATGG ACATAGTAGT TGGTAAAGAT CGGCTTGTAA CCGAATTGGA CCTAAATCAA
CTAACATTCC TTCAAGCCAT TGTGAAGGAA ACCTTTAGGC TACACCCATC CACACCACTC
TCCTTACCAA GAATAGCATC CGAGAGTTGT GAGATCAATG GATATAACAT TCCAAAAGGA
TCCACACTCC TTGTTAATGT TTGGGCCATA GCCCGAGACC CAAAAATGTG GACCGACCCG
CTTGAATTTC AGCCCGCCCG ATTTTTACCC GGGGGAGAAA AGCCTAATGC TGATGTCAAA
GGAAATGATT TTGAAGTGAT ACCATTTGGA GCAGGACGAA GGATTTGTGC GGGGATGAGC
CTAGGGTTGA GAATGGTCCA ACTGCTCACT GCAACACTTG TTCAAGCCTT TGATTGGGAG
TTGGCTAATG GGTTAGATCC GAGGGACCTC AACATGGAAG AAGCCTATGG GTTGACCCTT
CAAAGGGCTG CACCATTGAT GGTGCACCCA AGGCCGAGGT TAGCACCTGA TGTGTAT
>Lasat_XM_023904089.1_F3pH.p1
ATGGACCTTC TAATTTTCAT CTCCGCATGC ATTACTATCG TAGTAGTCCA TGCATTGCTT
TGCACCCGCC GTCGTAACCG CCTCCCGCCG GGCCCAACCC CCTGGCCTAT AGTAGGAAAC
CTACCACACC TTGGTAAAAC TCCACACCAC TCGCTAGCGG CTTTAGTGAC ACAGTATGGA
CCGTTGATTC ACCTTCGACT TGGCTTCGTT GATGTGGTGG TGGCGGGGTC AGCTTCGGTT
GCCGCTCAAT GTTTAAAGAC TCATGACGTG AATTTCGCCA GTAGACCACC AAACTCCGGA
GCTAAGCATA TCGGGTATAA TTATCAGGAT ATGGTCTTCG CTCCGTACGG TCCACGTTGG
CGAAGGCTTC GGAAGCTTTG TTTGGTGCAC CTGTTATCTA CCAAGGCGCT TAATGATTTC
CGTCACATTC GGCAGGAGGA GGTAGCTATA CTCACACGCT TGGCGAGCGC CGGAGAAGTG
CAATTAGATA AGCTACTTAA CCTCTGCATC TCAAACGCAT TATCACGAGT TATGTTAGGT
AGGAGAGTAT TCGGAGGCGC CGGCGGC--- GATCCTAAGG CAGATGAATT CAAGGAAATG
GCGACTGAAT TGCAGGTCTT AGCCGGAGAA TTCAACATCG GTGACTTCAT CCCGGCGCTT
GACTGGTTGG ACCTCCAAGG CATCACCAAA AAGATGAAAA ATCTCCATGA TCGACTCGAT
GCCTTCCTTA ACGTGATCCT TCAAGAACAT AAAACAACTG CCGCCAACGG CGGCGCAGTC
GACTTCTTGT GCATGTTGCT TTCGCTCAGA GCCGATGGAG ATGAAGCGAA GCTTTCAGAC
GTTGAAATCA AGGCTTTACT TTTGAACTTG TTCGTTGCTG GAACGGACAC ATCATTTAAC
ACAGTGGAGT GGGCAATAGC TGAACTCATT CGCCATCCAC AAATATTGAA ACAAGCCCAA
AAAGAAATGG ACATTATAGT TGGTCGAGAT CGGCTTGTAA ATGAATTAGA CATAAGTCAA
CTAACATTCC TTCAAGCGAT TGTGAAAGAA ACCTTTAGGC TCCATCCGGC AACCCCACTC
TCATTGCCAA GGATTGCAAC AGAGAATTGT GAGGTCAACG GGTATAACAT TCCAAAGGGA
TCCACCCTCC TTGTTCATGT GTGGGCCATT GCCAGAGACC CAAAAATATG GATCGACCCA
CTTAAATTTA AGCCTGGTCG GTTCTTGCCT GGAGGTGAAA AGTTCAATGT TGATGTAAAG
GGAAATGATT TTGACCTCAT ACCATTTGGA GCTGGACGAA GGATTTGTGC GGGCATGAGC
CTAGGGGTAA GAACGGTCCA ATTGCTCACT GCAACACTTG TTCAAGCCTT TGATTGGGAA
TTGACTAATG GGTTAGATCC AAAAAATCTG AACATGGAAG AAGCCTATGG GTTGGCCCTT
CGAAGGGTTG CACCCTTAAT GGTGCATCCA AGGCCGAGGT TAGCTCCTAA TGTGTAC
>Migut_XM_012982675.1_F3pH.p1
---------- ---------- ---------- ---------- ---------- ----------
---------- ---------- ---------- ---------- ---------- ----------
---------- ---------- ---------- ---------- ---------- ----------
---------- ---------- ---------- ---------- ---------- ----------
---------T TTTTAAAG-- ---------- ---------- ---------- ----------
---------- ---------- ---------- ---------- ---------- ----------
---------- ---------- ---------- ---------- ---------- ----------
---------- -----GAAGA GGTGGCGATC CTCACCCGCC TAGCGGGTGG CGGAGGAGCG
AGCCTAGGTC AAATGGTGAA CGTGTGCGCC ACAAACGCAA TCTCTCGCGT GATGTTCGGG
CGGAGGGTGG TGGGCTCCAA TGGCGGGGGC GACGAGAAGG CGGAGGAGTT CAAAGGGATG
GTGGTGGAGC TAATGGTGTT GGCCGGAGTT TTCAACTTGG GCGATTTCAT TCCGCCGCTC
GAGGGGTTGG ATTTACAAGG AGTGGCCTCA AAGATGAAGA AGCTTCACAA GCGGTTTGAT
GCATTCTTGA GTGCAATTCT TGATGAGCAC AAGATCAACG GCTCTAGTGA AATGCAAGTG
GATCTATTGA GTACGTTGAT TTCTTTCAAA GGGAATGATA GTGGAGGGAA ACTCACCGAC
ACTGAGATAA AGGCATTGCT TTTGAACTTG TTTGCTGCGG GGACCGACAC AACATCAAGC
ACAGTGGAGT GGGCCATAGC GGAACTTATA CGACACCCGA AAATCCTGGC TCAAGCCCAA
AAAGAGCTGG ACTCAGTAGT CGGCAAGGAT CGGCTCGTGA CCGAGTCGGA CCTAACTCAG
TTGTCCTTCC TCCAAGCCGT CATTAAAGAA ACATTCCGCC TCCATCCCTC GACCCCGCTC
TCCCTGCCGA GGATCTCGGA CAAGAGTTGT GAGGTCAACG GATACTTCAT CCCAAAGGGT
TCGACACTCT TGGTCAACGT TTGGGCCATA GCCCGTGACC CGGACGCATG GTCCGACCCA
CTAGAGTTTA AGCCCGAACG GTTCCTAATG GGTGGAGAAA AGCCCAATGT CGACGTCAGA
GGCAATGATT TTGAAGTGAT ACCGTTTGGT GCGGGCCGGA GAATTTGTGC CGGAATGAGC
TTAGGGTTGA GGATGGTCCA ATTGTTGACC GCAACTTTGA TCCATGCGTT CGATTTTGAA
TTGGCTAATG GGCAATTACC CGAGACGCTA AACATGGAGG AAGCGTACGG GTTGACGCTA
CAACGGGACG AGCCCTTATC GGTGCACCCG AAACCTAGGT TAGCGCCTCA TCTTTAT
>Migut_XM_012998441.1_F3pH.p1
GATACCACTT TTAGTACCAT ATGCACCACC ATATTAGGTT TGCTTCTAAT TCTATATTCT
AAGAAGCACG ACGGCAGGCC ACTGCCCCCG GGCCCACGGC CGTGGCCGAT CGTAGGCAAC
CTTCCGCAGC TGGGGCCCAA GCCTCACCAA TCGATGGCGA CTCTAGCTCA GGTTCACGGG
CCCCTCATGC ACCTAAAGAT GGGGGTCGTC CACGTGGTGG TTGCCGCCTC TGCGGGAGTG
GCGGAGCAGT TCTTGAAGGT GCACGATGCC AATTTCTCGA GCCGCCCCCC AAACTCCGGC
GCAAAGTATA TGGCTTATAA TTACCAGGAC TTGGTTTTTG CTCCGTACGG GCCGAGGTGG
CGGATGCTCC GAAAAATTTG CACCCTCCAC CTCTTCTCCA CCAAAGCCTT GGATGACTTT
CGCCACGTCA GACAGGAAGA GGTGGGGATC CTCACGCGCC TAGCAAGTGC AGGAAAGGCG
AGTATAGGCC AAATGCTGAA CGTGTGTACC ACAAACGCAA TAGCGCGTGT CGTGCTGGGG
AGGCGAGTGA TCGGGTGCGG CGGCGGCGCT GATGCCAAGG CGGAGGAGTT CAAGTCCATG
GTGGTGGAAC TCATGGTACT GGCCGGTGCG TTTAACATAG GTGAGTTTAT CCCACCACTC
GAAAGGTTTG ACTTGCAAGG ACTGATCGCC AAGATGAAGA AACTCCACGC GCGCTTTGAC
GCGTTCTTGA CCGCAATCCT TGAGGAGCAC AAGATCAAGG GCTCAGATGG CACGGCGGTG
GACTTATTGA GTACGTTGAT TTCCTTGAAA ATTGATGGTG AGGGAGGAAG GCTTAGTGAT
GTTGAAATCA AAGCATTGCT TTTGAACTTA TTTGCAGCAG GTACAGACAC AACATCCAGC
ACAGTTGAAT GGGCTCTAGC AGAACTCATC CGCAACCCAA AAATGATGGC CCAAGCCCAA
CAAGAGCTCG ACTCGACAGT CGGTACAGAC AGGCTCGTCA TCGAATCGGA CCTGCCTCAA
CTGACGTACC TCCAAGCCAT AATAAAGGAG AACTTCCGCC TCCATCCTTC GACCCCACTC
TCCGTGCCGA GAATCGCGCA CGAGAGCTGC GAGATCAACG GATACTTTAT CCCAAAGGGC
TCAACACTTC TCGTCAATAT TTGGGCCATA GCCCGTGATC CTAACATATG GGCCGACCCG
TTACAATTTC GGCCCGACCG GTTCTTGCCG GGCGGGGAAA AGGCTGATGT GGATGTCAGA
GGAAATGACT TCGAATTGAT GCCGTTTGGG TCGGGCCGTA GAATTTGTGC GGGTTTGGGC
CTGGCGGTAC GTACGGTCCA ATTGTTGACC GCGACTTTAA TACATGGTTT TGATTTTGAA
TTGGGCGATG GAAAGTTGGG TCATGAGCTC AACATGGAGG AAGCCTATGG ACTAACATTG
CAACGGGCCG AGCCGTTGAT GGTTCACCCA AGGCCGAGAT TGGCGCCTCG TGTTTAT
>Nisyl_XM_009773108.1_F3pH.p1
ATGGCAATCT TTTCCATTCT CTACACTGTC ATTTTCTCTT TCCTTCTACA TTCCATTCTC
CGCAAACGTT ACCCGTTGCC ACTACCACCA GGTCCAAAAC CATGGCCAAT AATCGGAAAC
CTAGTCCATA TGGGTCCAAA GCCACACCAA TCAATTGCAG CCATGGCTCG AACTTACGGT
CCACTCATGC ACCTTAAGAT GGGATTCGTG GACGTGGTGG TTGCTGCGTC GGCGTCGGTG
GCGGCTCAGT TCTTGAAAAC TCATGACGCT AACTTCTCGA GCCGCCCTCA GAACTCGTGT
ACAAAACACT TGGCTTACAA TTCTCAGGAT CTTGTCTTTG CACCTTACGG ACCACGGTGG
CGTATGCTTA GGAAAATTTG CTCTGTTCAT CTTTTCTCTG CCAAGCCTTT AGATGACTTT
CGCCATGTTC GCCAGAATGA AGTAAGAATA CTTACGCGCT TAGCAAGTGC CGGGCAAGTC
AAGTTAGGCC AACTGTTGAA CGTGTGCACC ACGAATGCCC TTACGCAAGT GATGCTAGGG
AGGCGGGTGT TCGCTGCAAG TGGCGGTGTA GATCCTCAGG CGGAAGAGTT CAAGTCAATG
GTGGTGGAGG CATTGATGCT CGCCGGCGTT TTCAACGTTG GCGATTTTAT TCCGGCACTT
GATTGGTTGG ACATTCAAGG TGTAGCTGCA AAGATGAAAA AGCTCCACGC GCGTTTCGAC
GCGTTCTTTA CCTCAATTCT AGAGGAACAC AAAAGCAATA AATTTGGAGA AACGAAAGAG
GACTTGTTGA GTACGTTGAT CTCTTTGAAA GGCGATAATG AAGGAGGAAA GCTCACAGAT
TTCGAAATTA AAGCTTTACT CTTGGACTTG TTTGTAGCTG GATCAGACAC ATCCTCGAGT
ACAGTGGAAT GGGCCATTGC AGAGCTTATT CGTAACCCAN AGATACTGGC CCAAGCCCAA
CAAGAGATCG ACAAAGAGGT TGGAAAGAAC AGGCTTGTCA TGGAATCTGA CCTAGCCCAA
TTAACTTATT TGGAAGCCAT AGTCAAGGAA ACCTTAAGGC TTCATCCAAC CACCCCTCTC
TCCCTTCCAA GAATTGCATC AGAGAGTTGT GAGATTAATG GTTATTTCAT TCCAAAAGGC
TCAACACTTC TCGTGAACGT TTGGGTCATC GCTCGTGATC CAAATGAATG GGTTAATCCA
TTGGAGTTTA GGCCCGAAAG ATTTCTGCCG GGTGGTGAGA AGCCCAAAGT TGATGTGCGA
GGAAATGACT TTGAAGTAAT TCCATTTGGA GCTGGGCGTA GAATCTGTGC TGGAATGAAT
TTGGGCATAC GAATGGTCCA GTTGATGACT GCAACTTTAA TTCATGCATT TAACTGGGAT
TTGCCCATTG GACAATCGTC AGAGAAACTA AACATGGAGG ATGCATTTGG GCTGACCTTA
CATCGGGCTG ATCCATTGGT GGTGCACCCA CGTCCTCGCC TAGAAGCCCA AGCATAC
>Nisyl_XM_009790192.1_F3pH.p1
ATGGCAATCT TTTCCCTTCT CTACACTGTC ATTTTCTCTT TCCTTCTACA TTCCATTCTC
CGCAAACGTT ACCCGTTGCC ACTACCACCA GGTCCAAAAC CATGGCCAAT AATCGGAAAC
CTAGTCCATA TGGGTCCAAA GCCACACCAA TCAACTGCAG CCATGGCTCG AACTTACGGT
CCACTCATGC ACCTTAAGAT GGGATTCGTG GACGTGGTGG TTGTGGCGTC TGCATCGGTG
GCGGCTCAGT TCTTAAAAAC TCATGACGCT AACTTCTCGA GCCGCCCTCC GAACTCGGGT
GCGAAACACT TGGCTTACAA TTATCAAGAT CTTGTTTTTG CACCCTACGG ACCAAGGTGG
CGTATGCTTA GGAAAATTTG CTTTGTTCAT CTTTTCTCTG CCAAGGCTTT AGATGACTTC
AGCCATGTCC GCCAGGATGA AGTAAAAACA CTTACGCGCC TAGCGAGTGC TGGGCAAGTC
AAGTTAGGCC AACTGTTGAA CGTGTGCACC ACGAATGCAC TTGCGCGAGT GATGCTAGGG
AGGCGGGTGT TCGCTGCAAG TAGCGCT--- GATCCACAGG CGGAAGAGTT CAAGTCAATG
GTGGTGGAAG CAATGGTGCT CGCCGGCATT TTCAATATTG GCGATTTTAT TCCGGCACTT
GATTGGTTGG ACATACAAGG TGTAGCTGCA AAGATGAAAA AGCTCCACGC GCGTTTCGAC
GCGTTCTTGA CCTCAATTCT AGAGGAACAC AAAAGCAAGC AATTTGAAGA AACGAAAGAA
GACTTGTTGA GTACGTTAAT CTCTTTGAAA GGCGATAATG AAGGAGGAAA GCTCACAGAT
TCAGAAATTA AAGCTTTACT TTTGAACTTG TTTATAGCTG GAACAGACAC GTCCTCAAGC
ACAGTAGAAT GGGCCATTGC GGAGCTTATT CGTAATCCAA GAATGCTGGC CCAAGCCCAA
CATGAGATTG ACAAAGTGGT TGGAAAGAAC CGGCTCGTGA TGGAATCCGA CCTAGCCCAA
TTAACTTATT TGGAAGCCAT AGTCAAGGAA ACCTTAAGGC TTCATCCATC CACCCCTCTC
TCCCTCCCTA GAATTGCATC CGAGAGTTGT GAGATTAATG GCTATTTCAT TCCAAAAGGC
TCAACACTTC TCGTGAACGT TTGGGCCATC GCTCGTGATC CAAATGAATG GATTAATCCA
TTGGAGTTTA GGCCCGAAAG ATTTCTGCCT GGTGGTGAGA AGCCCAAAGT TGATGTGCGA
GGAAATGACT TTGAAGTAAT TCCATTTGGA GCTGGGCGTA GAATCTGTGC TGGAATGAAT
TTGGGCATAC GAATGGTCCA GTTGATAACC GCAACTTTAA TTCATGCATT TAACTGGGAT
TTGCCTATTG GACAATCGTC AGAGAAACTA AACATGGAGG AAGCATTTGG GCTGACCTTA
CAACGGGCTG ATCCGTTAGT GGTGCACCCC GGTCTTCGCC TAGAAGCCCA AGCATAC
>Nitab_XM_016592903.1_F3pH.p1
ATGGCAATCT TTTCCCTTCT CTACACTGTC ATTTTCTCTT TCCTTCTACA TTCCATTCTC
CGCAAACGTT ACCCGTTGCC ACTACCACCA GGTCCAAAAC CATGGCCAAT AATCGGAAAC
CTAGTCCATA TGGGTCCAAA GCCACACCAA TCAACTGCAG CCATGGCTCG AACTTACGGT
CCACTCATGC ACCTTAAGAT GGGATTCGTG GACGTGGTGG TTGTGGCGTC TGCATCGGTG
GCGGCTCAGT TCTTAAAAAC TCATGACGCT AACTTCTCGA GCCGCCCTCC GAACTCGGGT
GCGAAACACT TGGCTTACAA TTATCAAGAT CTTGTTTTTG CACCCTACGG ACCAAGGTGG
CGTATGCTTA GGAAAATTTG CTCTGTTCAT CTTTTCTCTG CCAAGGCTTT AGATGACTTC
AGCCATGTCC GCCAGGATGA AGTAAGAACA CTTACGCGCC TAGCAAGTGC TGCGCAAGTC
AAGTTAGGCC AACTGTTGAA CGTGTGCACC ACGAATGCAC TTGCGCAAGT GATGCTAGGG
AGGCGGGTGT TTGCTGCAAA TGGCGGTGTT GATCCACAGG CGGAAGAGTT CAAGTCAATG
GTGGTGGAAG CAATGGTGCT CGCCGGCAAT TTCAATATTG GCGATTTTAT TCCGGCACTT
GATTGGTTGG ACATACAAGG TGTAGCTGCA AAGATGAAAA AGCTCCACGC GCGTTTCGAC
GCGTTCTTGA CCTCAATTCT AGAGGAACAC AAAAGCAAGC AATTTGAAGA AACGAAAGAA
GACTTGTTGA GTACGTTAAT CTCTTTGAAA GGCGATAATG AAGGAGGAAA GCTCACAGAT
TCAGAAATTA AAGCTTTACT TTTGAACTTG TTTATAGCTG GAACAGACAC GTCCTCAAGC
ACAGTAGAAT GGGCCATTGC GGAGCTTATT CGTAATCCAA GAATACTGGC CCAAGCCCAA
CATGAGATTG ACAAAGTGGT TGGAAAGAAC CGGCTCGTGA TGGAATCCGA CCTAGCCCAA
TTAACTTATT TGGAAGCCAT AGTCAAGGAA ACCTTAAGGC TTCATCCATC CACCCCTCTC
TCCCTCCCTA GAATTGCATC CGAGAGTTGT GAGATTAATG GCTATTTCAT TCCAAAAGGC
TCAACACTTC TCGTGAACGT TTGGGCCATC GCTCGTGATC CAAATGAATG GGTTAATCCA
TTGGAGTTTA GGCCCGAAAG ATTTCTGCCG GGTGGTGAGA AGCCCAAAGT TGATGTGCGA
GGAAATGACT TTGAAGTAAT TCCATTTGGA GCTGGGCGTA GAATCTGTGC TGGAATGAAT
TTGGGCATAC GAATGGTCCA GTTGATAACC GCAACTTTAA TTCATGCATT TAACTGGGAT
TTGCCTATTG GACAATCGTC AGAGAAACTA AACATGGAGG AAGCATTTGG GCTGACCTTA
CAACGGGCTG ATCCGTTAGT GGTGCACCCC GGTCTTCGCC TAGAAGCCCA AGCATAC
>Nitab_XM_016618350.1_F3pH.p1
ATGGCAATCT TTTCCATTCT CTACACTGTC ATTTTCTCTT TTCTTCTACA TTCCATTTTC
CGCAAACGTT ACCCGTTGAC ACTACCACCG GGTCCAAAAC CATGGCCAAT AATCGGAAAC
CTAGTCCATA TGGGTCCAAA GCCGCACCAA TCAACTGCAG CCATGGCTCG AACCTACGGT
CCACTCATGC ACCTTAAGAT GGGGTTCGTG GACGTGGTGG TTGTGGCGTC TGCGTCGGTG
GCGGCTCAGT TCTTAAAAAC TCATGACGCT AACTTCTCGA GCCGCCCTCC GAACTCGGGT
GCAAAACACT TGGCTTACAA TTATCAGGAT CTTGTTTTTG CACCCTACGG ACCAAGGTGG
CGTATGCTTA GGAAAATTTG CTCTGTTCAT CTTTTCTCTG CCAAGGCTTT AGATGACTTC
AGCCATGTCC GCCAGGATGA AGTAAGAACA CTTACGCGCC TAGCAAGTGC TGCGCAAGTC
AAGTTAGGCC AACTGTTGAA CGTGTGCACC ACGAATGCAC TTGCGCAAGT GATGCTAGGG
AGGCGGGTGT TTGCTGCAAA TGGCGGTGTT GATCCACAGG CGGAAGAGTT CAAGTCAATG
GTGGTGGAGG CAATGGTGCT CGCCGGCGTT TTCAACGTTG GCGATTTTAT TCCGGCACTC
GATTGGTTGG ACATTCAAGG TGTAGCTGCA AAAATGAAAA AGCTCCACGC GCGTTTCGAC
GCGTTCTTGA CCTCAATACT AGAGGAACAC AAAAGCAATC AATTTGGAGA AACGAAAGAG
GACTTGTTGA GTACGTTAAT CTCTTTGAAA GGCGATAATG AAGGAGGAAA GCTCACAGAT
TCAGAAATTA AAGCTTTACT TTTGAACTTG TTTATAGCTG GAACAGACAC GTCCTCAAGC
ACGGTGGAAT GGGCCATTGC GGAACTTATT CGTAATCCAA GAATACTGGC CCAAGCCCAA
CAGGAGATTG ACAAAGTGGT TGGAAAGAAT CGGCTCGTGA TGGAATCTGA CCTAACCCAA
TTAGCTTATT TGGAAGCCAT AGTCAAGGAA ACTTTAAGGC TTCATCCATC CACCCCTCTC
TCCCTCCCTA GAATTGCATC CGAAAGTTGT GAGATTAATG GCTATTTCAT TCCCAAAGGC
TCAACACTAC TCGTCAATGT TTGGGCCATC GCTCGTGATC CAAATGAATG GGCTGATCCA
TTAGAATTTA GGCCCGAAAG ATTTTTGCCT GGAGGTGAGA AGCCCAAAGT TGATGTGCGA
GGAAATGACT TTGAAGTCAT CCCATTTGGA GCTGGGCGTA GAATCTGTGC TGGTATGAAT
TCGGGCATAC GAATGGTCCA GTTGATGACT GCAACTTTAA TTCATGCATT TAACTGGGAT
TTGTCCATTG GACAATCGCC TGAGAAACTA AACATGGAGG AAGCATTTGG GCTGACTTTG
CAACGGGCTG ATCCATTGGT GGTGCACCCA TGTCTTCGCC TAGAAGCCCA AGCATAC
>Nitab_XM_016656982.1_F3pH.p1
ATGGCAATCT TTTCCATTCT CTACACTGTC ATTTTCTCTT TCCTTCTACA TTCCATTCTC
CGCAAACGTT ACCCGTTGCC ACTACCACCA GGTCCAAAAC CATGGCCAAT AATCGGAAAC
CTAGTCCATA TGGGTCCAAA GCCACACCAA TCAATTGCAG CCATGGCTCG AACTTACGGT
CCACTCATGC ACCTTAAGAT GGGATTCGTG GACGTGGTGG TTGCTGCGTC GGCGTCGGTG
GCGGCTCAGT TCTTGAAAAC TCATGACGCT AACTTCTCGA GCCGCCCTCA GAACTCGTGT
ACAAAACACT TGGCTTACAA TTCTCAGGAT CTTGTCTTTG CACCTTACGG ACCACGGTGG
CGTATGCTTA GGAAAATTTG CTCTGTTCAT CTTTTCTCTG CCAAGCCTTT AGATGACTTT
CGCCATGTTC GCCAGGTTTT AATTTCTATT TTA------- ---------- ----------
---------- ---------- ---------- ---------- ---------- ----------
---------- ---------- ---------- ---------- ---------- ----------
---------- ---------- -------CAC CTAGAGGTTG GGGTGTTTAA ACCG------
---------- ---------- ---------- ---------- ---------- ----------
---------- ---------- ---------- ---------A ATCGAAAAAA GCGCACC---
---------- ---------- ---------- ---------- ---------- ----------
---------- ---------- ---------- ---------- ---------- ----------
---------- ---------- ---------- ---------- ---------- ----------
---------- ---------- ---------- ---------- ---------- ----------
---------- ---------- ---------- ---------- ---------- ----------
------CCGA AAATTCAAAC CAAACCGATT ---------- ---------- ----------
---------- ---------- ---------- ---AAAAAAT CAGAAGTTTG G---------
---------- ---------- ---------- ---------- ---------- ----------
---------T TTGATTTGGT T--------- ---------- ---------- ----------
---------- ---------- ---------- ---------- ---------- ----TGG---
---------- ---------- ---------- ---------- ---------- ----------
---------- ---------- ---------- ---------- ---------- ----TAT
>Nitom_XM_009598972.2_F3pH.p1
ATGGCAATCT TTTCCATTCT CTACACTGTC ATTTTCTCTT TTCTTCTACA TTCCATTTTC
CGCAAACGTT ACCCGTTGAC ACTACCACCG GGTCCAAAAC CATGGCCAAT AATCGGAAAC
CTAGTCCATA TGGGTCCAAA GCCGCACCAA TCAACTGCAG CCATGGCTCG AACCTACGGT
CCACTCATGC ACCTTAAGAT GGGGTTCGTG GACGTGGTGG TTGTGGCGTC TGCGTCGGTG
GCGGCTCAGT TCTTAAAAAC TCATGACGCT AACTTCTCGA GCCGCCCTCC GAACTCGGGT
GCAAAACACT TGGCTTACAA TTATCAGGAT CTTGTTTTTG CACCCTACGG ACCAAGGTGG
CGTATGCTTA GGAAAATTTG CTCTGTTCAT CTTTTCTCTG CCAAGGCTTT AGATGACTTC
AGCCATGTCC GCCAGGATGA AGTAAGAACA CTTACGCGCC TAGCAAGTGC TGCGCAAGTC
AAGTTAGGCC AACTGTTGAA CGTGTGCACC ACGAATGCAC TTGCGCAAGT GATGCTAGGG
AGGCGGGTGT TTGCTGCAAA TGGCGGTGTT GATCCACAGG CGGAAGAGTT CAAGTCAATG
GTGGTGGAGG CAATGGTGCT CGCCGGCGTT TTCAACGTTG GCGATTTTAT TCCGGCACTC
GATTGGTTGG ACATTCAAGG TGTAGCTGCA AAAATGAAAA AGCTCCACGC GCGTTTCGAC
GCGTTCTTGA CCTCAATACT AGAGGAACAC AAAAGCAATC AATTTGGAGA AACGAAAGAG
GACTTGTTGA GTACGTTAAT CTCTTTGAAA GGCGATAATG AAGGAGGAAA GCTCACAGAT
TCAGAAATTA AAGCTTTACT TTTGAACTTG TTTATAGCTG GAACAGACAC GTCCTCAAGC
ACGGTGGAAT GGGCCATTGC GGAACTTATT CGTAATCCAA GAATACTGGC CCAAGCCCAA
CAGGAGATTG ACAAAGTGGT TGGAAAGAAT CGGCTCGTGA TGGAATCTGA CCTAACCCAA
TTAGCTTATT TGGAAGCCAT AGTCAAGGAA ACTTTAAGGC TTCATCCATC CACCCCTCTC
TCCCTCCCTA GAATTGCATC CGAAAGTTGT GAGATTAATG GCTATTTCAT TCCCAAAGGC
TCAACACTAC TCGTCAATGT TTGGGCCATC GCTCGTGATC CAAATGAATG GGCTGATCCA
TTAGAATTTA GGCCCGAAAG ATTTTTGCCT GGAGGTGAGA AGCCCAAAGT TGATGTGCGA
GGAAATGACT TTGAAGTCAT CCCATTTGGA GCTGGGCGTA GAATCTGTGC TGGTATGAAT
TCGGGCATAC GAATGGTCCA GTTGATGACT GCAACTTTAA TTCATGCATT TAACTGGGAT
TTGCCCATTG GACAATCGCC TGAGAAACTA AACATGGAGG AAGCATTTGG GCTGACTTTG
CAACGGGCTG ATCCATTGGT GGTGCACCCA TGTCTTCGCC TAGAAGCCCA AGCATAC
>Oleur_XM_023029392.1_F3pH.p1
ACGATGACCT TAACCATTTT ATACACCTCA ATCTTCGGTT TCCTCCTATA CTCTTTACTT
CTCCGCCGCT ATCCAAAACC GCTACCGCCT GGCCCAAAAC CATGGCCAAT AATCGGAAAC
CTCCCCAACA TGGGCCAGAA ACCTCACCAA TCCATCGCCG CCATGGCCCG AGTTTACGGC
CCCCTCATGC ATCTTAAAAT GGGGTTCGTC CATGTGGTTG TCGCCGCCTC GGCAGGGGTA
GCGGAGCAGT TTCTTAAGGT CCACGACGCC AAATTTTCCA GCCGGCCACC TAATTCTGGC
GCCAAATACC TTGCTTATAA CTATCAAGAC CTGGTCTTTG CGCCCTATGG TCCACGGTGG
CGCATGCTTC GTAAAATTTG CGCAGTTCAT CTTTTCTCCG CCAAGGCTTT AGATGAATTC
CGCCATGTTC GACAGGAAGA ATTAGCTACT CTTGCACATC TAGCTAGTGC AGGGCAGGTG
AATTTAGCCC AATTACTCAA CGTGTGCACC ACCAACGCCA TAGCTCGGGT GATGCTTGGG
CGACGCGTGG TGGGTGGGAG TGGCGGTGGA GACGCCAAAG CGGATGAATT CAAATCAATG
GTGGTGGAGA TGATGACTCT TGCAGGTGTG TTCAACATTG GTGATTTTAT CCCGGCCCTT
GAAGGTTTAG ACATTCAAGG GGTGGTCAAG AAAATGAAGA AACTTCATAA ACGTTTTGAC
ACTTTCTTGG GCAAAATTCT TGAGGAGCAC CAGATCAACG ACTCTCGTGG CTCGGATGTG
GACTTGTTGA GTGCGTTGAT TGAGTTGAAA GAGCAGGGGG AGGAAGGGAG ACTTACAGAC
ACAGAAATCA AGGCTTTACT TTTGAACCTG TTTTCCGCTG GAACCGACAC GTCTTCTAGT
ACGGTGGAAT GGGCCATTGC GGAACTCCTT CGACACCCAG AAATATTGGC TCGAGCCCAA
GAAGAGCTCG ATTTAGTTGT AGGTAAGGAT CGACTTGTGG CAGAAGCTGA CCTACCCCAG
TTGACATTCC TTCAAGCCAT CATTAAGGAA ATCTTTCGAC TTCATCCTTC CACACCACTA
TCTCTTCCAA GAATGGCTAG TGAGAATTGT GAGATCAATG GCTACTTCAT TCCAAAGGGC
TCTACGCTTC TCGTTAACGT TTGGGCCATA GCTCGTGATC CAAACGTATG GGCCGACCCA
CTTGAGTTTC GTCCGGAACG ATTTTTACCC GGTGGTGAAA AGCCTAACGT AGATGTTCGA
GGTAATGATT TTGAAGTGAT ACCTTTTGGA GCCGGCCGTA GAATTTGTGC AGGATTGAGC
TTGGGCCTGC GAATGGTGCA GCTAATGACT GCAACCTTAA TCCATGCATT TGATTTCGAG
TTACCGAACG GGATATCGGC TCGAGAGCTC GACATGGAGG AGGGTTATGG GCTGACCTTA
CAACGGGCCG CACCCTTGGT GGTGCATCCA AGGCGTAGGT TAGGACCTCA TGTATTC
>Seind_XM_011074564.2_F3pH.p1
AATACCACCC TAACCATAGT ATACACTTCC ATACTATGTT TATTTTTGTA CTCCTTCCTC
CGCAGGCGGC GGTCGGTGCG GCTTCCACCG GGGCCGAGGC CGTGGCCGAT CGTCGGAAAC
CTACTGCAGC TGGGGCCGAA GCCCCACCAG TCGATGGCGG CGCTGGCGCG GGTGTACGGC
CCGCTCATGC ACCTGAAGAT GGGGTTCGTG AACGTCGTGG TGGCGGCCTC CGCAGGCGTG
GCGGAGCAGT TCCTGAAGGT GCACGACGCC AACTTCTCGA ACCGGCCGCC CAACGCGGGC
GCCGAGTATG TGGCGTATAA CTACCAGGAC ATGGTGTTCG CGCCTTACGG GCCGCGGTGG
CGGCTGCTCA GGAAGATCTG CGCCGTGCAC GTCTTCTCGG CCAAGGCCTT GGACGACTTC
CGCCATGTTA GACAGGAAGA GGTGGGGATC CTCACTCGCC TAGCAAGTGC AGGACAGGCA
CGTTTAGGTC AAATGCTGAA TGTGTGCGCC ACCAACGCAA TAGCACGTGT GATGCTAGGG
AGACGGGTGG TTGGGAGACA CGGCGGTGGT GACGAGAAGG CGGAAGAGTT CAAAGCGATG
GTGGTGGAAC TGATGGTGTT AGGCGGCGTG TTCAACATCG GCGATTTTAT CCCACCGCTC
CAGGGCTTCG ACTTGCAAGG AGTGATCGCA AAGCTGAAGA AGCTTCACAA GCGCTTCGAC
GCCTTCTTAA GCGGAATTCT TGAAGAGCAC AAGATCAACG GTTCACAGGG ATCGAATCAG
GACTTATTGA GTATGTTGAT TTCCTTGAAC AGCGATGGCG CCGGAGGCAA GCTCACCGAC
ACGGAAATTA AAGCGTTACT TTTGAACTTG TTTGCAGCTG GGACGGACAC AACTTCCAGT
ACGGTGGAAT GGGCCATAGC CGAACTCATA CGCCATCCCG ACATCCTAGC CCAAGCCCAA
CAAGAGCTCG ACTCAGTTGT CGGCAGGGAC CGGCACGTGC TCGAGTCCGA CCTGCCCCAA
TTACACTTCC TCCAAGCCGT TGTCAAGGAA AACTTCCGTC TCCATCCCTC CACCCCTCTG
TCCCTGCCGA GGATGGCAGA CGAGAGCTGT GAGATCAACG GGTACTTCAT TCCGAAGGGT
TCGACGCTCC TTGTCAATGT CTGGGCCATC GCTCGTGACC CAGACCTATG GTCCAACCCG
CTGGAGTTTC AACCAGCACG GTTCCTGCCC GGCGGAGAAA GGCCCGTTGT CGACGTTAAA
GGTAATGATT TTGAACTGAT ACCGTTCGGG GCGGGCCGTA GAGTATGTGC TGGAATGAGC
CTGGGTATAC GGATGGTCCA ACTACTGATT GCGACTCTGA TCCATGCATT TGATTTCGAT
TTGGCTGACG GGCAGTTAGC TGAAACGCTA AGCATGGAGG AAGCTTATGG GCTGACGTTG
CAACGGGCCG AGCCGTTGAT GGTGCATCCG AAGCCCAGGT TGGCACCTCA TGTTTAT
>Solyc_NM_001302915.1_F3pH.p1
ATGGCTATAT TTTTCATACT ATACACTATT ATTTCCTCTA TTATTCTACA TTTCTCTCTT
CGTAAACGTT ACCCAGTGCC ACTACCACCC GGTCCAAAAC CATGGCCTAT AATCGGAAAC
ATAATCCAAT TAGGTCCGAA GCCGCACCAG TCCACTGCAT CAATGGCCCG AACTTACGGG
CCATTGATGC ACCTTCGCAT GGGGTTCGTG GACGTGGTGG TTGCAGCCTC AGCTTCGGTG
GCGGCTCAAT TTTTGAAAAA TCATGACGCT AACTTCTCGA GCCGCCCACC GAACTCTGGG
GCGAAACACA TGGCTTATAA TTACCATGAC CTTGTTTTCG CACCTTACGG ACCACGGTGG
CGTATGCTAA GGAAAATTTG TTCTGTTCAT CTTTTTTCAA CTAAAGCTTT AGATGACTTC
CGCCATGTCC GACAGGAAGA AGTCAGAACA CTTACACGCT TAGCGAATGC TGGTCAAATC
AAACTAGGGC AGCTGTTGAA CGTGTGCACC ACGAATGCAC TTGCGCGTGT GATGCTCGGG
AAGCGGGTAT TCGCCGGTAC TAACGGCATG GATCCTCAAG CGGAGGAGTT CAAGTTAATG
GTGGTGGAGA TGATGGTTCT CGCCGGCGTT TTCAACATCG GCGATTTTAT TCCGGCGCTT
GATTGGATGG ACATTCAAGG CGTAGCTGAA AAAATGAAGA AGCTCCACGC GCGTTTCGAC
GCGTTCTTAA CCACGATCCT CGAAGAACAC AAGGAAAAGC GAGTTGGAGA ATCGAAGGGG
GATTTGTTGA ATACGTTGAT CTCTTTGAAA GAAGACGATA ATGGCGGAAA ACTTACTGAT
ACAGAAATTA AAGCTTTACT TTTGAACTTA TTTATAGCTG GGACAGACAC ATCCTCTAGC
ACAGTAGAAT GGGCCATTGC AGAGCTTATT CGTAACCCGA AAATACTGGC CCAGGCCCAA
CAGGAGATCG ACAAAGTAGT TGGAAAGAAC CGGCTCGTTA TGGAATCTGA CCTGGCCCAA
TTGACTTATT TGGAAGCCAT AGTCAAGGAA ATCTTTAGGC TTCATCCATC AACACCCCTC
TCCCTCCCTA GAATTGCATC CGAGAGCTGT GAGATCAATG GCTACTTCAT TCCAAAAGGC
TCGACACTTC TCGTCAACGT TTGGGCCATT GCTCGTGATC CAAACCAATG GGCTGATCCA
ATAGAGTTCA GGCCCGAAAG ATTCTTGCCC GGAGGTGAAA AGCCCAAAGT TGATGTAAAA
GGAAATGACT TTGAAGTAAT TCCGTTTGGT GCTGGTCGAA GAATATGCCC CGGAATGAGT
TTGGGTATCC GCATGGTCCA GTTGATGACT GCAACTTTGA TCCATTCGTT TAACTGGGCT
TTGCCCACTG GACAATTGCC AGATAAGTTA AATATGGAGG AAGCATTTGG GCTGACTTTA
CAACGGGCTG ATCCATTAGT GGTCCACCCG ATCCCACGGT TAGAAGCCCA AGTATTT
>Sopen_XM_015215550.1_F3pH.p1
ATGGCTATAT TTTTCATACT ACACACTATT ATTTCCTCTA TTATTCTACA TTTCTTTCTT
CGTAAACGTT ACCCAGTGCC ACTCCCACCC GGTCCAAAAC CATGGCCAAT AATCGGAAAC
ATAATCCAAT TAGGTCCGAA GCCGCACCAG TCCACTGCAT CAATGGCCCG AACTTACGGG
CCACTCATGC ACCTTCGCAT GGGGTTCGTG GACGTGGTGG TAGCAGCCTC AGCTTCGGTG
GCGGCTCAAT TTTTGAAAAA GCATGACGCT AACTTCTCGA GCCGCCCACC GAACTCTGGG
GCGAAACACA TGGCTTATAA TTACCATGAC CTTGTTTTTG CACCTTACGG ACCACGGTGG
CGTATGCTAA GGAAAATTTG TTCTGTTCAT CTTTTTTCAA CTAAAGCTTT AGATGACTTT
CGCCATGTCC GACAGGAAGA AGTCAGAACA CTTACACGCT TAGCGAATGC TGGTCAAATC
AAACTAGGGC AGCTGTTGAA CGTGTGCACC ACGAATGCAC TTGCGCGTGT GATGCTCGGG
AAGCGGGTAT TCGCCGGTAC TAACGGCATG GATCCACAAG CGGAGGAGTT CAAGTTAATG
GTGGTGGAGA TGATGGTTCT CGCCGGTGTT TTCAACATCG GCGATTTTAT TCCGGCGCTT
GATTGGATGG ACATCCAAGG CGTAGCTGGA AAAATGAAGA AGCTCCACGC GCGTTTCGAC
GCGTTCTTAA CCACGATCCT CGAAGAACAC AAGGAAAAGC GAGTTGGAGA ATCGAAGGGG
GATTTGTTGA ACACGTTGAT CTCTTTGAAA GAAGACGATA ATGGTGGAAA ACTTACTGAT
ACAGAAATTA AAGCTTTACT TTTGAACTTA TTTATAGCTG GGACAGACAC ATCCTCTAGC
ACAGTGGAAT GGGCCATTGC AGAGCTTATT CGTAACCCGA AAATACTGGC CCAGGCCCAA
CAGGAGATCG ACAAAGTAGT TGGAAAGAAC CGGCTCGTTA TGGAATCTGA CCTGGCCCAA
TTGACTTATT TGGAAGCCAT AGTCAAGGAA ACCTTTAGGC TTCATCCATC AACACCCCTC
TCCCTCCCTA GAATTGCATC CGAGAGCTGT GAGATCAATG GCTACTTCAT TCCAAAAGGC
TCGACACTTC TCGTCAACGT TTGGGCCATT GCTCGTGATC CAAATGAATG GGCTGATCCA
TTAGAGTTCA GGCCCGAAAG ATTCTTGCCC GGAGGTGAAA AGCCCAAAGT TGATGTAAAA
GGAAATGACT TTGAAGTAAT TCCGTTTGGT GCTGGTCGAA GAATATGCCC CGGAATGAGT
TTGGGTATCC GCATGGTCCA GTTGATGACT GCAACTTTGA TCCATTCATT TAACTGGGCT
TTGCCCACTG GACAATTGCC AGATAAGTTA AATATGGAGG AAGCATTTGG GCTGACTTTA
CAACGGGCTG ATCCATTAGT GGTCCACCCG ATCCCCCGGT TAGAAGCCCA AGTATAC
>Sotub_XM_006345070.2_F3pH.p1
ATGGCTATTT TTTCTATTCT ATACACTATT ATTTCATCTT TTATTCTACA TTTCATTCTT
CGTAAACGTT ACCCAGTGCC ACTACCACCC GGTCCAAAAC CATGGCCAAT AATCGGAAAC
ATAGTCCAAT TAGGTCCGAA GCCGCACCAG TCCACTGCAT CAATGGCCCG AACTTACGGG
CCACTCATGC ACCTTCGCAT GGGGTTCGTG GACGTGGTGG TTGCGGCCTC AGCTTCAGTG
GCGGCTCAAT TTTTGAAAAA TCATGACGCT AACTTCTCGA GCCGCCCACC GAACTCTGGG
GCGAAACACA TGGCTTATAA TTACCATGAC CTTGTGTTTG CACCTTACGG ACCACGGTGG
CGTATGCTAA GGAAAATTTG TTCTGTTCAT CTTTTTTCGG CTAAAGCTTT AGATGACTTC
CGCCATGTCC GACAGGAAGA AGTCAGAACA CTTACGCGCT TGGCAAATGC TGGCCAAATC
AAATTAGGGC AGCTGTTGAA CGTGTGCACC ACGAATGCAC TTGCGCGTGT GATGCTCGGG
AAGCGGGTAT TCGCCGGCAC TAACGGTATC GATCCACAAG CGGAGGAGTT CAAGTTAATG
GTGGTGGAGA TGATGGTGCT CGCCGGCGTT TTCAACATCG GCGATTTTAT TCCGGCGCTT
GATTGGATGG ACATTCAAGG CGTAGCAGGA AAAATGAAGA AACTCCACGC GCGTTTCGAC
GCGTTCTTAA CCACGATCCT CGAAGAACAC AAGGGAAAGC GAGTTGGAGA ATCGAAGGGG
GATTTGTTGA ATACGTTGAT CTCTCTGAAA GAAGACGATA ATGGTGGAAA GCTTACTGAT
ACAGAAATTA AAGCTTTACT TTTGAACTTG TTTATAGCTG GGACAGACAC ATCTTCTAGC
ACAGTGGAAT GGGCCATTGC AGAGCTTATT CGTAACCCGA AAATACTGGC TCAGGCCCAA
CAGGAGATCG ACAAAGTAGT TGGAAAGAAC CGGCTCGTTG TGGAATCTGA CCTGGCCCAA
TTGACTTATT TGGAAGCCAT AGTCAAGGAA ACCTTTAGGC TTCATCCATC AACACCCCTC
TCCCTCCCTA GAATTGCATC CGAGAGCTGT GAGATCAATG GCTACTTCAT TCCAAAAGGA
TCAACACTTC TCGTCAACGT TTGGGCCATT TCTCGTGATC CAAATGAATG GGCTGATCCA
TTGGAGTTTA GGCCCGAAAG ATTCTTGCCC GGAGGTGAAA AGCCCAAAGT TGATGTGAAA
GGAAATGACT TTGAAGTAAT TCCATTTGGT GCTGGTCGAA GAATATGCCC CGGAATGAGT
TTGGGTATAC GCATGGTCCA ATTGATGACT GCAACTTTGA TCCATTCATT TAACTGGGCT
TTGCCCACTG GACAATTGCC AGAGAAGTTA AATATGGAGG AAGCATTTGG GCTGACTTTA
CAACGGGCTG ATCCATTAGT GGTCCACCCG ATCCCACGGT TAGAAGCCCA AGTATAC
>Ccan_Cc00_g07110
ATGTCCACCT TAACCATTTT CATCAGCTCC CTCTTGGCCT TTCTTCTCTA CTCTATACAC
GCAGGTAATC CCTCAAAGTC ACTCCCACCG GGTCCAAAAC CATGGCCAAT TGTAGGAAAC
CTCCCACATT TGGGCACAAA ACCACACCAT TCACTTGCAG CCATGGCCAA GACTTATGGT
CCACTTATGC ACCTCAGGCT TGGTTTTGTG CATGTGGTGG TGGCAGCCTC GGCCTCTGTT
GCTGCACAGT TCTTGAAAAC CCACGACGCC AATTTCTCCA GCCGGCCACC AAACTCTGGT
GCCAAACATA TTGCTTATAA CTATCAAGAC CTTGTTTTTG CACCTTATGG ACCTCGATGG
AGGTTGCTAA GGAAAATTTG TTCCATCCAC CTTTTCTCTG CCAAGGCTTT GGATGACTTC
CACCTCGTCC GACAGGAAGA GGTGGGAACT CTTGCACGCT TAGCTAGTGC AGGGAAGGTA
AATTTGGGGC AGTTATTGAA CGTGTGCACA ACGAATGCGC TAGGGCGAGT GATGCTAGGG
AGGAGAGTTT TCGGTGGAAG CGGCGGCGGA GATCCCAAAG CCGACGAGTT CAAATCAATG
GTGGTTGAGC TGATGGTGCT GGCTGGTGTT TTTAACCTGG GTGATTTTAT CCCAATTCTT
GATCGGCTAG ATTTGCAAGG TGTTGCTGGG AAGATGAAGA AACTCCACGC GCGTTTCGAC
GCGTTCTTGA ACACAATCCT TGAAGAGCAT AAGATCAACG GCTCTAGTGG AATGGAAGTG
GACTTGTTGA GTACGTTGAT CTCGCTTAAA GTTGATGGCG AGGGAGGCAC CCTAACGGAT
ACAGAAATCA AAGCTTTGCT TTTGGATTTG TTTACTGCTG GGACAGACAC ATCATCAAGC
ACTGTGGAAT GGGCCATTGC AGAACTTATT CGCAATCCGA AATTGTTGGC CCAAGCCCAA
CAAGAGCTTG ATGCAGTTAT CGGATCAAAT CGGCTTGTAA CAGACGCTGA TCTCCCCAAA
TTAACCTTTA TCCAAGCTAT TGTCAAGGAG GCCTTTAGAC TTCACCCGTC TACTCCACTG
TCTCTGCCAA GAATGGCGAC CGAGAATTGC GAAATCAATG GATACTTCAT TCCTAAAGGT
TCAACACTTT TGGTTAACGT TTGGGCCATA GCTCGGGATC CAGATATATG GGCTGATCCA
CTAGAGTTTA GACCTGAAAG GTTTTTGCCA GGAGGCGAAA AGCCCAATGT TGATGTTAGG
GGAAATGATT TTGAAGTCAT ACCATTTGGT GCTGGGCGTC GAATTTGTGC TGGAATGAGT
TTGGGCGTTC GTATGGTTCA GTTATTGACT GCAACTTTAA TCCATGCATT CGATTGGGAT
TTGCCCAATG GACAAGGTGC AGAGAAACTC AATATGGAGG AAGCTTATGG GCTCACTTTA
CAACGGGCTT CACCATTAAT GGTTCATCCA AAACCCAGAC TTGCACCCTA TATATAC
>Ccan_Cc00_g07120
ATGTCCACCT TAACCATTTT CATCAGCTCC CTCTTGGCCT TTCTTCTCTA CTCTATACTC
GCAGGTAATC CCTCAAAGTC ACTCCCACCG GGTCCAAAAC CATGGCCAAT TGTAGGAAAC
CTCCCACATT TGGGCACAAA ACCACACCAT TCACTTGCAG CCATGGCCAA GACTTATGGT
CCACTTATGC ACCTCAGGCT TGGTTTTGTG CATGTGGTGG TGGCAGCCTC GGCCTCTGTT
GCTGCACAGT TCTTGAAAAC CCACGACGCC AATTTCTCCA GCCGGCCACC AAACTCTGGT
GCCAAACATA TTGCTTATAA CTATCAAGAC CTTGTTTTTG CACCTTATGG ACCTCGATGG
AGGTTGCTAA GGAAAATTTG TTCCATCCAC CTTTTCTCTG CCAAGGCTTT GGATGACTTC
CACCTCGTCC GACAGGAAGA GGTGGGAACT CTTGCACGCT TAGCTAGTGC AGGGAAGGTA
AATTTGGGGC AGTTATTGAA CGTGTGCACA ACGAATGCGC TAGGGCGAGT GATGCTAGGG
AGGAGAGTTT TCGGTGGAAG CGGCGGCGGA GATCCCAAAG CCGACGAGTT CAAATCAATG
GTGGTTGAGC TGATGGTGCT GGCTGGTGTT TTTAACCTGG GTGATTTTAT CCCAATTCTT
GATCGGCTAG ATTTGCAAGG TGTTGCTGGG AAGATGAAGA AACTCCACGC GCGTTTCGAC
GCGTTCTTGA ACACAATCCT TGAAGAGCAT AAGATCAACG GCTCTAGTGG AATGGAAGTG
GACTTGTTGA GTACGTTGAT CTCGCTTAAA GTTGATGGCG AGGGAGGCAC CCTAACGGAT
ACAGAAATCA AAGCTTTGCT TTTGGATTTG TTTACTGCTG GGACAGACAC ATCATCAAGC
ACTGTGGAAT GGGCCATTGC AGAACTTATT CGCAATCCGA AATTGTTGGC CCAAGCCCAA
CAAGAGCTTG ATGCAGTTAT CGGATCAAAT CGGCTTGTAA CAGACGCTGA TCTCCCCAAA
TTAACCTTTA TCCAAGCTAT TGTCAAGGAG GCCTTTAGAC TTCACCCGTC TACTCCACTG
TCTCTGCCAA GAATGGCGAC CGAGAATTGC GAAATCAATG GATACTTCAT TCCTAAAGGT
TCAACACTTT TGGTTAACGT TTGGGCCATA GCTCGGGATC CAGATATATG GGCTGATCCA
CTAGAGTTTA GACCTGAAAG GTTTTTGCCA GGAGGCGAAA AGCCCAATGT TGATGTTAGG
GGAAATGATT TTGAAGTCAT ACCATTTGGT GCTGGGCGTC GAATTTGTGC TGGAATGAGT
TTGGGCGTTC GTATGGTTCA GTTATTGACT GCAACTTTAA TCCATGCATT CGATTGGGAT
TTGCCCAATG GACAAGGTGC AGAGAAACTC AATATGGAGG AAGCTTATGG GCTCACTTTA
CAACGGGCTT CACCATTAAT GGTTCATCCA AAACCCAGAC TTGCACCCTA TATATAC
>Ccan_Cc02_g28860
ATGTCCACCT TAACCATTTT CATCAGCTCC CTCTTGGCCT TTCTTCTCTA CTCTATACTC
GCAGGTAATC CCTCAAAGTC ACTCCCACCG GGTCCAAAAC CATGGCCAAT TGTAGGAAAC
CTCCCACATT TGGGCACAAA ACCACACCAT TCACTTGCAG CCATGGCCAA GACTTATGGT
CCACTTATGC ACCTCAGGCT TGGTTTTGTG CATGTGGTGG TGGCAGCCTC GGCCTCTGTT
GCTGCACAGT TCTTGAAAAC CCACGACGCC AATTTCTCCA GCCGGCCACC AAACTCTGGT
GCCAAACATA TTGCTTATAA CTATCAAGAC CTTGTTTTTG CACCTTATGG ACCTCGATGG
AGGTTGCTAA GGAAAATTTG TTCCATCCAC CTTTTCTCTG CCAAGGCTTT GGATGACTTC
CACCTCGTCC GACAGGTGAA AATCTAA--- ---------- ---------- ----------
---------- ---------- ---------- ---------- ---------- ----------
---------- ---------- ---------- ---------- ---------- ----------
---------- ---------- ---------- ---------- ---------- ----------
---------- ---------- ---------- ---------- ---------- ----------
---------- ---------- ---------- ---------- ---------- ----------
---------- ---------- ---------- ---------- ---------- ----------
---------- ---------- ---------- ---------- ---------- ----------
---------- ---------- ---------- ---------- ---------- ----------
---------- ---------- ---------- ---------- ---------- ----------
---------- ---------- ---------- ---------- ---------- ----------
---------- ---------- ---------- ---------- ---------- ----------
---------- ---------- ---------- ---------- ---------- ----------
---------- ---------- ---------- ---------- ---------- ----------
---------- ---------- ---------- ---------- ---------- ----------
---------- ---------- ---------- ---------- ---------- ----------
---------- ---------- ---------- ---------- ---------- ----------
---------- ---------- ---------- ---------- ---------- -------
>Ccan_Cc02_g28870
ATGTCCACCT TAACCATTTT CATCAGCTCC CTCTTGGCCT TTCTTCTCTA CTCTATACAC
GCAGGTAATC CCTCAAAGTC ACTCCCACCG GGTCCAAAAC CATGGCCAAT TGTAGGAAAC
CTCCCACATT TGGGCACAAA ACCACACCAT TCACTTGCAG CCATGGCCAA GACTTATGGT
CCACTTATGC ACCTCAGGCT TGGTTTTGTG CATGTGGTGG TGGCAGCCTC GGCCTCTGTT
GCTGCACAGT TCTTGAAAAC CCACGACGCC AATTTCTCCA GCCGGCCACC AAACTCTGGT
GCCAAACATA TTGCTTATAA CTATCAAGAC CTTGTTTTTG CACCTTATGG ACCTCGATGG
AGGTTGCTAA GGAAAATTTG TTCCATCCAC CTTTTCTCTG CCAAGGCTTT GGATGACTTC
CACCTCGTCC GACAGGAAGA GGTGGGAACT CTTGCACGCT TAGCTAGTGC AGGGAAGGTA
AATTTGGGGC AGTTATTGAA CGTGTGCACA ACGAATGCGC TAGGGCGAGT GATGCTAGGG
AGGAGAGTTT TCGGTGGAAG CGGCGGCGGA GATCCCAAAG CCGACGAGTT CAAATCAATG
GTGGTTGAGC TGATGGTGCT GGCTGGTGTT TTTAACCTGG GTGATTTTAT CCCAATTCTT
GATCGGCTAG ATTTGCAAGG TGTTGCTGGG AAGATGAAGA AACTCCACGC GCGTTTCGAC
GCGTTCTTGA ACACAATCCT TGAAGAGCAT AAGATCAACG GCTCTAGTGG AATGGAAGTG
GACTTGTTGA GTACGTTGAT CTCGCTTAAA GTTGATGGCG AGGGAGGCAC CCTAACGGAT
ACAGAAATCA AAGCTTTGCT TTTGGATTTG TTTACTGCTG GGACAGACAC ATCATCAAGC
ACTGTGGAAT GGGCCATTGC AGAACTTATT CGCAATCCGA AATTGTTGGC CCAAGCCCAA
CAAGAGCTTG ATGCAGTTAT CGGATCAAAT CGGCTTGTAA CAGACGCTGA TCTCCCCAAA
TTAACCTTTA TCCAAGCTAT TGTCAAGGAG GCCTTTAGAC TTCACCCGTC TACTCCACTG
TCTCTGCCAA GAATGGCGAC CGAGAATTGC GAAATCAATG GATACTTCAT TCCTAAAGGT
TCAACACTTT TGGTTAACGT TTGGGCCATA GCTCGGGATC CAGATATATG GGCTGATCCA
CTAGAGTTTA GACCTGAAAG GTTTTTGCCA GGAGGCGAAA AGCCCAATGT TGATGTTAGG
GGAAATGATT TTGAAGTCAT ACCATTTGGT GCTGGGCGTC GAATTTGTGC TGGAATGAGT
TTGGGCGTTC GTATGGTTCA GTTATTGACT GCAACTTTAA TCCATGCATT CGATTGGGAT
TTGCCCAATG GACAAGGTGC AGAGAAACTC AATATGGAGG AAGCTTATGG GCTCACTTTA
CAACGGGCTT CACCATTAAT GGTTCATCCA AAACCCAGAC TTGCACCCTA TATATAC
>Ccan_Cc04_g13260
---------- ---------- ---------- ---------- ---------- ----------
---------- ---------- ---------- ---------- ---------- ----------
---------- ---------- ---------- ---------- --ATGGCCAA GACTTATGGT
CCATTGATGC ATCTCCGACT TGGCTTTGTG CATGTGGTGG TAGCAGCCTC GGCCTCTGTA
GCTGCACAGT TCTTGAAAAC CCACGACGCC AATTTTTCCA GCCGGCCACC GAACTCTGGT
GCCAAGCATA TGGCTTACAA CTATCAAGAT CTTGTTTTTG CACCTTATGG TCCCCGGTGG
AGGTTGCTTA GGAAAATTTG CTCCGTCCAC CTTTTCTCTG CCAAGGCTTT GGACGACTTC
CACCTTGTCC GAGAGGAAGA GGTGGCAATT CTCACGCGCT TAGCAAGTGT AGGAAAGGTA
AATCTGGGTC AATTGTTGAA TGTGTGCACC ACGAATGCCC TAGGGAGAGT GATGCTTGGC
AGGAGAGTTT TT-------- -AGTGACGGA GATCCCAAAG CCGACGAATT TAAGTCAATG
GTGGTTGAGA TGATGGTGCT AGCAGGTGTA TTTAACTTAG GTGACTTTGT CCCAGCTCTT
GATTGGTTAG ATTTGCAAGG TGTTGCTGTG AAGATGAAGA AACTACACGC GCGTTTCGAC
ACGTTCTTGA ACGCAATCCT TGAAGAGCAC AAGATCAACG GCTCTAGTCG AAATGAAGTG
GACTTGTTGA GTACGTTGAT CTCGCTTAAA GCCGATGGAG AAGGAGGTAC CCTTTCGGAT
ACGGAAATCA AAGCCTTGCT TTTGAACTTG TTTGTGGCAG GGACGGACAC ATCTTCCAGC
ACTGTGGAAT GGGCTATTTC AGAACTGATT CACAATCCAA AACTGTTGGC TCAAGCCCAA
GAAGAACTTG ACACAGTTGT AGGATCAAAC CGGCTTGTAA CAGAAGCTGA TCTCCCTCGA
TTAACCTTCC TCCAAGCCAT TGTTAAGGAG ACATTCAGGC TTCACCCATC CACCCCACTG
TCTCTACCAA GAATAGCAGC CGAGAATTGT GAAATCAATG GATACTTCAT TCCTAAAGGT
TCGACACTTC TGGTTAATGT CTGGGCGATA GCTCGGGATC CAGATATGTG GGCTGATCCA
CTAGAGTTCA GACCTGGACG ATTTTTGCCA GGTGGAGAAA AGCCCAATGT TGATGTCAGA
GGAAATGATT TTGAAGTCAT ACCATTTGGT GCTGGACGTA GAATTTGCGC CGGAATGAGT
TTGGGCCTTC GTATGGTTCA GTTATTGACT GCAAGCTTAA TTCATGGATT TGATTGGGAT
TTGCCCAATG GACAAGTTGC AGAGAAGCTC AATATGGAGG AAGCATATGG GCTCACCTTA
CAGAGAGCCT CCCCCTTAAT GGTCCACCCA AGGCCTAGGC TCAAACCCCA TTCGTAC
>Peaxi162Scf00201g00243.1
ATGGAAATCT TAAGCATTCT GTACACCGTC ATTTTCTCAT TTCTTCTACA ATTCATTCTT
CGTAAACGTT ACCCTTTACC ATTACCACCA GGTCCAAAAC CATGGCCAAT TATAGGAAAC
CTAGTCCATC TTGGACCCAA ACCACATCAA TCAACTGCAG CCATGGCTCA AACTTATGGG
CCACTCATGC ATCTTAAGAT GGGGTTCGTA GACGTGGTGG TTGCAGCCTC GGCATCGGTT
GCAGCTCAGT TCTTGAAAAC TCATGATGCT AATTTCTCGA GCCGTCCACC AAATTCTGGT
GCAGAACATA TGGCTTATAA TTATCAGGAT CTTGTTTTTG CACCTTATGG ACCTAGGTGG
CGCATGCTTA GGAAAATTTG CTCAGTTCAC CTTTTCTCTA CCAAGGCTTT AGATGACTTC
CGCCATGTCC GCCAGGATGA AGTGAAAACA CTGACGCGCC TAGCAAGTGC AGGCCAAGTC
AAATTAGGCC AGTTATTGAA CGTGTGCACG ACGAACGCAC TCGCGCGAGT GATGCTAGGT
AAGCGAGTAT TTGCCGGAAG TGGCGATGTT GATCCACAAG CGGCGGAGTT CAAGTCAATG
GTGGTGGAAA TGATGGTAGT CGCCGGTGTT TTTAACATTG GTGATTTTAT TCCGCAACTT
AATTGGTTAG ATATTCAAGG TGTAGCCGCT AAAATGAAGA AGCTCCACGC GCGTTTCGAC
GCGTTCTTGA CTGATATACT TGAAGAGCAT AAGGGTAAAA ATTTTGGAGA AATGAAA---
GATTTGTTGA GTACTTTGAT CTCTCTTAAA GCGGATAATG ATGGAGGGAA ACTCACCGAT
ACAGAAATTA AAGCATTACT TTTG------ ---------- ---------- ----------
---------- ---------- ---------- ---------- ---------- ----------
---------- ---------- ---------- ---------- ---------- ----------
---------- ---------- ---------- ---------- ---------- ----------
---------- ---------- ---------- ---------- ---------- ----------
---------- ---------- ---------- ---------- ---------- ----------
---------- ---------- ---------- ---------- ---------- ----------
---------- ---------- ---------- ---------- ---------- ----------
---------- ---------- ---------- ---------- ---------- ----------
---------- ---------- ----ATGTTG AATATGGAAG AAGCATATGG GCTGACCTTA
CAACGGGCTG ATCCATTGGT TGTGCACCCA AGGCCTCGCT TAGAAGCCCA AGCATAC
