# Supplementary material for: Assessing Anthocyanin Biosynthesis in Solanaceae as a Model Pathway for Secondary Metabolism
Source: Genes (Basel). 2019 Jul 25;10(8):559. doi: 10.3390/genes10080559 (PMC6723469; doi:10.3390/genes10080559)
Supplement: Supplementary file 1 [file genes-10-00559-s001.zip › SuppFile/F3pH-F3p5pH-NtAln.fas]

>Caann_XM_016691378.1_F3p5pH.p1
------------------------------------------------------------------------------------------------ATGGTGTTACTTACTAGTGTGTTGTGTGCAGCAACTATAATATGTATCATAGTATATATTACTATT------TCAAAAATAGCCACTAGCCGGGGGCAGCCGCGGCAGCGGCTCCCCCCGGGTCCCATGGGGTGGCCGGTGATCGGAGCACTTCCACTTTTAGGTGGCATGCCACATGTGTCACTTGCAAAAATGGCCAAAAAATATGGACCTATTATGTATTTAAAAGTTGGAACGTATGGTATGGTTGTTGCTTCTACTCCTAGTGCTGCTAAAGCTTTCTTGAAACTACATGATAGCAATTTCTCCAATCGTCCACCTAGTGCAGGTGCCACACACTTGGCCTATAATGCCCAAGACATGGTTTTTTCACCCTATGGACCACGTTGGAAGTTGCTAAGGAAATTGAGTAATTTACACTTGCTAGGTGCAAAAGCCTTAGAAGATTGGGCAAATGTCCGTGCCAATGAGCTAGGCCACATGCTAAAATCGATGCTCGGCGCAAGCCGGGAGGGCGAGCGCATGGTGGTGAAGGACATGTTGACATTCGCGATCGCGAACATGATTGGTCAAGTGGTATTAAGTAAGAGAGTGTTC---------------GCGGAAAAAGGGGCAGAG------GTTAACGAATTTAAGAACATGGCCGTGGAACTGATGACGATTACAGGATATGTTAATATTGGCGATTTTATACCTAAATTAGCCTGGTTGGATTTACAAGGGATTGAAAGAAAAATGAAAAGTTTGCACAAAAAATTTGATGATTTATTTACAAAAATGTTTAATGAACATAAAGCAACTAGTAATATTGAAAGAAAAGGG------AAACCTGATTTTCTTGATATTGTTATGGCAAATATG---------------GATAATTCAGAAGGAGAAAGGCTTAGTACAACCAACATCAAAGCACTTTTACTGAATTTGTTCAATGCCAGTATAGACACTTCATCTAGTACAATAGAATGGGCACTTTCAGAAATGATAAAAAATCCCAAAATTCTCAAAAAATCACAACAAGAAATGGACCAAATTATTGGAAAAAATAGACGTTTAATTGAATCTGATATTCCAAATCTACCTTATTTACGTGCAATTTGCAAAGAAGCATTTCGAAAACACCCTTCAACACCATTAAATCTCCCTAGGGTATCGAACGAGCCATGCACGGTCGACGGTTACTACATACTGAAAAACACCAGGCTCAGCGTCAACATATGGGCGATTGGACGAGACCCTGACGTGTGGGAGAATCCACTCGAGTTTGACCCCGAGAGGTTCCTG---AGCGGAAAAAACGCAAAGATTGACCTTCAAGGAAATGGTTTTGAGTTGATTCCATTTGGTGCTGGACGAAGAATTTGCCCGGGGACAAGATTGGGAATAGTGATGGTGGAATATATATTGGGAACTTTGGTTCATTCATTTGATTGGAAATTACCAAATGATATTATG------GAGATTAATATGGAGGAATCTTTTGGATTAGCTTTGCAAAAGGCTGTCCCTCTCGAAGCCATGGTTACTCCGAGGCTACCTTTGGACGTTTATTATGCAAATTAA---
>Caann_XM_016693437.1_F3p5pH.p1
---------------------------------------------------------------------------------------------ATGGTGTTACTACTTGCTATCGAGTTGTGCGTAGCCGCTATAATATTTATCATAGTACATATTATTATTTCAAAATTAATAGCCATCGGACAGGGGCGGGACCGGCTT---TCGCTCCCGCCAGGTCCGATGGGGTGGCCGGTGATTGGAGCACTTCCACTTTTAGGTGGCATGCCACACGTGTCACTTGCAAAAATGGCCAAAAAATATGGACCTATTATGTATTTAAAAGTTGGCACTTGTGGTATGGCTGTTGCTTCTACTCCTAATGCAGCTAAAGCTTTCTTGAAAACACTTGATATTAATTTCTCCAATCGTCCAACTAATGCAGGTGCCACACATTTGGCCTACAATGCCCAAGACATGGTTTTTGCACCCTATGGACCACGTTGGAAGTTGCTAAGAAAATTGAGCAACTTACACATGCTAGGTGGTAAAGCCTTAGAAGATTGGGCTAATGTTCGTGCCAATGAGCTAGGCCACATGCTAAAATCGATGTTCGACGCGAGCCGGGAGGGCGAGCGCGTTGTGGTGGCGGATATGTTGACATTCGCGATGGCGAACATGATAGGTCAGGTGATATTAAGTAAGAGAGTGTTC---------------GCGGAAAAAGGGGAAGAG------GTGAACGAATTTAAGAACATGGTCGTGGAACTGATGACTACAGCGGGATATTTTAATATTGGAGATTTTATTCCTCAACTAGCTTGGATGGATTTACAAGGAATTGAAAGAGGGATGAAAAAATTACACAAAAAATTTGATGATTTATTGACAAAAATGTTTGATGAACATAAAGCAACTAGCAACATTGAAAGAAAAGGA------AAACCTGATTTTCTTGATATTGTTATGGCAAATAGG---------------GACAATTCTGAAGGTGAAAGGCTCAACACAGCCAATATCAAAGCACTTTTGCTGAATTTGTTTACTGCTGGTACAGACACTTCATCTAGCGCAATAGAATGGGCACTTGCAGAAATGATGAAAAATTCAACAATTTTGAAAAAAGCACAAGAAGAAACGGACCAAATTATTGGAAAAAATAGACGTTTAATTGAATCTGATATTCCAAATCTACCTTATTTACGTGCAATTTGCAAAGAAACATTTCGAAAACACCCTTCAACACCATTAAATCTCCCTAGGGTATCGAACGAGCCATGTATGGTCGACGGTTACTACATACCGAAAAACACTAGGCTTAGCGTCAACATATGGGCGATTGGACGAGACCCTAATGTGTGGGAGAATCCGCTCGAGTTTGACCCCAAGAGGTTCATG---AGCGGGAAAAACGCGAAGATTGACCCTCGAGGGAATGATTTTGAGTTGATTCCGTTTGGTGCTGGACGAAGGATTTGCGCGGGGACAAGGATGGGAATAGTGATGGTGGAATATATATTGGGAACTTTGGTTCATTCATTTGATTGGAAATTACCAAATGATGTTATG------GAGATTAATATGGAGGAATCTTTTGGATTAGCTTTGCAAAAGGCTGTCCCTCTCGAAGCTATGGTTACTCCGAGGCTACCTTTGGATGTTTATTATGCAAATTGA---
>Nisyl_XM_009790406.1_F3p5pH.p1
------------------------------------------------------------------------------------------------ATGGTGCTATTTACT---GAGCTTACTACAGCAGCTATAATTTTCCTTATAGCACATATTCTCATT---------TCAACTCTTCTTTCAAAAACTACCGGCCGCCGCCGTCTCCCGCCGGGCCCGAGGGGGTGGCCGGTGATCGGCGCACTACCATACTTAGGAGCCATGCCACATGTTTCACTTGCAAAAATGGCCAAAAAATATGGACCTGTTATGTATTTAAAAGTTGGCACATGTGGCATGGCTGTTGCTTCTACTCCTGATGCTGCTAAAGCATTCTTGAAAACACTTGATATCAACTTCTCCAATCGTCCACCTAATGCAGGAACT---------------------------------------------------------------------------------------------------------------------------------------------------------------------------------------------------------------------------------------------------------------------------------------------------------------------------------TTGATAATTAATTTTCTAATGTTATCT---------------------------------------------------------------------------------------------------------------------------------------------------------------------------------------------------------------------------------------------------------------TTTTTGTTACAGAATTTGTTCACTGCTGGTACAGACACTTCTTCTAGTGCAATAGAATGGGCACTTGCAGAAATGATGAAAAATCCAAAAATTCTCAAAAAAGCACAAGCAGAAATGGATCAAGTTATTGGAAAAAATAGACGTTTAATTGAATCTGATATCCCAAATCTTCCTTATCTACGAGCAATTTGCAAAGAAACATTTCGAAAACATCCATCTACACCATTAAATCTCCCTAGAATATCGAACGAACCATGTGAAGTGAATGGTTATTACATACCAAAAAACACTAGGCTCAGTATTAATATTTGGGCGATTGGAAGAGATCCTGATGTATGGGAAAAACCGCTAGAGTTTAATCCTGAAAGGTTCTTG---AGTGGGAAAAACGCGAATATTGATCCACGAGGGAATGATTTTGAGCTAATTCCATTTGGTGCAGGACGAAGGATTTGTGCAGGAACAAGAATGGGAATAGTAATGGTGGAATATATATTGGGAACTTTGGTTCATTCATTTGATTGGAAATTACCAAATGATGTTATT------GAGCTTAATATGGAAGAAGCTTTTGGATTAGCTTTGCAGAAAGCTGTCCCTCTTGAAGCTATGGTTACTCCAAGGCTAAATTTGGATGTTTATGCACCTTAG------
>Nitab_XM_016597113.1_F3p5pH.p1
------------------------------AGAATTATTCAAAGTATCATAAGTTTCATCTTAATTCTTGATCAAGCTCTTCTTGCTTTAAACAATATGGTGCTATTTACT---GAGCTTACTACAGCAGCTATAATTTTCCTTATATCACATATTCTCATT---------TCAACTCTTCTTTCAAAAACTACCGGCCGCCGCCGTCTCCCACCGGGCCCAAGGGGGTGGCCGGTGATCGGCGCACTACCATACTTAGGAGCCATGCCACATGTTTCACTTGCAAAAATGGCCAAAGAATATGGACCTGTTATGTATTTAAAAGTTGGCACATGTGGCATGGCTGTTGCTTCTACTCCTGATGCTGCTAAAGCATTCTTGAAAACACTTGATATCAACTTCTCCAATCGTCCACCTAATGCAGGCGCCACCCACTTGGCCTATAATGCACAAGACATGGTTTTTGCACACTATGGACCACGTTGGAAATTGCTAAGGAAATTGAGCAACTTGCATATGCTAGGGGGAAAAGCTTTAGAAAATTGGGCAAATGTTCGTGCTAATGAGCTAGGACACATGCTAAAATCGATGTCCGAAATGAGCCGAGAAGGCGAGCGGGTGGTGGTGGCGGAGATGTTGACATTCGCCATGGCGAATATGATAGGACAAGTGATATTAAGCAAGCGAGTTTTC---------------GCGAAAAAAGGTGCTGAG------GTTAATGAATTTAAGGATATGGTGGTGGAGTTAATGACAGTAGCAGGGTATTTTAACATTGGAGATTTTATTCCTTTATTAGCTTGGTTGGATTTACAAGGAATTGAAAGAGGAATGAAGAATTTACACAAGAAGTTTGATGCTTTGTTAACAAAGATGTTTGATGAACACAAGGAAACTAGCTAT---GAACGTAAAGGG------AAAGAGGATTTTCTTGATGTTGTTATGGCAAATAGG---------------GATAATTCTGAAGGCGAAAGGCTCAGTACAACTAATATCAAAGCACTTTTGCTGAATTTGTTCACCGCTGGTACAGACACTTCTTCTAGTGCAATAGAATGGGCACTTGCAGAAATGATGAAAAATCGAAGAATTCTGAAAAAAGCACAAGCAGAAATGGATCAAGTTATTGGAAGAAATAGGCGTTTACTTGAATCTGATATCCCAAATCTTCCTTATCTACGAGCAATTTGCAAAGAAACATTTCGAAAACATCCATCTACACCATTAAATCTCCCTAGAATCTCGAACGAACCATGTGAAGTGAATGGTTATTACATACCAAAAAACACTAGATTGAGTGTTAATATTTGGGCGATTGGAAGAGATTTTGATGTGTGGGAAAAACCACTAGAGTTCAATCCTGAAAGGTTCTTG---AGTGGGAAAAACGTGAAGATTGATCCAAGAGGGAACGATTTTGAGCTAATTCCATTTGGTGCAGGACGAAGAATTTGTGCAGGAACAAGAATGGGAATAGTAATGGTAGAGTATATATTGGGAACTTTGGTTCATTCATTTGATTGGAAATTACCAAATGATGTTATT------GATCTTAATATGGAGGAAGCTTTTGGATTAGCTTTGCAGAAAGCTGTCCCTCTTCAAGCTATGGTTACTCCAAGATTAACTTTGGATGTTTATGCACCTTAG------
>Nitom_XM_009621551.2_F3p5pH.p1
------------------------------------------------------------------------------------------------ATGGTGCTATTTACT---GAGCTTACTACAGCAGCTATAATTTTCCTTATATCACATATTCTCATT---------TCAACTCTTCTTTCAAAAACTACCGGCCGCCGCCGTCTCCCACCGGGCCCAAGGGGGTGGCCGGTGATCGGCGCACTACCATACTTAGGAGCCATGCCACATGTTTCACTTGCAAAAATGGCCAAAGAATATGGACCTGTTATGTATTTAAAAGTTGGCACATGTGGCATGGCTGTTGCTTCTACTCCTGATGCTGCTAAAGCATTCTTGAAAACACTTGATATCAACTTCTCCAATCGTCCACCTAATGCAGGCGCCACCCACTTGGCCTATAATGCACAAGACATGGTTTTTGCACACTATGGACCACGTTGGAAATTGCTAAGGAAATTGAGCAACTTGCATATGCTAGGGGGAAAAGCTTTAGAAAATTGGGCAAATGTTCGTGCTAATGAGCTAGGACACATGCTAAAATCGATGTCCGAAATGAGCCGAGAAGGCGAGCGGGTGGTGGTGGCGGAGATGTTGACATTCGCCATGGCGAATATGATAGGACAAGTGATATTAAGCAAGCGAGTTTTC---------------GCGAAAAAAGGTGCTGAG------GTTAATGAATTTAAGGATATGGTGGTGGAGTTAATGACAGTAGCAGGGTATTTTAACATTGGAGATTTTATTCCTTTATTAGCTTGGTTGGATTTACAAGGAATTGAAAGAGGAATGAAGAATTTACACAAGAAGTTTGATGCTTTGTTAACAAAGATGTTTGATGAACACAAGGAAACTAGCTAT---GAACGTAAAGGG------AAAGAGGATTTTCTTGATGTTGTTATGGCAAATAGG---------------GATAATTCTGAAGGCGAAAGGCTCAGTACAACTAATATCAAAGCACTTTTGCTGAATTTGTTCACCGCTGGTACAGACACTTCTTCTAGTGCAATAGAATGGGCACTTGCAGAAATGATGAAAAATCGAAGAATTCTGAAAAAAGCACAAGCAGAAATGGATCAAGTTATTGGAAGAAATAGGCGTTTACTTGAATCTGATATCCCAAATCTTCCTTATCTACGAGCAATTTGCAAAGAAACATTTCGAAAACATCCATCTACACCATTAAATCTCCCTAGAATCTCGAACGAACCATGTGAAGTGAATGGTTATTACATACCAAAAAACACTAGACTGAGTGTTAATATTTGGGCGATTGGAAGAGATTTTGATGTGTGGGAAAAACCACTAGAGTTCAATCCTGAAAGGTTCTTG---AGTGGGAAAAACGTGAAGATTGATCCAAGAGGGAACGATTTTGAGCTAATTCCATTTGGTGCTGGACGAAGAATTTGTGCAGGAACAAGAATGGGAATAGTAATGGTGGAGTATATATTGGGAACTTTGGTTCATTCATTTGATTGGAAATTACCAAATGATGTTATT------GATCTTAATATGGAGGAAGCTTTTGGATTAGCTTTGCAGAAAGCTGTCCCTCTTCAAGCTATGGTTACTCCAAGATTAACTTTGGATGTTTATGCACCTTAG------
>Solyc_NM_001247911.2_F3p5pH.p1
------------------------------GAAGTATTAAAACTATATATATACATTATAAGCTTTATATTATATATATTTTCGATTTTAATCATGGCGTTACGTATTAAT---GAGTTATTTGTTGCGGCTATAATATATATCATAGTACATATTATTATTTCAAAATTAATAACCACCGTCCGGGAGCGGGGGCGGCGACTACCGCTACCGCCGGGTCCGACGGGGTGGCCGGTGATCGGAGCACTACCACTTTTAGGTTCAATGCCACATGTTGCACTTGCAAAAATGGCCAAAAAATATGGACCTATTATGTATTTAAAAGTTGGTACATGTGGGATGGTTGTTGCTTCTACCCCTAATGCTGCTAAAGCTTTCTTGAAAACACTTGATATTAATTTCTCTAATCGTCCACCTAATGCAGGTGCCACACATTTGGCCTATAATGCCCAAGACATGGTTTTTGCACCCTATGGACCACGTTGGAAGTTGCTAAGAAAATTGAGCAACTTACACATGCTAGGTGGAAAAGCTTTAGAAAATTGGGCCAACGTTCGTGCCAATGAGCTAGGTCACATGCTAAAATCGATGTTCGATGCAAGCCAGGATGGCGAATGTGTGGTGATTGCTGATGTGTTAACGTTTGCGATGGCAAATATGATTGGTCAAGTAATGTTGAGTAAAAGAGTGTTT---------------GTTGAAAAAGGGGTTGAG------GTTAATGAATTTAAGAATATGGTTGTGGAATTAATGACGGTTGCAGGATATTTTAATATTGGTGATTTTATACCTAAGTTAGCTTGGATGGATATACAAGGAATTGAAAAAGGGATGAAAAATTTGCATAAAAAATTTGATGATTTATTGACAAAAATGTTTGATGAACATGAAGCAACTAGCAAT---GAAAGAAAAGAA------AATCCTGATTTTCTTGATGTTGTTATGGCAAATAGG---------------GATAATTCAGAAGGAGAAAGGCTAAGTACAACAAATATAAAAGCACTTTTGCTGAATTTATTCACTGCTGGTACAGACACTTCATCAAGTGTAATAGAATGGGCCCTTGCAGAAATGATGAAAAATCCTAAAATTTTCGAAAAAGCACAACAAGAAATGGACCAAGTAATTGGCAAAAACAGACGTTTAATTGAGTCTGATATTCCAAATCTTCCTTATTTACGTGCAATTTGCAAAGAAACATTTCGAAAACATCCCTCAACGCCACTAAATCTCCCTAGGGTATCGAGCGAGCCATGCACGGTCGATGGTTACTACATACCAAAAAATACTAGGCTTAGTGTCAACATATGGGCAATTGGACGAGATCCTGACGTGTGGGAGAATCCGCTCGAGTTCACTCCCGAGAGGTTCCTT---AGCGGGAAAAACGCAAAGATTGAACCTCGTGGGAATGATTTCGAGTTAATTCCATTTGGTGCGGGACGAAGGATTTGCGCGGGGACAAGGATGGGAATAGTGATGGTGGAATATATATTGGGAACTTTGGTTCATTCATTTGATTGGAAATTACCAAATAATGTTATT------GATATTAATATGGAGGAATCTTTTGGATTAGCTTTGCAAAAAGCTGTCCCTCTAGAAGCTATGGTTACTCCAAGGCTATCTTTGGACGTTTATCGTTGCTGA------
>Sopen_XM_015203537.1_F3p5pH.p1
---------------------------------------------------------------------------------------------ATGACGTTACGTATTAGT---GAGTTATTTGTCGCGGCTATAATATATATCATAGTACATATTATTATTTCAAAATTAATAACCACCGTCCGGGAGCGGGGGCGGCGGCTACCGCTACCGCCGGGTCCGACGGGGTGGCCGGTGATCGGAGCACTACCACTTTTAGGTTCAATGCCACATGTTGCACTTGCAAAAATGGCCAAAAAATATGGACCTATTATGTATTTAAAAGTTGGTACATGTGGGATGGTTGTTGCTTCTACCCCTAATGCTGCTAAAGCTTTCTTGAAAACACTTGATATTAATTTCTCTAATCGTCCACCTAATGCAGGTGCCACACATTTGGCCTATAATGCCCAAGACATGGTTTTTGCACCCTATGGACCACGTTGGAAGTTGCTAAGAAAATTGAGCAACTTACACATGCTAGGTGGAAAAGCTTTAGAAAATTGGGCCAATGTTCGTGCCAATGAGCTAGGTCACATGCTAAAATCGATGTTCGATGCAAGCCAGGAGGGCGAATGTGTGGTGATTGCTGATATGTTAACGTTTGCGATGGCAAATATGATTGGTCAAGTAATGTTGAGTAAAAGAGTGTTT---------------GTTGAAAAAGGGGTTGAG------GTTAATGAATTTAAGAATATGGTTGTGGAATTAATGACGGTTGCAGGATATTTTAATATTGGTGATTTTATACCTAAGTTAGCTTGGATGGATATACAAGGAATTGAAAAAGGGATGAAAAATTTGCATAAAAAATTTGATGATTTATTGACAAAAATGTTTGATGAACATGAAGCAACTAGCAAT---GAAAGAAAAGAA------AATCCTGATTTTCTTGATGTTGTTATGGCAAATAGG---------------GATAATTCAGAAGGAGAAAGGTTAAGTACAACAAATATCAAAGCACTTCTGCTGAATTTATTCACTGCTGGTACAGACACTTCATCTAGTGTAATAGAATGGGCCCTTGCAGAAATGATGAAAAATCCTACCATTTTCAAAAAAGCACAACAAGAAATGGACCAAGTAATTGGCAAAAATAGACGTTTAATTGAGTCTGATATTCCAAATCTTCCTTATTTACGTGCAATCTGCAAAGAAACATTTCGGAAACATCCCTCAACGCCACTAAATCTCCCTAGAGTATCGAGCGAGCCATGCACGGTCGATGGTTACTACATACCAGAAAATACTAGGCTCAGTGTCAACATATGGGCAATTGGACGAGATCCTGACGTGTGGGAGAATCCGCTTGAGTTCACTCCCGAGAGGTTCCTT---AGCGGGAAAAACGCAAAGATTGAACCTCGTGGGAATGATTTCGAGTTAATTCCATTTGGTGCAGGACGAAGGATTTGTGCGGGGACAAGGATGGGAATAGTGATGGTGGAATATATATTGGGAACTTTGGTTCATTCATTTGATTGGAAATTACCAAATAATGTTATT------GATATTAATATGGAGGAATCTTTTGGATTAGCTTTGCAAAAAGCTGTCCCTCTTGAAGCTATGGTTACTCCACGGCTATCTTTGGACGTTTATCGTTGCTGA------
>Sotub_XM_015309422.1_F3p5pH.p1
---------------------------------------------------------------------------------------------ATGGCATTACGTATTAGT---GAGTTGTTTGCCGCGGCTTTAATATATATCATAGTACATATTATTATTTCAAAATTAATAGCCACCGTCCGGGAGCGGGGGCGGAGG------CTACCGCCGGGTCCAACGGGGTGGCCGGTGATCGGAGCACTATCACTTTTAGGTTCAATGCCACATGTTGCACTTGCAAAAATGGCCAAAAAATATGGACCTATTATGTATTTAAAAGTTGGTACATGTGGGATGGTTGTTGCTTCTACCCCTAATGCTGCAAAAGCTTTCTTGAAAACACTTGATATTAATTTTTCCAATCGTCCACCTAATGCAGGTGCCACACATTTGGCCTATAATGCCCAAGACATGGTTTTTGCACCCTATGGACCTCGTTGGAAGTTGCTAAGGAAATTGAGCAACTCACACATGCTAGGTGGAAAAGCCTTAGAAAATTGGGCCAATGTTCGTGCCAATGAGCTAGGTCACATGCTAAAATCGATGTTCGATGCAAGCCATGTGGGCGAATGTGTGGTGATTGCTGATATGTTGACATTCGCGATGGCCAATATGATTGGTCAAGTGATGTTAAGTAAGAGAGTGTTC---------------GTTGAAAAAGGGGTAGAG------GTTAATGAATTTAAGAATATGGTTGTGGAATTAATGACGGTTGCAGGGTATTTTAATATTGGTGATTTTATTCCTAAATTAGCTTGGATGGATTTACAAGGAATTGAAAAAGGGATGAAAAGTTTGCATAAAAAATTTGATGATTTATTGACAAAAATGTTTGATGAACATGAAGCAACTACCTAT---GAAAGAAAAGAA------AATCCTGATTTTCTTGATGTTGTTATGGCAAATAAG---------------GATAATTCTGAAGGAGAAAGGCTTAGTACTACAAATATCAAAGCACTTTTGCTGAATTTGTTCACAGCTGGTACAGACACTTCATCTAGTGTAATAGAATGGGCCCTTGCAGAAATGATGAAAAATCCTCAAATTTTCAAAAAAGTACAAGAAGAAATGGACCAAGTAATTGGCAAAAATAGACGTTTAATTGAATCTGATATTCCAAATCTTCCTTATTTACGTGCAATTTGCAAAGAAACATTTCGGAAACATCCTTCAACACCACTAAATCTCCCTAGAGTATCGACCGAGCCGTGCACGGTCGATGGTTACTACATACCGAAAAATACTAGACTTAGTGTCAACATATGGGCAATCGGACGAGATCCTGATGTGTGGGAGAATCCGCTTGAGTTCAATCCCGAGAGGTTCCTG---AGCGGGAAAAACGCAAAGATTGAACCTCGTGGGAACGATTTTGAGTTAATTCCATTTGGGGCAGGACGAAGGATTTGCGCGGGGACAAGGATGGGAATAGTGATGGTGGAATATATATTGGGAACTTTGGTTCATTCATTTGATTGGAAATTACCAAATGATGTTATT------GATATTAATATGGAGGAATCTTTTGGATTAGCTTTGCAAAAAGCTGTCCCTCTTGAAGCTATGGTTACTCCAAGGCTATCTTTGGACGTTTATCGTTGCTGA------
>Peaxi162Scf00108g00417.1
------------------------------------------------------------------------------------------------ATGGTGCTACTTAGT---GAGCTTGCTGCAGCAACCTTAATCTTTCTAACAACACATATCTTCATT---------TCAACTCTTCTTTCTATAACTAACGGCCGG---CGTCTCCCGCCAGGGCCAAGAGGGTGGCCATTGATCGGAGCGCTTCCACTTTTAGGAGCCATGCCACATGTTTCCTTAGCTAAAATGGCAAAAAAATATGGAGCCATCATGTATCTCAAAGTTGGAACATGTGGCATGGCAGTTGCTTCTACACCTGATGCTGCTAAAGCATTCTTGAAAACACTTGATATCAACTTCTCCAATCGTCCACCTAATGCAGGTGCCACCCACTTAGCCTATGGCGCTCAAGACATGGTTTTTGCACATTATGGACCAAGATGGAAGTTGCTAAGGAAATTAAGCAACTTACATATGCTAGGGGGAAAAGCCTTAGAGAATTGGGCAAATGTTCGTGCCAATGAGCTAGGACACATGCTAAAATCGATGTTTGATATGAGCAGAGAAGGGGAGAGGGTTGTGGTGGCGGAGATGTTGACATTTGCCATGGCAAATATGATCGGACAAGTGATACTTAGCAAAAGAGTATTT---------------GTAAATAAAGGTGTTGAG------GTAAATGAATTTAAGGACATGGTGGTAGAGTTAATGACAACAGCAGGGTATTTTAACATTGGTGATTTTATTCCATGTTTAGCTTGGATGGATTTACAAGGGATAGAAAAAGGAATGAAACGTTTACATAAGAAGTTTGATGCTTTATTGACAAAGATGTTTGATGAACACAAAGCAACTAGCTGT---GAACGTAAGGGG------AAACAAGATTTTCTTGATTGTGTTATGGAAAATAGG---------------GACAATTCTGAAGGAGAAAGGCTCAGTACAACCAACATCAAAGCACTCTTGCTG------------------------------------------------------------------------------------------------------------------------------------------------------------------------------------------------------------------------------------------------------------------------------------------------------------------------------------------------------------------------------------------------------------------------------------------------------GTATGTTCT------------------------------------------------------------------------------------------------------------------------------------------------------------------------------------------------AAATATTAA
>Peaxi162Scf00150g00218.1
------------------------------------------------------------------------------------------------ATGATGCTACTTACT---GAGCTTGCTGCAGCAACTTTAATCACTCTAATAGCACACATAATCATT---------TCAACTCTTATTTCAAAAACTACCAGCCGG---CGTCTCCCGCCGGGGCCAAGAGGGTGGCCGGTGATCGGAGCACTTCCACTTTTAGGAGCCATGCCACATGTTTCCTTAGCTAAAATGGCAAAAAAATATGGAGCAATCATGTATCTCAAAGTTGGAACATGTGGCATGGCTGTTGCTTCTACCCCTGATGCTGCTAAAGCATTCTTGAAAACACTTGATATCAACTTCTCCAATCGTCCACCTAATGCAGGTGCCACTCACTTAGCTTATAATGCTCAAGACATGGTTTTTGCACATTATGGACCACGATGGAAGTTGCTAAGGAAATTAAGCAACTTGCATATGCTAGGAGGAAAAGCCTTAGAGAATTGGGCAAATGTTCGTGCCAATGAGCTAGGGCACATGCTAAAATCAATGTCCGATATGAGTCGAGAGGGCCAGAGGGTTGTAGTGGCGGAGATGTTGACATTTGCCATGGCCAATATGATCGGACAAGTGATGCTAAGCAAAAGAGTATTT---------------GTAGATAAAGGTGTTGAG------GTAAATGAATTTAAGGACATGGTTGTAGAGTTAATGACAATAGCAGGGTATTTCAACATTGGTGATTTTATTCCTTGTTTAGCTTGGATGGATTTACAAGGGATAGAAAAACGAATGAAACGTTTACATAAGAAGTTTGATGCTTTATTGACAAAGATGTTTGATGAACACAAAGCAACTACCTTT---GAACGTAAGGGG------AAACAAGATTTTCTTGATGTTGTTATGGAAAATGGG---------------GACAATTCTGAAGGAGAAAGGCTCAGTACAACCAACATCAAAGCACTTTTGCTG------------------------------------------------------------------------------------------------------------------------------------------------------------------------------------------------------------------------------------------GCAAATCATTGTTAA---------------------------------------------------------------------------------------------------------------------------------------------------------------------------------------------------------------------------------------------------------------------------------------------------------------------------------------------------------------------------------------------------------------
>Caann_XM_016707872.1_F3pH.p1
------------------------------------------------------------------------------------------------ATGGCATTGTTATCC------ATTCTATACACTATCATTTTCTCTTTTCTTCTATATTACATTCTT---------AACTTATTTTTTGGTAAACGTTATCCACTG---CCACTACCCCCTGGTCCAAAACCATGGCCAATAATAGGAAACATGGTCCAGTTAGGTCCGAAGCCACACCAATCGACTGCAGCCATGGCCCAAACTTACGGGCCACTCATGCATCTTCGCATGGGGTTCGTGGATGTGGTGGTTGCGGCTTCGGCTTCAGTGGCGGCTCAGTTCTTAAAAACTCATGATGCAAACTTCTCGAGCCGCCCCCCGAACTCGGGCGCTAAGCACTTGGCTTATAATTATCATGACCTTGTTTTTGCACCTTATGGACCCCGGTGGCGTATGCTTAGGAAAATTTGCGCTGTGCATCTTTTTTCTGCCAAAGCTTTAGATGACTTCCGCCATGTCCGCCAGGAAGAAGTCCGAACACTTACACGAGCC---TTAGCAACTGCTAGCCAAAAG---ACAGTCAAATTAGGGCAGCTCTTGAACGTGTGCACCACGAATGCACTTGCGCGTGTGATGCTGGGAAAACAAGTATTC------GCCGAC---GGCACCGGCGGTATTGATCCACAGGCGGAGGAGTTCAAGTCAATGGTGGTGGAGATGATGGTACTCGCCGGCGTTTTCAACATCGGCGATTTTATTCCGGCACTTGATTGGATGGACATTCAAGGTGTTGCTGGAAAAATGAAGAAGCTCCACGCGCGATTCGATGCGTTTTTGACCTGGATTCTCGAAGAGCATAAGTTAAAGCCAATAAACGAAATGAAGGAA------GGTGGAGACTTGTTGAGTACGTTGATTTCTTTGAAAAATGAA---------GATGATGAAAATGGAGGAAAGCTCACCGATACAGAAATTAAAGCTTTACTTTTGAACTTGTTTGTAGCTGGCACAGATACTTCATCTAGCACTGTGGAATGGGCCATTGCAGAGCTTATTCGCAATCCAAGAATAATGGCCCAAGCCCAACAGGAGATCGACAAAGAGGTTGGAAGGAACCGGCTCGTCACGGAATCTGACCTGACCCAATTGCCTTATTTGGAAGCAATAGTCAAGGAAACCTTTAGGCTTCATCCATCAACTCCTCTCTCTCTACCTAGAATTGCATCCGAGAGCTGTGAGATCAATGGCTATTTCATTCCAAAAGGCTCGACACTTCTTGTCAACGTTTGGGCCATTGCTCGTGATCCAAATGAATGGTCTGACCCGTTGGAGTTTAGGCCTGAGAGATTCTTGCCGGGAGGCGAGAAGCCCAAAGTTGATGTGAAAGGAAATGACTTTGAAGTAATTCCATTTGGCGCTGGACGAAGAATATGTGCTGGAATAAGTTTGGGTATACGCATGGTCCAGTTGATGACTGCAACTTTGGTCCATTCGTTTAACTGGGCTTTGCCGAGTGGACAATTGCCAGAGAAGCTAAACATGGAGGAAGCATATGGGCTGACATTACAACGGGCTGATCCATTGGTGGTGAACCCAAGCCCGAGGTTAGAAGCCCAAGTATATGTAGGGTGA------
>Cycar_XM_025120904.1_F3pH.p1
------------------------------------------------------------------------------------------------ATGACCATCCTACCC---CTGCTACTCTACGCTTCCATCACTGGGTTACTACTCTATGTTTTGCTT---------------AACCTACGCACCCCTCGTTCTAAC---CGCCTCCCGCCCGGTCCAACCCCATGGCCAATCATCGGAAACTTACCTCATCTCGGCAGAATTCCGCATCATGCGTTGGCGGCCATGGCTACAAAGTACGGCCCGTTGATGCATCTCCGGCTCGGCGTCGTTGACGTGGTGGTGGCGGCGTCTGCGTCGGTGGCGGCACAGTTTTTGAAGGTTCATGACGCGAATTTCGCGAGTAGGCCGCCGAACTCCGGAGCGAAGCATATCGCGTATGATTATCAGGATCTGGTGTTTGCACCGTATGGTCCGAAGTGGCGAATGCTTCGGAAGATTTGCTCGGTGCATCTGTTCTCGAACAAAGCACTCGATGATTTCCGTCATGTTCGAGAGGAGGAGGTGGCGATTCTGGCGCGCGCT---TTGGCCGGAGCCGGACGATCG---ACGGTGGCGTTAGGTCAACTTCTTAACGTGTGCACCACAAACGCGTTGGCACGAGTGATGTTAGGTCGGAGAGTATTC------GGCGAC---GGAAGTGGAGGCGTCGATCCAAAGGCGGATGAATTCAAGGATATGGTGGTTGAGCTGATGGTATTAGCCGGCGAGTTCAACATCGGCGACTTCATTCCGGCGCTTGATTGGCTGGACCTGCAAAGCGTGACGAAGAAGATGAAGAAACTCCATCTCCGATTCGATTCGTTTCTTAACACAGTCCTTGAAGACCATAAA---AATGGCGGTGACGTCGTTTCAGGT------AACGTAGATTTGCTGAGCACGTTGATTTCGCTCAAG---GAT------GACGCCGATGGAGAGGGAGGGAAGCTTTCAGACATCGAAATCAAAGCTCTGCTTCTGAATTTGTTCGCTGCGGGAACAGATACGTCATCTAGTACAGTGGAATGGGCAATGGCTGAACTTATTCGCCATCCACAACTAATGAAGCAAGCCCAAGAAGAAATGGACACTGTAGTCGGTCGAGACCGACTTGTATCTGAATTGGACCTGAGTAGACTAACATTCCTTGAAGCCATTGTGAAGGAAACCTTTAGGCTCCACCCATCGACCCCACTCTCCTTGCCACGGATTGCATCTGAGAGTTGTGAAGTCAATGGATATTACATTCCCAAGGGATCCACGCTTCTTGTTAACGTGTGGGCCATTGCTCGAGACCCAAAAATGTGGACCGACCCGCTTGAATTCCGACCCAGTCGATTCTTGCCAGGGGGTGAAAAGCCGAATGCTAACGTGAAGGGAAATGATTTCGAAATCATACCATTTGGAGCCGGTCGAAGGATTTGTGCAGGTATGAGCCTAGGGTTAAGGATGGTTCAGTTGCTCATTGCGTCACTCGTTCATGCCTTCGATTGGGAATTGGCTAACGGGTTAGACCCAGAGAAGCTCAACATGGAAGAAGCTTATGGGTTGACCCTTCAAAGGGCTGCACCCTTGATGGTGCACCCAAGCCCGCGGTTAGCTCCCCATTTATACAAAAGTAGTTAA---
>Dacar_XM_017388905.1_F3pH.p1
------------------------------------------------------------------------------------------ATGATTTCTATCACACCTCTT---TTAATCCTCTACACATCAGTTCTCGCACTTCTCATTTATTGCCTACTAAACCTACGCACCCTCTTTCTTAACCGTCGCTCGAGCCATTCTCCACTTCCGCCAGGTCCCAAACCATGGCCTATTATAGGAAACCTCCCGCACCTAGGCGCCATACCGCACCACTCTCTGGCCGAGATGGCTCAGACTTACGGTCCGCTGCTGCACCTACGGCTCGGGCTGGTTCATGTGGTGGTGGCCTCGTCGGCTGACGTGGCTGCGCAGTTCTTGAAAACCCATGATGCTAAATTCTCCAACCGACCCCCCAACTCGGGTGCTAAACACATTGCGTATAATTATCAAGATTTGGTGTTTGCACCTTATGGACCCAAGTGGCGCAAGTTGAGGAAAATTTGTTCGGTGCATCTTTTCTCCGCTAAGGCTCTCGATGATTTTCGCCATGTTCGTCAGGAGGAGGTTGGAGTACTAGTCAATGGC---CTAGCCGGAGCTGGGAAAAGG---GCAGTGCATTTGGGACAGTTACTGAATATATGCGCCACCAATGCGCTAGGACGTGTGATGCTAGGCAAGAGAGTGTTCAGCTACGGAACC---TCCGCGGGGACTGGTGATGCCAAGGCCGATGAATTTAAAGACATGGTGGTTGAGCTCATGACACTTGCTGGCGTTTTTAACATTGGTGATTTTATCCCTGCCCTTGAGTTCCTTGACTTGCAGGGTGTGGCTAAGAAAATGAAAAAACTTCATGCTCGTTTCGATTCCTTCTTGAATAAAATCTTGGAGGAGCATAGC------------------AGTTCCGGT------AATGCTGATTTGTTGAGTACCTTGTTATCGTTGAAA---GAT------GTTGAGGATAGTGAAGGTGGGAGGCTTACTGATACTGAGATCAAGGCTTTGCTTTTGAACTTATTTACAGCAGGAACAGATACATCATCTAGCACGGTAGAATGGGCCATAGCCGAGGTTCTGCGTCACCCAAAAGTCTTAGCCCAGGCCCGAAAGGAACTGGACTCTGTTATTGGGCCAGGCCGGCTTGTGACTGAGTTGGACCTTCCTCGACTACCCTACCTCGAAGCCATCGTGAAAGAAACGTTCCGACTTCACCCCTCAACTCCGCTCTCCCTCCCAAGGATGGCCTCCGAGAGTTGTGAAATCAACGGCTACTCTATACCAGAAGGCTCCACGCTTCTTGTAAATGTGTGGGCCATAGCCCGTGATCCAAAAGCGTGGGCTGATCCATTAGAGTTCCGGCCCGAACGCTTTTTGCCGGGAGGCGAGAGGCCCAATGCTGATGTTCGGGGAAATGATTTTGAAGTTATTCCGTTTGGGGCCGGACGAAGAATTTGTGCGGGCTTGAGCCTGGGCCTTCGCATGGTACAGCTGCTAACTGCGACATTGGTTCACGCATTTGATTGGACCTTAGCTGATGGACAAGAGGCAGGAAAGATAAATATGGATGAAGCTTATGGGCTGACTTTGCAACGGGCAGTTCCGTTAATGGTGCATCCTAGCCCAAGGCTGTCCCCGCCAGCGTATAATGCTTAA------
>Heann_XM_022119664.1_F3pH.p1
------------------------------------------------------------------------------------------------ATGAGTGTCAATTGT------------------------------------------------------------------------------------------------------------------------------------------------------------------------------------------------------------------------------------------------------------------------------------------------------------------------------------------------------------------------------------------------------------------------------------------------------------------------------------------------------------------------------------------------GATAATTGCACAACT---------------------CTCGGG---------------------------------------------------------------------------------------------------------------------------------------------------------------------------------------------------------------------------------------------------------------------------------------------------------------------------------------------------TATGAGGCTGCTAAGACAACTCTTAACTTGTTCGTTGCAGGTACAGATACATCGTCAAGTACAGTGGAATGGGCAATAGCCGAACTCATTCGTCATCCACAACTACTAAAACAAGCCCAAGAAGAAATGGATAATGTAGTAGGTCGAGACCGACTTGTAAACGAATCTGACTTAGGCCAACTAACATTCCTCCAAGCAATTGTAAAGGAGACCTTTAGGCTCCACCCTTCAACACCACTCTCCTTGCCAAGAATTGCATCCGAGAGTTGTGAAATTGATGGGTATTACATTCCTAAGGGATCCACGCTCCTTGTTAACGTGTGGGCCATTGCTCGTGACCCAAATATGTGGATGGACCCACTTGAATTCCAACCCACACGGTTCATGCCTGGAGGAGAAAAGCCCGATGTTGATGTCCGAGGAAACGACTTTGGAGTCATACCATTTGGCGCTGGACGAAGGATTTGTGTGGGTATCAACCTAGGGTTGAGAATGGTCCAGCTTCTTATTGCAACATTGGTCCAAACCTTTGACTGGGAATTGGCTAATGGGTTAGTGCCAGAAAAGCTAAACATGGATGAAGCCTATGGGCTAACCCTTCAAAAGGTTGAGCCCTTGATGGTACACCCAAAGCCGAGGCTAGCTCCTGACGTATATGAAAGATGTTAA---
>Heann_XM_022122577.1_F3pH.p1
------------------------------------------------------------------------------------------------ATGACCATTCTACCC---CTGCTGCTCTACACCTCCATTACCGCCTTCATACTCTACCTCCTGTTT---------------AACCTACGCACCCGTCGCTCTAAC---CGCCTCCCACCGGGCCCCACCCCATGGCCGATCGTCGGAAACCTACCGCACCTCGGCACCATTCCGCACCACTCGCTGGCGGCGTTGGCGGCAAAATACGGCCCCTTGATGCACCTCCGGCTAGGCTTCGTTGATGTGGTTGTTGCCGCCTCTGCGTCAGTTGCTGCGCAATTTTTGAAGGCTCATGACGCCAACTTCGCCAGCAGACCGCCGAACTCCGGTGCGAAGCATATTGCGTATAATTATCAGGATCTCGTGTTCGCACCGTACGGTCCGCGGTGGCGCATGCTTCGGAAGATCTGCTCCGTGCACCTGTTTTCTGCTAAAGCACTCGATGATTTCCGTCATATTCGCCAGGAGGAGGTAGCAATACTCACGCGCGCA---TTAGCCGGTGCCGGAAAATCT---ACAGTAAAATTAGGTCAATTACTCAACGTGTGCACCACGAACGCATTAGCGCGAGTGATGTTAGGCCGGAGAGTGTTC------GGTGAC---GGTAGTGGAGGCGGTGATCCGAAGGCGGATGAGTTTAAAGATATGGTGGTTGAGTTGATGGTGTTGGCCGGAGAATTTAATATTGGTGATTTTATTCCGGGGCTTGACTGGCTGGACCTGCAAGGGATTACGAAGAAGATGAAGAAGCTGCACGCACAATTCGATTCGTTTCTTAATGTGATTCTGGAGGAGCATAAG---TCCGGCAAAGGTGGCGGGTCGGGG------CATGGTGACTTGTTGAGCACGCTGATTGGACTCAAG---GAG------GATGCTGATGGAGAGGGAGGGAAGCTTTCAGATGTCGAAATCAAAGCTTTGCTTCTGAACTTATTCGTTGCAGGAACCGACACATCGTCTAGTACAGTGGAATGGGCAATAGCCGAACTCATTCGCCATCCACAACTACTAAAACAAGCCCAAGAAGAAATGGACAACATAGTTGGTCGAGAACGACTTGTAACCGAATCAGACCTAGGCCAACTAACATTCCTCCAAGCTATTGTAAAGGAAACCTTTAGGCTCCATCCTTCAACACCACTATCCTTGCCGAGAATTGCATCTGAGAGTTGTGAAATTGATGGGTATTACATTCCCAAGGGATCCACCCTCCTTGTTAATGTGTGGGCCATTGCCCGAGACCCAAAAATGTGGACAAACCCACTTGAATTCCGACCCTCACGGTTCTTACCTGGAGGTGAAAAGCCCAATGTTGATGTTAAAGGAAATGATTTTGAAGTAATACCATTTGGGGCTGGACGAAGGATTTGTGTGGGTATTAGCTTAGGGTTGAGAATGGTTCAGTTGCTTGTTGCGACATTGGTCCAGACCTTTGATTGGGAATTGGCTAATGGGGTACATCCGGAGAAGCTCGACATGAATGAAGCCTATGGGCTAACCCTTCAAAGAGCAGAGCCCTTATTGGTACACCCAACGCCGAGGCTCGCTCCTCAGGTATATGAAAGTGGTTAA---
>Heann_XM_022124823.1_F3pH.p1
------------------------------------------------------------------------------------------------ATGTCGGTTATAATA---ATACAGATA------------------------------------------------------------------------------------------------------CCAGTCCTTCTAGTAGGA------------------------------------------------------------------------------------------------------------------------------------------------------------------------------------------------------------------------------------------------------------------------------------------------------------------------------GAGGAGGTAGCAATACTCACGCGTGCA---TTAGACGGTGCCATGAAATCA---ACAGTAAAATTAGGTCAATTACTCAACGTGTGCACCACGAACGTATTAGCGCGAGTGATGTTAGGCCGGAGAGTGTTC------GGTGAT---GGTAGTGGAGGCGGTGATCCGAAGGCGAATGAGTTTAAAGATATGGTGGTTGAGTTGATGGTGTTGGCCGGCGAATTTAATATTGGTGATTTTATTCCGGTGCTTGACTGGCTAGACCTACAAGGAATTACAAAGAAGATGAAGAAGCTGCACGCGCAATTCGATTCGTTTCTTAATGTGATTCTGGAGGAGCATAAG---TCCGGCAAAGGTGGCGGGTCAGGG------CATGGTGACTTGTTGAGCACGCTGATTGGACTCAAG---GAG------GATGCTGATGGAGAGGGAGGGAAGCTTTCGGATGTCGAAATCAAAGCTTTTCTTCTG------------------------------------------------------------------------------------------------------------------------------------------------------------------------------------------------------------------------------------------------------------------------------------------------------------------------------------------------------------------------------------------------------------------------------------------------------GTATGTTCCTAA------------------------------------------------------------------------------------------------------------------------------------------------------------------------------------------------------
>Heann_XM_022153126.1_F3pH.p1
------------------------------------------------------------------------------------------------ATGGACATTATAACC---CCGCTACTATACACCCTCTTCACTGCCTTAGTATTCTTGGTGCTACAT---------------AGCCTGCACTCACGTCATTCTAAA---CGTCTACCACCAGGACCGGCCCCATGGCCAATTGTAGGAAACCTACCGCACCTCAGTACACTTCCGCATCACTCCCTGACTGCCTTGGCGAAAAAGTATGGCCCGTTGATGCACCTCCGATTCGGCTTTGTTGATGTGGTGGTGGTTACATCCGCGTCAGTCGCTGCACAAATTATAAAGGTTCATGACGTGAATTTCGCAAGCAGGCCACCAAACTCCGGAGCGAAGCACATGGCGTATAATTACCATGATCTGGTGTTTGCGCCGTATGGTCCGAGGTGGCGGATGCTTCGCAAGATTTGCGTCCTGAACCTTTTTTCTGCCAAAGCACTAGCGAACTTCCGTCATGTTCGACAGGAGGAGGTAGCCAAACTCACCCGCGCT---TTGGTTGGTGCTGGACAATCA---ACAGTGAGATTAGGTCAACTAATAAACGTGTGCACCACAAACGCATTAGCGCGAGTATTGTTAGGCCGGAGAGTATTT---------------------GATGATAGTGATCCAAAGGCGAATGAGTTTAAAGAAATGGTGATTGAGCTCATGGTGTTGGGTGCGGAATTTAACATCGGTGACTTCATTCCCGCGCTTGACTGGCTTGACCTGCAAGGCATTACAAAAAAGATGAAGAAACTCCACGATCGATTTGATTCGTTCATTAACGTCATTTTTGAAGAACATAAGTCCGCCAACAGGGGCGAGCCGCAT---------CACGTTGACTTGTTGACCACACTGAAGAAT------------------GACGTCGATGGAGAAGGAAGTAAGCTTTCAGATATCGAAATCAAAGCTTTGTATTTGAACTTATTCACCGCAGGAACAGACCCAACAAATAGTACAGTGGAATGGGCAATAGCCGAACTCATTCGCCATCCACAAATACTAAAACAAGCCCAAAAAGAATTGGACATTGTAGTTGGTCAAAACCGGCTAGTAACCGAATTGGACCTAGGCCAACTAACAATCATCCAAGCCATTACAAAGGAGACGTTTAGGCTCCATCCTCCATCCGCAATTGCGCTACCAAGAATTGCATCAGAGAGTTGTGAAGTTGATAAGTACTACATTCCTAAGGGATCCATGCTCCTTTTTAATTTGTGGGCAATTGCCCGTGACCCAAAGTTATGGACTGACCCGCTTGAATTCAAACCCACACGTTTTTTGCCTGGAGGTGAAAAGTCCAATGTTGATATCCGAGGGAACGATTTTGAGGTCATGCCATTTGGGGCTGGACGAAGGATGTGTGTGGGTATGAGCCTGGGGTTGAGAATGACCCAATTGCTTATAGCAACGTTGGTCCAAAGCTTTGATTGGGAATTGGCTAACGGGTTAGAGCCGGAGAAACTCAACATGGATGAATCCTATGGGCTAACCCTTCAAAAGGCTGAGCCCTTGATGGTGCACCCAAAGCCAAGGCTAGCTCCTCACGTGTATCAATGCGTCTAA---
>Heann_XM_022153244.1_F3pH.p1
------------------------------------------------------------------------------------------------ATGAACATCCTACTC---CTGCTTCTCTACACCTCCATTACCGCCTTCATACTCTACCTCCTGTTT---------------AACCTACGCACCCATCGCTCTAAC---CGCCTCCCACCGGGCCCCACCCCATGGCCGATCGTCGGAAACCTACCGCACCTCGGCACCATTCCGCACCACTCGCTGGCGGCGTTGGCGGCAAAACACGGCCCATTGATGTACCTCCGGCTAGGCTTTGTTGATGTGGTTGTTGCCGCCTCTGCGTCAGTTGCTGCGGAATTTTTGAAGGCTCATGACGGGAACTTTGCGAGCAGACCGCCGAACTCTGGTGCGAAGCATATTGCGTATAATTATCAGGATCTCGTGTTCGCACCGTACGGTCCGCGGTGGCGCATGCTTCGGAAGATCTGCTCTGTGCACCTGTTTTCTGCTAAAGCACTCGATGATTTCCGTCATATTCGCCAGGAGGAGGTTGCAATACTCACGCGCGCA---TTAGCCGGTGCAGGAAAATCA---ACAGTAAAATTAGGTCAATTACTCAACGTGTGCACCACGAACGCATTAGCGCGAGTGATGTTAGGCCGGAGAGTGTTC------GGTAAC---GGTAGTGGAGGCGGTGATCCGAAGGCGGATGAGTTTAAAGATATGGTGATTGAGTTGTTGGTGTTGGCCGGAGAATTTAATATTGGTGATTTTATTCCGGCGCTTGACTGGCTGGACCTGCAAGGGATTACGAAGAAGATGAAGAAGCTGCACGCACAATTCGATTCATTTCTTAATGTGATTCTGGAGGAGCATAAG---TCTGGCAAAGGTGGTGGGTCGGAG------CATGGTGACTTGTTGAGCACACTGTTTGGACTCAAG---GAG------GATGCTGATGGAGAGGGAGGGAAGCTTTCGGATGTCGAAATCAAAGCTTTGCTTCTGAACTTATTCGTTGCAGGAACTGACACATCGTCTAGTACAGTGGAATGGGCAATAGCCGAACTCATTCGCCATCCACAATTACTAAAACAAGCCCAAGAAGAAATGGACAACATAGTTGGCCGAGAACGACTTGTAACCGAATCAGACCTAGGCCAACTAACATTCCTCCAAGCTATTGTAAAGGAAACCTTTAGGCTTCACCCTTCAACACCACTATCCTTACCGAGAATTGCATCTGAGAGTTGTGAAGTTGATGGGTATTACATTCCCAAGGGATCCACCCTCCTTGTTAACGTGTGGGCCATTGCCCGTGACCCAAAAATGTGGACAGACCCACTTGAATTCCGACCCTCACGGTTCTTACCCGGAGGTGAAAAGCCCAATGTTGATGTTAAAGGAAATGATTTTGAAGTAATACCATTTGGGGCTGGACGAAGGATGTGTGCGGGTATTAACTTAGGGTTGAGAATGGTTAAGTTGCTTGTTGCGACATTGGTCCAGACCTTTGATTGGGAATTGGCTAACGGGGTACATCCGGAGAAGCTCGACATGAATGAAGCCTATGGGCTAGGCCTTCAAAGAGCAGAGCCCTTGTTGGTACACCCAAAGCCGAGGCTAGCTCCTCAGGTATATGAAAGTGGTTAA---
>Ipnil_XM_019308867.1_F3pH.p1
------------------------------------------------------------------------------------------------ATGGCTACCTTAACC---TTAATTTTCTGCACTTTAGTTTTTGCAATCTTTCTATATTTTCTTATT------------CTCAGGGTGAAACAGCGTTACCCTTTA---CCTCTCCCACCCGGACCAAAACCATGGCCGGTGTTAGGAAACCTTCCCCACCTGGGCAAGAAGCCTCACCAGTCGATTGCGGCCATGGCTGAGAGGTACGGCCCCCTCATGCACCTCCGCCTAGGATTCGTGGACGTGGTTGTGGCCGCCTCCGCCGCCGTGGCCGCTCAGTTCTTGAAAGTTCACGACTCGAACTTCTCCAACCGGCCGCCGAACTCCGGCGCGGAACACATTGCTTATAACTATCAAGACCTCGTCTTCGCGCCCTACGGCCCGCGGTGGCGCATGCTTAGGAAGATCACCTCCGTGCATCTCTTCTCGGCCAAGGCGTTGGATGACTTCTGCCATGTTCGCCAGGAAGAGGTTGCAACTCTGACACGCAGT---CTAGCAAGTGCAGGCAAAACT---CCAGTAAAACTAGGGCAGTTACTAAACGTGTGCACCACGAACGCCCTAGCTCGTGTAATGCTAGGGCGGAAGGTCTTT------AATGAC---GGAGGTAGCAAGAGCGACCCAAAGGCGGAGGAGTTCAAGTCGATGGTGGAGGAGATGATGGTGTTGGCCGGAAGTTTTAACATCGGCGATTTCATTCCGGTCTTGGGTTGGTTTGACGTTCAGGGTATCGTAGGGAAGATGAAGAAACTACACGCGCGTTTTGATGCGTTCTTGAACACCATTCTAGAGGAACACAAATGTGTCAACAATCAACACACGACGTTGTCGAAAGATGTGGACTTCTTGAGCACCCTAATTAGGCTCAAAGATAATGGGGCTGATATGGATTGTGAAGAGGGAAAACTCACCGACACTGAAATTAAGGCTTTGCTCTTGAACCTGTTCACAGCTGGGACTGATACATCATCTAGCACTGTGGAGTGGGCAATCGCAGAACTACTACGCAACCCAAAAATCTTAAACCAAGCACAACAAGAGCTTGACTTAGTGGTGGGTCAAAATCAGCTAGTCACAGAATCTGACTTAACCGATCTACCTTTCCTGCAAGCAATAGTGAAGGAGACCTTCAGGCTACACCCATCCACCCCACTCTCTCTTCCAAGAATGGGAGCTCAGGGTTGCGAGATCAATGGCTACTTCATCCCCAAAGGCGCAACGCTTTTGGTCAACGTTTGGGCCATAGCTCGTGATCCCAATGTGTGGACAAATCCTCTTGAGTTCAACCCACACCGATTCTTGCCTGGTGGAGAAAAGCCCAACGTGGATATTAAAGGGAATGACTTTGAAGTGATTCCTTTTGGAGCCGGGCGTAGAATATGCTCTGGGATGAGTTTGGGGATAAGGATGGTTCACCTGTTGGTTGCAACTTTGGTGCATGCTTTTGATTGGGATTTGGTGAATGGACAATCTGTAGAGACGCTCAATATGGAGGAAGCTTATGGTCTCACCCTTCAACGAGCTGTTCCTTTGATGTTGCATCCAAAGCCCAGATTACAACCACATCTCTATACTCTCAATTAA---
>Lasat_XM_023887166.1_F3pH.p1
------------------------------------------------------------------------------------------------ATGAACCTTCTAACC---CTCATCATCTACGCCTGCATCACTGGGGTAGCAGCGTATGTATTGCTA---------------AACCTGCGGACGCGTCACGCAAAA---CGCCTGCCGCCCGGTCCAACCCCATGGCCCATAGTCGGAAACTTACCTCACCTCGGCACAATACCGCACCACGCGCTGGCGGCTTTGGCGAAAAGATACGGACCGTTGATGCACCTCCGACTTGGCTTTGTTGACGTGGTGGTAGTGGCGTCGGCGTCTGTCGCTGCGCAGTTTTTGAAAGCTCATGACGCAAATTTCGCTAGCAGACCACCGAACTCCGGAGCTAAACATATGGCGTATAATTATCAGGATCTGGTGTTCGCACCGTACGGTCCGCGGTGGAGGATGCTTCGGAAGATTTGCTCAGTGCACCTGTTTTCTGCCAAATCGCTTGATGATTTCCGTCACGTTCGGCAGGAGGAGGTAGCGATACTCACGCGCGCT---TTAGTCGGTGCCGGGAAATCC---ACGGTCAAATTAGGCCAGCTACTTAATGTGTGCACCACAAACGCATTGGCACGAGTTATGTTAGGTAGAAGAGTATTT------GGCGAT---GGAAGCGGCGGCGGAGATCCAAAGGCAGATGAGTTCAAGGATATGGTGGTTGAACTGATGGTGTTAGCCGGAGAATTCAACATCGGTGACTTCATCCCGGCGCTTGACTGGTTTGACCTGCAAGGCATCACGAAAAAGATGAAGAAACTCCACGCTCGATTCGATTCGTTCCTTAACACGATCCTTGAAGAACATAAA---ACTGGTAGCGGCGGCCCGTCGGGT------CACGTCGACTTGCTGAGTACCTTGATTTCGCTCAAA---GAT------GATGCCGATGGAGAGGGAGGGAAGCTTTCAGACATCGAAATTAAAGCTTTGCTTCTGAACTTATTCGCTGCCGGAACAGACACATCATCTAGTACTGTAGAATGGGCCATAGCTGAACTCATTCGCCATCCAGAGTTAATGAAACAAGCCCAACAAGAAATGGACATAGTAGTTGGTAAAGATCGGCTTGTAACCGAATTGGACCTAAATCAACTAACATTCCTTCAAGCCATTGTGAAGGAAACCTTTAGGCTACACCCATCCACACCACTCTCCTTACCAAGAATAGCATCCGAGAGTTGTGAGATCAATGGATATAACATTCCAAAAGGATCCACACTCCTTGTTAATGTTTGGGCCATAGCCCGAGACCCAAAAATGTGGACCGACCCGCTTGAATTTCAGCCCGCCCGATTTTTACCCGGGGGAGAAAAGCCTAATGCTGATGTCAAAGGAAATGATTTTGAAGTGATACCATTTGGAGCAGGACGAAGGATTTGTGCGGGGATGAGCCTAGGGTTGAGAATGGTCCAACTGCTCACTGCAACACTTGTTCAAGCCTTTGATTGGGAGTTGGCTAATGGGTTAGATCCGAGGGACCTCAACATGGAAGAAGCCTATGGGTTGACCCTTCAAAGGGCTGCACCATTGATGGTGCACCCAAGGCCGAGGTTAGCACCTGATGTGTATAAAACTCATTAA---
>Lasat_XM_023904089.1_F3pH.p1
------------------------------------------------------------------------------------------TATAAGATGGACCTTCTAATT---CTCTTCATCTCCGCATGCATTACTATCGTAGTAGTCCATGCATTGCTT---------------AACATGTGCACCCGCCGTCGTAAC---CGCCTCCCGCCGGGCCCAACCCCCTGGCCTATAGTAGGAAACCTACCACACCTTGGTAAAACTCCACACCACTCGCTAGCGGCTTTAGTGACACAGTATGGACCGTTGATTCACCTTCGACTTGGCTTCGTTGATGTGGTGGTGGCGGGGTCAGCTTCGGTTGCCGCTCAATGTTTAAAGACTCATGACGTGAATTTCGCCAGTAGACCACCAAACTCCGGAGCTAAGCATATCGGGTATAATTATCAGGATATGGTCTTCGCTCCGTACGGTCCACGTTGGCGAAGGCTTCGGAAGCTTTGTTTGGTGCACCTGTTATCTACCAAGGCGCTTAATGATTTCCGTCACATTCGGCAGGAGGAGGTAGCTATACTCACACGCACT---TTGGCGAGCGCCGGAGAATCA---ACAGTGCAATTAGATAAGCTACTTAACCTCTGCATCTCAAACGCATTATCACGAGTTATGTTAGGTAGGAGAGTATTCACCAATGGAGGT---GGCGCCGGCGGC---GATCCTAAGGCAGATGAATTCAAGGAAATGGCGACTGAATTGCAGGTCTTAGCCGGAGAATTCAACATCGGTGACTTCATCCCGGCGCTTGACTGGTTGGACCTCCAAGGCATCACCAAAAAGATGAAAAATCTCCATGATCGACTCGATGCCTTCCTTAACGTGATCCTTCAAGAACATAAAACAACTGCCGCCAACGGCGGCGCATCAGGTCATGATGTCGACTTCTTGTGCATGTTGCTTTCGCTCAGA---GAT------GAGGCCGATGGAGATGAAGCGAAGCTTTCAGACGTTGAAATCAAGGCTTTACTTTTGAACTTGTTCGTTGCTGGAACGGACACATCATTTAACACAGTGGAGTGGGCAATAGCTGAACTCATTCGCCATCCACAAATATTGAAACAAGCCCAAAAAGAAATGGACATTATAGTTGGTCGAGATCGGCTTGTAAATGAATTAGACATAAGTCAACTAACATTCCTTCAAGCGATTGTGAAAGAAACCTTTAGGCTCCATCCGGCAACCCCACTCTCATTGCCAAGGATTGCAACAGAGAATTGTGAGGTCAACGGGTATAACATTCCAAAGGGATCCACCCTCCTTGTTCATGTGTGGGCCATTGCCAGAGACCCAAAAATATGGATCGACCCACTTAAATTTAAGCCTGGTCGGTTCTTGCCTGGAGGTGAAAAGTTCAATGTTGATGTAAAGGGAAATGATTTTGACCTCATACCATTTGGAGCTGGACGAAGGATTTGTGCGGGCATGAGCCTAGGGGTAAGAACGGTCCAATTGCTCACTGCAACACTTGTTCAAGCCTTTGATTGGGAATTGACTAATGGGTTAGATCCAAAAAATCTGAACATGGAAGAAGCCTATGGGTTGGCCCTTCGAAGGGTTGCACCCTTAATGGTGCATCCAAGGCCGAGGTTAGCTCCTAATGTGTACATTAGTGGCTAA---
>Migut_XM_012982675.1_F3pH.p1
---------------------------------------------------------------------------------------------------------------------------------------------------------------------------------------------------------------------------------------------------------------------------------------------------------------------------------------------------------------------------------------TTTTTAAAG---------------------------------------------------------------------------------------------------------------------------------------------------------------------------------GAAGAGGTGGCGATCCTCACCCGCGCC---CTAGCGGGTGGCGGAGGAACT---CCGGCGAGCCTAGGTCAAATGGTGAACGTGTGCGCCACAAACGCAATCTCTCGCGTGATGTTCGGGCGGAGGGTGGTG------GGCCACGGTTCCAATGGCGGGGGCGACGAGAAGGCGGAGGAGTTCAAAGGGATGGTGGTGGAGCTAATGGTGTTGGCCGGAGTTTTCAACTTGGGCGATTTCATTCCGCCGCTCGAGGGGTTGGATTTACAAGGAGTGGCCTCAAAGATGAAGAAGCTTCACAAGCGGTTTGATGCATTCTTGAGTGCAATTCTTGATGAGCACAAGATCAACGGCTCTAGTGAAATGCAAGGT------AACGTGGATCTATTGAGTACGTTGATTTCTTTCAAA------------GATGGGAATGATAGTGGAGGGAAACTCACCGACACTGAGATAAAGGCATTGCTTTTGAACTTGTTTGCTGCGGGGACCGACACAACATCAAGCACAGTGGAGTGGGCCATAGCGGAACTTATACGACACCCGAAAATCCTGGCTCAAGCCCAAAAAGAGCTGGACTCAGTAGTCGGCAAGGATCGGCTCGTGACCGAGTCGGACCTAACTCAGTTGTCCTTCCTCCAAGCCGTCATTAAAGAAACATTCCGCCTCCATCCCTCGACCCCGCTCTCCCTGCCGAGGATCTCGGACAAGAGTTGTGAGGTCAACGGATACTTCATCCCAAAGGGTTCGACACTCTTGGTCAACGTTTGGGCCATAGCCCGTGACCCGGACGCATGGTCCGACCCACTAGAGTTTAAGCCCGAACGGTTCCTAATGGGTGGAGAAAAGCCCAATGTCGACGTCAGAGGCAATGATTTTGAAGTGATACCGTTTGGTGCGGGCCGGAGAATTTGTGCCGGAATGAGCTTAGGGTTGAGGATGGTCCAATTGTTGACCGCAACTTTGATCCATGCGTTCGATTTTGAATTGGCTAATGGGCAATTACCCGAGACGCTAAACATGGAGGAAGCGTACGGGTTGACGCTACAACGGGACGAGCCCTTATCGGTGCACCCGAAACCTAGGTTAGCGCCTCATCTTTATAATGAGGCCTAA---
>Migut_XM_012998441.1_F3pH.p1
---------------------------------ATGATCATAATTAATAATAGTTACAAAAAAAAAAGAAGAAGCATAATTCGAGTATATACAATGGATACCACTTTTAGT---TTGACCATATGCACCACCATATTAGGTTTGCTTCTAATTCTATATTCT------------TTATTCCAAAAGAAGCACGACGGCAGGGGACCACTGCCCCCGGGCCCACGGCCGTGGCCGATCGTAGGCAACCTTCCGCAGCTGGGGCCCAAGCCTCACCAATCGATGGCGACTCTAGCTCAGGTTCACGGGCCCCTCATGCACCTAAAGATGGGGGTCGTCCACGTGGTGGTTGCCGCCTCTGCGGGAGTGGCGGAGCAGTTCTTGAAGGTGCACGATGCCAATTTCTCGAGCCGCCCCCCAAACTCCGGCGCAAAGTATATGGCTTATAATTACCAGGACTTGGTTTTTGCTCCGTACGGGCCGAGGTGGCGGATGCTCCGAAAAATTTGCACCCTCCACCTCTTCTCCACCAAAGCCTTGGATGACTTTCGCCACGTCAGACAGGAAGAGGTGGGGATCCTCACGCGCAGT---CTAGCAAGTGCAGGAAAGACA---GCGGCGAGTATAGGCCAAATGCTGAACGTGTGTACCACAAACGCAATAGCGCGTGTCGTGCTGGGGAGGCGAGTGATC------GGGTACGGGTGCGGCGGCGGCGCTGATGCCAAGGCGGAGGAGTTCAAGTCCATGGTGGTGGAACTCATGGTACTGGCCGGTGCGTTTAACATAGGTGAGTTTATCCCACCACTCGAAAGGTTTGACTTGCAAGGACTGATCGCCAAGATGAAGAAACTCCACGCGCGCTTTGACGCGTTCTTGACCGCAATCCTTGAGGAGCACAAGATCAAGGGCTCAGATGGCACGGCGGGGGAA---CACGTGGACTTATTGAGTACGTTGATTTCCTTGAAA------------GATATTGATGGTGAGGGAGGAAGGCTTAGTGATGTTGAAATCAAAGCATTGCTTTTGAACTTATTTGCAGCAGGTACAGACACAACATCCAGCACAGTTGAATGGGCTCTAGCAGAACTCATCCGCAACCCAAAAATGATGGCCCAAGCCCAACAAGAGCTCGACTCGACAGTCGGTACAGACAGGCTCGTCATCGAATCGGACCTGCCTCAACTGACGTACCTCCAAGCCATAATAAAGGAGAACTTCCGCCTCCATCCTTCGACCCCACTCTCCGTGCCGAGAATCGCGCACGAGAGCTGCGAGATCAACGGATACTTTATCCCAAAGGGCTCAACACTTCTCGTCAATATTTGGGCCATAGCCCGTGATCCTAACATATGGGCCGACCCGTTACAATTTCGGCCCGACCGGTTCTTGCCGGGCGGGGAAAAGGCTGATGTGGATGTCAGAGGAAATGACTTCGAATTGATGCCGTTTGGGTCGGGCCGTAGAATTTGTGCGGGTTTGGGCCTGGCGGTACGTACGGTCCAATTGTTGACCGCGACTTTAATACATGGTTTTGATTTTGAATTGGGCGATGGAAAGTTGGGTCATGAGCTCAACATGGAGGAAGCCTATGGACTAACATTGCAACGGGCCGAGCCGTTGATGGTTCACCCAAGGCCGAGATTGGCGCCTCGTGTTTATCAAGCACAAGTTTGA
>Nisyl_XM_009773108.1_F3pH.p1
------------------------------------------------------------------------------------------------ATGGCAATCTTTTCC---CTAATTCTCTACACTGTCATTTTCTCTTTCCTTCTACATTCCATTCTC---------ACCTTATTTTTTCGCAAACGTTACCCGTTG---CCACTACCACCAGGTCCAAAACCATGGCCAATAATCGGAAACCTAGTCCATATGGGTCCAAAGCCACACCAATCAATTGCAGCCATGGCTCGAACTTACGGTCCACTCATGCACCTTAAGATGGGATTCGTGGACGTGGTGGTTGCTGCGTCGGCGTCGGTGGCGGCTCAGTTCTTGAAAACTCATGACGCTAACTTCTCGAGCCGCCCTCAGAACTCGTGTACAAAACACTTGGCTTACAATTCTCAGGATCTTGTCTTTGCACCTTACGGACCACGGTGGCGTATGCTTAGGAAAATTTGCTCTGTTCATCTTTTCTCTGCCAAGCCTTTAGATGACTTTCGCCATGTTCGCCAGAATGAAGTAAGAATACTTACGCGCGCC---TTAGCAAGTGCCGGGCAAAAG---CCGGTCAAGTTAGGCCAACTGTTGAACGTGTGCACCACGAATGCCCTTACGCAAGTGATGCTAGGGAGGCGGGTGTTC------GCTGGC---GCAAGTGGCGGTGTAGATCCTCAGGCGGAAGAGTTCAAGTCAATGGTGGTGGAGGCATTGATGCTCGCCGGCGTTTTCAACGTTGGCGATTTTATTCCGGCACTTGATTGGTTGGACATTCAAGGTGTAGCTGCAAAGATGAAAAAGCTCCACGCGCGTTTCGACGCGTTCTTTACCTCAATTCTAGAGGAACACAAAAGCAATAAATTTGGAGAAACGAAAGAA------CATGAGGACTTGTTGAGTACGTTGATCTCTTTGAAAAAAGGA------GGTGGCGATAATGAAGGAGGAAAGCTCACAGATTTCGAAATTAAAGCTTTACTCTTGGACTTGTTTGTAGCTGGATCAGACACATCCTCGAGTACAGTGGAATGGGCCATTGCAGAGCTTATTCGTAACCCANAGATACTGGCCCAAGCCCAACAAGAGATCGACAAAGAGGTTGGAAAGAACAGGCTTGTCATGGAATCTGACCTAGCCCAATTAACTTATTTGGAAGCCATAGTCAAGGAAACCTTAAGGCTTCATCCAACCACCCCTCTCTCCCTTCCAAGAATTGCATCAGAGAGTTGTGAGATTAATGGTTATTTCATTCCAAAAGGCTCAACACTTCTCGTGAACGTTTGGGTCATCGCTCGTGATCCAAATGAATGGGTTAATCCATTGGAGTTTAGGCCCGAAAGATTTCTGCCGGGTGGTGAGAAGCCCAAAGTTGATGTGCGAGGAAATGACTTTGAAGTAATTCCATTTGGAGCTGGGCGTAGAATCTGTGCTGGAATGAATTTGGGCATACGAATGGTCCAGTTGATGACTGCAACTTTAATTCATGCATTTAACTGGGATTTGCCCATTGGACAATCGTCAGAGAAACTAAACATGGAGGATGCATTTGGGCTGACCTTACATCGGGCTGATCCATTGGTGGTGCACCCACGTCCTCGCCTAGAAGCCCAAGCATACATTGGGTGA------
>Nisyl_XM_009790192.1_F3pH.p1
------------------------------------------------------------------------------------------------ATGGCAATCTTTTCC---CTACTTCTCTACACTGTCATTTTCTCTTTCCTTCTACATTCCATTCTC---------ACCTTATTTTTTCGCAAACGTTACCCGTTG---CCACTACCACCAGGTCCAAAACCATGGCCAATAATCGGAAACCTAGTCCATATGGGTCCAAAGCCACACCAATCAACTGCAGCCATGGCTCGAACTTACGGTCCACTCATGCACCTTAAGATGGGATTCGTGGACGTGGTGGTTGTGGCGTCTGCATCGGTGGCGGCTCAGTTCTTAAAAACTCATGACGCTAACTTCTCGAGCCGCCCTCCGAACTCGGGTGCGAAACACTTGGCTTACAATTATCAAGATCTTGTTTTTGCACCCTACGGACCAAGGTGGCGTATGCTTAGGAAAATTTGCTTTGTTCATCTTTTCTCTGCCAAGGCTTTAGATGACTTCAGCCATGTCCGCCAGGATGAAGTAAAAACACTTACGCGCGCC---CTAGCGAGTGCTGGGCAAAAG---CCGGTCAAGTTAGGCCAACTGTTGAACGTGTGCACCACGAATGCACTTGCGCGAGTGATGCTAGGGAGGCGGGTGTTC------GCTGAC---GCAAGTAGCGCT---GATCCACAGGCGGAAGAGTTCAAGTCAATGGTGGTGGAAGCAATGGTGCTCGCCGGCATTTTCAATATTGGCGATTTTATTCCGGCACTTGATTGGTTGGACATACAAGGTGTAGCTGCAAAGATGAAAAAGCTCCACGCGCGTTTCGACGCGTTCTTGACCTCAATTCTAGAGGAACACAAAAGCAAGCAATTTGAAGAAACGAAAGAA------CATGAAGACTTGTTGAGTACGTTAATCTCTTTGAAAAAAGAA------GAAGGCGATAATGAAGGAGGAAAGCTCACAGATTCAGAAATTAAAGCTTTACTTTTGAACTTGTTTATAGCTGGAACAGACACGTCCTCAAGCACAGTAGAATGGGCCATTGCGGAGCTTATTCGTAATCCAAGAATGCTGGCCCAAGCCCAACATGAGATTGACAAAGTGGTTGGAAAGAACCGGCTCGTGATGGAATCCGACCTAGCCCAATTAACTTATTTGGAAGCCATAGTCAAGGAAACCTTAAGGCTTCATCCATCCACCCCTCTCTCCCTCCCTAGAATTGCATCCGAGAGTTGTGAGATTAATGGCTATTTCATTCCAAAAGGCTCAACACTTCTCGTGAACGTTTGGGCCATCGCTCGTGATCCAAATGAATGGATTAATCCATTGGAGTTTAGGCCCGAAAGATTTCTGCCTGGTGGTGAGAAGCCCAAAGTTGATGTGCGAGGAAATGACTTTGAAGTAATTCCATTTGGAGCTGGGCGTAGAATCTGTGCTGGAATGAATTTGGGCATACGAATGGTCCAGTTGATAACCGCAACTTTAATTCATGCATTTAACTGGGATTTGCCTATTGGACAATCGTCAGAGAAACTAAACATGGAGGAAGCATTTGGGCTGACCTTACAACGGGCTGATCCGTTAGTGGTGCACCCCGGTCTTCGCCTAGAAGCCCAAGCATACATTGGGTGA------
>Nitab_XM_016592903.1_F3pH.p1
------------------------------------------------------------------------------------------------ATGGCAATCTTTTCC---CTACTTCTCTACACTGTCATTTTCTCTTTCCTTCTACATTCCATTCTC---------ACCTTATTTTTTCGCAAACGTTACCCGTTG---CCACTACCACCAGGTCCAAAACCATGGCCAATAATCGGAAACCTAGTCCATATGGGTCCAAAGCCACACCAATCAACTGCAGCCATGGCTCGAACTTACGGTCCACTCATGCACCTTAAGATGGGATTCGTGGACGTGGTGGTTGTGGCGTCTGCATCGGTGGCGGCTCAGTTCTTAAAAACTCATGACGCTAACTTCTCGAGCCGCCCTCCGAACTCGGGTGCGAAACACTTGGCTTACAATTATCAAGATCTTGTTTTTGCACCCTACGGACCAAGGTGGCGTATGCTTAGGAAAATTTGCTCTGTTCATCTTTTCTCTGCCAAGGCTTTAGATGACTTCAGCCATGTCCGCCAGGATGAAGTAAGAACACTTACGCGCGCC---CTAGCAAGTGCTGCGCAAAAA---CCGGTCAAGTTAGGCCAACTGTTGAACGTGTGCACCACGAATGCACTTGCGCAAGTGATGCTAGGGAGGCGGGTGTTT------GCTGAC---GCAAATGGCGGTGTTGATCCACAGGCGGAAGAGTTCAAGTCAATGGTGGTGGAAGCAATGGTGCTCGCCGGCAATTTCAATATTGGCGATTTTATTCCGGCACTTGATTGGTTGGACATACAAGGTGTAGCTGCAAAGATGAAAAAGCTCCACGCGCGTTTCGACGCGTTCTTGACCTCAATTCTAGAGGAACACAAAAGCAAGCAATTTGAAGAAACGAAAGAA------CATGAAGACTTGTTGAGTACGTTAATCTCTTTGAAAAAAGAA------GAAGGCGATAATGAAGGAGGAAAGCTCACAGATTCAGAAATTAAAGCTTTACTTTTGAACTTGTTTATAGCTGGAACAGACACGTCCTCAAGCACAGTAGAATGGGCCATTGCGGAGCTTATTCGTAATCCAAGAATACTGGCCCAAGCCCAACATGAGATTGACAAAGTGGTTGGAAAGAACCGGCTCGTGATGGAATCCGACCTAGCCCAATTAACTTATTTGGAAGCCATAGTCAAGGAAACCTTAAGGCTTCATCCATCCACCCCTCTCTCCCTCCCTAGAATTGCATCCGAGAGTTGTGAGATTAATGGCTATTTCATTCCAAAAGGCTCAACACTTCTCGTGAACGTTTGGGCCATCGCTCGTGATCCAAATGAATGGGTTAATCCATTGGAGTTTAGGCCCGAAAGATTTCTGCCGGGTGGTGAGAAGCCCAAAGTTGATGTGCGAGGAAATGACTTTGAAGTAATTCCATTTGGAGCTGGGCGTAGAATCTGTGCTGGAATGAATTTGGGCATACGAATGGTCCAGTTGATAACCGCAACTTTAATTCATGCATTTAACTGGGATTTGCCTATTGGACAATCGTCAGAGAAACTAAACATGGAGGAAGCATTTGGGCTGACCTTACAACGGGCTGATCCGTTAGTGGTGCACCCCGGTCTTCGCCTAGAAGCCCAAGCATACATTGGGTGA------
>Nitab_XM_016618350.1_F3pH.p1
------------------------------------------------------------------------------------------------ATGGCAATCTTTTCC---CTAATTCTCTACACTGTCATTTTCTCTTTTCTTCTACATTCCATTTTC---------AGCTTATTTTTCCGCAAACGTTACCCGTTG---ACACTACCACCGGGTCCAAAACCATGGCCAATAATCGGAAACCTAGTCCATATGGGTCCAAAGCCGCACCAATCAACTGCAGCCATGGCTCGAACCTACGGTCCACTCATGCACCTTAAGATGGGGTTCGTGGACGTGGTGGTTGTGGCGTCTGCGTCGGTGGCGGCTCAGTTCTTAAAAACTCATGACGCTAACTTCTCGAGCCGCCCTCCGAACTCGGGTGCAAAACACTTGGCTTACAATTATCAGGATCTTGTTTTTGCACCCTACGGACCAAGGTGGCGTATGCTTAGGAAAATTTGCTCTGTTCATCTTTTCTCTGCCAAGGCTTTAGATGACTTCAGCCATGTCCGCCAGGATGAAGTAAGAACACTTACGCGCGCC---CTAGCAAGTGCTGCGCAAAAA---CCGGTCAAGTTAGGCCAACTGTTGAACGTGTGCACCACGAATGCACTTGCGCAAGTGATGCTAGGGAGGCGGGTGTTT------GCTGAC---GCAAATGGCGGTGTTGATCCACAGGCGGAAGAGTTCAAGTCAATGGTGGTGGAGGCAATGGTGCTCGCCGGCGTTTTCAACGTTGGCGATTTTATTCCGGCACTCGATTGGTTGGACATTCAAGGTGTAGCTGCAAAAATGAAAAAGCTCCACGCGCGTTTCGACGCGTTCTTGACCTCAATACTAGAGGAACACAAAAGCAATCAATTTGGAGAAACGAAAGAA------CATGAGGACTTGTTGAGTACGTTAATCTCTTTGAAAAAAGAA------GAAGGCGATAATGAAGGAGGAAAGCTCACAGATTCAGAAATTAAAGCTTTACTTTTGAACTTGTTTATAGCTGGAACAGACACGTCCTCAAGCACGGTGGAATGGGCCATTGCGGAACTTATTCGTAATCCAAGAATACTGGCCCAAGCCCAACAGGAGATTGACAAAGTGGTTGGAAAGAATCGGCTCGTGATGGAATCTGACCTAACCCAATTAGCTTATTTGGAAGCCATAGTCAAGGAAACTTTAAGGCTTCATCCATCCACCCCTCTCTCCCTCCCTAGAATTGCATCCGAAAGTTGTGAGATTAATGGCTATTTCATTCCCAAAGGCTCAACACTACTCGTCAATGTTTGGGCCATCGCTCGTGATCCAAATGAATGGGCTGATCCATTAGAATTTAGGCCCGAAAGATTTTTGCCTGGAGGTGAGAAGCCCAAAGTTGATGTGCGAGGAAATGACTTTGAAGTCATCCCATTTGGAGCTGGGCGTAGAATCTGTGCTGGTATGAATTCGGGCATACGAATGGTCCAGTTGATGACTGCAACTTTAATTCATGCATTTAACTGGGATTTGTCCATTGGACAATCGCCTGAGAAACTAAACATGGAGGAAGCATTTGGGCTGACTTTGCAACGGGCTGATCCATTGGTGGTGCACCCATGTCTTCGCCTAGAAGCCCAAGCATACATTGGGTGA------
>Nitab_XM_016656982.1_F3pH.p1
------------------------------------------------------------------------------------------------ATGGCAATCTTTTCC---CTAATTCTCTACACTGTCATTTTCTCTTTCCTTCTACATTCCATTCTC---------ACCTTATTTTTTCGCAAACGTTACCCGTTG---CCACTACCACCAGGTCCAAAACCATGGCCAATAATCGGAAACCTAGTCCATATGGGTCCAAAGCCACACCAATCAATTGCAGCCATGGCTCGAACTTACGGTCCACTCATGCACCTTAAGATGGGATTCGTGGACGTGGTGGTTGCTGCGTCGGCGTCGGTGGCGGCTCAGTTCTTGAAAACTCATGACGCTAACTTCTCGAGCCGCCCTCAGAACTCGTGTACAAAACACTTGGCTTACAATTCTCAGGATCTTGTCTTTGCACCTTACGGACCACGGTGGCGTATGCTTAGGAAAATTTGCTCTGTTCATCTTTTCTCTGCCAAGCCTTTAGATGACTTTCGCCATGTTCGCCAGGTTTTAATTTCTATTTTA---------------------------------------------------------------------------------------------------------------------------------------------------------------------------------------------------------CACCTAGAGGTTGGGGTGTTTAAACCG---------------------------------------------------------------------------------------------------------AATCGAAAAAAGCGCACCAAA---------------------------------------------------------------------------------------------------------------------------------------------------------------------------------------------------------------------------------------------------------------------------------------------------------------------------------------------CCGAAAATTCAAACCAAACCGATT---------------------------------------------------------------AAAAAATCAGAAGTTTGG------------------------------------------------------------------------------TTTGATTTGGTT---------------------------------------------------------------------------------------------TGG---------------------------------------------------------------------------------------------------------------------TATTGGATAAAAATTTGA
>Nitom_XM_009598972.2_F3pH.p1
------------------------------------------------------------------------------------------------ATGGCAATCTTTTCC---CTAATTCTCTACACTGTCATTTTCTCTTTTCTTCTACATTCCATTTTC---------AGCTTATTTTTCCGCAAACGTTACCCGTTG---ACACTACCACCGGGTCCAAAACCATGGCCAATAATCGGAAACCTAGTCCATATGGGTCCAAAGCCGCACCAATCAACTGCAGCCATGGCTCGAACCTACGGTCCACTCATGCACCTTAAGATGGGGTTCGTGGACGTGGTGGTTGTGGCGTCTGCGTCGGTGGCGGCTCAGTTCTTAAAAACTCATGACGCTAACTTCTCGAGCCGCCCTCCGAACTCGGGTGCAAAACACTTGGCTTACAATTATCAGGATCTTGTTTTTGCACCCTACGGACCAAGGTGGCGTATGCTTAGGAAAATTTGCTCTGTTCATCTTTTCTCTGCCAAGGCTTTAGATGACTTCAGCCATGTCCGCCAGGATGAAGTAAGAACACTTACGCGCGCC---CTAGCAAGTGCTGCGCAAAAA---CCGGTCAAGTTAGGCCAACTGTTGAACGTGTGCACCACGAATGCACTTGCGCAAGTGATGCTAGGGAGGCGGGTGTTT------GCTGAC---GCAAATGGCGGTGTTGATCCACAGGCGGAAGAGTTCAAGTCAATGGTGGTGGAGGCAATGGTGCTCGCCGGCGTTTTCAACGTTGGCGATTTTATTCCGGCACTCGATTGGTTGGACATTCAAGGTGTAGCTGCAAAAATGAAAAAGCTCCACGCGCGTTTCGACGCGTTCTTGACCTCAATACTAGAGGAACACAAAAGCAATCAATTTGGAGAAACGAAAGAA------CATGAGGACTTGTTGAGTACGTTAATCTCTTTGAAAAAAGAA------GAAGGCGATAATGAAGGAGGAAAGCTCACAGATTCAGAAATTAAAGCTTTACTTTTGAACTTGTTTATAGCTGGAACAGACACGTCCTCAAGCACGGTGGAATGGGCCATTGCGGAACTTATTCGTAATCCAAGAATACTGGCCCAAGCCCAACAGGAGATTGACAAAGTGGTTGGAAAGAATCGGCTCGTGATGGAATCTGACCTAACCCAATTAGCTTATTTGGAAGCCATAGTCAAGGAAACTTTAAGGCTTCATCCATCCACCCCTCTCTCCCTCCCTAGAATTGCATCCGAAAGTTGTGAGATTAATGGCTATTTCATTCCCAAAGGCTCAACACTACTCGTCAATGTTTGGGCCATCGCTCGTGATCCAAATGAATGGGCTGATCCATTAGAATTTAGGCCCGAAAGATTTTTGCCTGGAGGTGAGAAGCCCAAAGTTGATGTGCGAGGAAATGACTTTGAAGTCATCCCATTTGGAGCTGGGCGTAGAATCTGTGCTGGTATGAATTCGGGCATACGAATGGTCCAGTTGATGACTGCAACTTTAATTCATGCATTTAACTGGGATTTGCCCATTGGACAATCGCCTGAGAAACTAAACATGGAGGAAGCATTTGGGCTGACTTTGCAACGGGCTGATCCATTGGTGGTGCACCCATGTCTTCGCCTAGAAGCCCAAGCATACATTGGGTGA------
>Oleur_XM_023029392.1_F3pH.p1
ATTCCCATTCAATTCTGCACGCTCTTGTGTCTTTTATATACACACTTCCAACTTCCACTCTCTCCACTCAGATCCTACAGCCAACTCCCAACTCCCACGATGACCTTAACC---CTGATTTTATACACCTCAATCTTCGGTTTCCTCCTATACTCTTTACTT---------AACCACCTTCTCCTCCGCCGCTATCCAAAA---CCGCTACCGCCTGGCCCAAAACCATGGCCAATAATCGGAAACCTCCCCAACATGGGCCAGAAACCTCACCAATCCATCGCCGCCATGGCCCGAGTTTACGGCCCCCTCATGCATCTTAAAATGGGGTTCGTCCATGTGGTTGTCGCCGCCTCGGCAGGGGTAGCGGAGCAGTTTCTTAAGGTCCACGACGCCAAATTTTCCAGCCGGCCACCTAATTCTGGCGCCAAATACCTTGCTTATAACTATCAAGACCTGGTCTTTGCGCCCTATGGTCCACGGTGGCGCATGCTTCGTAAAATTTGCGCAGTTCATCTTTTCTCCGCCAAGGCTTTAGATGAATTCCGCCATGTTCGACAGGAAGAATTAGCTACTCTTGCACATGCC---CTAGCTAGTGCAGGGCAGAAGACCCCTGTGAATTTAGCCCAATTACTCAACGTGTGCACCACCAACGCCATAGCTCGGGTGATGCTTGGGCGACGCGTGGTG------GGTGAC---GGGAGTGGCGGTGGAGACGCCAAAGCGGATGAATTCAAATCAATGGTGGTGGAGATGATGACTCTTGCAGGTGTGTTCAACATTGGTGATTTTATCCCGGCCCTTGAAGGTTTAGACATTCAAGGGGTGGTCAAGAAAATGAAGAAACTTCATAAACGTTTTGACACTTTCTTGGGCAAAATTCTTGAGGAGCACCAGATCAACGACTCTCGTGGCTCGGATCGG------AACGTGGACTTGTTGAGTGCGTTGATTGAGTTGAAA---GAT------GATGAGCAGGGGGAGGAAGGGAGACTTACAGACACAGAAATCAAGGCTTTACTTTTGAACCTGTTTTCCGCTGGAACCGACACGTCTTCTAGTACGGTGGAATGGGCCATTGCGGAACTCCTTCGACACCCAGAAATATTGGCTCGAGCCCAAGAAGAGCTCGATTTAGTTGTAGGTAAGGATCGACTTGTGGCAGAAGCTGACCTACCCCAGTTGACATTCCTTCAAGCCATCATTAAGGAAATCTTTCGACTTCATCCTTCCACACCACTATCTCTTCCAAGAATGGCTAGTGAGAATTGTGAGATCAATGGCTACTTCATTCCAAAGGGCTCTACGCTTCTCGTTAACGTTTGGGCCATAGCTCGTGATCCAAACGTATGGGCCGACCCACTTGAGTTTCGTCCGGAACGATTTTTACCCGGTGGTGAAAAGCCTAACGTAGATGTTCGAGGTAATGATTTTGAAGTGATACCTTTTGGAGCCGGCCGTAGAATTTGTGCAGGATTGAGCTTGGGCCTGCGAATGGTGCAGCTAATGACTGCAACCTTAATCCATGCATTTGATTTCGAGTTACCGAACGGGATATCGGCTCGAGAGCTCGACATGGAGGAGGGTTATGGGCTGACCTTACAACGGGCCGCACCCTTGGTGGTGCATCCAAGGCGTAGGTTAGGACCTCATGTATTCAAGTTCTAA------
>Seind_XM_011074564.2_F3pH.p1
------------------------------------TTATATATATATATATATGATGCACCAAGATTCCATCCCTACCCACAAATCAATACGATGAATACCACCCTAACC---TTGATAGTATACACTTCCATACTATGTTTATTTTTGTACTCCTTCCTC---------------------CGCAGGCGGCGGTCGGTG---CGGCTTCCACCGGGGCCGAGGCCGTGGCCGATCGTCGGAAACCTACTGCAGCTGGGGCCGAAGCCCCACCAGTCGATGGCGGCGCTGGCGCGGGTGTACGGCCCGCTCATGCACCTGAAGATGGGGTTCGTGAACGTCGTGGTGGCGGCCTCCGCAGGCGTGGCGGAGCAGTTCCTGAAGGTGCACGACGCCAACTTCTCGAACCGGCCGCCCAACGCGGGCGCCGAGTATGTGGCGTATAACTACCAGGACATGGTGTTCGCGCCTTACGGGCCGCGGTGGCGGCTGCTCAGGAAGATCTGCGCCGTGCACGTCTTCTCGGCCAAGGCCTTGGACGACTTCCGCCATGTTAGACAGGAAGAGGTGGGGATCCTCACTCGCGCT---CTAGCAAGTGCAGGACAGACT---CCGGCACGTTTAGGTCAAATGCTGAATGTGTGCGCCACCAACGCAATAGCACGTGTGATGCTAGGGAGACGGGTGGTT------GGGCAC---AGACACGGCGGTGGTGACGAGAAGGCGGAAGAGTTCAAAGCGATGGTGGTGGAACTGATGGTGTTAGGCGGCGTGTTCAACATCGGCGATTTTATCCCACCGCTCCAGGGCTTCGACTTGCAAGGAGTGATCGCAAAGCTGAAGAAGCTTCACAAGCGCTTCGACGCCTTCTTAAGCGGAATTCTTGAAGAGCACAAGATCAACGGTTCACAGGGATCGAATGGG------TACCAGGACTTATTGAGTATGTTGATTTCCTTGAAC---GAT------GACAGCGATGGCGCCGGAGGCAAGCTCACCGACACGGAAATTAAAGCGTTACTTTTGAACTTGTTTGCAGCTGGGACGGACACAACTTCCAGTACGGTGGAATGGGCCATAGCCGAACTCATACGCCATCCCGACATCCTAGCCCAAGCCCAACAAGAGCTCGACTCAGTTGTCGGCAGGGACCGGCACGTGCTCGAGTCCGACCTGCCCCAATTACACTTCCTCCAAGCCGTTGTCAAGGAAAACTTCCGTCTCCATCCCTCCACCCCTCTGTCCCTGCCGAGGATGGCAGACGAGAGCTGTGAGATCAACGGGTACTTCATTCCGAAGGGTTCGACGCTCCTTGTCAATGTCTGGGCCATCGCTCGTGACCCAGACCTATGGTCCAACCCGCTGGAGTTTCAACCAGCACGGTTCCTGCCCGGCGGAGAAAGGCCCGTTGTCGACGTTAAAGGTAATGATTTTGAACTGATACCGTTCGGGGCGGGCCGTAGAGTATGTGCTGGAATGAGCCTGGGTATACGGATGGTCCAACTACTGATTGCGACTCTGATCCATGCATTTGATTTCGATTTGGCTGACGGGCAGTTAGCTGAAACGCTAAGCATGGAGGAAGCTTATGGGCTGACGTTGCAACGGGCCGAGCCGTTGATGGTGCATCCGAAGCCCAGGTTGGCACCTCATGTTTATCAAACCTAA------
>Solyc_NM_001302915.1_F3pH.p1
------------------------------------------------------------------------------------------------ATGGCTATATTTTTC---TTAATACTATACACTATTATTTCCTCTATTATTCTACATTTCTCTCTT---------AGTTTATTTTTTCGTAAACGTTACCCAGTG---CCACTACCACCCGGTCCAAAACCATGGCCTATAATCGGAAACATAATCCAATTAGGTCCGAAGCCGCACCAGTCCACTGCATCAATGGCCCGAACTTACGGGCCATTGATGCACCTTCGCATGGGGTTCGTGGACGTGGTGGTTGCAGCCTCAGCTTCGGTGGCGGCTCAATTTTTGAAAAATCATGACGCTAACTTCTCGAGCCGCCCACCGAACTCTGGGGCGAAACACATGGCTTATAATTACCATGACCTTGTTTTCGCACCTTACGGACCACGGTGGCGTATGCTAAGGAAAATTTGTTCTGTTCATCTTTTTTCAACTAAAGCTTTAGATGACTTCCGCCATGTCCGACAGGAAGAAGTCAGAACACTTACACGCGCC---TTAGCGAATGCTGGTCAAAAT---CCAATCAAACTAGGGCAGCTGTTGAACGTGTGCACCACGAATGCACTTGCGCGTGTGATGCTCGGGAAGCGGGTATTC------GCCGAC---GGTACTAACGGCATGGATCCTCAAGCGGAGGAGTTCAAGTTAATGGTGGTGGAGATGATGGTTCTCGCCGGCGTTTTCAACATCGGCGATTTTATTCCGGCGCTTGATTGGATGGACATTCAAGGCGTAGCTGAAAAAATGAAGAAGCTCCACGCGCGTTTCGACGCGTTCTTAACCACGATCCTCGAAGAACACAAGGAAAAGCGAGTTGGAGAATCGAAGGAA------CAGGGGGATTTGTTGAATACGTTGATCTCTTTGAAAAATGAA---------GAAGACGATAATGGCGGAAAACTTACTGATACAGAAATTAAAGCTTTACTTTTGAACTTATTTATAGCTGGGACAGACACATCCTCTAGCACAGTAGAATGGGCCATTGCAGAGCTTATTCGTAACCCGAAAATACTGGCCCAGGCCCAACAGGAGATCGACAAAGTAGTTGGAAAGAACCGGCTCGTTATGGAATCTGACCTGGCCCAATTGACTTATTTGGAAGCCATAGTCAAGGAAATCTTTAGGCTTCATCCATCAACACCCCTCTCCCTCCCTAGAATTGCATCCGAGAGCTGTGAGATCAATGGCTACTTCATTCCAAAAGGCTCGACACTTCTCGTCAACGTTTGGGCCATTGCTCGTGATCCAAACCAATGGGCTGATCCAATAGAGTTCAGGCCCGAAAGATTCTTGCCCGGAGGTGAAAAGCCCAAAGTTGATGTAAAAGGAAATGACTTTGAAGTAATTCCGTTTGGTGCTGGTCGAAGAATATGCCCCGGAATGAGTTTGGGTATCCGCATGGTCCAGTTGATGACTGCAACTTTGATCCATTCGTTTAACTGGGCTTTGCCCACTGGACAATTGCCAGATAAGTTAAATATGGAGGAAGCATTTGGGCTGACTTTACAACGGGCTGATCCATTAGTGGTCCACCCGATCCCACGGTTAGAAGCCCAAGTATTTTATGGGTGA------
>Sopen_XM_015215550.1_F3pH.p1
------------------------------------------------------------------------------------CACTCCCACCAAATGGCTATATTTTTC---TTAATACTACACACTATTATTTCCTCTATTATTCTACATTTCTTTCTT------TTTAGTTTATTTTTTCGTAAACGTTACCCAGTG---CCACTCCCACCCGGTCCAAAACCATGGCCAATAATCGGAAACATAATCCAATTAGGTCCGAAGCCGCACCAGTCCACTGCATCAATGGCCCGAACTTACGGGCCACTCATGCACCTTCGCATGGGGTTCGTGGACGTGGTGGTAGCAGCCTCAGCTTCGGTGGCGGCTCAATTTTTGAAAAAGCATGACGCTAACTTCTCGAGCCGCCCACCGAACTCTGGGGCGAAACACATGGCTTATAATTACCATGACCTTGTTTTTGCACCTTACGGACCACGGTGGCGTATGCTAAGGAAAATTTGTTCTGTTCATCTTTTTTCAACTAAAGCTTTAGATGACTTTCGCCATGTCCGACAGGAAGAAGTCAGAACACTTACACGCGCC---TTAGCGAATGCTGGTCAAAAT---CCAATCAAACTAGGGCAGCTGTTGAACGTGTGCACCACGAATGCACTTGCGCGTGTGATGCTCGGGAAGCGGGTATTC------GCCGAC---GGTACTAACGGCATGGATCCACAAGCGGAGGAGTTCAAGTTAATGGTGGTGGAGATGATGGTTCTCGCCGGTGTTTTCAACATCGGCGATTTTATTCCGGCGCTTGATTGGATGGACATCCAAGGCGTAGCTGGAAAAATGAAGAAGCTCCACGCGCGTTTCGACGCGTTCTTAACCACGATCCTCGAAGAACACAAGGAAAAGCGAGTTGGAGAATCGAAGGAA------CAGGGGGATTTGTTGAACACGTTGATCTCTTTGAAAAATGAA---------GAAGACGATAATGGTGGAAAACTTACTGATACAGAAATTAAAGCTTTACTTTTGAACTTATTTATAGCTGGGACAGACACATCCTCTAGCACAGTGGAATGGGCCATTGCAGAGCTTATTCGTAACCCGAAAATACTGGCCCAGGCCCAACAGGAGATCGACAAAGTAGTTGGAAAGAACCGGCTCGTTATGGAATCTGACCTGGCCCAATTGACTTATTTGGAAGCCATAGTCAAGGAAACCTTTAGGCTTCATCCATCAACACCCCTCTCCCTCCCTAGAATTGCATCCGAGAGCTGTGAGATCAATGGCTACTTCATTCCAAAAGGCTCGACACTTCTCGTCAACGTTTGGGCCATTGCTCGTGATCCAAATGAATGGGCTGATCCATTAGAGTTCAGGCCCGAAAGATTCTTGCCCGGAGGTGAAAAGCCCAAAGTTGATGTAAAAGGAAATGACTTTGAAGTAATTCCGTTTGGTGCTGGTCGAAGAATATGCCCCGGAATGAGTTTGGGTATCCGCATGGTCCAGTTGATGACTGCAACTTTGATCCATTCATTTAACTGGGCTTTGCCCACTGGACAATTGCCAGATAAGTTAAATATGGAGGAAGCATTTGGGCTGACTTTACAACGGGCTGATCCATTAGTGGTCCACCCGATCCCCCGGTTAGAAGCCCAAGTATACGGTGAGTGA------
>Sotub_XM_006345070.2_F3pH.p1
------------------------------------------------------------------------------------------------ATGGCTATTTTTTCT---TTAATTCTATACACTATTATTTCATCTTTTATTCTACATTTCATTCTT---------AGCTTATTTTTTCGTAAACGTTACCCAGTG---CCACTACCACCCGGTCCAAAACCATGGCCAATAATCGGAAACATAGTCCAATTAGGTCCGAAGCCGCACCAGTCCACTGCATCAATGGCCCGAACTTACGGGCCACTCATGCACCTTCGCATGGGGTTCGTGGACGTGGTGGTTGCGGCCTCAGCTTCAGTGGCGGCTCAATTTTTGAAAAATCATGACGCTAACTTCTCGAGCCGCCCACCGAACTCTGGGGCGAAACACATGGCTTATAATTACCATGACCTTGTGTTTGCACCTTACGGACCACGGTGGCGTATGCTAAGGAAAATTTGTTCTGTTCATCTTTTTTCGGCTAAAGCTTTAGATGACTTCCGCCATGTCCGACAGGAAGAAGTCAGAACACTTACGCGCGCC---TTGGCAAATGCTGGCCAAAAG---CCAATCAAATTAGGGCAGCTGTTGAACGTGTGCACCACGAATGCACTTGCGCGTGTGATGCTCGGGAAGCGGGTATTC------GCCGAC---GGCACTAACGGTATCGATCCACAAGCGGAGGAGTTCAAGTTAATGGTGGTGGAGATGATGGTGCTCGCCGGCGTTTTCAACATCGGCGATTTTATTCCGGCGCTTGATTGGATGGACATTCAAGGCGTAGCAGGAAAAATGAAGAAACTCCACGCGCGTTTCGACGCGTTCTTAACCACGATCCTCGAAGAACACAAGGGAAAGCGAGTTGGAGAATCGAAGGAA------CAGGGGGATTTGTTGAATACGTTGATCTCTCTGAAAAATGAA---------GAAGACGATAATGGTGGAAAGCTTACTGATACAGAAATTAAAGCTTTACTTTTGAACTTGTTTATAGCTGGGACAGACACATCTTCTAGCACAGTGGAATGGGCCATTGCAGAGCTTATTCGTAACCCGAAAATACTGGCTCAGGCCCAACAGGAGATCGACAAAGTAGTTGGAAAGAACCGGCTCGTTGTGGAATCTGACCTGGCCCAATTGACTTATTTGGAAGCCATAGTCAAGGAAACCTTTAGGCTTCATCCATCAACACCCCTCTCCCTCCCTAGAATTGCATCCGAGAGCTGTGAGATCAATGGCTACTTCATTCCAAAAGGATCAACACTTCTCGTCAACGTTTGGGCCATTTCTCGTGATCCAAATGAATGGGCTGATCCATTGGAGTTTAGGCCCGAAAGATTCTTGCCCGGAGGTGAAAAGCCCAAAGTTGATGTGAAAGGAAATGACTTTGAAGTAATTCCATTTGGTGCTGGTCGAAGAATATGCCCCGGAATGAGTTTGGGTATACGCATGGTCCAATTGATGACTGCAACTTTGATCCATTCATTTAACTGGGCTTTGCCCACTGGACAATTGCCAGAGAAGTTAAATATGGAGGAAGCATTTGGGCTGACTTTACAACGGGCTGATCCATTAGTGGTCCACCCGATCCCACGGTTAGAAGCCCAAGTATACGGTGGGTGA------
>Ccan_Cc00_g07110
------------------------------------------------------------------------------------------------ATGTCCACCTTAACC---CTCATTTTCATCAGCTCCCTCTTGGCCTTTCTTCTCTACTCTATACAC---------------AAAAAAGCAGGTAATCCCTCAAAG---TCACTCCCACCGGGTCCAAAACCATGGCCAATTGTAGGAAACCTCCCACATTTGGGCACAAAACCACACCATTCACTTGCAGCCATGGCCAAGACTTATGGTCCACTTATGCACCTCAGGCTTGGTTTTGTGCATGTGGTGGTGGCAGCCTCGGCCTCTGTTGCTGCACAGTTCTTGAAAACCCACGACGCCAATTTCTCCAGCCGGCCACCAAACTCTGGTGCCAAACATATTGCTTATAACTATCAAGACCTTGTTTTTGCACCTTATGGACCTCGATGGAGGTTGCTAAGGAAAATTTGTTCCATCCACCTTTTCTCTGCCAAGGCTTTGGATGACTTCCACCTCGTCCGACAGGAAGAGGTGGGAACTCTTGCACGCGCTCTGTTAGCTAGTGCAGGGAAGACT---CCAGTAAATTTGGGGCAGTTATTGAACGTGTGCACAACGAATGCGCTAGGGCGAGTGATGCTAGGGAGGAGAGTTTTC------GGTGAT---GGAAGCGGCGGCGGAGATCCCAAAGCCGACGAGTTCAAATCAATGGTGGTTGAGCTGATGGTGCTGGCTGGTGTTTTTAACCTGGGTGATTTTATCCCAATTCTTGATCGGCTAGATTTGCAAGGTGTTGCTGGGAAGATGAAGAAACTCCACGCGCGTTTCGACGCGTTCTTGAACACAATCCTTGAAGAGCATAAGATCAACGGCTCTAGTGGAATGGAAAAA------CACGTGGACTTGTTGAGTACGTTGATCTCGCTTAAA---GAC------AATGTTGATGGCGAGGGAGGCACCCTAACGGATACAGAAATCAAAGCTTTGCTTTTGGATTTGTTTACTGCTGGGACAGACACATCATCAAGCACTGTGGAATGGGCCATTGCAGAACTTATTCGCAATCCGAAATTGTTGGCCCAAGCCCAACAAGAGCTTGATGCAGTTATCGGATCAAATCGGCTTGTAACAGACGCTGATCTCCCCAAATTAACCTTTATCCAAGCTATTGTCAAGGAGGCCTTTAGACTTCACCCGTCTACTCCACTGTCTCTGCCAAGAATGGCGACCGAGAATTGCGAAATCAATGGATACTTCATTCCTAAAGGTTCAACACTTTTGGTTAACGTTTGGGCCATAGCTCGGGATCCAGATATATGGGCTGATCCACTAGAGTTTAGACCTGAAAGGTTTTTGCCAGGAGGCGAAAAGCCCAATGTTGATGTTAGGGGAAATGATTTTGAAGTCATACCATTTGGTGCTGGGCGTCGAATTTGTGCTGGAATGAGTTTGGGCGTTCGTATGGTTCAGTTATTGACTGCAACTTTAATCCATGCATTCGATTGGGATTTGCCCAATGGACAAGGTGCAGAGAAACTCAATATGGAGGAAGCTTATGGGCTCACTTTACAACGGGCTTCACCATTAATGGTTCATCCAAAACCCAGACTTGCACCCTATATATACTGA------------
>Ccan_Cc00_g07120
------------------------------------------------------------------------------------------------ATGTCCACCTTAACC---CTCATTTTCATCAGCTCCCTCTTGGCCTTTCTTCTCTACTCTATACTC---------------AAAAAAGCAGGTAATCCCTCAAAG---TCACTCCCACCGGGTCCAAAACCATGGCCAATTGTAGGAAACCTCCCACATTTGGGCACAAAACCACACCATTCACTTGCAGCCATGGCCAAGACTTATGGTCCACTTATGCACCTCAGGCTTGGTTTTGTGCATGTGGTGGTGGCAGCCTCGGCCTCTGTTGCTGCACAGTTCTTGAAAACCCACGACGCCAATTTCTCCAGCCGGCCACCAAACTCTGGTGCCAAACATATTGCTTATAACTATCAAGACCTTGTTTTTGCACCTTATGGACCTCGATGGAGGTTGCTAAGGAAAATTTGTTCCATCCACCTTTTCTCTGCCAAGGCTTTGGATGACTTCCACCTCGTCCGACAGGAAGAGGTGGGAACTCTTGCACGCGCTCTGTTAGCTAGTGCAGGGAAGACT---CCAGTAAATTTGGGGCAGTTATTGAACGTGTGCACAACGAATGCGCTAGGGCGAGTGATGCTAGGGAGGAGAGTTTTC------GGTGAT---GGAAGCGGCGGCGGAGATCCCAAAGCCGACGAGTTCAAATCAATGGTGGTTGAGCTGATGGTGCTGGCTGGTGTTTTTAACCTGGGTGATTTTATCCCAATTCTTGATCGGCTAGATTTGCAAGGTGTTGCTGGGAAGATGAAGAAACTCCACGCGCGTTTCGACGCGTTCTTGAACACAATCCTTGAAGAGCATAAGATCAACGGCTCTAGTGGAATGGAAAAA------CACGTGGACTTGTTGAGTACGTTGATCTCGCTTAAA---GAC------AATGTTGATGGCGAGGGAGGCACCCTAACGGATACAGAAATCAAAGCTTTGCTTTTGGATTTGTTTACTGCTGGGACAGACACATCATCAAGCACTGTGGAATGGGCCATTGCAGAACTTATTCGCAATCCGAAATTGTTGGCCCAAGCCCAACAAGAGCTTGATGCAGTTATCGGATCAAATCGGCTTGTAACAGACGCTGATCTCCCCAAATTAACCTTTATCCAAGCTATTGTCAAGGAGGCCTTTAGACTTCACCCGTCTACTCCACTGTCTCTGCCAAGAATGGCGACCGAGAATTGCGAAATCAATGGATACTTCATTCCTAAAGGTTCAACACTTTTGGTTAACGTTTGGGCCATAGCTCGGGATCCAGATATATGGGCTGATCCACTAGAGTTTAGACCTGAAAGGTTTTTGCCAGGAGGCGAAAAGCCCAATGTTGATGTTAGGGGAAATGATTTTGAAGTCATACCATTTGGTGCTGGGCGTCGAATTTGTGCTGGAATGAGTTTGGGCGTTCGTATGGTTCAGTTATTGACTGCAACTTTAATCCATGCATTCGATTGGGATTTGCCCAATGGACAAGGTGCAGAGAAACTCAATATGGAGGAAGCTTATGGGCTCACTTTACAACGGGCTTCACCATTAATGGTTCATCCAAAACCCAGACTTGCACCCTATATATACTGA------------
>Ccan_Cc02_g28860
------------------------------------------------------------------------------------------------ATGTCCACCTTAACC---CTCATTTTCATCAGCTCCCTCTTGGCCTTTCTTCTCTACTCTATACTC---------------AAAAAAGCAGGTAATCCCTCAAAG---TCACTCCCACCGGGTCCAAAACCATGGCCAATTGTAGGAAACCTCCCACATTTGGGCACAAAACCACACCATTCACTTGCAGCCATGGCCAAGACTTATGGTCCACTTATGCACCTCAGGCTTGGTTTTGTGCATGTGGTGGTGGCAGCCTCGGCCTCTGTTGCTGCACAGTTCTTGAAAACCCACGACGCCAATTTCTCCAGCCGGCCACCAAACTCTGGTGCCAAACATATTGCTTATAACTATCAAGACCTTGTTTTTGCACCTTATGGACCTCGATGGAGGTTGCTAAGGAAAATTTGTTCCATCCACCTTTTCTCTGCCAAGGCTTTGGATGACTTCCACCTCGTCCGACAGGTGAAAATCTAA---------------------------------------------------------------------------------------------------------------------------------------------------------------------------------------------------------------------------------------------------------------------------------------------------------------------------------------------------------------------------------------------------------------------------------------------------------------------------------------------------------------------------------------------------------------------------------------------------------------------------------------------------------------------------------------------------------------------------------------------------------------------------------------------------------------------------------------------------------------------------------------------------------------------------------------------------------------------------------------------------------------------------------------------------------------------------------------------------------------------------------------------------------------
>Ccan_Cc02_g28870
------------------------------------------------------------------------------------------------ATGTCCACCTTAACC---CTCATTTTCATCAGCTCCCTCTTGGCCTTTCTTCTCTACTCTATACAC---------------AAAAAAGCAGGTAATCCCTCAAAG---TCACTCCCACCGGGTCCAAAACCATGGCCAATTGTAGGAAACCTCCCACATTTGGGCACAAAACCACACCATTCACTTGCAGCCATGGCCAAGACTTATGGTCCACTTATGCACCTCAGGCTTGGTTTTGTGCATGTGGTGGTGGCAGCCTCGGCCTCTGTTGCTGCACAGTTCTTGAAAACCCACGACGCCAATTTCTCCAGCCGGCCACCAAACTCTGGTGCCAAACATATTGCTTATAACTATCAAGACCTTGTTTTTGCACCTTATGGACCTCGATGGAGGTTGCTAAGGAAAATTTGTTCCATCCACCTTTTCTCTGCCAAGGCTTTGGATGACTTCCACCTCGTCCGACAGGAAGAGGTGGGAACTCTTGCACGCGCTCTGTTAGCTAGTGCAGGGAAGACT---CCAGTAAATTTGGGGCAGTTATTGAACGTGTGCACAACGAATGCGCTAGGGCGAGTGATGCTAGGGAGGAGAGTTTTC------GGTGAT---GGAAGCGGCGGCGGAGATCCCAAAGCCGACGAGTTCAAATCAATGGTGGTTGAGCTGATGGTGCTGGCTGGTGTTTTTAACCTGGGTGATTTTATCCCAATTCTTGATCGGCTAGATTTGCAAGGTGTTGCTGGGAAGATGAAGAAACTCCACGCGCGTTTCGACGCGTTCTTGAACACAATCCTTGAAGAGCATAAGATCAACGGCTCTAGTGGAATGGAAAAA------CACGTGGACTTGTTGAGTACGTTGATCTCGCTTAAA---GAC------AATGTTGATGGCGAGGGAGGCACCCTAACGGATACAGAAATCAAAGCTTTGCTTTTGGATTTGTTTACTGCTGGGACAGACACATCATCAAGCACTGTGGAATGGGCCATTGCAGAACTTATTCGCAATCCGAAATTGTTGGCCCAAGCCCAACAAGAGCTTGATGCAGTTATCGGATCAAATCGGCTTGTAACAGACGCTGATCTCCCCAAATTAACCTTTATCCAAGCTATTGTCAAGGAGGCCTTTAGACTTCACCCGTCTACTCCACTGTCTCTGCCAAGAATGGCGACCGAGAATTGCGAAATCAATGGATACTTCATTCCTAAAGGTTCAACACTTTTGGTTAACGTTTGGGCCATAGCTCGGGATCCAGATATATGGGCTGATCCACTAGAGTTTAGACCTGAAAGGTTTTTGCCAGGAGGCGAAAAGCCCAATGTTGATGTTAGGGGAAATGATTTTGAAGTCATACCATTTGGTGCTGGGCGTCGAATTTGTGCTGGAATGAGTTTGGGCGTTCGTATGGTTCAGTTATTGACTGCAACTTTAATCCATGCATTCGATTGGGATTTGCCCAATGGACAAGGTGCAGAGAAACTCAATATGGAGGAAGCTTATGGGCTCACTTTACAACGGGCTTCACCATTAATGGTTCATCCAAAACCCAGACTTGCACCCTATATATACTGA------------
>Ccan_Cc04_g13260
------------------------------------------------------------------------------------------------------------------------------------------------------------------------------------------------------------------------------------------------------------------------------------------------ATGGCCAAGACTTATGGTCCATTGATGCATCTCCGACTTGGCTTTGTGCATGTGGTGGTAGCAGCCTCGGCCTCTGTAGCTGCACAGTTCTTGAAAACCCACGACGCCAATTTTTCCAGCCGGCCACCGAACTCTGGTGCCAAGCATATGGCTTACAACTATCAAGATCTTGTTTTTGCACCTTATGGTCCCCGGTGGAGGTTGCTTAGGAAAATTTGCTCCGTCCACCTTTTCTCTGCCAAGGCTTTGGACGACTTCCACCTTGTCCGAGAGGAAGAGGTGGCAATTCTCACGCGCACTCTATTAGCAAGTGTAGGAAAGGAT---TCAGTAAATCTGGGTCAATTGTTGAATGTGTGCACCACGAATGCCCTAGGGAGAGTGATGCTTGGCAGGAGAGTTTTT---------------------AGTGACGGAGATCCCAAAGCCGACGAATTTAAGTCAATGGTGGTTGAGATGATGGTGCTAGCAGGTGTATTTAACTTAGGTGACTTTGTCCCAGCTCTTGATTGGTTAGATTTGCAAGGTGTTGCTGTGAAGATGAAGAAACTACACGCGCGTTTCGACACGTTCTTGAACGCAATCCTTGAAGAGCACAAGATCAACGGCTCTAGTCGAAATGAAGAA------CGCGTGGACTTGTTGAGTACGTTGATCTCGCTTAAA---GAT------ACTGCCGATGGAGAAGGAGGTACCCTTTCGGATACGGAAATCAAAGCCTTGCTTTTGAACTTGTTTGTGGCAGGGACGGACACATCTTCCAGCACTGTGGAATGGGCTATTTCAGAACTGATTCACAATCCAAAACTGTTGGCTCAAGCCCAAGAAGAACTTGACACAGTTGTAGGATCAAACCGGCTTGTAACAGAAGCTGATCTCCCTCGATTAACCTTCCTCCAAGCCATTGTTAAGGAGACATTCAGGCTTCACCCATCCACCCCACTGTCTCTACCAAGAATAGCAGCCGAGAATTGTGAAATCAATGGATACTTCATTCCTAAAGGTTCGACACTTCTGGTTAATGTCTGGGCGATAGCTCGGGATCCAGATATGTGGGCTGATCCACTAGAGTTCAGACCTGGACGATTTTTGCCAGGTGGAGAAAAGCCCAATGTTGATGTCAGAGGAAATGATTTTGAAGTCATACCATTTGGTGCTGGACGTAGAATTTGCGCCGGAATGAGTTTGGGCCTTCGTATGGTTCAGTTATTGACTGCAAGCTTAATTCATGGATTTGATTGGGATTTGCCCAATGGACAAGTTGCAGAGAAGCTCAATATGGAGGAAGCATATGGGCTCACCTTACAGAGAGCCTCCCCCTTAATGGTCCACCCAAGGCCTAGGCTCAAACCCCATTCGTACAGACCGTAA------
>Peaxi162Scf00201g00243.1
------------------------------------------------------------------------------------------------ATGGAAATCTTAAGC---CTAATTCTGTACACCGTCATTTTCTCATTTCTTCTACAATTCATTCTT---------AGATCATTTTTCCGTAAACGTTACCCTTTA---CCATTACCACCAGGTCCAAAACCATGGCCAATTATAGGAAACCTAGTCCATCTTGGACCCAAACCACATCAATCAACTGCAGCCATGGCTCAAACTTATGGGCCACTCATGCATCTTAAGATGGGGTTCGTAGACGTGGTGGTTGCAGCCTCGGCATCGGTTGCAGCTCAGTTCTTGAAAACTCATGATGCTAATTTCTCGAGCCGTCCACCAAATTCTGGTGCAGAACATATGGCTTATAATTATCAGGATCTTGTTTTTGCACCTTATGGACCTAGGTGGCGCATGCTTAGGAAAATTTGCTCAGTTCACCTTTTCTCTACCAAGGCTTTAGATGACTTCCGCCATGTCCGCCAGGATGAAGTGAAAACACTGACGCGCGCA---CTAGCAAGTGCAGGCCAAAAG---CCAGTCAAATTAGGCCAGTTATTGAACGTGTGCACGACGAACGCACTCGCGCGAGTGATGCTAGGTAAGCGAGTATTT------GCCGAC---GGAAGTGGCGATGTTGATCCACAAGCGGCGGAGTTCAAGTCAATGGTGGTGGAAATGATGGTAGTCGCCGGTGTTTTTAACATTGGTGATTTTATTCCGCAACTTAATTGGTTAGATATTCAAGGTGTAGCCGCTAAAATGAAGAAGCTCCACGCGCGTTTCGACGCGTTCTTGACTGATATACTTGAAGAGCATAAGGGTAAAAATTTTGGAGAAATGAAA---------------GATTTGTTGAGTACTTTGATCTCTCTTAAAAATGAT------GATGCGGATAATGATGGAGGGAAACTCACCGATACAGAAATTAAAGCATTACTTTTG------------------------------------------------------------------------------------------------------------------------------------------------------------------------------------------------------------------------------------------------------------------------------------------------------------------------------------------------------------------------------------------------------------------------------------------------------------------------------------------------------------------------------------------------------------ATGTTGAATATGGAAGAAGCATATGGGCTGACCTTACAACGGGCTGATCCATTGGTTGTGCACCCAAGGCCTCGCTTAGAAGCCCAAGCATACATT------------
